# Supplementary material for: The interlocking process in molecular machines explained by a combined approach: the nudged elastic band method and machine learning potential
Source: Chem Sci. 2026 Jan 13;17(12):6055–67. doi: 10.1039/d5sc08303f (PMC12857636; doi:10.1039/d5sc08303f)
Supplement: SC-017-D5SC08303F-s001 [file SC-017-D5SC08303F-s001.zip]

Archive with 22 entries (21 files):
- Animation-Coordinates-LPZ-AV-JT/
- __MACOSX/._Animation-Coordinates-LPZ-AV-JT
- Animation-Coordinates-LPZ-AV-JT/[2Γèé24C8]+.xyz
- __MACOSX/Animation-Coordinates-LPZ-AV-JT/._[2Γèé24C8]+.xyz
- Animation-Coordinates-LPZ-AV-JT/[1cΓèéDB24C8]2+.xyz
- __MACOSX/Animation-Coordinates-LPZ-AV-JT/._[1cΓèéDB24C8]2+.xyz
- Animation-Coordinates-LPZ-AV-JT/[1aΓèéDB24C8]2+.mp4
- __MACOSX/Animation-Coordinates-LPZ-AV-JT/._[1aΓèéDB24C8]2+.mp4
- Animation-Coordinates-LPZ-AV-JT/[3Γèé24C8].xyz
- __MACOSX/Animation-Coordinates-LPZ-AV-JT/._[3Γèé24C8].xyz
- Animation-Coordinates-LPZ-AV-JT/[1cΓèé24C8]2+.xyz
- __MACOSX/Animation-Coordinates-LPZ-AV-JT/._[1cΓèé24C8]2+.xyz
- Animation-Coordinates-LPZ-AV-JT/[1aΓèé24C8]2+.mp4
- __MACOSX/Animation-Coordinates-LPZ-AV-JT/._[1aΓèé24C8]2+.mp4
- Animation-Coordinates-LPZ-AV-JT/[1aΓèé24C8]2+.xyz
- __MACOSX/Animation-Coordinates-LPZ-AV-JT/._[1aΓèé24C8]2+.xyz
- Animation-Coordinates-LPZ-AV-JT/[1aΓèéDB24C8]2+.xyz
- __MACOSX/Animation-Coordinates-LPZ-AV-JT/._[1aΓèéDB24C8]2+.xyz
- Animation-Coordinates-LPZ-AV-JT/[1bΓèéDB24C8]2+.xyz
- __MACOSX/Animation-Coordinates-LPZ-AV-JT/._[1bΓèéDB24C8]2+.xyz
- Animation-Coordinates-LPZ-AV-JT/[1bΓèé24C8]2+.xyz
- __MACOSX/Animation-Coordinates-LPZ-AV-JT/._[1bΓèé24C8]2+.xyz
