# Supplementary material for: The interlocking process in molecular machines explained by a combined approach: the nudged elastic band method and machine learning potential
Source: Chem Sci. 2026 Jan 13;17(12):6055–67. doi: 10.1039/d5sc08303f (PMC12857636; doi:10.1039/d5sc08303f)
Supplement: SC-017-D5SC08303F-s001 [file SC-017-D5SC08303F-s001.zip › Animation-Coordinates-LPZ-AV-JT/[2Γèé24C8]+.xyz]

109
Properties=species:S:1:pos:R:3:forces:R:3 energy=-62275.77042862019 free_energy=-62275.77042862019 pbc="F F F"
C       -1.16971623      10.86895897       0.64224146      -0.00000018      -0.00000643       0.00000286
C        0.44782830      12.15575270       2.73258360      -0.00000769      -0.00002014      -0.00000741
C        0.88503326      10.82036286       2.13339174       0.00003111       0.00001323      -0.00000483
C        0.34412170      10.69685440       0.70706769       0.00000018      -0.00000062       0.00000870
C        8.60895188       9.84179773       2.73622782      -0.00001594      -0.00003049       0.00000507
C       10.29562297       8.19454229       2.57497431       0.00002092       0.00000116      -0.00001253
C       10.54899994       7.31096693       1.53606705       0.00000370      -0.00000441       0.00000310
C       11.31362927       8.69522185       3.37848910       0.00004494      -0.00001138       0.00000399
C       12.62441664       8.27465451       3.16096573      -0.00006247      -0.00004333      -0.00005591
C       12.88239613       7.38913519       2.10976225      -0.00005025       0.00000358       0.00001764
C       11.86490209       6.90328382       1.29015369      -0.00001395       0.00002158      -0.00002629
C       12.15836906       5.95088493       0.16117858      -0.00000656       0.00000763       0.00002742
C       13.76129912       8.77844115       4.01288006       0.00006012      -0.00001899      -0.00003033
O        9.36645705      10.72878955       2.45263823       0.00000540       0.00004716      -0.00000610
O        8.96969156       8.52759302       2.84544463      -0.00004965      -0.00002027       0.00002840
H        0.63252685       9.72876934       0.28392171      -0.00001997       0.00003016      -0.00002554
H        0.82746897      11.46375753       0.09220463       0.00000147      -0.00000939      -0.00000314
H        9.73594143       6.94860402       0.92025963      -0.00000950      -0.00001451       0.00000366
H       11.07469875       9.40128850       4.16193755       0.00000152       0.00000905      -0.00000703
H       13.90165084       7.07164766       1.92987824       0.00004792      -0.00000106       0.00000214
H       13.22428472       5.72889670       0.09084604      -0.00000595      -0.00000596      -0.00000107
H       11.82658608       6.37085457      -0.79298228       0.00001512       0.00000122       0.00001216
H       11.61587778       5.01090546       0.29980551       0.00000333       0.00001547       0.00002514
H       13.41202297       9.47844275       4.77363457      -0.00000578       0.00002602       0.00002064
H       14.51000669       9.28385744       3.39547286      -0.00002722       0.00000450      -0.00000373
H       14.26855169       7.94757213       4.51260059      -0.00001245       0.00002512       0.00000750
O      -10.47907685      15.34236162       0.95468586      -0.00001206      -0.00002999       0.00006059
C      -11.48265815      14.41499622       1.30531348       0.00001085       0.00003803       0.00000983
C      -10.84176463      13.15876501       1.83764508       0.00005299       0.00003493       0.00004098
O      -10.19388024      12.47361420       0.79002560      -0.00002927       0.00000668       0.00003982
C      -11.01111422      16.63370249       0.74929909      -0.00003020       0.00006731      -0.00000106
C       -9.59526046      11.28241206       1.24472567       0.00001192      -0.00002432      -0.00000562
C       -9.08393562      10.49675181       0.06310868       0.00002393       0.00000066       0.00000238
O      -10.18004229      10.10828843      -0.73480276      -0.00000262      -0.00000942       0.00000095
C       -9.94239522       8.94078279      -1.48714625      -0.00000317       0.00001812       0.00002247
C       -9.93152197      17.54089932       0.22145271      -0.00001603      -0.00001234      -0.00001627
O       -9.76122586      17.26473285      -1.15380330      -0.00000745       0.00004183      -0.00000441
C       -8.76718434      18.05152522      -1.76860902      -0.00003481      -0.00004232      -0.00002027
C       -7.40231671      17.40334647      -1.71827501      -0.00001276      -0.00000942      -0.00003104
O       -7.42497320      16.24071464      -2.51057940       0.00001541      -0.00005710      -0.00002092
C       -6.15831172      15.62974263      -2.59253193      -0.00002289       0.00006950       0.00002289
C       -6.28210065      14.39514397      -3.45555432      -0.00000790      -0.00006855       0.00001252
O       -6.63979312      14.72004132      -4.78482442      -0.00003314       0.00002478      -0.00000107
C       -8.03809238      14.70430248      -5.00924988       0.00005901       0.00001747      -0.00002164
C       -8.45935015      13.43878766      -5.71604822       0.00006437      -0.00001907      -0.00000590
O       -8.20427403      12.35558873      -4.85371642      -0.00000644       0.00003207       0.00000548
C       -8.51183139      11.11749563      -5.45248578       0.00009908       0.00000358      -0.00000772
C       -8.15293976      10.01509799      -4.49054581      -0.00001651       0.00005215       0.00000709
O       -9.07782559      10.02568440      -3.42345446      -0.00000465      -0.00003149       0.00003719
C       -8.79597617       9.03207982      -2.47020108       0.00001850      -0.00003767      -0.00003409
H       -7.00817261      13.69931624      -3.01970471       0.00000457       0.00000965      -0.00000031
H       -9.58052348      11.05944250      -5.69873584      -0.00003957       0.00001083      -0.00001840
H      -10.86735531       8.73696139      -2.03324956      -0.00003495      -0.00001372       0.00000185
H      -10.32629955      10.67206113       1.79279057       0.00002154      -0.00001080      -0.00000575
H       -8.99733193      17.38895876       0.77850226       0.00002946      -0.00000823      -0.00000183
H      -11.83601144      16.61286315       0.02331240       0.00000954      -0.00001125       0.00002672
H       -9.74704414       8.09012184      -0.81251094      -0.00001749       0.00001877      -0.00001066
H       -7.93335902      10.98904280      -6.38231724       0.00000201       0.00000473       0.00002997
H       -8.53714930       9.61721276       0.43001666      -0.00000335      -0.00000954      -0.00000787
H       -8.75929854      11.51057158       1.92472767      -0.00000997      -0.00001193       0.00003228
H       -5.30918958      13.89445825      -3.49767651      -0.00000924      -0.00000295      -0.00004125
H      -10.23823180      18.59007278       0.35565909      -0.00003128      -0.00004474      -0.00000640
H      -11.39949033      17.02923321       1.70090263       0.00001269      -0.00004414      -0.00005532
H       -8.71235237      19.04853069      -1.30436180      -0.00000364       0.00003569       0.00000397
H       -7.85620502       9.25520786      -1.94790173       0.00000064       0.00002898      -0.00001398
H       -5.43557688      16.32270039      -3.04245469      -0.00000470       0.00001597       0.00004702
H       -8.19936264       9.04804253      -5.01540203      -0.00002412      -0.00002624      -0.00000333
H       -7.12704590      10.15612547      -4.12312851       0.00000633      -0.00000177      -0.00000209
H       -8.68105282       8.05239940      -2.95637489      -0.00002032      -0.00000690       0.00000618
H       -7.13767056      17.15203084      -0.68227045       0.00003125      -0.00000824      -0.00000737
H       -5.79613643      15.34806808      -1.59167334       0.00001358      -0.00002110      -0.00002471
H       -6.65495692      18.11680490      -2.09870948       0.00001412       0.00003467      -0.00001685
H       -8.39274935      11.10873315      -0.52479928      -0.00002553      -0.00001949       0.00000814
H       -9.06285958      18.18360436      -2.81411132       0.00002062       0.00000044      -0.00000043
H      -12.10847084      14.17793101       0.43558239       0.00001854      -0.00000601      -0.00002192
H      -12.13216634      14.83535924       2.08944705       0.00000638      -0.00000404      -0.00000769
H      -11.62678390      12.51939986       2.27409463      -0.00000749      -0.00002975       0.00003354
H      -10.12836097      13.41611232       2.63228254      -0.00003635       0.00001287      -0.00001646
H       -8.27973747      15.57120630      -5.63269840      -0.00001109       0.00000938      -0.00001197
H       -8.58171701      14.80019058      -4.06370517      -0.00003563       0.00001054       0.00001754
H       -7.88429696      13.32808406      -6.64455247      -0.00004622       0.00001962      -0.00000120
H       -9.52922589      13.48791664      -5.97161964       0.00005080       0.00000599      -0.00002644
C       -1.06492147      12.34164845       2.67631031      -0.00001876      -0.00005386       0.00001447
H        0.94016995      12.95924444       2.17508218      -0.00000925       0.00000297       0.00002125
H        0.78913094      12.23558487       3.76834748      -0.00001385       0.00000906      -0.00001028
C       -1.59425140      12.20300261       1.25093009      -0.00000422       0.00005148       0.00001021
H       -1.33571695      13.31879737       3.08629354      -0.00002215       0.00001523       0.00002332
H       -1.54356863      11.59549443       3.31985238       0.00002922       0.00002983      -0.00004604
H       -1.65438322      10.04780549       1.18171375      -0.00000639       0.00001035      -0.00001234
H       -1.51011201      10.79916150      -0.39474410      -0.00000145      -0.00001676       0.00001419
H       -1.20638882      13.02302697       0.63645726       0.00000304      -0.00002191       0.00001426
H       -2.68384636      12.29650291       1.24052955       0.00000207      -0.00000778      -0.00000111
C        2.40233297      10.66024527       2.12922498      -0.00000198      -0.00000679      -0.00000225
C        3.02100639      10.59294141       3.52112443      -0.00000101      -0.00001647       0.00000501
N        4.47200694      10.40386147       3.47686741       0.00003111       0.00004220       0.00001032
C        5.02070620       9.16429497       3.60338421      -0.00002789      -0.00006175      -0.00001301
C        6.34341889       8.94001713       3.38072130      -0.00000668       0.00002778       0.00001228
C        7.16607569      10.01453286       2.99983086       0.00001764      -0.00001037      -0.00000763
C        5.26164536      11.45297127       3.11017128      -0.00002164      -0.00005007       0.00000610
C        6.59277647      11.29260046       2.87861608       0.00005352       0.00000313       0.00000893
H        2.85033335      11.49519463       1.58036036       0.00002102      -0.00002142      -0.00001527
H        2.66608416       9.75076692       1.58219104       0.00000377       0.00000346      -0.00001292
H        2.59148444       9.76537217       4.09203693       0.00002428       0.00000507      -0.00002290
H        2.82100586      11.51172033       4.07526198       0.00001117       0.00000023      -0.00000202
H        4.34396958       8.36999127       3.89561161       0.00000647       0.00000797       0.00001370
H        6.75476804       7.94853840       3.49305452       0.00000706      -0.00000269      -0.00001204
H        4.76911590      12.41267603       3.00518497      -0.00002030       0.00003944       0.00002277
H        7.21067195      12.13089763       2.58937256      -0.00001580      -0.00001250      -0.00000026
H        0.44835221      10.00891444       2.73731738       0.00001562       0.00001235      -0.00000044
109
Properties=species:S:1:pos:R:3:forces:R:3 energy=-62275.77040266939 free_energy=-62275.77042862019 pbc="F F F"
C       -1.16973113      10.86926898       0.64191027      -0.00004281      -0.00006456       0.00004265
C        0.44774020      12.15601430       2.73233621       0.00000477      -0.00005332       0.00000754
C        0.88494619      10.82061980       2.13314686       0.00008833       0.00004506      -0.00003880
C        0.34410704      10.69719143       0.70678783      -0.00002035       0.00002670      -0.00003231
C        8.60886694       9.84188181       2.73617845      -0.01043281      -0.00894332       0.00352462
C       10.29546421       8.19455435       2.57498334      -0.00042576      -0.00019974      -0.00003352
C       10.54884654       7.31097024       1.53608560       0.00017908      -0.00003171       0.00002897
C       11.31345767       8.69522595       3.37851350       0.00009215       0.00007880       0.00006929
C       12.62424295       8.27463776       3.16102105       0.00001252      -0.00001049       0.00003189
C       12.88223301       7.38911016       2.10982978       0.00005335      -0.00001800      -0.00001454
C       11.86475206       6.90327012       1.29020100      -0.00012851       0.00002322       0.00000924
C       12.15822805       5.95085774       0.16124322       0.00008640      -0.00000548       0.00001228
C       13.76111539       8.77841846       4.01295488       0.00000018      -0.00000610      -0.00000888
O        9.36629439      10.72877390       2.45264185       0.00803930       0.00868523      -0.00298578
O        8.96952145       8.52762391       2.84542882       0.00115633       0.00009388      -0.00023967
H        0.63256418       9.72915839       0.28355124      -0.00009328       0.00007367       0.00014058
H        0.82745938      11.46416681       0.09202238       0.00003971       0.00002546      -0.00008783
H        9.73579708       6.94860970       0.92026692      -0.00003688      -0.00002006      -0.00001655
H       11.07452271       9.40130455       4.16194994      -0.00001539      -0.00003655       0.00001811
H       13.90148916       7.07160836       1.92997099      -0.00001135       0.00000467       0.00000061
H       13.22414295       5.72885013       0.09093767      -0.00004267      -0.00000203       0.00000129
H       11.82647631       6.37082366      -0.79292900      -0.00000992       0.00000012      -0.00001668
H       11.61571881       5.01088999       0.29987095      -0.00001825      -0.00002368       0.00000042
H       13.41183103       9.47843270       4.77369596       0.00001146       0.00000518      -0.00000130
H       14.50983910       9.28382038       3.39555671       0.00000312       0.00000734      -0.00000311
H       14.26834674       7.94754936       4.51269624      -0.00000606       0.00001933      -0.00000874
O      -10.42772013      15.32828291       0.97264282      -0.00023296       0.00041099      -0.00047549
C      -11.43248144      14.40212157       1.32308703      -0.00013459       0.00071406      -0.00023291
C      -10.79329318      13.14518357       1.85567037      -0.00025541       0.00040221       0.00027436
O      -10.14606974      12.45903856       0.80828391       0.00003171      -0.00089240       0.00214505
C      -10.95842067      16.62017971       0.76735793      -0.00012445       0.00038256      -0.00017640
C       -9.55117444      11.26607662       1.26322236       0.00006038      -0.00126112       0.00033939
C       -9.03803204      10.48081340       0.08220416       0.00135028       0.00068891       0.00071037
O      -10.13249281      10.09513923      -0.71938545       0.00160968      -0.00095594       0.00163507
C       -9.89416556       8.92836180      -1.47264999      -0.00038674      -0.00036800       0.00046730
C       -9.87829287      17.52636591       0.23887934      -0.00014418       0.00006348       0.00009248
O       -9.70963009      17.25066682      -1.13669183      -0.00020379       0.00039998       0.00014830
C       -8.71711734      18.03856098      -1.75254858      -0.00008011       0.00017297      -0.00014400
C       -7.35161535      17.39156585      -1.70440249       0.00002646       0.00031716       0.00024205
O       -7.37397589      16.22985372      -2.49809016       0.00032282       0.00026417       0.00060076
C       -6.10684088      15.62008218      -2.58179316      -0.00009143      -0.00007963      -0.00008562
C       -6.23078021      14.38562120      -3.44492821      -0.00012004      -0.00035226       0.00012261
O       -6.59017026      14.71077732      -4.77370020      -0.00003523      -0.00057070       0.00014412
C       -7.98861678      14.69292657      -4.99704879       0.00004137       0.00017268       0.00042784
C       -8.40873901      13.42600997      -5.70202731       0.00021026       0.00029266       0.00006396
O       -8.15265061      12.34423712      -4.83814400       0.00000353      -0.00033748      -0.00111991
C       -8.45767956      11.10505806      -5.43596209      -0.00018941      -0.00041473      -0.00027475
C       -8.09921359      10.00412967      -4.47220704       0.00035957      -0.00015604      -0.00022471
O       -9.02640533      10.01422026      -3.40707237       0.00121117      -0.00139242       0.00033605
C       -8.74592518       9.02053477      -2.45342665       0.00022262      -0.00064594       0.00068653
H       -6.95586897      13.68923273      -3.00841023      -0.00059878      -0.00011331       0.00012194
H       -9.52585710      11.04546246      -5.68411917      -0.00031431      -0.00039752       0.00034251
H      -10.81814207       8.72524458      -2.02058608      -0.00181950       0.00178702      -0.00095330
H      -10.28500200      10.65649791       1.80838251      -0.00128962       0.00013911      -0.00018589
H       -8.94372874      17.37325786       0.79496846      -0.00008426      -0.00006979      -0.00020805
H      -11.78364333      16.60013630       0.04171164      -0.00015111       0.00026773       0.00006826
H       -9.70061333       8.07688543      -0.79855761       0.00159548      -0.00069679       0.00011277
H       -7.87744049      10.97615977      -6.36464386       0.00049582       0.00086431       0.00028395
H       -8.49385133       9.59996251       0.45000955      -0.00125526      -0.00042635      -0.00213525
H       -8.71678200      11.49146797       1.94613398       0.00003495       0.00099623      -0.00161659
H       -5.25764352      13.88548708      -3.48825196       0.00036397       0.00009368      -0.00050747
H      -10.18387892      18.57577689       0.37381929      -0.00008677       0.00013885       0.00000084
H      -11.34601540      17.01615690       1.71909917       0.00010143      -0.00004818      -0.00008158
H       -8.66266220      19.03542374      -1.28794426       0.00092023      -0.00006866      -0.00001650
H       -7.80744498       9.24416161      -1.92905701       0.00092393      -0.00060624      -0.00074325
H       -5.38534271      16.31377452      -3.03256356      -0.00003182       0.00016698       0.00034303
H       -8.14296036       9.03656067      -4.99637517      -0.00102825       0.00010152       0.00021206
H       -7.07431368      10.14690989      -4.10271604      -0.00012005       0.00060779       0.00013350
H       -8.62934418       8.04106715      -2.93965514      -0.00052908       0.00020467       0.00043557
H       -7.08570304      17.13917189      -0.66898534       0.00010566       0.00038888       0.00019929
H       -5.74303369      15.33853898      -1.58147646      -0.00043411      -0.00009306      -0.00015898
H       -6.60526047      18.10618230      -2.08463746      -0.00020287      -0.00016141      -0.00034406
H       -8.34392031      11.09213843      -0.50289130      -0.00018680       0.00124944      -0.00120746
H       -9.01429772      18.17087035      -2.79758836      -0.00016469      -0.00030296      -0.00037327
H      -12.05839550      14.16580191       0.45322419       0.00022341      -0.00038845      -0.00011271
H      -12.08170539      14.82340559       2.10695172       0.00004077      -0.00047260       0.00060572
H      -11.57929756      12.50696046       2.29207520       0.00089131       0.00018659      -0.00031562
H      -10.07955210      13.40173315       2.65028329      -0.00123446      -0.00028964       0.00002309
H       -8.23175376      15.55879613      -5.62135457       0.00032039      -0.00016053      -0.00065884
H       -8.53169398      14.78949214      -4.05124752      -0.00017647      -0.00053212       0.00022595
H       -7.83352906      13.31449935      -6.63036984      -0.00039982       0.00049530       0.00013710
H       -9.47865963      13.47365085      -5.95774475       0.00052185       0.00040009       0.00056321
C       -1.06501722      12.34187394       2.67606723       0.00002533      -0.00006705      -0.00002975
H        0.94007147      12.95950393       2.17482020      -0.00005525      -0.00002012       0.00007410
H        0.78904723      12.23586877       3.76809609      -0.00000060      -0.00003893       0.00002083
C       -1.59432913      12.20326570       1.25067301       0.00004020      -0.00001869      -0.00002367
H       -1.33587457      13.31898290       3.08610930       0.00014037       0.00002632      -0.00014672
H       -1.54363758      11.59567813       3.31957625      -0.00001254      -0.00011440      -0.00005043
H       -1.65439496      10.04806039       1.18129476      -0.00006373      -0.00001104       0.00018701
H       -1.51009234      10.79950601      -0.39508839       0.00004020       0.00017114      -0.00002679
H       -1.20650911      13.02333830       0.63623797       0.00007283      -0.00002197       0.00003718
H       -2.68392410      12.29672192       1.24027515      -0.00001068      -0.00015712       0.00007588
C        2.40223833      10.66043504       2.12904051      -0.00005642       0.00007880      -0.00009549
C        3.02086058      10.59307288       3.52095791      -0.00006038      -0.00008744       0.00012946
N        4.47183981      10.40395956       3.47674753       0.00250518      -0.00003177      -0.00036616
C        5.02058802       9.16437720       3.60325008      -0.00774410       0.00041270       0.00143200
C        6.34319644       8.94010598       3.38063324       0.00695252      -0.00282995      -0.00084224
C        7.16593157      10.01457373       2.99976692       0.00022250       0.00220311      -0.00042996
C        5.26155498      11.45305205       3.11007022      -0.00471151       0.00078100       0.00069543
C        6.59262529      11.29268246       2.87854920       0.00423634      -0.00194627      -0.00046733
H        2.85030089      11.49536663       1.58019896      -0.00000860      -0.00000124       0.00001108
H        2.66596209       9.75094979       1.58200626       0.00002895      -0.00001579      -0.00005840
H        2.59130428       9.76549218       4.09182806       0.00000501       0.00001551      -0.00002076
H        2.82086313      11.51183737       4.07512215       0.00000430      -0.00000472      -0.00002669
H        4.34376664       8.37007759       3.89547034       0.00114412       0.00099093      -0.00041745
H        6.75458993       7.94858662       3.49296040      -0.00100927       0.00160290      -0.00011868
H        4.76900621      12.41277564       3.00508581       0.00038353      -0.00060363       0.00008475
H        7.21056964      12.13095840       2.58931691      -0.00042491      -0.00011545       0.00012286
H        0.44821562      10.00916770       2.73703393      -0.00000952       0.00001342      -0.00004230
109
Properties=species:S:1:pos:R:3:forces:R:3 energy=-62275.77032806084 free_energy=-62275.77042862019 pbc="F F F"
C       -1.16974028      10.86957342       0.64157796      -0.00004685      -0.00008896       0.00010530
C        0.44765754      12.15627403       2.73209121       0.00004163      -0.00004235       0.00001667
C        0.88485811      10.82087324       2.13290470       0.00001630       0.00000703      -0.00006288
C        0.34409733      10.69752115       0.70650831      -0.00003874       0.00021169      -0.00004137
C        8.60850180       9.84172185       2.73622311       0.03216328       0.02884997      -0.01100601
C       10.29529587       8.19456554       2.57498999       0.00100458       0.00066909       0.00002261
C       10.54869822       7.31097354       1.53610451      -0.00024900       0.00000298      -0.00004077
C       11.31328807       8.69523262       3.37854053       0.00005111      -0.00024912      -0.00013050
C       12.62407090       8.27462327       3.16107931      -0.00012970       0.00003892      -0.00009999
C       12.88207352       7.38908476       2.10989847      -0.00028136       0.00004137      -0.00002003
C       11.86459837       6.90325404       1.29025030       0.00016367       0.00008050       0.00014108
C       12.15808925       5.95083065       0.16130627      -0.00005972      -0.00004756      -0.00004494
C       13.76093081       8.77839423       4.01303300       0.00005584      -0.00004135       0.00003489
O        9.36634821      10.72899545       2.45256402      -0.02609735      -0.02808014       0.00964418
O        8.96938286       8.52766334       2.84539809      -0.00308102      -0.00090712       0.00069678
H        0.63261044       9.72954123       0.28318940      -0.00015762       0.00006884       0.00024718
H        0.82745420      11.46457411       0.09184126       0.00006559      -0.00001483      -0.00013771
H        9.73565397       6.94862053       0.92027016       0.00006163       0.00005297       0.00006222
H       11.07434488       9.40131777       4.16196686      -0.00000213       0.00014290      -0.00005140
H       13.90132583       7.07156842       1.93006363       0.00008938      -0.00002699      -0.00001800
H       13.22400085       5.72880648       0.09102529       0.00001464      -0.00000358       0.00000963
H       11.82636390       6.37079488      -0.79287719       0.00000969      -0.00001313       0.00001417
H       11.61556190       5.01087098       0.29992742       0.00001649       0.00001592      -0.00000779
H       13.41164139       9.47841743       4.77376199      -0.00004004       0.00003718      -0.00000904
H       14.50967610       9.28378076       3.39564836       0.00000006       0.00001194      -0.00001084
H       14.26814082       7.94752094       4.51279162      -0.00002431       0.00004868      -0.00002587
O      -10.37636186      15.31420280       0.99058322      -0.00050492       0.00083939      -0.00096161
C      -11.38229955      14.38924774       1.34085637      -0.00024545       0.00131226      -0.00051215
C      -10.74481519      13.13160103       1.87368438      -0.00048548       0.00088477       0.00053024
O      -10.09825242      12.44446570       0.82653210       0.00002009      -0.00171834       0.00420821
C      -10.90572312      16.60665744       0.78541584      -0.00020940       0.00072421      -0.00035111
C       -9.50709897      11.24974932       1.28170457       0.00015658      -0.00256598       0.00067152
C       -8.99213489      10.46487160       0.10129455       0.00268245       0.00148320       0.00135970
O      -10.08493451      10.08199728      -0.70396953       0.00324166      -0.00198215       0.00321984
C       -9.84591926       8.91594953      -1.45815604      -0.00079884      -0.00065434       0.00092173
C       -9.82505709      17.51182735       0.25630777      -0.00036895       0.00038648       0.00017169
O       -9.65802153      17.23659462      -1.11957462      -0.00045598       0.00072990       0.00032520
C       -8.66704740      18.02559278      -1.73648061      -0.00010145       0.00049442      -0.00026774
C       -7.30091518      17.37978466      -1.69052488      -0.00005078       0.00054806       0.00052346
O       -7.32298805      16.21900655      -2.48561111       0.00059614       0.00057137       0.00119859
C       -6.05538706      15.61043263      -2.57106795      -0.00012600      -0.00014508      -0.00018340
C       -6.17946621      14.37610110      -3.43430233      -0.00020705      -0.00078368       0.00023484
O       -6.54055152      14.70149048      -4.76258183      -0.00003302      -0.00113517       0.00031984
C       -7.93914307      14.68153539      -4.98484257       0.00004077       0.00034597       0.00078601
C       -8.35813416      13.41322034      -5.68799468       0.00038379       0.00062943       0.00006443
O       -8.10103750      12.33287908      -4.82256337       0.00000422      -0.00068831      -0.00217491
C       -8.40352970      11.09262205      -5.41943060      -0.00042236      -0.00086176      -0.00059837
C       -8.04548485       9.99316681      -4.45386593       0.00072634      -0.00039488      -0.00040877
O       -8.97498321      10.00275473      -3.39069486       0.00239408      -0.00272976       0.00064087
C       -8.69586541       9.00899381      -2.43665477       0.00048455      -0.00133818       0.00142586
H       -6.90356664      13.67914624      -2.99712035      -0.00116900      -0.00019996       0.00026314
H       -9.47118682      11.03147371      -5.66948981      -0.00059406      -0.00079808       0.00070346
H      -10.76890946       8.71354828      -2.00792227      -0.00361565       0.00352575      -0.00191568
H      -10.24371644      10.64096309       1.82395457      -0.00254347       0.00028721      -0.00039147
H       -8.89012687      17.35755704       0.81144058      -0.00011595      -0.00015714      -0.00037959
H      -11.73127159      16.58741657       0.06011099      -0.00032308       0.00055379       0.00012307
H       -9.65415562       8.06366366      -0.78460783       0.00315975      -0.00145051       0.00022489
H       -7.82152344      10.96329179      -6.34696121       0.00096713       0.00173166       0.00056786
H       -8.45058074       9.58270670       0.46998953      -0.00246530      -0.00083767      -0.00423449
H       -8.67428973      11.47236884       1.96751549       0.00009236       0.00200350      -0.00320520
H       -5.20609620      13.87653162      -3.47881541       0.00067378       0.00021829      -0.00099138
H      -10.12951366      18.56148673       0.39197441      -0.00012179       0.00008723      -0.00000801
H      -11.29252983      17.00307554       1.73729981       0.00020237      -0.00008138      -0.00013907
H       -8.61296731      19.02231230      -1.27151573       0.00181168      -0.00020593      -0.00007316
H       -7.75867802       9.23311527      -1.91022126       0.00181401      -0.00122130      -0.00149537
H       -5.33512490      16.30485029      -3.02269727      -0.00009103       0.00033166       0.00066632
H       -8.08654806       9.02508770      -4.97733709      -0.00202118       0.00025104       0.00042607
H       -7.02158908      10.13771203      -4.08229835      -0.00022891       0.00121114       0.00024065
H       -8.57763137       8.02973654      -2.92292963      -0.00104615       0.00042787       0.00088217
H       -7.03374380      17.12630788      -0.65569700       0.00020791       0.00075268       0.00037171
H       -5.68995180      15.32904683      -1.57129029      -0.00087034      -0.00016856      -0.00034983
H       -6.55556467      18.09555803      -2.07054851      -0.00033799      -0.00024907      -0.00070518
H       -8.29509795      11.07552713      -0.48097818      -0.00039930       0.00247652      -0.00238301
H       -8.96573548      18.15812720      -2.78105618      -0.00033103      -0.00058822      -0.00072691
H      -12.00832333      14.15367000       0.47086984       0.00044724      -0.00074239      -0.00020642
H      -12.03123047      14.81144713       2.12445913       0.00008748      -0.00090649       0.00122499
H      -11.53180519      12.49452543       2.31003802       0.00172666       0.00033447      -0.00061954
H      -10.03073777      13.38734484       2.66827828      -0.00246266      -0.00057732       0.00003262
H       -8.18377108      15.54636560      -5.61001029       0.00065099      -0.00036629      -0.00126731
H       -8.48166466      14.77878478      -4.03878374      -0.00035614      -0.00105172       0.00048291
H       -7.78275984      13.30090149      -6.61617169      -0.00083417       0.00097575       0.00030173
H       -9.42809922      13.45937285      -5.94385505       0.00104676       0.00080315       0.00113827
C       -1.06510504      12.34210089       2.67582752       0.00006133      -0.00027665      -0.00009197
H        0.93997917      12.95975851       2.17455409      -0.00010160      -0.00007123       0.00015858
H        0.78897266      12.23615188       3.76784602       0.00001087      -0.00008604       0.00002565
C       -1.59440271      12.20351901       1.25042270       0.00007020      -0.00008360      -0.00002271
H       -1.33602411      13.31917078       3.08591649       0.00027504       0.00014739      -0.00025269
H       -1.54370397      11.59586734       3.31930878      -0.00000361      -0.00019746      -0.00008693
H       -1.65440179      10.04830992       1.18087318      -0.00014554      -0.00008956       0.00039205
H       -1.51006944      10.79985421      -0.39543336       0.00008469       0.00033822      -0.00006764
H       -1.20664183      13.02364396       0.63602142       0.00013310      -0.00002162       0.00005620
H       -2.68399608      12.29691126       1.24004926      -0.00003553      -0.00034009       0.00015940
C        2.40213904      10.66062604       2.12885925       0.00009736       0.00000169       0.00003472
C        3.02071169      10.59320493       3.52079674       0.00010794       0.00003910      -0.00001657
N        4.47171537      10.40405811       3.47661907      -0.00140059       0.00004071       0.00023444
C        5.02033549       9.16446941       3.60314103       0.00373548      -0.00036240      -0.00067598
C        6.34309750       8.94014684       3.38053045      -0.00343287       0.00094850       0.00051814
C        7.16580329      10.01465654       2.99969276      -0.00345922      -0.00158334       0.00094768
C        5.26138359      11.45314644       3.10997607       0.00248164      -0.00028110      -0.00040854
C        6.59254554      11.29272785       2.87847215      -0.00179887       0.00122100       0.00016317
H        2.85025833      11.49554439       1.58004464      -0.00000116       0.00000582       0.00002121
H        2.66583963       9.75113403       1.58182473       0.00005267       0.00002589      -0.00007579
H        2.59111978       9.76561516       4.09162452      -0.00003291       0.00000853       0.00000810
H        2.82071848      11.51195537       4.07498388      -0.00001720      -0.00000162      -0.00001497
H        4.34358636       8.37018232       3.89531704      -0.00047540      -0.00036678       0.00018082
H        6.75439313       7.94866324       3.49286869       0.00027642      -0.00040689       0.00001891
H        4.76890205      12.41286364       3.00497544      -0.00006614       0.00024359      -0.00000062
H        7.21046380      12.13101713       2.58926275       0.00035901      -0.00001224      -0.00007836
H        0.44807193      10.00941796       2.73675190      -0.00000202       0.00007375      -0.00011606
109
Properties=species:S:1:pos:R:3:forces:R:3 energy=-62275.77020641646 free_energy=-62275.77042862019 pbc="F F F"
C       -1.16974510      10.86987695       0.64124727      -0.00009992      -0.00021951       0.00016932
C        0.44757958      12.15653429       2.73184751       0.00005725      -0.00013259       0.00003691
C        0.88477138      10.82112625       2.13266337       0.00007820       0.00003409      -0.00010180
C        0.34409143      10.69785203       0.70622885      -0.00006002       0.00021961      -0.00005066
C        8.60864569       9.84201321       2.73609420      -0.02183885      -0.01932652       0.00742344
C       10.29514460       8.19459212       2.57500451      -0.00076234      -0.00126904      -0.00096873
C       10.54854389       7.31097277       1.53611654       0.00039276       0.00061119       0.00084805
C       11.31312122       8.69523003       3.37855911      -0.00047228       0.00093901       0.00090057
C       12.62389129       8.27461267       3.16113914       0.00090754      -0.00050437      -0.00038189
C       12.88191018       7.38905753       2.10996321      -0.00006637       0.00034380       0.00042987
C       11.86445109       6.90323964       1.29030246      -0.00026727      -0.00016496      -0.00025427
C       12.15794804       5.95080299       0.16136834       0.00009283      -0.00004184      -0.00000334
C       13.76075044       8.77836851       4.01311152      -0.00028204       0.00003298       0.00000482
O        9.36599594      10.72877661       2.45263681       0.01778421       0.01899247      -0.00654110
O        8.96919467       8.52768883       2.84537894       0.00203329       0.00069988      -0.00038180
H        0.63266082       9.72992150       0.28282628      -0.00024602       0.00015372       0.00039735
H        0.82745124      11.46497906       0.09166054       0.00012937       0.00000788      -0.00022599
H        9.73551404       6.94863317       0.92027599      -0.00024227      -0.00016204      -0.00022369
H       11.07416617       9.40133424       4.16198550       0.00010260      -0.00034538      -0.00024965
H       13.90116388       7.07152808       1.93015615       0.00006644      -0.00002859      -0.00002680
H       13.22385991       5.72876255       0.09111309      -0.00003438      -0.00000658      -0.00000397
H       11.82625155       6.37076583      -0.79282469      -0.00000814       0.00000854      -0.00000475
H       11.61540549       5.01085238       0.29998349      -0.00000661       0.00000276       0.00000845
H       13.41145013       9.47840330       4.77382838       0.00005818      -0.00000566      -0.00000054
H       14.50951277       9.28374150       3.39573995       0.00003896       0.00002030      -0.00005089
H       14.26793407       7.94749312       4.51288655       0.00002953      -0.00003490       0.00000571
O      -10.32499877      15.30011988       1.00852249      -0.00075532       0.00129951      -0.00146007
C      -11.33210869      14.37637039       1.35862462      -0.00040627       0.00200260      -0.00070971
C      -10.69632990      13.11801987       1.89169925      -0.00074583       0.00124252       0.00078431
O      -10.05043206      12.42989284       0.84478153       0.00004864      -0.00258124       0.00624347
C      -10.85302024      16.59313100       0.80347419      -0.00034888       0.00110927      -0.00054338
C       -9.46303291      11.23342236       1.30017726       0.00009775      -0.00382149       0.00102106
C       -8.94624775      10.44892812       0.12038032       0.00401372       0.00215966       0.00199676
O      -10.03736866      10.06886162      -0.68855257       0.00479960      -0.00297278       0.00479758
C       -9.79766230       8.90355009      -1.44366188      -0.00112373      -0.00105894       0.00141257
C       -9.77181922      17.49728908       0.27373291      -0.00049162       0.00034499       0.00025791
O       -9.60641177      17.22251555      -1.10245860      -0.00062123       0.00122683       0.00046694
C       -8.61697515      18.01262407      -1.72040855      -0.00022161       0.00048327      -0.00044394
C       -7.25021942      17.36800247      -1.67664531       0.00001597       0.00095290       0.00071430
O       -7.27200850      16.20816633      -2.47314008       0.00084546       0.00089180       0.00177705
C       -6.00394312      15.60079402      -2.56035275      -0.00023127      -0.00030941      -0.00027743
C       -6.12815798      14.36658381      -3.42368032      -0.00031044      -0.00108600       0.00037438
O       -6.49093819      14.69219532      -4.75146738      -0.00005227      -0.00168110       0.00046599
C       -7.88967127      14.67013734      -4.97263699       0.00006402       0.00051327       0.00108117
C       -8.30752738      13.40042421      -5.67395535       0.00053668       0.00101972       0.00013709
O       -8.04942535      12.32151952      -4.80697544       0.00000419      -0.00110078      -0.00322551
C       -8.34937505      11.08018813      -5.40289240      -0.00068755      -0.00125921      -0.00088555
C       -7.99175802       9.98221090      -4.43551821       0.00110871      -0.00065285      -0.00059199
O       -8.92356127       9.99128864      -3.37431857       0.00355840      -0.00406110       0.00097358
C       -8.64580244       8.99745332      -2.41988452       0.00070987      -0.00191993       0.00215137
H       -6.85126595      13.66906184      -2.98583453      -0.00174141      -0.00031671       0.00042239
H       -9.41650498      11.01748254      -5.65485377      -0.00084417      -0.00118986       0.00105159
H      -10.71966451       8.70187137      -1.99525548      -0.00541157       0.00527932      -0.00291669
H      -10.20244015      10.62544568       1.83950677      -0.00370357       0.00046968      -0.00064398
H       -8.83652490      17.34185255       0.82790817      -0.00019571      -0.00021421      -0.00057550
H      -11.67889464      16.57469635       0.07851026      -0.00044730       0.00082084       0.00022402
H       -9.60767262       8.05045893      -0.77065778       0.00471322      -0.00216236       0.00033639
H       -7.76559700      10.95043774      -6.32926455       0.00143359       0.00259667       0.00086027
H       -8.40733834       9.56544130       0.48995520      -0.00365816      -0.00117521      -0.00634567
H       -8.63182459      11.45326385       1.98888244       0.00018011       0.00301580      -0.00475619
H       -5.15455228      13.86758880      -3.46938151       0.00102278       0.00031478      -0.00146436
H      -10.07514573      18.54718872       0.41012303      -0.00022227       0.00027044      -0.00000181
H      -11.23903758      16.98999061       1.75550062       0.00030703      -0.00014739      -0.00020405
H       -8.56327057      19.00919292      -1.25508188       0.00269093      -0.00018713      -0.00005655
H       -7.70990659       9.22206781      -1.89139847       0.00268306      -0.00185029      -0.00223373
H       -5.28492121      16.29593287      -3.01284069      -0.00013054       0.00052901       0.00094878
H       -8.03014043       9.01362391      -4.95828385      -0.00298769       0.00039831       0.00063648
H       -6.96887545      10.12852685      -4.06187564      -0.00034260       0.00180164       0.00034716
H       -8.52592083       8.01840630      -2.90619721      -0.00156554       0.00059097       0.00130399
H       -6.98178265      17.11343977      -0.64241200       0.00028781       0.00109520       0.00054429
H       -5.63688613      15.31958133      -1.56111401      -0.00128138      -0.00022574      -0.00053857
H       -6.50587333      18.08493559      -2.05645440      -0.00055969      -0.00043093      -0.00100880
H       -8.24628736      11.05889812      -0.45905936      -0.00058871       0.00371803      -0.00356113
H       -8.91716664      18.14537699      -2.76452041      -0.00050769      -0.00083816      -0.00107014
H      -11.95824115      14.14153438       0.48851472       0.00064621      -0.00110655      -0.00032137
H      -11.98074698      14.79948535       2.14196752       0.00015451      -0.00135807       0.00179549
H      -11.48430391      12.48209129       2.32800250       0.00258730       0.00052603      -0.00094134
H       -9.98192019      13.37295471       2.68627385      -0.00364733      -0.00083648       0.00007736
H       -8.13579220      15.53391900      -5.59867152       0.00098285      -0.00057710      -0.00184992
H       -8.43163391      14.76807252      -4.02632184      -0.00053989      -0.00156814       0.00076108
H       -7.73198438      13.28730078      -6.60196270      -0.00123444       0.00142517       0.00040884
H       -9.37753423      13.44508826      -5.92995822       0.00152290       0.00119576       0.00169317
C       -1.06518751      12.34232285       2.67559031       0.00009072      -0.00022920      -0.00011228
H        0.93989008      12.96001208       2.17428922      -0.00013480      -0.00007914       0.00021720
H        0.78890237      12.23643448       3.76759726       0.00002777      -0.00012801       0.00004676
C       -1.59447512      12.20376447       1.25017830       0.00010397      -0.00012771      -0.00003150
H       -1.33617202      13.31935973       3.08572296       0.00044979       0.00011989      -0.00041154
H       -1.54376722      11.59605637       3.31904313       0.00000192      -0.00033625      -0.00007196
H       -1.65440708      10.04855659       1.18045223      -0.00016724      -0.00010147       0.00054677
H       -1.51004520      10.80020477      -0.39577671       0.00014125       0.00050329      -0.00008869
H       -1.20678423      13.02394679       0.63580745       0.00014911      -0.00006375       0.00011919
H       -2.68406464      12.29707659       1.23984657      -0.00008399      -0.00052605       0.00025075
C        2.40204214      10.66081638       2.12867943       0.00010434       0.00001310      -0.00001769
C        3.02056458      10.59333885       3.52063406      -0.00002056      -0.00022554       0.00008047
N        4.47155337      10.40415116       3.47649831       0.00067878       0.00066340      -0.00023283
C        5.02018321       9.16456037       3.60301288      -0.00020656      -0.00040615       0.00009623
C        6.34290582       8.94021226       3.38044163       0.00029194       0.00097751      -0.00023989
C        7.16562794      10.01471224       2.99963214       0.00256526      -0.00046015      -0.00038382
C        5.26128104      11.45323482       3.10987028      -0.00122899      -0.00032794       0.00030863
C        6.59240954      11.29279787       2.87840193       0.00061750       0.00040376      -0.00019450
H        2.85021660      11.49572092       1.57989068      -0.00000175       0.00003901       0.00001062
H        2.66571875       9.75131833       1.58164312       0.00006751       0.00003147      -0.00010909
H        2.59093543       9.76573768       4.09142174      -0.00004400       0.00008015      -0.00002232
H        2.82057389      11.51207276       4.07484544      -0.00001489       0.00008192       0.00001598
H        4.34339077       8.37027410       3.89516937       0.00003577       0.00009335      -0.00000910
H        6.75420628       7.94872540       3.49277794       0.00009197      -0.00037449       0.00003684
H        4.76879378      12.41295789       3.00486449       0.00002386       0.00009140       0.00002970
H        7.21036494      12.13107902       2.58920625      -0.00033292      -0.00022998       0.00012797
H        0.44792944      10.00966812       2.73646981       0.00000029       0.00008889      -0.00015606
109
Properties=species:S:1:pos:R:3:forces:R:3 energy=-62275.77002313894 free_energy=-62275.77042862019 pbc="F F F"
C       -1.16974893      10.87017841       0.64091762      -0.00010708      -0.00024467       0.00019305
C        0.44750318      12.15679392       2.73160404       0.00007281      -0.00022443       0.00007622
C        0.88468567      10.82137795       2.13242168       0.00014514       0.00009930      -0.00012469
C        0.34408656      10.69818167       0.70594967      -0.00007159       0.00027939      -0.00007176
C        8.60818131       9.84175582       2.73617367       0.03992051       0.03669379      -0.01378857
C       10.29497244       8.19459314       2.57500459       0.00145215       0.00083813       0.00006028
C       10.54840173       7.31098075       1.53614198      -0.00074941       0.00004733      -0.00008059
C       11.31295084       8.69524173       3.37859160      -0.00050831      -0.00012106      -0.00004944
C       12.62372187       8.27459621       3.16119517       0.00043964      -0.00020707      -0.00029942
C       12.88175553       7.38903471       2.11003590      -0.00102615       0.00011516      -0.00008750
C       11.86429094       6.90322122       1.29034716       0.00084329       0.00017038       0.00039876
C       12.15781093       5.95077550       0.16143166      -0.00016850      -0.00009525      -0.00012243
C       13.76056527       8.77834418       4.01318963      -0.00005992       0.00004365       0.00006012
O        9.36614408      10.72909437       2.45252538      -0.03290820      -0.03545383       0.01216604
O        8.96906193       8.52773575       2.84534815      -0.00362504      -0.00150645       0.00087139
H        0.63271172       9.73030202       0.28246362      -0.00032261       0.00020576       0.00053144
H        0.82745009      11.46538442       0.09147960       0.00017065       0.00000387      -0.00029460
H        9.73536861       6.94864256       0.92027702       0.00016095       0.00009752       0.00013209
H       11.07398858       9.40134523       4.16200083       0.00004771       0.00010066      -0.00014578
H       13.90099945       7.07148833       1.93024874       0.00032330      -0.00008785      -0.00004527
H       13.22371776       5.72871891       0.09120026       0.00005145       0.00000538       0.00002553
H       11.82613917       6.37073725      -0.79277252       0.00001924      -0.00002507       0.00001878
H       11.61524828       5.01083345       0.30004013       0.00002901       0.00002439      -0.00001626
H       13.41126041       9.47838824       4.77389442      -0.00002401       0.00003090      -0.00001668
H       14.50934973       9.28370196       3.39583131       0.00000688       0.00001043      -0.00002761
H       14.26772833       7.94746421       4.51298193      -0.00000575       0.00000414      -0.00001344
O      -10.27363320      15.28603469       1.02645979      -0.00099144       0.00180451      -0.00197431
C      -11.28191131      14.36349141       1.37639240      -0.00056851       0.00264096      -0.00097063
C      -10.64784054      13.10443650       1.90971590      -0.00101840       0.00164247       0.00100520
O      -10.00261055      12.41531605       0.86303339       0.00001967      -0.00334918       0.00824428
C      -10.80031504      16.57960139       0.82153035      -0.00045780       0.00136229      -0.00067532
C       -9.41897786      11.21709845       1.31864034       0.00010139      -0.00511634       0.00129656
C       -8.90037002      10.43298177       0.13946013       0.00530794       0.00289136       0.00268185
O       -9.98979913      10.05573577      -0.67313128       0.00637329      -0.00399393       0.00631404
C       -9.74939476       8.89116267      -1.42916469      -0.00162361      -0.00138855       0.00178301
C       -9.71857996      17.48274571       0.29115425      -0.00055504       0.00050473       0.00037304
O       -9.55479843      17.20843263      -1.08534387      -0.00086939       0.00158422       0.00059307
C       -8.56690107      17.99964786      -1.70433356      -0.00024092       0.00072104      -0.00059479
C       -7.19952282      17.35622095      -1.66276276       0.00000250       0.00123131       0.00099947
O       -7.22103041      16.19733140      -2.46066672       0.00111762       0.00114942       0.00233257
C       -5.95250542      15.59115697      -2.54963877      -0.00026000      -0.00026006      -0.00041504
C       -6.07685795      14.35707055      -3.41305953      -0.00034139      -0.00143552       0.00046039
O       -6.44133288      14.68289900      -4.74035256      -0.00005645      -0.00221796       0.00060713
C       -7.84019992      14.65873380      -4.96043535       0.00004685       0.00065446       0.00151509
C       -8.25691915      13.38762415      -5.65991108       0.00066030       0.00130641       0.00019366
O       -7.99781443      12.31015738      -4.79138350       0.00000072      -0.00140166      -0.00423610
C       -8.29521791      11.06775785      -5.38634705      -0.00093238      -0.00170779      -0.00119931
C       -7.93803528       9.97125897      -4.41716514       0.00151893      -0.00087297      -0.00078315
O       -8.87213933       9.97982163      -3.35794366       0.00468129      -0.00539894       0.00131977
C       -8.59573685       8.98591989      -2.40311275       0.00096750      -0.00251859       0.00289834
H       -6.79896484      13.65897788      -2.97455283      -0.00233908      -0.00044594       0.00059336
H       -9.36181428      11.00348948      -5.64021221      -0.00108820      -0.00156896       0.00139248
H      -10.67040803       8.69021191      -1.98258578      -0.00712057       0.00697750      -0.00384875
H      -10.16116923      10.60993988       1.85503618      -0.00488179       0.00063736      -0.00088053
H       -8.78292271      17.32614574       0.84437045      -0.00029784      -0.00028263      -0.00077583
H      -11.62651429      16.56197390       0.09691064      -0.00061797       0.00109049       0.00028417
H       -9.56117035       8.03727220      -0.75670866       0.00625307      -0.00290286       0.00046729
H       -7.70966286      10.93759474      -6.31155382       0.00188413       0.00345421       0.00115508
H       -8.36413063       9.54816795       0.50990864      -0.00476520      -0.00156065      -0.00842713
H       -8.58938756      11.43415420       2.01023272       0.00029590       0.00403533      -0.00627071
H       -5.10301165      13.85865876      -3.45995239       0.00128639       0.00044632      -0.00192600
H      -10.02077414      18.53288634       0.42826643      -0.00029900       0.00033091       0.00000055
H      -11.18553972      16.97689957       1.77370070       0.00040968      -0.00019321      -0.00026610
H       -8.51357053      18.99606923      -1.23864654       0.00354907      -0.00023716      -0.00007632
H       -7.66113419       9.21102840      -1.87258439       0.00356836      -0.00247474      -0.00295635
H       -5.23472523      16.28701927      -3.00298901      -0.00025721       0.00062850       0.00126766
H       -7.97373380       9.00216919      -4.93922015      -0.00395502       0.00053381       0.00084702
H       -6.91617402      10.11935232      -4.04145025      -0.00046532       0.00238235       0.00044472
H       -8.47421088       8.00707638      -2.88944942      -0.00208861       0.00077407       0.00170710
H       -6.92981918      17.10057423      -0.62912534       0.00036392       0.00144933       0.00068044
H       -5.58382006      15.31012996      -1.55094316      -0.00168408      -0.00030688      -0.00069926
H       -6.45618768      18.07431605      -2.04235383      -0.00070992      -0.00052890      -0.00134459
H       -8.19748113      11.04224146      -0.43714240      -0.00082161       0.00496933      -0.00470524
H       -8.86859140      18.13261723      -2.74798082      -0.00070203      -0.00110650      -0.00142204
H      -11.90815034      14.12939452       0.50615759       0.00086081      -0.00145924      -0.00038772
H      -11.93025456      14.78751832       2.15947572       0.00019397      -0.00178515       0.00238487
H      -11.43679674      12.46965966       2.34597041       0.00345769       0.00070299      -0.00126053
H       -9.93309945      13.35856251       2.70427058      -0.00480468      -0.00110137       0.00013344
H       -8.08781734      15.52145682      -5.58733653       0.00129532      -0.00069816      -0.00246249
H       -8.38161147      14.75735194      -4.01386699      -0.00066312      -0.00214393       0.00094094
H       -7.68120465      13.27369586      -6.58774598      -0.00165103       0.00186997       0.00054118
H       -9.32696536      13.43079902      -5.91605622       0.00203656       0.00159031       0.00225888
C       -1.06526832      12.34254597       2.67535306       0.00013039      -0.00026141      -0.00012263
H        0.93980241      12.96026532       2.17402458      -0.00016066      -0.00008054       0.00027408
H        0.78883331      12.23671720       3.76734939       0.00003718      -0.00017138       0.00004004
C       -1.59455084      12.20400777       1.24993675       0.00012084      -0.00017812      -0.00006322
H       -1.33631961      13.31954731       3.08552726       0.00061651       0.00014004      -0.00054872
H       -1.54383060      11.59624490       3.31877770       0.00001488      -0.00046169      -0.00005999
H       -1.65441178      10.04880432       1.18003071      -0.00023309      -0.00020598       0.00075206
H       -1.51002074      10.80055707      -0.39611895       0.00019636       0.00066597      -0.00011022
H       -1.20693146      13.02424732       0.63559560       0.00015851      -0.00010247       0.00017643
H       -2.68413394      12.29723585       1.23964983      -0.00011857      -0.00072131       0.00034716
C        2.40194681      10.66100652       2.12849941       0.00006831      -0.00004815      -0.00008060
C        3.02041642      10.59347041       3.52047188       0.00012189      -0.00019328       0.00013149
N        4.47139765      10.40425404       3.47637436       0.00083637       0.00031349      -0.00012520
C        5.02004163       9.16464533       3.60288383      -0.00307825      -0.00031674       0.00064060
C        6.34270792       8.94030113       3.38034938       0.00273454      -0.00121187      -0.00028965
C        7.16552724      10.01476466       2.99955782      -0.00546718      -0.00066769       0.00118864
C        5.26117069      11.45331343       3.10976846      -0.00228310       0.00046802       0.00030026
C        6.59226841      11.29287252       2.87833147       0.00271142       0.00005388      -0.00049512
H        2.85017523      11.49589832       1.57973674       0.00003000       0.00006418       0.00001818
H        2.66559812       9.75150126       1.58146170       0.00012105       0.00007471      -0.00012816
H        2.59075091       9.76586096       4.09121848      -0.00001665       0.00007800      -0.00002300
H        2.82042946      11.51219091       4.07470757      -0.00000466       0.00005735      -0.00000229
H        4.34319288       8.37036482       3.89502232       0.00056758       0.00058221      -0.00020234
H        6.75402498       7.94877455       3.49268854      -0.00066721       0.00104405      -0.00008018
H        4.76868306      12.41305650       3.00475307       0.00040925      -0.00040478       0.00007285
H        7.21026075      12.13113949       2.58915134      -0.00007582      -0.00031738       0.00007180
H        0.44778783      10.00991873       2.73618762      -0.00000245       0.00008764      -0.00019025
109
Properties=species:S:1:pos:R:3:forces:R:3 energy=-62275.76978958174 free_energy=-62275.77042862019 pbc="F F F"
C       -1.16975563      10.87048279       0.64058727      -0.00016029      -0.00028812       0.00025586
C        0.44742327      12.15705324       2.73135883       0.00010073      -0.00026267       0.00008275
C        0.88459918      10.82163028       2.13218008       0.00013506       0.00010133      -0.00015754
C        0.34407936      10.69851353       0.70567078      -0.00008512       0.00029512      -0.00008607
C        8.60802122       9.84177961       2.73614820       0.04390033       0.03960530      -0.01504548
C       10.29480871       8.19459620       2.57500214       0.00182778       0.00202429       0.00132185
C       10.54825212       7.31099178       1.53616882      -0.00082490      -0.00083125      -0.00114822
C       11.31277423       8.69525696       3.37862704       0.00013128      -0.00132817      -0.00127652
C       12.62356003       8.27457428       3.16124458      -0.00076079       0.00075078       0.00061408
C       12.88158684       7.38901576       2.11010970      -0.00019339      -0.00059152      -0.00079346
C       11.86414424       6.90320380       1.29039571       0.00048947       0.00034809       0.00054640
C       12.15767111       5.95074692       0.16149295      -0.00010088      -0.00000918      -0.00002992
C       13.76037959       8.77831965       4.01326947       0.00016757       0.00001184      -0.00007393
O        9.36603992      10.72913613       2.45250791      -0.03575248      -0.03841452       0.01318757
O        8.96890547       8.52777098       2.84532496      -0.00423479      -0.00157839       0.00087029
H        0.63275984       9.73068369       0.28210123      -0.00041395       0.00028044       0.00067341
H        0.82744777      11.46579004       0.09129919       0.00022013       0.00002336      -0.00038098
H        9.73522402       6.94865239       0.92027867       0.00043361       0.00025329       0.00037268
H       11.07381141       9.40135484       4.16201388      -0.00009814       0.00051317       0.00028502
H       13.90084021       7.07144717       1.93034074      -0.00001295       0.00003691       0.00003867
H       13.22357648       5.72867510       0.09128777       0.00003425      -0.00000337       0.00001544
H       11.82602687       6.37070821      -0.79272024       0.00000772      -0.00002068      -0.00000407
H       11.61509171       5.01081497       0.30009638       0.00000924      -0.00001012      -0.00001705
H       13.41107027       9.47837368       4.77396058      -0.00006718       0.00001948      -0.00003654
H       14.50918728       9.28366288       3.39592208      -0.00003910      -0.00001275       0.00003973
H       14.26752231       7.94743565       4.51307694       0.00000258       0.00000935       0.00001197
O      -10.22226424      15.27194708       1.04439272      -0.00126353       0.00222047      -0.00245588
C      -11.23170860      14.35061018       1.39415698      -0.00061077       0.00322580      -0.00118446
C      -10.59934789      13.09085136       1.92773039      -0.00124848       0.00205004       0.00126189
O       -9.95479028      12.40073468       0.88128530       0.00002861      -0.00419533       0.01018792
C      -10.74760686      16.56606684       0.83958504      -0.00051452       0.00172029      -0.00084229
C       -9.37493390      11.20077265       1.33709315       0.00014091      -0.00622606       0.00163653
C       -8.85450221      10.41703409       0.15853586       0.00668085       0.00348824       0.00333285
O       -9.94222343      10.04262334      -0.65771290       0.00786126      -0.00502729       0.00780070
C       -9.70112099       8.87878942      -1.41466628      -0.00185869      -0.00177789       0.00229281
C       -9.66533795      17.46819673       0.30857317      -0.00077409       0.00068843       0.00043479
O       -9.50318135      17.19434427      -1.06823060      -0.00102314       0.00201526       0.00072777
C       -8.51682449      17.98666452      -1.68825767      -0.00028765       0.00082886      -0.00069809
C       -7.14882462      17.34443821      -1.64887479      -0.00004411       0.00143212       0.00127392
O       -7.17004929      16.18649098      -2.44818192       0.00140479       0.00143063       0.00289738
C       -5.90106752      15.58151834      -2.53891781      -0.00035381      -0.00033802      -0.00048462
C       -6.02556219      14.34756044      -3.40244083      -0.00050560      -0.00178874       0.00058883
O       -6.39173257      14.67360564      -4.72923782      -0.00005817      -0.00273478       0.00075138
C       -7.79072858      14.64732325      -4.94823419       0.00004637       0.00078209       0.00182307
C       -8.20630851      13.37481903      -5.64586285       0.00085711       0.00160587       0.00026244
O       -7.94620657      12.29879570      -4.77578638      -0.00000916      -0.00175631      -0.00522929
C       -8.24105938      11.05533071      -5.36979417      -0.00110517      -0.00211000      -0.00147805
C       -7.88431711       9.96031164      -4.39880624       0.00185326      -0.00103879      -0.00097781
O       -8.82071960       9.96835680      -3.34156827       0.00587630      -0.00676270       0.00165665
C       -8.54566876       8.97439225      -2.38633793       0.00112004      -0.00307810       0.00358033
H       -6.74666972      13.64889500      -2.96327860      -0.00287140      -0.00054364       0.00074850
H       -9.30711521      10.98949712      -5.62556528      -0.00135902      -0.00196024       0.00171992
H      -10.62113989       8.67856883      -1.96991203      -0.00894009       0.00863419      -0.00481745
H      -10.11990492      10.59444713       1.87054421      -0.00607092       0.00077963      -0.00110220
H       -8.72932245      17.31043751       0.86083133      -0.00033489      -0.00038228      -0.00094975
H      -11.57413282      16.54925033       0.11531170      -0.00077343       0.00135462       0.00033975
H       -9.51465319       8.02410104      -0.74275738       0.00772022      -0.00355575       0.00052250
H       -7.65372183      10.92476458      -6.29382909       0.00231530       0.00428790       0.00145044
H       -8.32095650       9.53088388       0.52984601      -0.00589343      -0.00184003      -0.01053966
H       -8.54697667      11.41504262       2.03156677       0.00034399       0.00501943      -0.00782194
H       -5.05147776      13.84973609      -3.45052728       0.00163500       0.00052788      -0.00239444
H       -9.96639839      18.51857913       0.44640180      -0.00036672       0.00034477       0.00000146
H      -11.13203817      16.96380386       1.79189846       0.00051969      -0.00024774      -0.00031771
H       -8.46386755      18.98293747      -1.22221003       0.00437922      -0.00024554      -0.00009237
H       -7.61236211       9.19999502      -1.85377851       0.00447102      -0.00308783      -0.00363720
H       -5.18453603      16.27810135      -2.99313189      -0.00030167       0.00082766       0.00154030
H       -7.91733198       8.99072447      -4.92014270      -0.00490341       0.00066510       0.00106489
H       -6.86348384      10.11018956      -4.02102304      -0.00058471       0.00294323       0.00055742
H       -8.42250475       7.99575119      -2.87269196      -0.00260430       0.00095375       0.00210815
H       -6.87785378      17.08771284      -0.61583582       0.00045164       0.00183146       0.00083136
H       -5.53073961      15.30067147      -1.54077215      -0.00208364      -0.00038913      -0.00086406
H       -6.40650640      18.06369692      -2.02824813      -0.00083187      -0.00063206      -0.00168395
H       -8.14868662      11.02556975      -0.41521788      -0.00105381       0.00619417      -0.00584097
H       -8.82001351      18.11984882      -2.73143802      -0.00088400      -0.00136678      -0.00179055
H      -11.85805249      14.11725047       0.52379919       0.00102047      -0.00181479      -0.00050982
H      -11.87975346      14.77554368       2.17698388       0.00018661      -0.00215471       0.00299728
H      -11.38928456      12.45722892       2.36394070       0.00429935       0.00088818      -0.00157305
H       -9.88427573      13.34416593       2.72226488      -0.00596964      -0.00134457       0.00018393
H       -8.03984794      15.50898319      -5.57600135       0.00160853      -0.00085518      -0.00303717
H       -8.33158955      14.74661513      -4.00141611      -0.00083852      -0.00265657       0.00122671
H       -7.63042222      13.26008321      -6.57352442      -0.00207970       0.00231870       0.00067548
H       -9.27639238      13.41650711      -5.90214447       0.00250108       0.00199200       0.00278907
C       -1.06535408      12.34276965       2.67511320       0.00018050      -0.00035960      -0.00018169
H        0.93971359      12.96051863       2.17375895      -0.00020784      -0.00011304       0.00034516
H        0.78876051      12.23700007       3.76709922       0.00005098      -0.00021632       0.00006291
C       -1.59463423      12.20425731       1.24969014       0.00013321      -0.00026461      -0.00005434
H       -1.33646990      13.31973574       3.08533000       0.00076367       0.00021042      -0.00066872
H       -1.54389817      11.59643393       3.31850879       0.00001527      -0.00057379      -0.00006949
H       -1.65442064      10.04905428       1.17961060      -0.00027936      -0.00024342       0.00092154
H       -1.50999824      10.80091075      -0.39646192       0.00024896       0.00082225      -0.00013405
H       -1.20707412      13.02454857       0.63538270       0.00020767      -0.00010301       0.00019992
H       -2.68420864      12.29741717       1.23943152      -0.00014517      -0.00090996       0.00043247
C        2.40184961      10.66119667       2.12831816       0.00016323      -0.00003280       0.00004175
C        3.02026803      10.59360115       3.52031076       0.00020951       0.00000310       0.00001991
N        4.47126389      10.40435677       3.47624777      -0.00150669      -0.00007889       0.00030828
C        5.01981747       9.16473270       3.60277054       0.00371009      -0.00034130      -0.00068322
C        6.34258350       8.94035803       3.38024876      -0.00348711       0.00041275       0.00064526
C        7.16537820      10.01482954       2.99949032      -0.00481498      -0.00156140       0.00121588
C        5.26100705      11.45340519       3.10967358       0.00306690      -0.00019765      -0.00054423
C        6.59218176      11.29293234       2.87825302      -0.00212860       0.00116310       0.00026581
H        2.85013419      11.49607542       1.57958264       0.00002477       0.00005686       0.00003093
H        2.66547774       9.75168522       1.58128030       0.00014755       0.00006460      -0.00018149
H        2.59056671       9.76598427       4.09101531      -0.00006416       0.00002608       0.00002675
H        2.82028507      11.51230936       4.07456974      -0.00004326       0.00004278      -0.00000956
H        4.34300681       8.37046576       3.89487099      -0.00043028      -0.00031331       0.00018009
H        6.75383158       7.94884445       3.49259765       0.00009692      -0.00004566      -0.00002198
H        4.76857823      12.41314536       3.00464263      -0.00005049       0.00030505       0.00001936
H        7.21015098      12.13119859       2.58909775       0.00051434       0.00006628      -0.00013204
H        0.44764654      10.01016895       2.73590558      -0.00001034       0.00011861      -0.00024568
109
Properties=species:S:1:pos:R:3:forces:R:3 energy=-62275.769525207965 free_energy=-62275.77042862019 pbc="F F F"
C       -1.16977186      10.87079376       0.64025618      -0.00016775      -0.00033045       0.00027605
C        0.44733488      12.15731331       2.73110948       0.00010230      -0.00033038       0.00005689
C        0.88450902      10.82188386       2.13193745       0.00017428       0.00010777      -0.00016522
C        0.34406524      10.69884885       0.70539305      -0.00011086       0.00040187      -0.00011075
C        8.60818066       9.84209261       2.73601255      -0.01360555      -0.01215987       0.00465488
C       10.29466273       8.19462449       2.57501554      -0.00044453       0.00000882       0.00031437
C       10.54809427       7.31099146       1.53618112       0.00021249      -0.00025296      -0.00024438
C       11.31260101       8.69525542       3.37864694       0.00035600      -0.00025690      -0.00028422
C       12.62338607       8.27456421       3.16130608      -0.00043035       0.00018984       0.00017610
C       12.88142241       7.38898653       2.11017239       0.00027436      -0.00011396      -0.00007570
C       11.86399795       6.90319016       1.29044969      -0.00024378       0.00003546      -0.00000429
C       12.15752930       5.95071971       0.16155494       0.00008601      -0.00002074       0.00004101
C       13.76019681       8.77829459       4.01334731       0.00008861       0.00000558       0.00000051
O        9.36566990      10.72890203       2.45258641       0.01094185       0.01176439      -0.00405230
O        8.96871356       8.52779230       2.84530580       0.00129223       0.00033247      -0.00032553
H        0.63280091       9.73106910       0.28174021      -0.00051212       0.00029576       0.00078991
H        0.82744216      11.46619727       0.09111932       0.00023631       0.00002333      -0.00044771
H        9.73508477       6.94866548       0.92028486       0.00001797       0.00000402       0.00002996
H       11.07363367       9.40137126       4.16203117      -0.00006572       0.00007982       0.00016877
H       13.90067750       7.07140725       1.93043357      -0.00006194       0.00001854       0.00000533
H       13.22343554       5.72863133       0.09137570      -0.00003827      -0.00000285      -0.00000244
H       11.82591469       6.37067910      -0.79266762      -0.00001515       0.00000895      -0.00002667
H       11.61493527       5.01079626       0.30015260      -0.00001087      -0.00000700       0.00000016
H       13.41087954       9.47835913       4.77402674       0.00000711      -0.00000492      -0.00001281
H       14.50902401       9.28362318       3.39601383       0.00000362       0.00001019       0.00000523
H       14.26731591       7.94740746       4.51317181       0.00000821       0.00000928       0.00000777
O      -10.17089363      15.25785820       1.06232366      -0.00150903       0.00258501      -0.00293886
C      -11.18150024      14.33772535       1.41191950      -0.00077152       0.00390851      -0.00137997
C      -10.55085390      13.07726672       1.94574373      -0.00144088       0.00242710       0.00154263
O       -9.90697118      12.38615229       0.89953763       0.00004917      -0.00504142       0.01209265
C      -10.69489667      16.55253014       0.85763808      -0.00068773       0.00201663      -0.00104989
C       -9.33090240      11.18444901       1.35553545       0.00014412      -0.00739014       0.00197138
C       -8.80864645      10.40108314       0.17760634       0.00791571       0.00413120       0.00403321
O       -9.89464214      10.02952237      -0.64229720       0.00934947      -0.00598091       0.00932133
C       -9.65283825       8.86642752      -1.40016616      -0.00229927      -0.00222790       0.00263625
C       -9.61209653      17.45364311       0.32598938      -0.00077921       0.00090522       0.00049925
O       -9.45156105      17.18025135      -1.05111872      -0.00128534       0.00233998       0.00088727
C       -8.46674566      17.97367029      -1.67218174      -0.00028849       0.00093728      -0.00081474
C       -7.09812490      17.33264780      -1.63497944      -0.00006807       0.00169897       0.00151616
O       -7.11906125      16.17563467      -2.43567587       0.00168985       0.00173700       0.00352681
C       -5.84962324      15.57186826      -2.52817948      -0.00046575      -0.00054872      -0.00055219
C       -5.97427298      14.33804723      -3.39182236      -0.00048144      -0.00205135       0.00069702
O       -6.34213918      14.66431882      -4.71811971      -0.00009888      -0.00325839       0.00090396
C       -7.74125975      14.63590954      -4.93603383       0.00004780       0.00094462       0.00221461
C       -8.15569555      13.36200856      -5.63180734       0.00099501       0.00191343       0.00028032
O       -7.89460079      12.28743273      -4.76018158      -0.00000891      -0.00205731      -0.00618994
C       -8.18689851      11.04291021      -5.35323456      -0.00139530      -0.00261533      -0.00177273
C       -7.83060412       9.94937251      -4.38044300       0.00222349      -0.00122577      -0.00107443
O       -8.76929860       9.95689647      -3.32519275       0.00697607      -0.00806230       0.00199652
C       -8.49560277       8.96286980      -2.36956431       0.00136579      -0.00365806       0.00422955
H       -6.69437796      13.63880933      -2.95201191      -0.00342200      -0.00067580       0.00092272
H       -9.25240870      10.97550907      -5.61091537      -0.00156362      -0.00233955       0.00206378
H      -10.57186435       8.66694163      -1.95723601      -0.01059277       0.01027449      -0.00568118
H      -10.07865193      10.57896963       1.88602808      -0.00717033       0.00096412      -0.00134237
H       -8.67572614      17.29472561       0.87729481      -0.00045303      -0.00045752      -0.00115797
H      -11.52174948      16.53652498       0.13371137      -0.00090944       0.00160523       0.00041428
H       -9.46811749       8.01094603      -0.72880886       0.00914440      -0.00424754       0.00058744
H       -7.59777515      10.91194844      -6.27609002       0.00276668       0.00513469       0.00172536
H       -8.27781743       9.51359051       0.54976799      -0.00693064      -0.00215553      -0.01261833
H       -8.50459337      11.39592987       2.05288523       0.00035006       0.00598256      -0.00938717
H       -4.99994746      13.84081722      -3.44110908       0.00192137       0.00058668      -0.00286810
H       -9.91202228      18.50426671       0.46453079      -0.00043161       0.00037341       0.00000999
H      -11.07853509      16.95070340       1.81009373       0.00062744      -0.00027693      -0.00034379
H       -8.41416058      18.96979556      -1.20577381       0.00523484      -0.00023819      -0.00012230
H       -7.56359048       9.18896291      -1.83498325       0.00537892      -0.00371315      -0.00431326
H       -5.13434963      16.26917531      -2.98325926      -0.00033094       0.00102345       0.00181328
H       -7.86093949       8.97928896      -4.90104808      -0.00582870       0.00081050       0.00124732
H       -6.81080857      10.10104012      -4.00059268      -0.00068960       0.00348192       0.00063945
H       -8.37080519       7.98443012      -2.85593121      -0.00313680       0.00116665       0.00253355
H       -6.82588459      17.07485655      -0.60254035       0.00054150       0.00222023       0.00100660
H       -5.47762984      15.29118322      -1.53059428      -0.00247995      -0.00049664      -0.00099862
H       -6.35683045      18.05307442      -2.01413926      -0.00095413      -0.00080286      -0.00201654
H       -8.09990373      11.00887909      -0.39328332      -0.00123510       0.00745944      -0.00700312
H       -8.77143190      18.10706919      -2.71489448      -0.00102361      -0.00165983      -0.00211009
H      -11.80794869      14.10510381       0.54143834       0.00120671      -0.00216111      -0.00060427
H      -11.82924744      14.76356588       2.19449118       0.00023579      -0.00256154       0.00354328
H      -11.34176657      12.44480085       2.38191271       0.00511368       0.00106900      -0.00187487
H       -9.83545250      13.32976851       2.74025950      -0.00711334      -0.00158469       0.00023018
H       -7.99188320      15.49649856      -5.56467017       0.00191256      -0.00104003      -0.00360245
H       -8.28157442      14.73587487      -3.98896760      -0.00099976      -0.00313690       0.00147795
H       -7.57963842      13.24645725      -6.55929377      -0.00250069       0.00277944       0.00080975
H       -9.22581694      13.40220990      -5.88822398       0.00304011       0.00238348       0.00333784
C       -1.06545137      12.34299583       2.67486583       0.00019567      -0.00036539      -0.00019853
H        0.93961974      12.96077249       2.17349134      -0.00027826      -0.00013335       0.00041167
H        0.78867877      12.23728295       3.76684434       0.00004125      -0.00024531       0.00011207
C       -1.59473048      12.20451846       1.24943195       0.00022886      -0.00024590      -0.00011585
H       -1.33662548      13.31992626       3.08513203       0.00090649       0.00022018      -0.00082694
H       -1.54397525      11.59662366       3.31823325      -0.00000825      -0.00067484      -0.00012414
H       -1.65443632      10.04931127       1.17919141      -0.00037234      -0.00027826       0.00111646
H       -1.50997896      10.80126404      -0.39680682       0.00028278       0.00098502      -0.00017560
H       -1.20720006      13.02485564       0.63516394       0.00027921      -0.00015235       0.00025089
H       -2.68429335      12.29765322       1.23916071      -0.00017763      -0.00106875       0.00050587
C        2.40175103      10.66138748       2.12813818       0.00015104      -0.00001337      -0.00004986
C        3.02012048      10.59373433       3.52014725       0.00009298      -0.00013842       0.00016344
N        4.47109852      10.40445351       3.47612687       0.00118279       0.00004292      -0.00016764
C        5.01968379       9.16481814       3.60263963      -0.00275457       0.00021231       0.00046867
C        6.34237561       8.94043208       3.38016157       0.00249064      -0.00081841      -0.00031477
C        7.16520359      10.01487381       2.99943221       0.00122327       0.00097895      -0.00038296
C        5.26091307      11.45348953       3.10956734      -0.00179452       0.00030088       0.00026088
C        6.59203767      11.29301059       2.87818300       0.00147140      -0.00075212      -0.00011431
H        2.85009257      11.49625254       1.57942862       0.00000572       0.00007639       0.00002885
H        2.66535645       9.75186961       1.58109909       0.00014585       0.00009349      -0.00021516
H        2.59038245       9.76610705       4.09081232      -0.00006236       0.00008119      -0.00000448
H        2.82014073      11.51242719       4.07443172      -0.00004104       0.00006260      -0.00001851
H        4.34281128       8.37055764       3.89472330       0.00033474       0.00031888      -0.00009455
H        6.75364767       7.94890272       3.49250692      -0.00041343       0.00052256      -0.00004483
H        4.76847012      12.41324105       3.00453139       0.00014762      -0.00009620       0.00008162
H        7.21005504      12.13125836       2.58904108      -0.00024571      -0.00007941       0.00007651
H        0.44750432      10.01041916       2.73562350      -0.00001138       0.00015579      -0.00029840
109
Properties=species:S:1:pos:R:3:forces:R:3 energy=-62275.76919595719 free_energy=-62275.77042862019 pbc="F F F"
C       -1.16980015      10.87111417       0.63992183      -0.00024056      -0.00044326       0.00034518
C        0.44723327      12.15757289       2.73085380       0.00012396      -0.00024889       0.00004948
C        0.88441333      10.82214048       2.13169354       0.00018010       0.00002956      -0.00016326
C        0.34404113      10.69918816       0.70511654      -0.00013030       0.00051714      -0.00017834
C        8.60772210       9.84183156       2.73609171       0.04731715       0.04383228      -0.01639643
C       10.29449028       8.19463570       2.57503108       0.00157934       0.00066355      -0.00046304
C       10.54794523       7.31099028       1.53619312      -0.00003496       0.00030518       0.00041986
C       11.31243159       8.69525827       3.37866775       0.00031587      -0.00020188       0.00010264
C       12.62321217       8.27455202       3.16136623      -0.00035465      -0.00004488      -0.00027379
C       12.88125982       7.38895946       2.11023765       0.00022849       0.00023448       0.00031841
C       11.86384953       6.90317543       1.29050102      -0.00041306      -0.00009182      -0.00017989
C       12.15739066       5.95069093       0.16161678       0.00002941       0.00005949       0.00003827
C       13.76001449       8.77827016       4.01342548      -0.00003453       0.00006613       0.00004978
O        9.36581499      10.72921406       2.45247661      -0.03886516      -0.04195580       0.01437430
O        8.96858467       8.52784079       2.84527414      -0.00457644      -0.00187558       0.00112769
H        0.63283162       9.73145979       0.28138098      -0.00063711       0.00032288       0.00090444
H        0.82743069      11.46660688       0.09094029       0.00023262       0.00001363      -0.00051048
H        9.73494329       6.94867693       0.92028953      -0.00008459      -0.00001041      -0.00006310
H       11.07345466       9.40138491       4.16205047       0.00000001       0.00013558      -0.00016601
H       13.90051565       7.07136706       1.93052610      -0.00004056      -0.00000098      -0.00001389
H       13.22329369       5.72858768       0.09146312       0.00003511      -0.00002736      -0.00001299
H       11.82580247       6.37065028      -0.79261559      -0.00000463      -0.00000129      -0.00000723
H       11.61477869       5.01077776       0.30020897      -0.00002031      -0.00003757       0.00000455
H       13.41068942       9.47834426       4.77409296      -0.00003306       0.00001142      -0.00004624
H       14.50886074       9.28358379       3.39610544       0.00002760       0.00002009      -0.00002349
H       14.26710978       7.94737889       4.51326726       0.00001572      -0.00001422       0.00000586
O      -10.11952199      15.24376671       1.08025296      -0.00177546       0.00303194      -0.00342678
C      -11.13129021      14.32484109       1.42968030      -0.00079405       0.00443113      -0.00159711
C      -10.50235669      13.06367999       1.96375720      -0.00170332       0.00295639       0.00178412
O       -9.85915242      12.37156738       0.91779178       0.00004375      -0.00586975       0.01393759
C      -10.64218753      16.53899115       0.87568719      -0.00072631       0.00238601      -0.00118251
C       -9.28688480      11.16812865       1.37396842       0.00015247      -0.00861931       0.00223820
C       -8.76280240      10.38512856       0.19667397       0.00915638       0.00466156       0.00475657
O       -9.84705541      10.01643154      -0.62688221       0.01084101      -0.00702876       0.01077366
C       -9.60454964       8.85407671      -1.38566818      -0.00273874      -0.00255549       0.00305623
C       -9.55885498      17.43909276       0.34340005      -0.00094479       0.00077444       0.00056502
O       -9.39994282      17.16615192      -1.03400868      -0.00139499       0.00280725       0.00102198
C       -8.41666236      17.96066233      -1.65610449      -0.00036168       0.00112092      -0.00093430
C       -7.04742201      17.32084776      -1.62107477      -0.00003505       0.00192243       0.00181056
O       -7.06806198      16.16475947      -2.42313755       0.00198844       0.00191426       0.00413442
C       -5.79816795      15.56219774      -2.51741634      -0.00045872      -0.00059581      -0.00061116
C       -5.92298285      14.32853276      -3.38120506      -0.00058495      -0.00243342       0.00082725
O       -6.29255494      14.65504308      -4.70699385      -0.00009513      -0.00374886       0.00103307
C       -7.69179474      14.62449245      -4.92383035       0.00005186       0.00111181       0.00258249
C       -8.10508181      13.34919598      -5.61774805       0.00116014       0.00219500       0.00034064
O       -7.84299761      12.27607212      -4.74457033      -0.00002857      -0.00246704      -0.00714445
C       -8.13274045      11.03049481      -5.33667018      -0.00155663      -0.00300372      -0.00199381
C       -7.77689928       9.93843926      -4.36207351       0.00259948      -0.00141507      -0.00124526
O       -8.71788121       9.94543834      -3.30881911       0.00807053      -0.00931948       0.00235939
C       -8.44553822       8.95135369      -2.35279385       0.00159683      -0.00430459       0.00491667
H       -6.64208563      13.62872024      -2.94075480      -0.00390749      -0.00079073       0.00107065
H       -9.19769644      10.96152421      -5.59626129      -0.00181007      -0.00270996       0.00237948
H      -10.52258108       8.65533234      -1.94455617      -0.01225520       0.01185228      -0.00654196
H      -10.03741092      10.56350814       1.90148964      -0.00827162       0.00115112      -0.00158941
H       -8.62213754      17.27900593       0.89375528      -0.00051462      -0.00051953      -0.00135588
H      -11.46936573      16.52379717       0.15210875      -0.00106553       0.00185882       0.00047524
H       -9.42156518       7.99780489      -0.71486701       0.01053004      -0.00494392       0.00065151
H       -7.54182428      10.89914499      -6.25833812       0.00319919       0.00597386       0.00200050
H       -8.23471250       9.49628492       0.56967767      -0.00799605      -0.00232856      -0.01473487
H       -8.46224278      11.37681499       2.07418653       0.00043950       0.00695563      -0.01086278
H       -4.94841864      13.83189946      -3.43170097       0.00222331       0.00062327      -0.00337524
H       -9.85764615      18.48994891       0.48265404      -0.00051866       0.00055092       0.00000778
H      -11.02502870      16.93760064       1.82828668       0.00072711      -0.00035101      -0.00040797
H       -8.36444851      18.95664220      -1.18933750       0.00607295      -0.00032888      -0.00019394
H       -7.51481966       9.17793341      -1.81619825       0.00625343      -0.00429866      -0.00496665
H       -5.08416240      16.26023985      -2.97336232      -0.00041515       0.00110996       0.00217545
H       -7.80455325       8.96786431      -4.88193882      -0.00673817       0.00094400       0.00143168
H       -6.75815067      10.09190466      -3.98015670      -0.00079503       0.00402010       0.00072344
H       -8.31911208       7.97311123      -2.83916133      -0.00366621       0.00139955       0.00291638
H       -6.77391266      17.06200640      -0.58923600       0.00065587       0.00263938       0.00122598
H       -5.42448100      15.28164402      -1.52040428      -0.00286441      -0.00063676      -0.00109140
H       -6.30716023      18.04244565      -2.00002689      -0.00106719      -0.00103071      -0.00234470
H       -8.05113559      10.99216902      -0.37134090      -0.00139996       0.00870970      -0.00814093
H       -8.72284739      18.09427616      -2.69834892      -0.00112612      -0.00199446      -0.00239717
H      -11.75783939      14.09295494       0.55907517       0.00135681      -0.00250870      -0.00072293
H      -11.77873632      14.75158505       2.21199537       0.00021735      -0.00291364       0.00415935
H      -11.29424406      12.43237725       2.39988703       0.00588366       0.00119961      -0.00215029
H       -9.78663019      13.31537174       2.75825420      -0.00820366      -0.00182357       0.00030262
H       -7.94392405      15.48399994      -5.55334203       0.00221265      -0.00120481      -0.00416033
H       -8.23156858      14.72513288      -3.97652069      -0.00117937      -0.00359857       0.00174221
H       -7.52885212      13.23282231      -6.54505693      -0.00291961       0.00324584       0.00097653
H       -9.17523759      13.38790922      -5.87429707       0.00356488       0.00279227       0.00387357
C       -1.06556551      12.34322749       2.67460906       0.00022117      -0.00043720      -0.00028405
H        0.93951862      12.96102668       2.17322102      -0.00040208      -0.00019929       0.00049378
H        0.78858414      12.23756646       3.76658390      -0.00000477      -0.00028134       0.00015401
C       -1.59484033      12.20480090       1.24915563       0.00027006      -0.00025349      -0.00016297
H       -1.33678792      13.32011913       3.08493449       0.00101204       0.00029922      -0.00097483
H       -1.54406406      11.59681498       3.31794823      -0.00008895      -0.00076783      -0.00023588
H       -1.65446184      10.04957599       1.17877394      -0.00045873      -0.00017294       0.00126513
H       -1.50996446      10.80161507      -0.39715601       0.00030315       0.00115624      -0.00022445
H       -1.20730049      13.02516985       0.63493760       0.00046222      -0.00012276       0.00023618
H       -2.68439118      12.29796784       1.23881430      -0.00012039      -0.00120063       0.00055571
C        2.40164888      10.66157943       2.12795722       0.00013405       0.00005315      -0.00008469
C        3.01997044      10.59386838       3.51998414       0.00014627      -0.00022697       0.00019896
N        4.47094494      10.40454775       3.47600347       0.00075364       0.00077137      -0.00019810
C        5.01950580       9.16491281       3.60251606      -0.00098965      -0.00081861       0.00029422
C        6.34220862       8.94049326       3.38006860       0.00091422       0.00057100      -0.00025867
C        7.16510137      10.01495307       2.99935272      -0.00648952      -0.00247586       0.00174206
C        5.26080504      11.45357540       3.10946347      -0.00304210       0.00032687       0.00047056
C        6.59189661      11.29306683       2.87811596       0.00343764       0.00120389      -0.00083825
H        2.85004976      11.49643073       1.57927419      -0.00000330       0.00008439       0.00004451
H        2.66523285       9.75205504       1.58091800       0.00016393       0.00009917      -0.00025067
H        2.59019743       9.76622995       4.09060901      -0.00007089       0.00012293      -0.00001854
H        2.81999535      11.51254517       4.07429379      -0.00002478       0.00007671      -0.00002323
H        4.34261655       8.37064989       3.89457534       0.00031423       0.00044814      -0.00010482
H        6.75345981       7.94896487       3.49241649      -0.00037196       0.00036031      -0.00001489
H        4.76835883      12.41333803       3.00442055       0.00054661      -0.00041118       0.00008857
H        7.20995094      12.13132438       2.58898501      -0.00028417      -0.00067428       0.00018186
H        0.44736021      10.01066963       2.73534152      -0.00002793       0.00021500      -0.00037290
109
Properties=species:S:1:pos:R:3:forces:R:3 energy=-62275.76889103529 free_energy=-62275.77042862019 pbc="F F F"
C       -1.16984249      10.87144294       0.63958572      -0.00026238      -0.00046594       0.00031723
C        0.44711835      12.15783601       2.73059122       0.00008299      -0.00037713       0.00013279
C        0.88431194      10.82239684       2.13144953       0.00013992       0.00011969      -0.00024390
C        0.34400639      10.69953326       0.70484056      -0.00018573       0.00058939      -0.00019097
C        8.60762587       9.84192371       2.73604243       0.03860164       0.03465945      -0.01320887
C       10.29433202       8.19464904       2.57503064       0.00133777       0.00105143       0.00031274
C       10.54779558       7.31099800       1.53621763      -0.00014398      -0.00018477      -0.00024891
C       11.31226259       8.69526712       3.37870005       0.00012413      -0.00060737      -0.00049937
C       12.62303981       8.27453374       3.16141901      -0.00036538       0.00038528       0.00027159
C       12.88109926       7.38893816       2.11031127       0.00007364      -0.00023115      -0.00029063
C       11.86369576       6.90315735       1.29054803      -0.00011504       0.00015754       0.00018317
C       12.15725005       5.95066492       0.16168011       0.00003409      -0.00005281      -0.00001168
C       13.75983082       8.77824563       4.01350440       0.00000841      -0.00003613      -0.00004124
O        9.36564937      10.72919994       2.45247957      -0.03142440      -0.03380167       0.01160008
O        8.96841799       8.52786828       2.84524996      -0.00375867      -0.00113165       0.00083110
H        0.63285131       9.73185566       0.28102357      -0.00078234       0.00032699       0.00099692
H        0.82741254      11.46701865       0.09076209       0.00022074       0.00003882      -0.00059069
H        9.73479960       6.94868747       0.92029191       0.00008515       0.00007699       0.00009348
H       11.07327771       9.40139795       4.16206518      -0.00003085       0.00027141       0.00005310
H       13.90035346       7.07132659       1.93061824      -0.00005249       0.00002793       0.00002056
H       13.22315236       5.72854396       0.09155087      -0.00000224      -0.00000263      -0.00000018
H       11.82569006       6.37062131      -0.79256327      -0.00000636       0.00000172      -0.00001457
H       11.61462166       5.01075871       0.30026533      -0.00000412      -0.00000158      -0.00000465
H       13.41049884       9.47832972       4.77415918      -0.00004870       0.00002460      -0.00002659
H       14.50869738       9.28354416       3.39619663       0.00001432       0.00001805      -0.00000726
H       14.26690374       7.94735029       4.51336238       0.00000364       0.00001335       0.00000229
O      -10.06815076      15.22967215       1.09817910      -0.00198402       0.00344548      -0.00391210
C      -11.08107530      14.31195379       1.44743948      -0.00097448       0.00513387      -0.00180054
C      -10.45385825      13.05009610       1.98177167      -0.00193566       0.00316942       0.00202027
O       -9.81133647      12.35698142       0.93604606       0.00000679      -0.00665200       0.01578295
C      -10.58947580      16.52545042       0.89373430      -0.00091376       0.00265654      -0.00131499
C       -9.24288221      11.15181122       1.39239043       0.00009245      -0.00985622       0.00251876
C       -8.71697060      10.36916332       0.21574019       0.01039386       0.00550061       0.00545251
O       -9.79946265      10.00334666      -0.61146555       0.01226401      -0.00806004       0.01221132
C       -9.55625464       8.84173629      -1.37116926      -0.00317242      -0.00298524       0.00336778
C       -9.50561757      17.42453441       0.36080798      -0.00107479       0.00115556       0.00060493
O       -9.34832444      17.15205345      -1.01689952      -0.00157920       0.00310669       0.00110936
C       -8.36657620      17.94764505      -1.64002739      -0.00032735       0.00123113      -0.00097072
C       -6.99671561      17.30903782      -1.60715988       0.00000298       0.00219041       0.00212323
O       -7.01705077      16.15385986      -2.41056630       0.00229746       0.00200689       0.00474900
C       -5.74670065      15.55250668      -2.50662929      -0.00052571      -0.00071305      -0.00056385
C       -5.87169459      14.31901522      -3.37059116      -0.00064604      -0.00278509       0.00095904
O       -6.24297771      14.64578268      -4.69586426      -0.00009513      -0.00423472       0.00120378
C       -7.64233218      14.61307409      -4.91162589       0.00000572       0.00127428       0.00291598
C       -8.05446338      13.33638086      -5.60368431       0.00129342       0.00253367       0.00039256
O       -7.79139513      12.26471264      -4.72895575      -0.00001791      -0.00282478      -0.00804651
C       -8.07858275      11.01808429      -5.32009792      -0.00163338      -0.00340688      -0.00228882
C       -7.72320196       9.92751391      -4.34369775       0.00296953      -0.00164926      -0.00139874
O       -8.66646791       9.93398092      -3.29244532       0.00913626      -0.01058459       0.00273836
C       -8.39547630       8.93983969      -2.33602463       0.00189205      -0.00476074       0.00567925
H       -6.58979969      13.61862668      -2.92951612      -0.00435335      -0.00092687       0.00121961
H       -9.14297800      10.94754482      -5.58160012      -0.00209533      -0.00308835       0.00267834
H      -10.47329051       8.64374071      -1.93187598      -0.01387222       0.01341269      -0.00735670
H       -9.99618093      10.54806412       1.91693032      -0.00932803       0.00134761      -0.00184888
H       -8.56855353      17.26328616       0.91021167      -0.00054014      -0.00060577      -0.00152420
H      -11.41698212      16.51106781       0.17050438      -0.00120253       0.00210990       0.00055692
H       -9.37500285       7.98467157      -0.70093454       0.01187805      -0.00563235       0.00074521
H       -7.48587001      10.88635583      -6.24057249       0.00358512       0.00679967       0.00231721
H       -8.19164186       9.47896937       0.58957981      -0.00897624      -0.00263935      -0.01680723
H       -8.41992411      11.35770070       2.09547168       0.00053390       0.00791308      -0.01232837
H       -4.89689186      13.82298173      -3.42230793       0.00250733       0.00063827      -0.00391323
H       -9.80327865      18.47563002       0.50077580      -0.00050956       0.00043399      -0.00001929
H      -10.97152041      16.92449426       1.84647763       0.00084327      -0.00042410      -0.00047989
H       -8.31472794      18.94347951      -1.17290612       0.00691906      -0.00037439      -0.00025380
H       -7.46604935       9.16690833      -1.79742297       0.00703824      -0.00492099      -0.00563558
H       -5.03397337      16.25129309      -2.96343464      -0.00043176       0.00122378       0.00252477
H       -7.74817183       8.95644974      -4.86281541      -0.00762737       0.00111174       0.00161994
H       -6.70550939      10.08278479      -3.95971506      -0.00088935       0.00454918       0.00080157
H       -8.26742461       7.96179431      -2.82238386      -0.00419280       0.00155955       0.00325504
H       -6.72193673      17.04916264      -0.57592071       0.00077836       0.00308666       0.00146934
H       -5.37129544      15.27204981      -1.51020132      -0.00325186      -0.00083021      -0.00116648
H       -6.25749288      18.03180719      -1.98591291      -0.00117393      -0.00131108      -0.00265448
H       -8.00237850      10.97543653      -0.34938662      -0.00162653       0.00986289      -0.00921259
H       -8.67425838      18.08147032      -2.68180063      -0.00120632      -0.00234012      -0.00272696
H      -11.70772517      14.08080254       0.57671045       0.00152047      -0.00286851      -0.00081917
H      -11.72822167      14.73960308       2.22949834       0.00025086      -0.00330270       0.00470538
H      -11.24671962      12.41995536       2.41786617       0.00673080       0.00141002      -0.00246157
H       -9.73780954      13.30097430       2.77624948      -0.00926729      -0.00203112       0.00039832
H       -7.89596970      15.47149064      -5.54201758       0.00250575      -0.00138577      -0.00470867
H       -8.18157011      14.71438692      -3.96407769      -0.00131948      -0.00403417       0.00201707
H       -7.47806385      13.21918488      -6.53081586      -0.00332277       0.00369116       0.00116379
H       -9.12465442      13.37360307      -5.86036243       0.00412939       0.00321143       0.00441502
C       -1.06569749      12.34346393       2.67434257       0.00022657      -0.00046945      -0.00038297
H        0.93940788      12.96127987       2.17294843      -0.00048749      -0.00015111       0.00049938
H        0.78847636      12.23784991       3.76631759      -0.00008209      -0.00029746       0.00018377
C       -1.59496279      12.20510375       1.24886028       0.00042193      -0.00014053      -0.00027972
H       -1.33695685      13.32031548       3.08473849       0.00108569       0.00035875      -0.00114441
H       -1.54416515      11.59700707       3.31765406      -0.00020173      -0.00082704      -0.00041869
H       -1.65449642      10.04985057       1.17835726      -0.00061906      -0.00008469       0.00146623
H       -1.50995428      10.80196268      -0.39750985       0.00030864       0.00133168      -0.00026865
H       -1.20736935      13.02549382       0.63470140       0.00070477      -0.00015741       0.00025032
H       -2.68449926      12.29836575       1.23838805      -0.00006507      -0.00129010       0.00057985
C        2.40154244      10.66177438       2.12777445       0.00019648      -0.00002957       0.00004940
C        3.01981862      10.59400064       3.51982178       0.00025368      -0.00009488       0.00006306
N        4.47080978      10.40465130       3.47587459      -0.00131345       0.00018272       0.00018702
C        5.01930105       9.16499818       3.60239886       0.00318360      -0.00044930      -0.00058217
C        6.34206702       8.94056144       3.37996913      -0.00299406       0.00056042       0.00052956
C        7.16494142      10.01500293       2.99929094      -0.00423485      -0.00150621       0.00110707
C        5.26063475      11.45366772       3.10936977       0.00295013      -0.00043213      -0.00048927
C        6.59181829      11.29313362       2.87803489      -0.00216484       0.00120535       0.00027978
H        2.85000506      11.49660847       1.57911998      -0.00003433       0.00013564       0.00002875
H        2.66510712       9.75224198       1.58073693       0.00012246       0.00016092      -0.00028620
H        2.59001272       9.76635354       4.09040508      -0.00011865       0.00008587       0.00001440
H        2.81985048      11.51266373       4.07415597      -0.00008448       0.00010004      -0.00000706
H        4.34243100       8.37075076       3.89442385      -0.00039782      -0.00023501       0.00017358
H        6.75326972       7.94902958       3.49232563       0.00002550      -0.00006633      -0.00001370
H        4.76825680      12.41342486       3.00431017      -0.00008666       0.00046716       0.00003391
H        7.20984584      12.13137680       2.58893187       0.00044499       0.00000955      -0.00010228
H        0.44721478      10.01092133       2.73505861      -0.00009217       0.00022554      -0.00040960
109
Properties=species:S:1:pos:R:3:forces:R:3 energy=-62275.768568272215 free_energy=-62275.77042862019 pbc="F F F"
C       -1.16989303      10.87176839       0.63925032      -0.00031105      -0.00044325       0.00035951
C        0.44699359      12.15809440       2.73033038       0.00007208      -0.00029561       0.00014670
C        0.88420623      10.82265452       2.13120476       0.00014934       0.00007915      -0.00024122
C        0.34396420      10.69987768       0.70456641      -0.00023031       0.00063129      -0.00024498
C        8.60745759       9.84191261       2.73602341       0.04550777       0.04272817      -0.01582447
C       10.29416111       8.19464756       2.57503163       0.00252730       0.00220314       0.00148833
C       10.54766281       7.31100754       1.53624344      -0.00216389      -0.00085104      -0.00135458
C       11.31209875       8.69527473       3.37872785      -0.00082693      -0.00099769      -0.00103647
C       12.62286369       8.27452278       3.16147700       0.00022376       0.00012487       0.00007302
C       12.88095273       7.38891383       2.11038187      -0.00157952      -0.00024724      -0.00066221
C       11.86353092       6.90314042       1.29059167       0.00196970       0.00027722       0.00076479
C       12.15711581       5.95063523       0.16174125      -0.00045183       0.00002503      -0.00002444
C       13.75964722       8.77822001       4.01358190       0.00000422       0.00010889       0.00009942
O        9.36557614      10.72925890       2.45245455      -0.03766709      -0.04058132       0.01389540
O        8.96826195       8.52791414       2.84523121      -0.00433409      -0.00236696       0.00092211
H        0.63286658       9.73225173       0.28066687      -0.00092196       0.00031531       0.00109172
H        0.82738544      11.46743131       0.09058534       0.00019582       0.00006428      -0.00067349
H        9.73465242       6.94869583       0.92029149       0.00078603       0.00037218       0.00057694
H       11.07309730       9.40140909       4.16208071      -0.00000282       0.00036178       0.00010875
H       13.90018710       7.07128770       1.93071149       0.00045607      -0.00010148      -0.00003602
H       13.22301018       5.72849946       0.09163751       0.00017059      -0.00001006       0.00002807
H       11.82557749       6.37059278      -0.79251111       0.00003780      -0.00004693      -0.00000954
H       11.61446499       5.01074000       0.30032181       0.00005312       0.00001153      -0.00003970
H       13.41030827       9.47831514       4.77422536      -0.00000893      -0.00000952      -0.00006438
H       14.50853534       9.28350530       3.39628793      -0.00000909       0.00000207      -0.00000922
H       14.26669776       7.94732198       4.51345758      -0.00001498       0.00000819      -0.00001454
O      -10.01677622      15.21557578       1.11610408      -0.00220368       0.00384136      -0.00438981
C      -11.03085578      14.29906532       1.46519877      -0.00108659       0.00567913      -0.00200123
C      -10.40535552      13.03651094       1.99978826      -0.00215155       0.00360405       0.00223950
O       -9.76352030      12.34239388       0.95430220       0.00000304      -0.00751531       0.01758915
C      -10.53676092      16.51190390       0.91177989      -0.00100893       0.00295206      -0.00150745
C       -9.19889070      11.13549450       1.41080258       0.00014359      -0.01093817       0.00283664
C       -8.67114705      10.35319437       0.23480511       0.01163986       0.00608945       0.00620210
O       -9.75185970       9.99026728      -0.59604756       0.01363617      -0.00904155       0.01362193
C       -9.50795200       8.82940485      -1.35667126      -0.00347379      -0.00343287       0.00375438
C       -9.45237683      17.40997391       0.37821256      -0.00117671       0.00138545       0.00070128
O       -9.29670289      17.13795257      -0.99979153      -0.00178042       0.00342272       0.00123239
C       -8.31648610      17.93462031      -1.62394737      -0.00030005       0.00137424      -0.00111163
C       -6.94600874      17.29722355      -1.59324244       0.00001323       0.00238878       0.00240291
O       -6.96604510      16.14295813      -2.39799368       0.00262693       0.00220513       0.00542915
C       -5.69524250      15.54281285      -2.49583451      -0.00058126      -0.00094980      -0.00055012
C       -5.82040894      14.30949875      -3.35997930      -0.00075255      -0.00305438       0.00107569
O       -6.19340550      14.63652226      -4.68473374      -0.00006151      -0.00469075       0.00136852
C       -7.59287067      14.60165157      -4.89942178      -0.00001431       0.00143211       0.00329423
C       -8.00384247      13.32356360      -5.58961722       0.00148731       0.00278986       0.00045526
O       -7.73979055      12.25335191      -4.71333895       0.00000143      -0.00317764      -0.00892067
C       -8.02442082      11.00567667      -5.30351878      -0.00185546      -0.00377119      -0.00254485
C       -7.66950834       9.91659177      -4.32531398       0.00336048      -0.00177330      -0.00159526
O       -8.61505455       9.92252238      -3.27607096       0.01017720      -0.01179770       0.00312257
C       -8.34540951       8.92832974      -2.31925389       0.00200918      -0.00532711       0.00633752
H       -6.53752262      13.60853469      -2.91829529      -0.00479616      -0.00109899       0.00136655
H       -9.08825056      10.93356649      -5.56693204      -0.00228739      -0.00345270       0.00299896
H      -10.42399020       8.63216666      -1.91919164      -0.01549983       0.01492373      -0.00820708
H       -9.95495826      10.53263716       1.93234991      -0.01041180       0.00149349      -0.00209068
H       -8.51496814      17.24756594       0.92666610      -0.00065291      -0.00066172      -0.00173948
H      -11.36459399      16.49833744       0.18889974      -0.00133365       0.00235712       0.00064720
H       -9.32842654       7.97154577      -0.68701177       0.01317793      -0.00628801       0.00084691
H       -7.42991121      10.87357621      -6.22279372       0.00400764       0.00760588       0.00259801
H       -8.14859911       9.46164177       0.60947174      -0.01000721      -0.00280041      -0.01891984
H       -8.37763352      11.33858562       2.11674292       0.00056881       0.00883178      -0.01383340
H       -4.84537003      13.81406666      -3.41291682       0.00279219       0.00062344      -0.00444558
H       -9.74891896      18.46130095       0.51890026      -0.00049735       0.00039379      -0.00006227
H      -10.91800419      16.91138459       1.86466542       0.00092100      -0.00049772      -0.00049836
H       -8.26500057      18.93030973      -1.15647322       0.00775360      -0.00039981      -0.00031352
H       -7.41728045       9.15588568      -1.77865508       0.00791716      -0.00551935      -0.00622893
H       -4.98378919      16.24234539      -2.95348666      -0.00045904       0.00130923       0.00290589
H       -7.69179392       8.94504399      -4.84367709      -0.00849877       0.00124361       0.00179745
H       -6.65288096      10.07367679      -3.93926906      -0.00096222       0.00505630       0.00089099
H       -8.21573833       7.95047878      -2.80560000      -0.00471132       0.00177682       0.00363875
H       -6.66995870      17.03631710      -0.56260562       0.00090243       0.00351246       0.00170892
H       -5.31813552      15.26244020      -1.49998972      -0.00365533      -0.00104714      -0.00120893
H       -6.20782787      18.02116400      -1.97179447      -0.00127388      -0.00160759      -0.00297744
H       -7.95362862      10.95868170      -0.32741842      -0.00182261       0.01103505      -0.01029523
H       -8.62566459      18.06865527      -2.66524999      -0.00126215      -0.00269767      -0.00298511
H      -11.65760370      14.06864551       0.59434537       0.00167316      -0.00320615      -0.00090960
H      -11.67770152      14.72761822       2.24700116       0.00026369      -0.00365838       0.00526627
H      -11.19918711      12.40753766       2.43584686       0.00749590       0.00154884      -0.00272842
H       -9.68898634      13.28657720       2.79424888      -0.01032071      -0.00226117       0.00046116
H       -7.84801545      15.45896662      -5.53069928       0.00277966      -0.00152169      -0.00525995
H       -8.13157539      14.70363952      -3.95163743      -0.00147228      -0.00445288       0.00226653
H       -7.42727248      13.20554604      -6.51656964      -0.00371112       0.00412941       0.00132789
H       -9.07406540      13.35929210      -5.84642311       0.00461797       0.00362829       0.00494287
C       -1.06584146      12.34369821       2.67407943       0.00023064      -0.00066079      -0.00047690
H        0.93928669      12.96153317       2.17267514      -0.00065582      -0.00020829       0.00057356
H        0.78836333      12.23813362       3.76604972      -0.00016158      -0.00032756       0.00026296
C       -1.59507335      12.20541754       1.24855602       0.00060138      -0.00003811      -0.00041253
H       -1.33713062      13.32050893       3.08454731       0.00113092       0.00048150      -0.00128989
H       -1.54427576      11.59719477       3.31736468      -0.00033601      -0.00085282      -0.00067203
H       -1.65453878      10.05012158       1.17794262      -0.00079518       0.00005285       0.00166425
H       -1.50994687      10.80230579      -0.39786369       0.00029544       0.00149762      -0.00033711
H       -1.20733881      13.02580094       0.63448192       0.00108437      -0.00015160       0.00021612
H       -2.68459209      12.29884756       1.23788635       0.00005645      -0.00131218       0.00055864
C        2.40143425      10.66196919       2.12759383       0.00011364       0.00004481      -0.00007122
C        3.01966609      10.59413436       3.51965707       0.00009763      -0.00010343       0.00021672
N        4.47063522      10.40474855       3.47575251       0.00100112       0.00049567      -0.00022347
C        5.01916038       9.16508737       3.60226865      -0.00154352      -0.00058424       0.00033876
C        6.34186309       8.94063631       3.37988115       0.00128424       0.00009646      -0.00023940
C        7.16481257      10.01506841       2.99921798      -0.00618684      -0.00211990       0.00162983
C        5.26055254      11.45374797       3.10926201      -0.00302166       0.00043821       0.00042620
C        6.59165101      11.29320496       2.87796993       0.00343561       0.00095323      -0.00078206
H        2.84995961      11.49678697       1.57896494      -0.00008003       0.00016467       0.00004306
H        2.66497937       9.75243064       1.58055645       0.00010150       0.00016426      -0.00033622
H        2.58982670       9.76647699       4.09020115      -0.00014215       0.00011434      -0.00000524
H        2.81970399      11.51278304       4.07401859      -0.00008325       0.00007785      -0.00004359
H        4.34222749       8.37083818       3.89427869       0.00042065       0.00053891      -0.00013418
H        6.75308458       7.94908626       3.49223630      -0.00052710       0.00065485      -0.00004257
H        4.76814269      12.41352643       3.00419906       0.00055179      -0.00039218       0.00011093
H        7.20973781      12.13144945       2.58887513      -0.00025924      -0.00064761       0.00017417
H        0.44706800      10.01117160       2.73477646      -0.00013206       0.00026950      -0.00047211
109
Properties=species:S:1:pos:R:3:forces:R:3 energy=-62275.76824550914 free_energy=-62275.77042862019 pbc="F F F"
C       -1.16994687      10.87208793       0.63891893      -0.00034606      -0.00045481       0.00033126
C        0.44686599      12.15835323       2.73007271       0.00003853      -0.00038685       0.00022284
C        0.88410019      10.82291098       2.13096174       0.00009999       0.00008821      -0.00030154
C        0.34391927      10.70021775       0.70429316      -0.00025153       0.00071801      -0.00027907
C        8.60731542       9.84197295       2.73598857       0.04438120       0.03977648      -0.01516124
C       10.29400659       8.19466949       2.57503653       0.00202471       0.00202405       0.00142307
C       10.54750961       7.31101044       1.53626342      -0.00195622      -0.00077844      -0.00132358
C       11.31192737       8.69527976       3.37875530      -0.00076038      -0.00090161      -0.00098825
C       12.62269130       8.27450759       3.16153591       0.00026131       0.00009018       0.00000715
C       12.88078977       7.38888818       2.11045027      -0.00159797      -0.00021493      -0.00061607
C       11.86337672       6.90312392       1.29064209       0.00200975       0.00030133       0.00079638
C       12.15697416       5.95060939       0.16180543      -0.00034314      -0.00003421      -0.00010216
C       13.75946265       8.77819609       4.01366088       0.00008683       0.00002164       0.00005984
O        9.36543409      10.72928514       2.45244539      -0.03618761      -0.03883861       0.01333904
O        8.96809655       8.52793952       2.84520175      -0.00412381      -0.00157094       0.00083688
H        0.63288249       9.73264742       0.28030987      -0.00105438       0.00029373       0.00118735
H        0.82735133      11.46784361       0.09040882       0.00014928       0.00003867      -0.00072590
H        9.73450978       6.94870754       0.92029545       0.00072245       0.00035266       0.00055935
H       11.07292139       9.40142406       4.16209765      -0.00001407       0.00036223       0.00012767
H       13.90002449       7.07124738       1.93080389       0.00043504      -0.00010396      -0.00004262
H       13.22286853       5.72845622       0.09172566       0.00008195       0.00002010       0.00004766
H       11.82546521       6.37056415      -0.79245889       0.00003242      -0.00004707       0.00000755
H       11.61430818       5.01072114       0.30037839       0.00003652       0.00000287      -0.00003532
H       13.41011833       9.47830015       4.77429097      -0.00003535       0.00003604      -0.00001606
H       14.50837194       9.28346548       3.39637951      -0.00002493       0.00000352      -0.00000312
H       14.26649178       7.94729315       4.51355254      -0.00003147       0.00003248      -0.00002094
O       -9.96539542      15.20147503       1.13402960      -0.00248819       0.00427070      -0.00487760
C      -10.98062962      14.28617427       1.48295814      -0.00118822       0.00632381      -0.00218734
C      -10.35684814      13.02292746       2.01780784      -0.00240177       0.00380850       0.00249103
O       -9.71570583      12.32779989       0.97256347       0.00000989      -0.00828922       0.01932299
C      -10.48404126      16.49835164       0.92982451      -0.00105558       0.00324340      -0.00163882
C       -9.15490762      11.11917980       1.42920856      -0.00009137      -0.01220298       0.00313565
C       -8.62533197      10.33721863       0.25387153       0.01290244       0.00677502       0.00686574
O       -9.70424656       9.97719281      -0.58062682       0.01496899      -0.01004642       0.01502085
C       -9.45963969       8.81708235      -1.34217175      -0.00380372      -0.00384974       0.00410199
C       -9.39913048      17.39540947       0.39561479      -0.00123560       0.00151354       0.00074056
O       -9.24507793      17.12384801      -0.98268489      -0.00195625       0.00375373       0.00135911
C       -8.26639277      17.92159129      -1.60786243      -0.00038123       0.00155461      -0.00122619
C       -6.89530486      17.28540913      -1.57932472       0.00006640       0.00253707       0.00269235
O       -6.91505045      16.13206558      -2.38543282       0.00294271       0.00240636       0.00607765
C       -5.64380182      15.53312529      -2.48504523      -0.00061071      -0.00103271      -0.00055027
C       -5.76912626      14.29998869      -3.34937330      -0.00076501      -0.00342131       0.00119710
O       -6.14383551      14.62725939      -4.67360700      -0.00009787      -0.00511666       0.00148726
C       -7.54340980      14.59022340      -4.88721736      -0.00000000       0.00150089       0.00358289
C       -7.95321799      13.31073966      -5.57554765       0.00168681       0.00316906       0.00054538
O       -7.68818448      12.24199153      -4.69772091       0.00003137      -0.00356531      -0.00978118
C       -7.97025509      10.99327220      -5.28693356      -0.00210594      -0.00416851      -0.00278550
C       -7.61581744       9.90567603      -4.30692471       0.00375050      -0.00197649      -0.00172460
O       -8.56364007       9.91106303      -3.25969480       0.01119673      -0.01292138       0.00345540
C       -8.29533963       8.91682404      -2.30248238       0.00218192      -0.00593716       0.00702572
H       -6.48524151      13.59844332      -2.90708795      -0.00525975      -0.00129295       0.00150279
H       -9.03351407      10.91958719      -5.55225732      -0.00244056      -0.00380698       0.00332507
H      -10.37467928       8.62060940      -1.90650456      -0.01707972       0.01641532      -0.00900667
H       -9.91374321      10.51722407       1.94775246      -0.01136037       0.00170966      -0.00238874
H       -8.46137951      17.23184449       0.94311480      -0.00075525      -0.00072446      -0.00193620
H      -11.31219829      16.48560480       0.20729402      -0.00149155       0.00256201       0.00072014
H       -9.28183607       7.95842597      -0.67309814       0.01447090      -0.00691222       0.00093929
H       -7.37394668      10.86080406      -6.20500248       0.00442072       0.00842425       0.00287408
H       -8.10558263       9.44430396       0.62935166      -0.01099413      -0.00298786      -0.02100196
H       -8.33537207      11.31946925       2.13800055       0.00073852       0.00978768      -0.01522950
H       -4.79384819      13.80516322      -3.40352880       0.00302805       0.00065612      -0.00496201
H       -9.69455934      18.44696327       0.53702113      -0.00052351       0.00047421      -0.00008122
H      -10.86448068      16.89827085       1.88285221       0.00102117      -0.00060321      -0.00054445
H       -8.21527288      18.91713548      -1.14003326       0.00858531      -0.00045445      -0.00039892
H       -7.36850839       9.14486718      -1.75989460       0.00874958      -0.00612235      -0.00682198
H       -4.93361492      16.23340256      -2.94353242      -0.00052251       0.00136737       0.00330839
H       -7.63541722       8.93364649      -4.82452256      -0.00936238       0.00139802       0.00196506
H       -6.60026354      10.06457852      -3.91881789      -0.00104539       0.00557382       0.00097158
H       -8.16405279       7.93916579      -2.78880751      -0.00522789       0.00199541       0.00402298
H       -6.61797985      17.02346396      -0.54929570       0.00102104       0.00394648       0.00191382
H       -5.26501683      15.25284593      -1.48977840      -0.00407437      -0.00130891      -0.00121584
H       -6.15816651      18.01052083      -1.95767127      -0.00136963      -0.00190480      -0.00328267
H       -7.90488551      10.94190966      -0.30543759      -0.00206850       0.01215126      -0.01131051
H       -8.57706463      18.05583078      -2.64869324      -0.00132628      -0.00301964      -0.00325372
H      -11.60747310      14.05648508       0.61198048       0.00182329      -0.00355164      -0.00100738
H      -11.62717360      14.71563030       2.26450472       0.00027889      -0.00400901       0.00580639
H      -11.15164821      12.39512203       2.45383117       0.00828186       0.00174611      -0.00298217
H       -9.64015946      13.27217844       2.81225042      -0.01135775      -0.00245573       0.00053847
H       -7.80006065      15.44642742      -5.51938600       0.00303743      -0.00164105      -0.00580813
H       -8.08158403      14.69288714      -3.93920120      -0.00163494      -0.00484113       0.00254284
H       -7.37647693      13.19190506      -6.50232000      -0.00409350       0.00455056       0.00148063
H       -9.02347118      13.34497587      -5.83247866       0.00509708       0.00403317       0.00545643
C       -1.06598973      12.34392328       2.67382390       0.00026034      -0.00058941      -0.00057736
H        0.93915717      12.96178533       2.17240265      -0.00079559      -0.00020330       0.00062117
H        0.78825100      12.23841651       3.76578387      -0.00022319      -0.00035470       0.00033896
C       -1.59516415      12.20573413       1.24825053       0.00076975       0.00000604      -0.00052610
H       -1.33730661      13.32069911       3.08436115       0.00119343       0.00049372      -0.00145973
H       -1.54438977      11.59737841       3.31708355      -0.00051483      -0.00097448      -0.00088903
H       -1.65458408      10.05038502       1.17752941      -0.00098448       0.00020165       0.00188753
H       -1.50994098      10.80264474      -0.39821577       0.00029043       0.00166832      -0.00036918
H       -1.20722675      13.02609062       0.63428008       0.00154706      -0.00011797       0.00016578
H       -2.68466223      12.29937079       1.23734847       0.00023811      -0.00127704       0.00050561
C        2.40132454      10.66216463       2.12741130       0.00019669       0.00005411       0.00004760
C        3.01951267      10.59426802       3.51949391       0.00031513      -0.00004177       0.00008130
N        4.47050728      10.40485245       3.47562126      -0.00182343      -0.00013977       0.00027715
C        5.01895517       9.16517382       3.60215084       0.00297114      -0.00025892      -0.00059150
C        6.34172297       8.94070874       3.37978031      -0.00297868      -0.00058371       0.00075741
C        7.16465479      10.01511005       2.99915843      -0.00468892      -0.00046611       0.00099966
C        5.26037015      11.45384033       3.10917010       0.00494236      -0.00042027      -0.00088479
C        6.59158744      11.29327545       2.87788548      -0.00392663       0.00043800       0.00078820
H        2.84991331      11.49696599       1.57881026      -0.00013964       0.00017273       0.00005408
H        2.66485129       9.75261857       1.58037563       0.00005694       0.00020677      -0.00038159
H        2.58964143       9.76660042       4.08999695      -0.00016875       0.00009636       0.00001729
H        2.81955894      11.51290127       4.07388020      -0.00014827       0.00011953      -0.00001823
H        4.34204516       8.37094035       3.89412619      -0.00036748      -0.00021777       0.00017286
H        6.75289577       7.94914895       3.49214528      -0.00020303       0.00042038      -0.00006406
H        4.76804312      12.41361086       3.00408888      -0.00025250       0.00069786       0.00004149
H        7.20963526      12.13149367       2.58882325       0.00087327       0.00047917      -0.00028182
H        0.44692095      10.01142105       2.73449471      -0.00019430       0.00027570      -0.00050896
109
Properties=species:S:1:pos:R:3:forces:R:3 energy=-62275.76790490489 free_energy=-62275.77042862019 pbc="F F F"
C       -1.16999717      10.87239722       0.63859075      -0.00037481      -0.00048707       0.00036201
C        0.44674168      12.15861029       2.72982087       0.00001433      -0.00052241       0.00028918
C        0.88399543      10.82316551       2.13071850       0.00011539       0.00013161      -0.00028998
C        0.34387705      10.70055542       0.70401962      -0.00029844       0.00063366      -0.00030470
C        8.60717522       9.84199739       2.73595851       0.04550238       0.04171762      -0.01564934
C       10.29385016       8.19468740       2.57505985       0.00134230       0.00086781      -0.00030832
C       10.54734026       7.31100821       1.53626763       0.00047287       0.00006759       0.00027895
C       11.31174297       8.69528167       3.37877287       0.00091089      -0.00054249      -0.00013369
C       12.62252948       8.27449285       3.16159235      -0.00096929       0.00023818      -0.00003448
C       12.88061138       7.38886150       2.11051197       0.00058851       0.00007260       0.00019073
C       11.86325332       6.90310945       1.29069770      -0.00103402       0.00009960      -0.00007027
C       12.15683044       5.95058062       0.16186584       0.00022882      -0.00001466       0.00002027
C       13.75927887       8.77817213       4.01374013       0.00013482      -0.00004195      -0.00002585
O        9.36533163      10.72931481       2.45243039      -0.03751877      -0.04023977       0.01380389
O        8.96793836       8.52797831       2.84518090      -0.00431907      -0.00190276       0.00102443
H        0.63290410       9.73303819       0.27995119      -0.00118369       0.00033772       0.00131515
H        0.82731311      11.46825519       0.09023306       0.00015140       0.00007210      -0.00082615
H        9.73437535       6.94872151       0.92030441      -0.00015585      -0.00002504      -0.00010164
H       11.07274230       9.40143684       4.16211473      -0.00006160       0.00025428      -0.00003149
H       13.89986737       7.07120622       1.93089614      -0.00010442       0.00002729       0.00000565
H       13.22272962       5.72841215       0.09181317      -0.00005879      -0.00002292      -0.00003013
H       11.82535340       6.37053453      -0.79240649      -0.00001901       0.00001425      -0.00002945
H       11.61415214       5.01070287       0.30043422      -0.00002891      -0.00003652       0.00000794
H       13.40992834       9.47828532       4.77435705      -0.00006935       0.00004977      -0.00000449
H       14.50820913       9.28342639       3.39647048       0.00000767       0.00001358       0.00001232
H       14.26628547       7.94726454       4.51364775      -0.00000991       0.00004362      -0.00000766
O       -9.91401063      15.18737189       1.15195505      -0.00266827       0.00457032      -0.00533377
C      -10.93039563      14.27327951       1.50071904      -0.00130093       0.00689268      -0.00241676
C      -10.30833573      13.00933919       2.03582956      -0.00246954       0.00425410       0.00272357
O       -9.66788785      12.31320059       0.99082742      -0.00007945      -0.00906068       0.02107114
C      -10.43131432      16.48479380       0.94786957      -0.00112499       0.00360851      -0.00182035
C       -9.11093775      11.10286505       1.44760867       0.00001800      -0.01337731       0.00340478
C       -8.57952519      10.32123473       0.27293922       0.01404229       0.00741911       0.00761592
O       -9.65662354       9.96412010      -0.56520207       0.01626873      -0.01096958       0.01643097
C       -9.41131596       8.80476748      -1.32767114      -0.00421361      -0.00428021       0.00437117
C       -9.34587994      17.38084247       0.41301590      -0.00142610       0.00154656       0.00079313
O       -9.19344973      17.10974297      -0.96557783      -0.00211748       0.00412256       0.00147200
C       -8.21629883      17.90856257      -1.59177430      -0.00038981       0.00166839      -0.00134182
C       -6.84460552      17.27359583      -1.56540928       0.00008178       0.00278515       0.00291129
O       -6.86407067      16.12119026      -2.37289616       0.00324535       0.00252724       0.00666749
C       -5.59237975      15.52345600      -2.47427508      -0.00068998      -0.00111145      -0.00051391
C       -5.71784439      14.29048841      -3.33877472      -0.00088938      -0.00384665       0.00133026
O       -6.09426934      14.61798876      -4.66248790      -0.00006533      -0.00554326       0.00161231
C       -7.49394805      14.57878737      -4.87501653      -0.00005567       0.00163371       0.00389743
C       -7.90258960      13.29791184      -5.56147562       0.00188497       0.00345564       0.00061154
O       -7.63657678      12.23062923      -4.68210244       0.00005089      -0.00384367      -0.01061499
C       -7.91608579      10.98086989      -5.27034145      -0.00225222      -0.00460386      -0.00304812
C       -7.56212847       9.89476553      -4.28852863       0.00417736      -0.00218546      -0.00185376
O       -8.51222170       9.89960472      -3.24331714       0.01214343      -0.01403044       0.00382566
C       -8.24526607       8.90532197      -2.28570872       0.00246701      -0.00650913       0.00765944
H       -6.43295607      13.58835429      -2.89588996      -0.00564223      -0.00141420       0.00160886
H       -8.97876568      10.90560664      -5.53757655      -0.00266940      -0.00415545       0.00362994
H      -10.32535715       8.60906701      -1.89381500      -0.01858450       0.01788734      -0.00976424
H       -9.87253341      10.50182792       1.96313823      -0.01239662       0.00185048      -0.00263600
H       -8.40778899      17.21612022       0.95955995      -0.00078221      -0.00078638      -0.00209680
H      -11.25979625      16.47286860       0.22568947      -0.00164956       0.00279205       0.00079478
H       -9.23523235       7.94531416      -0.65919377       0.01575722      -0.00757852       0.00106602
H       -7.31797566      10.84803944      -6.18719866       0.00481047       0.00922858       0.00316570
H       -8.06259349       9.42695616       0.64922357      -0.01193538      -0.00319589      -0.02305471
H       -8.29313607      11.30035330       2.15924680       0.00075595       0.01068638      -0.01672175
H       -4.74232435      13.79627656      -3.39414345       0.00325014       0.00072443      -0.00546450
H       -9.64020251      18.43261550       0.55514471      -0.00053135       0.00058313      -0.00012136
H      -10.81094919      16.88515140       1.90103892       0.00110169      -0.00067310      -0.00056323
H       -8.16553828      18.90396000      -1.12359089       0.00936244      -0.00046547      -0.00045595
H       -7.31973013       9.13385141      -1.74114198       0.00952171      -0.00673405      -0.00739565
H       -4.88345621      16.22447340      -2.93359039      -0.00056041       0.00146200       0.00367043
H       -7.57904164       8.92225851      -4.80535208      -0.01020799       0.00154363       0.00212781
H       -6.54765595      10.05549164      -3.89836229      -0.00113801       0.00607909       0.00103768
H       -8.11236683       7.92785401      -2.77200628      -0.00575646       0.00221851       0.00440239
H       -6.56599864      17.01060069      -0.53599603       0.00111507       0.00433457       0.00214337
H       -5.21194405      15.24329965      -1.47957683      -0.00450834      -0.00155406      -0.00127449
H       -6.10850780      17.99987678      -1.94354302      -0.00147192      -0.00214246      -0.00357481
H       -7.85615124      10.92511548      -0.28343773      -0.00227323       0.01328769      -0.01235278
H       -8.52845845      18.04299819      -2.63213305      -0.00142845      -0.00329905      -0.00353203
H      -11.55733271      14.04432053       0.62961526       0.00197007      -0.00388768      -0.00107358
H      -11.57663604      14.70363708       2.28200955       0.00027757      -0.00434310       0.00635798
H      -11.10410010      12.38270999       2.47181990       0.00896727       0.00184028      -0.00319591
H       -9.59132703      13.25777697       2.83025535      -0.01243687      -0.00267109       0.00056793
H       -7.75210585      15.43387515      -5.50807803       0.00329091      -0.00178468      -0.00633957
H       -8.03159460      14.68213078      -3.92676862      -0.00177432      -0.00522485       0.00277540
H       -7.32567647      13.17825951      -6.48806636      -0.00448135       0.00496137       0.00163585
H       -8.97287049      13.33065406      -5.81852966       0.00556365       0.00443468       0.00596594
C       -1.06613311      12.34414287       2.67357896       0.00028960      -0.00061527      -0.00066733
H        0.93902412      12.96203698       2.17213196      -0.00092356      -0.00019500       0.00067605
H        0.78814557      12.23869949       3.76552196      -0.00026516      -0.00039014       0.00041918
C       -1.59523232      12.20604250       1.24795250       0.00096899       0.00007730      -0.00063795
H       -1.33748114      13.32088395       3.08417915       0.00125460       0.00052913      -0.00160475
H       -1.54449989      11.59755692       3.31681293      -0.00066578      -0.00108754      -0.00109382
H       -1.65462664      10.05063877       1.17711729      -0.00114808       0.00034547       0.00210866
H       -1.50993410      10.80298039      -0.39856376       0.00028432       0.00183216      -0.00041976
H       -1.20707152      13.02636563       0.63409341       0.00200002      -0.00010125       0.00012644
H       -2.68470753      12.29988399       1.23682365       0.00040211      -0.00122673       0.00044669
C        2.40121674      10.66235969       2.12722992       0.00013529       0.00009886      -0.00001135
C        3.01936047      10.59440153       3.51932949       0.00018233       0.00000492       0.00016832
N        4.47033891      10.40495294       3.47549699      -0.00024998      -0.00020796       0.00005509
C        5.01880266       9.16526144       3.60202303      -0.00021061      -0.00016999      -0.00000961
C        6.34153112       8.94078472       3.37968959      -0.00021911      -0.00113439       0.00030887
C        7.16451867      10.01516853       2.99908846      -0.00552773      -0.00029778       0.00114682
C        5.26027052      11.45392062       3.10906568       0.00124198       0.00038195      -0.00038254
C        6.59143722      11.29334930       2.87781663      -0.00048709      -0.00012812       0.00022078
H        2.84986738      11.49714540       1.57865522      -0.00018588       0.00019157       0.00006571
H        2.66472280       9.75280681       1.58019494       0.00004610       0.00022294      -0.00043024
H        2.58945525       9.76672433       4.08979287      -0.00019522       0.00010147       0.00001386
H        2.81941227      11.51302029       4.07374271      -0.00015952       0.00010365      -0.00004783
H        4.34184491       8.37103023       3.89397978       0.00017330       0.00027659      -0.00002573
H        6.75270960       7.94920766       3.49205572      -0.00056724       0.00092731      -0.00009260
H        4.76793099      12.41371060       3.00397770       0.00016626       0.00008695       0.00010656
H        7.20952658      12.13156238       2.58876752       0.00046925       0.00014655      -0.00013206
H        0.44677414      10.01166946       2.73421367      -0.00022561       0.00029550      -0.00055745
109
Properties=species:S:1:pos:R:3:forces:R:3 energy=-62275.7675610568 free_energy=-62275.77042862019 pbc="F F F"
C       -1.17003913      10.87270134       0.63826418      -0.00041005      -0.00052961       0.00040294
C        0.44662560      12.15886523       2.72957252       0.00004023      -0.00046504       0.00034317
C        0.88389460      10.82342075       2.13047624       0.00014648       0.00012362      -0.00032401
C        0.34384106      10.70088826       0.70374500      -0.00033030       0.00075920      -0.00032735
C        8.60714229       9.84214316       2.73588833       0.02358259       0.02194462      -0.00818448
C       10.29368926       8.19470032       2.57504709       0.00144261       0.00184673       0.00173544
C       10.54720870       7.31101981       1.53630243      -0.00191182      -0.00095093      -0.00152755
C       11.31158419       8.69529322       3.37881101      -0.00056919      -0.00111434      -0.00130013
C       12.62234987       8.27447631       3.16164840      -0.00003934       0.00031823       0.00027895
C       12.88046174       7.38883951       2.11058762      -0.00108591      -0.00035834      -0.00067389
C       11.86307610       6.90309356       1.29074380       0.00185347       0.00014219       0.00055957
C       12.15669494       5.95055341       0.16192942      -0.00044903       0.00004911       0.00001502
C       13.75909471       8.77814594       4.01381717       0.00018274       0.00004960       0.00007578
O        9.36510006      10.72924943       2.45245340      -0.01956687      -0.02109610       0.00721947
O        8.96776273       8.52800440       2.84515425      -0.00215518      -0.00120187       0.00038868
H        0.63293191       9.73342772       0.27959138      -0.00126731       0.00029349       0.00141200
H        0.82727701      11.46866744       0.09005570       0.00014330       0.00003703      -0.00088184
H        9.73422471       6.94872986       0.92030249       0.00077200       0.00036602       0.00060166
H       11.07256645       9.40145077       4.16212916      -0.00006321       0.00041628       0.00031623
H       13.89970140       7.07116655       1.93098854       0.00025787      -0.00004955      -0.00001251
H       13.22258472       5.72836905       0.09190090       0.00016731      -0.00000510       0.00003821
H       11.82524080       6.37050625      -0.79235415       0.00002795      -0.00004386      -0.00000016
H       11.61399480       5.01068368       0.30049103       0.00004877       0.00001933      -0.00003809
H       13.40973751       9.47827115       4.77442360      -0.00002087      -0.00000771      -0.00004348
H       14.50804594       9.28338697       3.39656210      -0.00004554      -0.00001868       0.00001711
H       14.26607957       7.94723612       4.51374317      -0.00003215       0.00004125      -0.00002444
O       -9.86262078      15.17326589       1.16988547      -0.00291025       0.00506500      -0.00582086
C      -10.88015378      14.26038343       1.51848192      -0.00145382       0.00739765      -0.00262204
C      -10.25981521      12.99575102       2.05385351      -0.00269055       0.00456297       0.00297359
O       -9.62006584      12.29860073       1.00909500      -0.00009495      -0.00985444       0.02275521
C      -10.37858269      16.47123627       0.96591601      -0.00118208       0.00379399      -0.00198639
C       -9.06697512      11.08655410       1.46600136      -0.00016898      -0.01458788       0.00365573
C       -8.53372620      10.30524443       0.29200943       0.01518983       0.00791633       0.00834656
O       -9.60899039       9.95105001      -0.54977502       0.01751918      -0.01191700       0.01782930
C       -9.36298142       8.79245752      -1.31317037      -0.00449980      -0.00464058       0.00472569
C       -9.29262627      17.36626964       0.43041209      -0.00155789       0.00171340       0.00084075
O       -9.14182188      17.09563387      -0.94847502      -0.00233096       0.00444935       0.00158739
C       -8.16620443      17.89552872      -1.57568135      -0.00039136       0.00187409      -0.00144404
C       -6.79390957      17.26178145      -1.55149676       0.00004447       0.00301057       0.00313212
O       -6.81309945      16.11033130      -2.36038030       0.00347114       0.00278831       0.00728059
C       -5.54097039      15.51380889      -2.46352570      -0.00074792      -0.00132203      -0.00057977
C       -5.66656823      14.28099602      -3.32818188      -0.00081934      -0.00411642       0.00145191
O       -6.04470609      14.60871180      -4.65137637      -0.00008595      -0.00599548       0.00173759
C       -7.44448588      14.56734357      -4.86281908      -0.00008714       0.00189379       0.00419205
C       -7.85195563      13.28507959      -5.54740253       0.00195995       0.00365889       0.00062311
O       -7.58496658      12.21926555      -4.66648436       0.00007994      -0.00421619      -0.01143897
C       -7.86191266      10.96846982      -5.25374340      -0.00242178      -0.00496006      -0.00329873
C       -7.50844069       9.88385877      -4.27012546       0.00452438      -0.00225180      -0.00198436
O       -8.46080175       9.88814774      -3.22693928       0.01315117      -0.01522034       0.00424612
C       -8.19518444       8.89381960      -2.26893483       0.00256366      -0.00699937       0.00827503
H       -6.38066803      13.57827374      -2.88469747      -0.00611348      -0.00159379       0.00176504
H       -8.92400861      10.89162525      -5.52289076      -0.00284590      -0.00451188       0.00394729
H      -10.27602291       8.59754629      -1.88112164      -0.02011500       0.01926433      -0.01056822
H       -9.83133102      10.48644971       1.97850488      -0.01330770       0.00205026      -0.00293808
H       -8.35419524      17.20039108       0.97599266      -0.00082279      -0.00085223      -0.00224812
H      -11.20738963      16.46013001       0.24408710      -0.00177518       0.00301035       0.00089084
H       -9.18861467       7.93220395      -0.64529824       0.01700169      -0.00815673       0.00115392
H       -7.26199857      10.83528196      -6.16938232       0.00519977       0.01002426       0.00343914
H       -8.01963280       9.40959941       0.66909687      -0.01287551      -0.00330605      -0.02509089
H       -8.25092621      11.28123420       2.18047894       0.00086941       0.01160515      -0.01812080
H       -4.69080459      13.78740349      -3.38475936       0.00345520       0.00081986      -0.00595330
H       -9.58584264      18.41826412       0.57326112      -0.00053148       0.00060555      -0.00016313
H      -10.75740916      16.87203084       1.91922676       0.00119081      -0.00074921      -0.00058786
H       -8.11580253      18.89077517      -1.10713441       0.01014652      -0.00051224      -0.00055316
H       -7.27094751       9.12283517      -1.72240011       0.01032989      -0.00733563      -0.00790876
H       -4.83331027      16.21556034      -2.92367228      -0.00060819       0.00160060       0.00396846
H       -7.52266786       8.91088049      -4.78616571      -0.01103558       0.00162332       0.00226988
H       -6.49505911      10.04641641      -3.87790377      -0.00120193       0.00656619       0.00111569
H       -8.06068110       7.91654202      -2.75519832      -0.00626391       0.00241285       0.00473800
H       -6.51401931      16.99772855      -0.52270433       0.00120064       0.00470301       0.00234355
H       -5.15889125      15.23381033      -1.46939392      -0.00490855      -0.00177521      -0.00133759
H       -6.05885485      17.98923442      -1.92940638      -0.00155828      -0.00235823      -0.00387063
H       -7.80742782      10.90829930      -0.26142330      -0.00241968       0.01440575      -0.01339852
H       -8.47984593      18.03016479      -2.61556615      -0.00155822      -0.00355720      -0.00380826
H      -11.50718191      14.03215261       0.64725054       0.00212583      -0.00420739      -0.00111853
H      -11.52609239      14.69163762       2.29951760       0.00029066      -0.00466798       0.00688598
H      -11.05654571      12.37029727       2.48981116       0.00972573       0.00201934      -0.00343875
H       -9.54249145      13.24337336       2.84826282      -0.01344942      -0.00286546       0.00064916
H       -7.70415213      15.42130954      -5.49677441       0.00355471      -0.00196002      -0.00686141
H       -7.98160507      14.67136940      -3.91434178      -0.00191313      -0.00560927       0.00301152
H       -7.27487081      13.16461065      -6.47381010      -0.00486878       0.00536693       0.00179965
H       -8.92226472      13.31632809      -5.80457485       0.00609111       0.00483608       0.00646329
C       -1.06626483      12.34436009       2.67333941       0.00029918      -0.00074541      -0.00072318
H        0.93889505      12.96229065       2.17186158      -0.00106011      -0.00026795       0.00078264
H        0.78804875      12.23898309       3.76526428      -0.00029695      -0.00044084       0.00045984
C       -1.59528806      12.20633898       1.24766465       0.00118713       0.00016128      -0.00076590
H       -1.33765093      13.32106600       3.08399835       0.00133842       0.00058441      -0.00173232
H       -1.54460020      11.59773255       3.31654733      -0.00077021      -0.00117818      -0.00127764
H       -1.65466094      10.05088713       1.17670621      -0.00129697       0.00043273       0.00233799
H       -1.50992483      10.80331468      -0.39890870       0.00029456       0.00199684      -0.00045592
H       -1.20695486      13.02664341       0.63390398       0.00235141      -0.00012589       0.00012156
H       -2.68474135      12.30033097       1.23636153       0.00050130      -0.00122547       0.00042258
C        2.40111145      10.66255393       2.12704890       0.00009377       0.00012559      -0.00007431
C        3.01921010      10.59453621       3.51916478       0.00019747      -0.00013402       0.00027192
N        4.47017770      10.40504711       3.47537246       0.00167835       0.00033897      -0.00037396
C        5.01866052       9.16535074       3.60189240      -0.00469309      -0.00021291       0.00085431
C        6.34133012       8.94084751       3.37960289       0.00411439      -0.00095056      -0.00058791
C        7.16436570      10.01522629       2.99902476      -0.00397903      -0.00019598       0.00085920
C        5.26018483      11.45400584       3.10895714      -0.00386095       0.00070423       0.00049838
C        6.59128608      11.29341460       2.87775071       0.00391412      -0.00039408      -0.00061291
H        2.84982164      11.49732458       1.57850024      -0.00021653       0.00022423       0.00006398
H        2.66459497       9.75299445       1.58001385       0.00005008       0.00023481      -0.00047697
H        2.58926997       9.76684775       4.08958877      -0.00018925       0.00015289      -0.00001944
H        2.81926642      11.51313861       4.07360479      -0.00013447       0.00012594      -0.00005665
H        4.34165403       8.37112335       3.89383076       0.00068037       0.00078618      -0.00022413
H        6.75252502       7.94926903       3.49196405      -0.00088708       0.00105834      -0.00005844
H        4.76782268      12.41380644       3.00386663       0.00053213      -0.00036812       0.00014830
H        7.20944047      12.13161982       2.58870958      -0.00038991      -0.00046648       0.00018052
H        0.44662807      10.01191856       2.73393203      -0.00024682       0.00027621      -0.00058066
109
Properties=species:S:1:pos:R:3:forces:R:3 energy=-62275.76715719747 free_energy=-62275.77042862019 pbc="F F F"
C       -1.17007204      10.87300968       0.63793542      -0.00044818      -0.00058680       0.00043565
C        0.44651991      12.15912604       2.72932290       0.00002970      -0.00057098       0.00033316
C        0.88379777      10.82367703       2.13023295       0.00006348       0.00011230      -0.00035340
C        0.34381219      10.70122497       0.70346768      -0.00035110       0.00081416      -0.00034642
C        8.60689649       9.84208729       2.73589225       0.04423739       0.03974608      -0.01511637
C       10.29353741       8.19473012       2.57508330       0.00042897      -0.00028220      -0.00169846
C       10.54702209       7.31100933       1.53629576       0.00253797       0.00084150       0.00156677
C       11.31139104       8.69529000       3.37882132       0.00218673      -0.00016129       0.00052789
C       12.62219283       8.27446127       3.16170704      -0.00193048       0.00042194      -0.00003779
C       12.88027184       7.38881032       2.11064423       0.00241661       0.00026584       0.00082219
C       11.86296815       6.90307965       1.29080441      -0.00333679      -0.00014430      -0.00084722
C       12.15654671       5.95052615       0.16199029       0.00070503      -0.00003159       0.00011265
C       13.75891032       8.77812317       4.01389698       0.00027983      -0.00010850      -0.00004981
O        9.36506951      10.72936840       2.45240942      -0.03594489      -0.03867040       0.01325370
O        8.96761547       8.52803911       2.84512662      -0.00443816      -0.00116265       0.00112355
H        0.63296423       9.73381672       0.27922985      -0.00137222       0.00034857       0.00153869
H        0.82724847      11.46908080       0.08987610       0.00016909       0.00002870      -0.00095622
H        9.73409639       6.94874666       0.92031614      -0.00091855      -0.00034768      -0.00064384
H       11.07238808       9.40146579       4.16214914      -0.00009468       0.00015680      -0.00013845
H       13.89954610       7.07112484       1.93108067      -0.00060465       0.00014111       0.00004333
H       13.22244699       5.72832498       0.09198923      -0.00021076      -0.00002834      -0.00007414
H       11.82512888       6.37047636      -0.79230161      -0.00006250       0.00006809      -0.00005106
H       11.61383923       5.01066571       0.30054660      -0.00008793      -0.00005980       0.00004477
H       13.40954803       9.47825586       4.77448939      -0.00010419       0.00004691      -0.00001489
H       14.50788273       9.28334755       3.39665309      -0.00000359       0.00000111       0.00003927
H       14.26587337       7.94720717       4.51383850      -0.00000693       0.00008008      -0.00001308
O       -9.81122865      15.15916049       1.18781570      -0.00312222       0.00536168      -0.00626679
C      -10.82990736      14.24748569       1.53624485      -0.00148576       0.00792205      -0.00280261
C      -10.21129045      12.98216372       2.07188022      -0.00288910       0.00493479       0.00319648
O       -9.57223948      12.28400075       1.02736651      -0.00013828      -0.01062989       0.02439463
C      -10.32584869      16.45767571       0.98396172      -0.00131535       0.00409355      -0.00214125
C       -9.02302577      11.07024571       1.48438749      -0.00019896      -0.01576507       0.00387406
C       -8.48793879      10.28924413       0.31108170       0.01641157       0.00859863       0.00913274
O       -9.56134837       9.93798010      -0.53433928       0.01862395      -0.01284105       0.01907599
C       -9.31463703       8.78015540      -1.29866884      -0.00489430      -0.00500596       0.00502324
C       -9.23937305      17.35169464       0.44780473      -0.00156415       0.00185412       0.00089285
O       -9.09019326      17.08151884      -0.93137433      -0.00251645       0.00477377       0.00171101
C       -8.11610511      17.88248468      -1.55958737      -0.00052297       0.00207680      -0.00150847
C       -6.74321634      17.24996424      -1.53758118       0.00018692       0.00325894       0.00336286
O       -6.76212732      16.09947377      -2.34786033       0.00374019       0.00283372       0.00777370
C       -5.48955916      15.50417660      -2.45279062      -0.00080490      -0.00138372      -0.00062847
C       -5.61529267      14.27151544      -3.31759519      -0.00096543      -0.00444317       0.00160623
O       -5.99514759      14.59943551      -4.64026954      -0.00006491      -0.00643502       0.00186217
C       -7.39502412      14.55589551      -4.85062461      -0.00012422       0.00204436       0.00452399
C       -7.80131883      13.27224322      -5.53332932       0.00217029       0.00393367       0.00074774
O       -7.53335211      12.20790138      -4.65086957       0.00009090      -0.00452733      -0.01226085
C       -7.80773750      10.95607293      -5.23714115      -0.00260603      -0.00536180      -0.00359109
C       -7.45475447       9.87295792      -4.25171974       0.00479901      -0.00240755      -0.00208205
O       -8.40938063       9.87668439      -3.21056503       0.01404351      -0.01623425       0.00468588
C       -8.14510125       8.88231951      -2.25216244       0.00270704      -0.00747967       0.00891495
H       -6.32838400      13.56820598      -2.87351000      -0.00650148      -0.00169587       0.00190409
H       -8.86924353      10.87764452      -5.50820016      -0.00298677      -0.00485657       0.00426868
H      -10.22668067       8.58604197      -1.86842423      -0.02154085       0.02062281      -0.01131256
H       -9.79013696      10.47109221       1.99385505      -0.01426866       0.00219750      -0.00320370
H       -8.30060214      17.18465801       0.99242253      -0.00093585      -0.00090271      -0.00245483
H      -11.15498057      16.44739016       0.26248509      -0.00190212       0.00325019       0.00098927
H       -9.14198288       7.91910233      -0.63140951       0.01823112      -0.00878840       0.00123769
H       -7.20601785      10.82253287      -6.15155649       0.00556280       0.01081700       0.00371498
H       -7.97670287       9.39223372       0.68896736      -0.01373346      -0.00348107      -0.02708851
H       -8.20874243      11.26211159       2.20169462       0.00094177       0.01251190      -0.01951312
H       -4.63929254      13.77853909      -3.37537784       0.00378247       0.00087954      -0.00647168
H       -9.53147758      18.40390902       0.59136804      -0.00057035       0.00062865      -0.00018473
H      -10.70386443      16.85890617       1.93741442       0.00127884      -0.00082057      -0.00063319
H       -8.06606470      18.87757512      -1.09067500       0.01092254      -0.00045800      -0.00060133
H       -7.22216236       9.11182133      -1.70367097       0.01113655      -0.00795408      -0.00839126
H       -4.78317509      16.20666433      -2.91377861      -0.00068411       0.00173110       0.00423038
H       -7.46629805       8.89951250      -4.76696448      -0.01181295       0.00171576       0.00240045
H       -6.44247625      10.03735533      -3.85744355      -0.00118547       0.00704349       0.00119415
H       -8.00899855       7.90523239      -2.73838466      -0.00675484       0.00254398       0.00505871
H       -6.46203816      16.98485243      -0.50941418       0.00126762       0.00509271       0.00256163
H       -5.10581195      15.22435855      -1.45923295      -0.00526160      -0.00197019      -0.00144906
H       -6.00920715      17.97859024      -1.91526636      -0.00166418      -0.00255845      -0.00412943
H       -7.75871530      10.89146275      -0.23939075      -0.00261646       0.01545028      -0.01438980
H       -8.43122867      18.01732485      -2.59899392      -0.00168413      -0.00381995      -0.00412700
H      -11.45702367      14.01998067       0.66488601       0.00225014      -0.00453212      -0.00119125
H      -11.47554236      14.67963500       2.31702615       0.00027072      -0.00497989       0.00742670
H      -11.00898632      12.35788981       2.50780191       0.01047475       0.00216290      -0.00364914
H       -9.49365637      13.22897017       2.86627441      -0.01448306      -0.00307508       0.00070192
H       -7.65620202      15.40873283      -5.48547258       0.00379343      -0.00209643      -0.00741513
H       -7.93161612      14.66060371      -3.90191837      -0.00206034      -0.00597882       0.00323547
H       -7.22406270      13.15096294      -6.45955235      -0.00523860       0.00575249       0.00191132
H       -8.87165187      13.30199701      -5.79061344       0.00649681       0.00523181       0.00691892
C       -1.06638267      12.34458301       2.67309395       0.00031471      -0.00079020      -0.00076839
H        0.93877638      12.96254653       2.17159058      -0.00111145      -0.00026257       0.00084794
H        0.78795665      12.23926751       3.76500688      -0.00030366      -0.00046490       0.00051611
C       -1.59535044      12.20662766       1.24738268       0.00127685       0.00017247      -0.00083156
H       -1.33781434      13.32124947       3.08381689       0.00144476       0.00063664      -0.00188160
H       -1.54468640      11.59791231       3.31627426      -0.00084437      -0.00130340      -0.00139819
H       -1.65468361      10.05113922       1.17629514      -0.00140883       0.00048088       0.00255492
H       -1.50991177      10.80364911      -0.39925396       0.00031721       0.00216271      -0.00049420
H       -1.20697672      13.02695101       0.63368441       0.00254914      -0.00012606       0.00011949
H       -2.68478940      12.30066724       1.23599898       0.00055210      -0.00132765       0.00046757
C        2.40100604      10.66274837       2.12686660       0.00023326       0.00007511       0.00008621
C        3.01905746      10.59466883       3.51900298       0.00034702      -0.00000544       0.00006974
N        4.47005281      10.40514622       3.47524224      -0.00246906       0.00030902       0.00025210
C        5.01840347       9.16544282       3.60178377       0.00670236      -0.00070119      -0.00127734
C        6.34123393       8.94090009       3.37949737      -0.00626719       0.00152221       0.00101374
C        7.16422038      10.01529902       2.99895506      -0.00443804      -0.00228977       0.00129306
C        5.25999212      11.45410381       3.10886588       0.00543594      -0.00081235      -0.00090573
C        6.59122388      11.29346589       2.87766884      -0.00441885       0.00199381       0.00060788
H        2.84977631      11.49750371       1.57834490      -0.00023466       0.00024395       0.00007182
H        2.66446786       9.75318167       1.57983198       0.00004056       0.00027231      -0.00050547
H        2.58908475       9.76697191       4.08938374      -0.00027537       0.00011027       0.00003790
H        2.81912033      11.51325725       4.07346616      -0.00019349       0.00016056      -0.00002743
H        4.34147061       8.37122774       3.89367816      -0.00090913      -0.00062103       0.00037271
H        6.75232823       7.94934214       3.49187349       0.00028414      -0.00052722       0.00001310
H        4.76772050      12.41389144       3.00375665      -0.00026767       0.00089103       0.00004282
H        7.20932559      12.13167810       2.58865737       0.00068645       0.00011267      -0.00017005
H        0.44648272      10.01216897       2.73364953      -0.00026629       0.00033415      -0.00065281
109
Properties=species:S:1:pos:R:3:forces:R:3 energy=-62275.766746850444 free_energy=-62275.77042862019 pbc="F F F"
C       -1.17009665      10.87333179       0.63759954      -0.00049018      -0.00061371       0.00046395
C        0.44642394      12.15939310       2.72906553       0.00001118      -0.00060018       0.00032414
C        0.88370261      10.82393543       2.12998759       0.00011152       0.00017738      -0.00037712
C        0.34378960      10.70156875       0.70318743      -0.00037441       0.00094807      -0.00042510
C        8.60677112       9.84212353       2.73585738       0.04293999       0.03985083      -0.01483214
C       10.29337168       8.19473588       2.57509007       0.00092864       0.00004175      -0.00132752
C       10.54688547       7.31101497       1.53631558       0.00105038       0.00066650       0.00116408
C       11.31122773       8.69529246       3.37884338       0.00118944       0.00012243       0.00071737
C       12.62201204       8.27445288       3.16176683      -0.00086141      -0.00016898      -0.00048450
C       12.88012425       7.38878367       2.11071209       0.00087801       0.00053275       0.00082076
C       11.86280598       6.90306350       1.29084983      -0.00164795      -0.00014326      -0.00050128
C       12.15641238       5.95049727       0.16205221       0.00021476       0.00000727       0.00005198
C       13.75872977       8.77809751       4.01397506       0.00001425       0.00005135       0.00002266
O        9.36496329      10.72938985       2.45239761      -0.03564223      -0.03829577       0.01311417
O        8.96745276       8.52807764       2.84510898      -0.00411540      -0.00171566       0.00103682
H        0.63299634       9.73420850       0.27886801      -0.00149462       0.00044537       0.00166273
H        0.82723174      11.46949760       0.08969346       0.00021441       0.00001255      -0.00102136
H        9.73395128       6.94875631       0.92031782      -0.00048656      -0.00019216      -0.00038029
H       11.07220714       9.40147974       4.16216588      -0.00000507       0.00000594      -0.00030105
H       13.89938007       7.07108619       1.93117423      -0.00009357      -0.00000624      -0.00003220
H       13.22230442       5.72828090       0.09207596      -0.00000412      -0.00004957      -0.00005613
H       11.82501641       6.37044784      -0.79224975      -0.00001198       0.00001962      -0.00001446
H       11.61368208       5.01064637       0.30060302      -0.00002011      -0.00001785       0.00001837
H       13.40935709       9.47824129       4.77455562      -0.00004310       0.00003238      -0.00002330
H       14.50771971       9.28330800       3.39674511       0.00003484       0.00002008      -0.00000720
H       14.26566656       7.94717989       4.51393294       0.00002383      -0.00000669       0.00000788
O       -9.75983596      15.14505396       1.20574338      -0.00338245       0.00569338      -0.00671259
C      -10.77965723      14.23458692       1.55400587      -0.00151724       0.00847411      -0.00293556
C      -10.16276206      12.96857776       2.08990695      -0.00320244       0.00521922       0.00332499
O       -9.52441278      12.26939928       1.04563838      -0.00018978      -0.01144665       0.02604842
C      -10.27311514      16.44411095       1.00200505      -0.00138283       0.00447809      -0.00228568
C       -8.97909112      11.05393998       1.50276657      -0.00021905      -0.01689291       0.00407070
C       -8.44216330      10.27323707       0.33015828       0.01754603       0.00912857       0.00995839
O       -9.51369999       9.92491299      -0.51889712       0.01973152      -0.01368451       0.02032936
C       -9.26628828       8.76786253      -1.28416408      -0.00515747      -0.00546229       0.00524598
C       -9.18612053      17.33711574       0.46519287      -0.00163192       0.00182766       0.00095841
O       -9.03856080      17.06739674      -0.91427445      -0.00268215       0.00512701       0.00182176
C       -8.06600378      17.86943047      -1.54349229      -0.00053155       0.00223327      -0.00160754
C       -6.69251804      17.23814065      -1.52365795       0.00015891       0.00347438       0.00360379
O       -6.71114231      16.08859858      -2.33531421       0.00401777       0.00299203       0.00839448
C       -5.43812920      15.49454861      -2.44205953      -0.00083673      -0.00147128      -0.00069836
C       -5.56401590      14.26204430      -3.30701166      -0.00098117      -0.00476170       0.00171828
O       -5.94559684      14.59016424      -4.62916319      -0.00007343      -0.00684683       0.00199389
C       -7.34556591      14.54444485      -4.83842948      -0.00018132       0.00216687       0.00481045
C       -7.75067994      13.25940555      -5.51925641       0.00239259       0.00427842       0.00086617
O       -7.48173374      12.19653825      -4.63526050       0.00010011      -0.00491488      -0.01302958
C       -7.75356185      10.94368143      -5.22053785      -0.00270776      -0.00585437      -0.00383264
C       -7.40107245       9.86205933      -4.23331333       0.00495443      -0.00233495      -0.00221711
O       -8.35796902       9.86521772      -3.19419907       0.01505375      -0.01731049       0.00512731
C       -8.09501733       8.87082345      -2.23539140       0.00263188      -0.00794744       0.00962567
H       -6.27610046      13.55815127      -2.86232466      -0.00686532      -0.00181099       0.00207351
H       -8.81447203      10.86366563      -5.49350472      -0.00315420      -0.00518751       0.00458320
H      -10.17733193       8.57455564      -1.85572227      -0.02294148       0.02196933      -0.01202856
H       -9.74895332      10.45575319       2.00918906      -0.01521562       0.00236803      -0.00348162
H       -8.24701414      17.16892077       1.00884899      -0.00101917      -0.00095345      -0.00263854
H      -11.10257357      16.43464974       0.28088332      -0.00203900       0.00344675       0.00107988
H       -9.09534161       7.90600764      -0.61752591       0.01942426      -0.00937346       0.00128724
H       -7.15003777      10.80979240      -6.13372495       0.00591274       0.01160499       0.00398559
H       -7.93380821       9.37485585       0.70883592      -0.01456756      -0.00358934      -0.02910345
H       -8.16658731      11.24299080       2.22289313       0.00100965       0.01341509      -0.02087009
H       -4.58778290      13.76968063      -3.36600993       0.00406690       0.00093223      -0.00700354
H       -9.47711213      18.38954904       0.60946752      -0.00061772       0.00075325      -0.00020563
H      -10.65031767      16.84577881       1.95559961       0.00138619      -0.00092501      -0.00068781
H       -8.01632438      18.86436192      -1.07421682       0.01169535      -0.00048438      -0.00068877
H       -7.17337951       9.10081675      -1.68495259       0.01197174      -0.00856220      -0.00886434
H       -4.73304673      16.19778466      -2.90390452      -0.00076039       0.00188225       0.00443293
H       -7.40993144       8.88815389      -4.74775616      -0.01256686       0.00175842       0.00252307
H       -6.38990950      10.02831016      -3.83698294      -0.00116719       0.00748053       0.00129350
H       -7.95732064       7.89392106      -2.72155709      -0.00722846       0.00271453       0.00535875
H       -6.41005350      16.97198439      -0.49611620       0.00136530       0.00547987       0.00279708
H       -5.05265973      15.21491904      -1.44909498      -0.00554685      -0.00214505      -0.00157998
H       -5.95956338      17.96793845      -1.90112249      -0.00170099      -0.00275508      -0.00442074
H       -7.71001359      10.87460374      -0.21733639      -0.00278893       0.01649874      -0.01539229
H       -8.38260938      18.00447566      -2.58241890      -0.00177611      -0.00409709      -0.00440595
H      -11.40685914      14.00780552       0.68252006       0.00236054      -0.00486693      -0.00128183
H      -11.42498845      14.66762825       2.33453366       0.00027685      -0.00529178       0.00793558
H      -10.96142462      12.34548742       2.52579307       0.01124172       0.00231637      -0.00386504
H       -9.44482188      13.21456635       2.88428520      -0.01541502      -0.00324342       0.00084076
H       -7.60825723      15.39614503      -5.47417281       0.00403241      -0.00222497      -0.00797667
H       -7.88163598      14.64983583      -3.88949908      -0.00219938      -0.00634412       0.00348768
H       -7.17325525      13.13731811      -6.44529557      -0.00559710       0.00613833       0.00201618
H       -8.82103399      13.28766405      -5.77664803       0.00690391       0.00563544       0.00737567
C       -1.06648702      12.34481999       2.67283250       0.00033611      -0.00083899      -0.00082389
H        0.93867406      12.96280688       2.17131701      -0.00113294      -0.00026239       0.00089642
H        0.78786463      12.23955371       3.76474771      -0.00034952      -0.00048046       0.00048934
C       -1.59543997      12.20691555       1.24710128       0.00129727       0.00016336      -0.00088018
H       -1.33796986      13.32143978       3.08363287       0.00157647       0.00071062      -0.00206251
H       -1.54475716      11.59810098       3.31598115      -0.00088925      -0.00142825      -0.00146408
H       -1.65469268      10.05140645       1.17588302      -0.00152308       0.00043932       0.00278337
H       -1.50989451      10.80398425      -0.39960359       0.00034875       0.00234803      -0.00054464
H       -1.20721209      13.02731051       0.63341213       0.00253378      -0.00012885       0.00014145
H       -2.68487550      12.30087309       1.23575582       0.00048511      -0.00158451       0.00060913
C        2.40090345      10.66294249       2.12668571       0.00015402       0.00004233      -0.00006099
C        3.01890717      10.59480324       3.51883746       0.00016606      -0.00007890       0.00027895
N        4.46987766      10.40524669       3.47511940       0.00012255       0.00025785      -0.00011509
C        5.01827408       9.16552995       3.60165165       0.00034854      -0.00060201      -0.00007769
C        6.34102037       8.94098210       3.37940989      -0.00069737       0.00003193       0.00018422
C        7.16408370      10.01535335       2.99888539      -0.00519174      -0.00150537       0.00132832
C        5.25990636      11.45418084       3.10875921      -0.00020099       0.00036114      -0.00011916
C        6.59106143      11.29354396       2.87760186       0.00069034       0.00080225      -0.00018081
H        2.84973111      11.49768271       1.57818967      -0.00023064       0.00029184       0.00006309
H        2.66434044       9.75336840       1.57964960       0.00005176       0.00031652      -0.00053368
H        2.58889825       9.76709501       4.08917997      -0.00025624       0.00017958      -0.00001991
H        2.81897364      11.51337642       4.07332839      -0.00018572       0.00015185      -0.00005960
H        4.34126553       8.37131448       3.89353327       0.00013219       0.00033067      -0.00001369
H        6.75214395       7.94939561       3.49178464      -0.00046240       0.00057206      -0.00005210
H        4.76760660      12.41399344       3.00364540       0.00032843      -0.00000298       0.00013257
H        7.20921774      12.13174687       2.58860152       0.00012068      -0.00029212       0.00003094
H        0.44633700      10.01242305       2.73336491      -0.00028339       0.00037715      -0.00070467
109
Properties=species:S:1:pos:R:3:forces:R:3 energy=-62275.76632514995 free_energy=-62275.77042862019 pbc="F F F"
C       -1.17010833      10.87366408       0.63726683      -0.00056357      -0.00070361       0.00054108
C        0.44633940      12.15966617       2.72880198       0.00003579      -0.00050260       0.00028248
C        0.88361355      10.82419743       2.12974499       0.00011969       0.00016844      -0.00045735
C        0.34377725      10.70191994       0.70290992      -0.00042364       0.00111712      -0.00042665
C        8.60660774       9.84215919       2.73583049       0.04527816       0.04101945      -0.01552645
C       10.29320587       8.19474300       2.57507385       0.00193667       0.00186500       0.00117190
C       10.54675267       7.31102863       1.53635371      -0.00140193      -0.00062943      -0.00102413
C       11.31107253       8.69530659       3.37888538      -0.00057712      -0.00089669      -0.00092462
C       12.62183081       8.27443352       3.16182008       0.00016999       0.00027210       0.00019741
C       12.87997748       7.38876518       2.11079324      -0.00116491      -0.00032938      -0.00066805
C       11.86262735       6.90304396       1.29089166       0.00144184       0.00030217       0.00068247
C       12.15627363       5.95047143       0.16211711      -0.00020158      -0.00005543      -0.00008392
C       13.75854596       8.77807268       4.01405316      -0.00000323       0.00001007       0.00002186
O        9.36483182      10.72943565       2.45238212      -0.03713389      -0.03989179       0.01368443
O        8.96728979       8.52810929       2.84507802      -0.00423187      -0.00170654       0.00090131
H        0.63302968       9.73460419       0.27850937      -0.00161725       0.00054228       0.00178665
H        0.82722792      11.46991537       0.08951169       0.00030520       0.00005759      -0.00110909
H        9.73380014       6.94876419       0.92031503       0.00051284       0.00027088       0.00041481
H       11.07203221       9.40149223       4.16218064      -0.00001662       0.00035670       0.00011153
H       13.89921356       7.07104620       1.93126609       0.00029501      -0.00005811      -0.00001352
H       13.22216194       5.72823752       0.09216354       0.00002645       0.00001718       0.00003497
H       11.82490391       6.37041951      -0.79219725       0.00002109      -0.00003342      -0.00000263
H       11.61352476       5.01062752       0.30065991       0.00003172       0.00000465      -0.00002874
H       13.40916667       9.47822666       4.77462166      -0.00003546       0.00002298      -0.00002830
H       14.50755647       9.28326846       3.39683661      -0.00000473       0.00000613      -0.00001252
H       14.26546103       7.94715082       4.51402845      -0.00000987       0.00001818      -0.00000994
O       -9.70844374      15.13094628       1.22366773      -0.00357208       0.00604590      -0.00714500
C      -10.72940135      14.22168657       1.57176508      -0.00163329       0.00903261      -0.00310242
C      -10.11423267      12.95499224       2.10793206      -0.00326467       0.00548601       0.00356415
O       -9.47658442      12.25479675       1.06391217      -0.00028694      -0.01219487       0.02763528
C      -10.22037985      16.43054516       1.02004578      -0.00150773       0.00469344      -0.00244182
C       -8.93516993      11.03763741       1.52113851      -0.00010151      -0.01797640       0.00440955
C       -8.39639880      10.25721942       0.34924265       0.01848301       0.00976586       0.01064849
O       -9.46604801       9.91184918      -0.50344504       0.02098632      -0.01466781       0.02153659
C       -9.21792889       8.75557546      -1.26965828      -0.00574813      -0.00577664       0.00547731
C       -9.13286754      17.32253150       0.48257715      -0.00168502       0.00201339       0.00098756
O       -8.98692304      17.05326756      -0.89717603      -0.00291017       0.00538193       0.00195265
C       -8.01589762      17.85636380      -1.52739639      -0.00049150       0.00236708      -0.00167257
C       -6.64181457      17.22630941      -1.50972259       0.00017107       0.00360742       0.00389466
O       -6.66014072      16.07769969      -2.32272735       0.00427040       0.00306630       0.00900048
C       -5.38667649      15.48492369      -2.43133216      -0.00086856      -0.00154221      -0.00070825
C       -5.51274167      14.25259014      -3.29644761      -0.00091420      -0.00502062       0.00173223
O       -5.89606676      14.58092351      -4.61806419      -0.00019103      -0.00720942       0.00210619
C       -7.29612239      14.53299668      -4.82623896      -0.00017571       0.00238310       0.00515598
C       -7.70003952      13.24656716      -5.50518309       0.00254408       0.00449133       0.00092787
O       -7.43011110      12.18517545      -4.61965668       0.00012736      -0.00528443      -0.01382679
C       -7.69938440      10.93129292      -5.20393315      -0.00287496      -0.00615883      -0.00397679
C       -7.34739832       9.85117002      -4.21490500       0.00531426      -0.00245661      -0.00236577
O       -8.30655553       9.85374345      -3.17784067       0.01583695      -0.01826338       0.00562143
C       -8.04493859       8.85933420      -2.21861861       0.00291937      -0.00844693       0.01025009
H       -6.22381321      13.54811426      -2.85115365      -0.00718540      -0.00194947       0.00224384
H       -8.75969279      10.84968936      -5.47880327      -0.00332700      -0.00552086       0.00487826
H      -10.12797695       8.56308695      -1.84301786      -0.02420609       0.02331078      -0.01265299
H       -9.70777926      10.44043810       2.02450733      -0.01616977       0.00250348      -0.00375413
H       -8.19342837      17.15318088       1.02527326      -0.00110077      -0.00101616      -0.00281479
H      -11.05016535      16.42190821       0.29927979      -0.00216427       0.00367667       0.00120099
H       -9.04868966       7.89291815      -0.60365078       0.02061100      -0.00998554       0.00135305
H       -7.09405612      10.79706213      -6.11588516       0.00629921       0.01235314       0.00417801
H       -7.89094812       9.35746488       0.72870107      -0.01532200      -0.00376114      -0.03105250
H       -8.12445946      11.22387179       2.24407751       0.00101485       0.01429134      -0.02224491
H       -4.53628526      13.76084881      -3.35671817       0.00438106       0.00098146      -0.00757197
H       -9.42274930      18.37518373       0.62756178      -0.00060670       0.00078586      -0.00024858
H      -10.59676603      16.83265025       1.97378300       0.00148104      -0.00101331      -0.00074197
H       -7.96657960      18.85113431      -1.05775777       0.01248090      -0.00046172      -0.00078127
H       -7.12459639       9.08982265      -1.66624518       0.01267208      -0.00920189      -0.00935509
H       -4.68292305      16.18892203      -2.89404071      -0.00081966       0.00204908       0.00457695
H       -7.35356827       8.87680630      -4.72853728      -0.01329829       0.00185065       0.00265222
H       -6.33735710      10.01927875      -3.81652028      -0.00120196       0.00791977       0.00136616
H       -7.90564710       7.88261291      -2.70471831      -0.00771539       0.00287591       0.00567630
H       -6.35806537      16.95912642      -0.48280601       0.00148969       0.00592694       0.00306654
H       -4.99942512      15.20546504      -1.43898562      -0.00575821      -0.00230724      -0.00175094
H       -5.90992047      17.95727552      -1.88697770      -0.00167772      -0.00292963      -0.00470166
H       -7.66132194      10.85771842      -0.19526064      -0.00299290       0.01750282      -0.01633615
H       -8.33398613      17.99161491      -2.56583965      -0.00183854      -0.00439091      -0.00471051
H      -11.35668692      13.99562617       0.70015106       0.00245724      -0.00518561      -0.00135199
H      -11.37442982      14.65561641       2.35204056       0.00027577      -0.00558804       0.00842526
H      -10.91385911      12.33308879       2.54378418       0.01195109       0.00244602      -0.00405802
H       -9.39598623      13.20016173       2.90229842      -0.01644681      -0.00343492       0.00088001
H       -7.56033494      15.38355020      -5.46287988       0.00420027      -0.00235095      -0.00853426
H       -7.83167048      14.63906564      -3.87708277      -0.00237545      -0.00667768       0.00370725
H       -7.12244767      13.12367503      -6.43103849      -0.00595321       0.00653189       0.00212280
H       -8.77041464      13.27332527      -5.76267888       0.00731984       0.00604182       0.00782490
C       -1.06657545      12.34507459       2.67255424       0.00032740      -0.00094903      -0.00089359
H        0.93859159      12.96307116       2.17104123      -0.00112200      -0.00028887       0.00094874
H        0.78777286      12.23984304       3.76448767      -0.00041350      -0.00047952       0.00041659
C       -1.59556177      12.20720055       1.24682179       0.00120970       0.00010855      -0.00087221
H       -1.33811468      13.32163806       3.08344785       0.00172951       0.00083797      -0.00226498
H       -1.54481100      11.59830031       3.31566736      -0.00088805      -0.00151952      -0.00149558
H       -1.65468441      10.05168781       1.17548763      -0.00156893       0.00039926       0.00299720
H       -1.50985002      10.80428442      -0.39994731       0.00035743       0.00254444      -0.00059678
H       -1.20766929      13.02772032       0.63308534       0.00232106      -0.00014949       0.00017702
H       -2.68500708      12.30095096       1.23564389       0.00034355      -0.00200738       0.00082707
C        2.40080402      10.66313583       2.12650449       0.00016711       0.00009676       0.00000186
C        3.01875794      10.59493424       3.51867572       0.00036579       0.00002849       0.00016010
N        4.46973457      10.40534855       3.47499205      -0.00036156      -0.00010556       0.00002921
C        5.01811012       9.16561423       3.60152608      -0.00047043      -0.00014091       0.00000919
C        6.34084260       8.94105795       3.37931600       0.00009251      -0.00118367       0.00026886
C        7.16393847      10.01539871       2.99882322      -0.00558376      -0.00034237       0.00117823
C        5.25977415      11.45426839       3.10865905       0.00124484       0.00027710      -0.00038356
C        6.59095089      11.29361528       2.87752662      -0.00043714       0.00011185       0.00018808
H        2.84968721      11.49786216       1.57803448      -0.00021909       0.00030573       0.00007120
H        2.66421401       9.75355512       1.57946777       0.00007875       0.00030205      -0.00059896
H        2.58871336       9.76721927       4.08897519      -0.00027286       0.00010696       0.00003702
H        2.81882875      11.51349497       4.07318985      -0.00019126       0.00015245      -0.00005652
H        4.34107940       8.37141178       3.89338248       0.00008345       0.00025958       0.00001110
H        6.75195997       7.94945359       3.49169335      -0.00069651       0.00102073      -0.00009088
H        4.76750263      12.41408422       3.00353435       0.00015705       0.00024547       0.00012290
H        7.20912434      12.13179601       2.58854672       0.00034871       0.00004079      -0.00008050
H        0.44619308      10.01268102       2.73308150      -0.00029169       0.00047544      -0.00077769
109
Properties=species:S:1:pos:R:3:forces:R:3 energy=-62275.76592291254 free_energy=-62275.77042862019 pbc="F F F"
C       -1.17011011      10.87399967       0.63693932      -0.00064580      -0.00078427       0.00056152
C        0.44626309      12.15994652       2.72853503       0.00000641      -0.00059100       0.00021211
C        0.88352888      10.82445957       2.12950520       0.00014037       0.00035274      -0.00052673
C        0.34377272      10.70227672       0.70263762      -0.00047740       0.00116362      -0.00043893
C        8.60648162       9.84219972       2.73579522       0.04364973       0.04000481      -0.01501088
C       10.29304845       8.19476054       2.57509410       0.00134081       0.00093269      -0.00017483
C       10.54659169       7.31102796       1.53636196       0.00007418       0.00001395       0.00013363
C       11.31088922       8.69530844       3.37890342       0.00081195      -0.00051022      -0.00012147
C       12.62166812       8.27442098       3.16187927      -0.00086308       0.00013667      -0.00015822
C       12.87980438       7.38873653       2.11085343       0.00031775       0.00015831       0.00025356
C       11.86249492       6.90303020       1.29094668      -0.00056851       0.00000149      -0.00009733
C       12.15613296       5.95044239       0.16217800       0.00009635       0.00002980       0.00001216
C       13.75836183       8.77804746       4.01413120       0.00009802       0.00003922       0.00009473
O        9.36471178      10.72945070       2.45237257      -0.03590842      -0.03853359       0.01321061
O        8.96713037       8.52814724       2.84505687      -0.00420600      -0.00184166       0.00098366
H        0.63306355       9.73500110       0.27815481      -0.00175288       0.00070602       0.00193214
H        0.82723404      11.47033343       0.08933156       0.00041600       0.00015021      -0.00120845
H        9.73366251       6.94877703       0.92032201      -0.00003819       0.00001967      -0.00001975
H       11.07185348       9.40150516       4.16219807      -0.00005329       0.00022362      -0.00005442
H       13.89905468       7.07100554       1.93135880      -0.00001724      -0.00000501      -0.00001716
H       13.22202147       5.72819352       0.09225125      -0.00000056      -0.00002091      -0.00002071
H       11.82479153       6.37039030      -0.79214523      -0.00000472      -0.00000333      -0.00000681
H       11.61336863       5.01060928       0.30071581      -0.00002564      -0.00003572       0.00000519
H       13.40897632       9.47821232       4.77468824      -0.00004085       0.00000341      -0.00005862
H       14.50739374       9.28322917       3.39692792       0.00002346       0.00002051      -0.00001141
H       14.26525465       7.94712276       4.51412339       0.00000207       0.00002193      -0.00000693
O       -9.65704870      15.11683621       1.24159033      -0.00378112       0.00636211      -0.00757499
C      -10.67914040      14.20878405       1.58952264      -0.00169587       0.00953448      -0.00324219
C      -10.06569572      12.94140618       2.12595702      -0.00355685       0.00577259       0.00375107
O       -9.42875338      12.24019143       1.08218784      -0.00032771      -0.01293677       0.02917844
C      -10.16764294      16.41697513       1.03808472      -0.00152888       0.00500524      -0.00257615
C       -8.89125950      11.02133785       1.53950446      -0.00019073      -0.01907957       0.00471303
C       -8.35064642      10.24119337       0.36833239       0.01952374       0.01014292       0.01141322
O       -9.41838771       9.89878934      -0.48798852       0.02208096      -0.01560235       0.02276778
C       -9.16956454       8.74329647      -1.25515227      -0.00599866      -0.00614643       0.00580740
C       -9.07961211      17.30794132       0.49995878      -0.00189441       0.00218713       0.00103784
O       -8.93528409      17.03913571      -0.88007778      -0.00304443       0.00570802       0.00207269
C       -7.96578638      17.84328632      -1.51129782      -0.00049376       0.00247329      -0.00183624
C       -6.59110837      17.21447134      -1.49577906       0.00021291       0.00366455       0.00422606
O       -6.60913294      16.06678287      -2.31011231       0.00453129       0.00321317       0.00968409
C       -5.33521451      15.47530203      -2.42061173      -0.00081933      -0.00165182      -0.00078300
C       -5.46146651      14.24315442      -3.28590684      -0.00091670      -0.00523770       0.00174147
O       -5.84655604      14.57170944      -4.60697645      -0.00023556      -0.00752369       0.00222456
C       -7.24668893      14.52155129      -4.81405126      -0.00028276       0.00258221       0.00548959
C       -7.64939695      13.23372543      -5.49110806       0.00272661       0.00471950       0.00093305
O       -7.37848260      12.17381384      -4.60405619       0.00018951      -0.00553608      -0.01456839
C       -7.64520286      10.91890882      -5.18732241      -0.00305875      -0.00646830      -0.00427839
C       -7.29372909       9.84028705      -4.19649438       0.00565118      -0.00259882      -0.00241065
O       -8.25514409       9.84226729      -3.16148524       0.01674938      -0.01932101       0.00602102
C       -7.99485638       8.84784928      -2.20184430       0.00297194      -0.00890690       0.01087105
H       -6.17152729      13.53809951      -2.84000080      -0.00741325      -0.00211244       0.00238834
H       -8.70490489      10.83571775      -5.46409522      -0.00349227      -0.00585387       0.00517488
H      -10.07861089       8.55163430      -1.83030872      -0.02560037       0.02460849      -0.01333483
H       -9.66661475      10.42514312       2.03981153      -0.01703098       0.00268486      -0.00405894
H       -8.13984514      17.13744042       1.04169655      -0.00111719      -0.00108599      -0.00297474
H      -10.99775300      16.40916545       0.31767720      -0.00233814       0.00387091       0.00127325
H       -9.00202409       7.87983762      -0.58977854       0.02172982      -0.01054213       0.00135687
H       -7.03807108      10.78434123      -6.09803653       0.00665438       0.01309151       0.00440735
H       -7.84812419       9.34005584       0.74856212      -0.01610593      -0.00377566      -0.03301030
H       -8.08235920      11.20475397       2.26524511       0.00109377       0.01516757      -0.02352516
H       -4.48479848      13.75203900      -3.34749210       0.00474110       0.00103274      -0.00817498
H       -9.36839038      18.36081224       0.64565334      -0.00057099       0.00076374      -0.00030618
H      -10.54321079      16.81951588       1.99196453       0.00157034      -0.00108805      -0.00077205
H       -7.91682417      18.83790077      -1.04130126       0.01323093      -0.00044986      -0.00085001
H       -7.07581212       9.07883633      -1.64754775       0.01341785      -0.00981172      -0.00979999
H       -4.63280411      16.18007730      -2.88418015      -0.00090666       0.00224118       0.00470564
H       -7.29720700       8.86546980      -4.70930854      -0.01402959       0.00195121       0.00278892
H       -6.28481995      10.01026031      -3.79605508      -0.00124338       0.00835760       0.00143496
H       -7.85397686       7.87130610      -2.68786579      -0.00818407       0.00302976       0.00594623
H       -6.30607515      16.94627699      -0.46948550       0.00162699       0.00637394       0.00331143
H       -4.94614930      15.19599475      -1.42890356      -0.00594754      -0.00245240      -0.00191500
H       -5.86027733      17.94659959      -1.87283178      -0.00165523      -0.00314054      -0.00498471
H       -7.61263965      10.84080621      -0.17316124      -0.00316476       0.01852577      -0.01726299
H       -8.28535971      17.97874264      -2.54925736      -0.00186183      -0.00471253      -0.00495453
H      -11.30650653      13.98344303       0.71778093       0.00254189      -0.00550506      -0.00143651
H      -11.32386511      14.64359925       2.36954736       0.00030158      -0.00586690       0.00889586
H      -10.86628808      12.32069352       2.56177485       0.01269245       0.00259524      -0.00425172
H       -9.34715113      13.18575653       2.92031230      -0.01736582      -0.00360382       0.00099758
H       -7.51243139      15.37094716      -5.45159235       0.00429179      -0.00245142      -0.00909652
H       -7.78171335      14.62829129      -3.86466638      -0.00257134      -0.00697283       0.00389068
H       -7.07163688      13.11003369      -6.41677986      -0.00633961       0.00692850       0.00225135
H       -8.71979022      13.25898252      -5.74870513       0.00771604       0.00641898       0.00826113
C       -1.06665354      12.34533949       2.67226439       0.00033710      -0.00095294      -0.00094369
H        0.93852269      12.96333700       2.17076562      -0.00104243      -0.00023808       0.00094639
H        0.78768025      12.24013498       3.76422714      -0.00047805      -0.00044412       0.00035397
C       -1.59570653      12.20748141       1.24654449       0.00109095       0.00002233      -0.00085715
H       -1.33825163      13.32184237       3.08326384       0.00189986       0.00093581      -0.00251801
H       -1.54485419      11.59850762       3.31533873      -0.00087450      -0.00164010      -0.00146817
H       -1.65466176      10.05197959       1.17510965      -0.00159001       0.00030924       0.00323280
H       -1.50978095      10.80454635      -0.40028518       0.00035514       0.00274393      -0.00058008
H       -1.20825777      13.02815404       0.63272708       0.00201815      -0.00018173       0.00022229
H       -2.68517062      12.30095300       1.23560946       0.00012353      -0.00252439       0.00108411
C        2.40070693      10.66332920       2.12632472       0.00018493       0.00006199       0.00001031
C        3.01860949      10.59506774       3.51851403       0.00032848       0.00004770       0.00019825
N        4.46958557      10.40544857       3.47486743      -0.00084007      -0.00020450       0.00013784
C        5.01791636       9.16570229       3.60140671       0.00199038      -0.00013149      -0.00048663
C        6.34068923       8.94112247       3.37921967      -0.00216341      -0.00031941       0.00055701
C        7.16379262      10.01546286       2.99875444      -0.00505102      -0.00088859       0.00117752
C        5.25964028      11.45435588       3.10855932       0.00228739       0.00014812      -0.00054594
C        6.59083450      11.29368120       2.87745276      -0.00142336       0.00053397       0.00030772
H        2.84964489      11.49804154       1.57788008      -0.00020261       0.00033027       0.00007258
H        2.66408862       9.75374111       1.57928549       0.00009710       0.00034566      -0.00062159
H        2.58852805       9.76734194       4.08877179      -0.00028378       0.00016316       0.00001846
H        2.81868353      11.51361420       4.07305244      -0.00020566       0.00013467      -0.00006545
H        4.34088642       8.37150771       3.89323341      -0.00025707      -0.00004603       0.00014713
H        6.75176908       7.94951946       3.49160325      -0.00039208       0.00054399      -0.00006488
H        4.76739408      12.41417806       3.00342365       0.00008265       0.00038906       0.00011850
H        7.20901303      12.13186111       2.58849232       0.00046698       0.00007823      -0.00011370
H        0.44605092      10.01294158       2.73280028      -0.00031498       0.00055786      -0.00082383
109
Properties=species:S:1:pos:R:3:forces:R:3 energy=-62275.765501212045 free_energy=-62275.77042862019 pbc="F F F"
C       -1.17010232      10.87432473       0.63662302      -0.00069525      -0.00094810       0.00068413
C        0.44619303      12.16022328       2.72827675       0.00003634      -0.00058647       0.00014325
C        0.88344987      10.82472278       2.12927069       0.00017783       0.00035000      -0.00056058
C        0.34377549      10.70262658       0.70237268      -0.00050199       0.00151560      -0.00046730
C        8.60631672       9.84222448       2.73577042       0.04729168       0.04308047      -0.01624505
C       10.29289341       8.19478793       2.57510957       0.00096470      -0.00013813      -0.00146597
C       10.54643386       7.31102441       1.53637227       0.00093725       0.00089192       0.00130177
C       11.31071910       8.69530745       3.37892347       0.00084335       0.00028223       0.00077558
C       12.62149222       8.27440880       3.16193986      -0.00051308      -0.00021714      -0.00052258
C       12.87963680       7.38870856       2.11091781       0.00091708       0.00054765       0.00084913
C       11.86234822       6.90301681       1.29100157      -0.00142682      -0.00029355      -0.00062728
C       12.15599073       5.95041551       0.16224068       0.00029743       0.00000978       0.00004911
C       13.75817852       8.77802291       4.01421073      -0.00001420       0.00002216       0.00001655
O        9.36459925      10.72950437       2.45235376      -0.03891698      -0.04186136       0.01435128
O        8.96696813       8.52817610       2.84502732      -0.00448066      -0.00157607       0.00116476
H        0.63310198       9.73539691       0.27780363      -0.00182340       0.00072658       0.00205252
H        0.82724279      11.47074933       0.08915350       0.00046768       0.00012118      -0.00122089
H        9.73352365       6.94879028       0.92032873      -0.00049267      -0.00019276      -0.00036448
H       11.07167614       9.40152206       4.16221718       0.00002159      -0.00001760      -0.00034299
H       13.89889327       7.07096503       1.93145101      -0.00019118       0.00001953      -0.00001976
H       13.22187972       5.72815011       0.09233935      -0.00007767      -0.00001528      -0.00003297
H       11.82467937       6.37036131      -0.79209268      -0.00002153       0.00002401      -0.00001181
H       11.61321220       5.01059051       0.30077198      -0.00004534      -0.00003438       0.00002547
H       13.40878611       9.47819747       4.77475401      -0.00004560       0.00002919      -0.00002096
H       14.50723020       9.28318951       3.39701917       0.00003076       0.00001618      -0.00001509
H       14.26504853       7.94709415       4.51421840       0.00001517       0.00000608       0.00000239
O       -9.60564684      15.10272410       1.25951417      -0.00395916       0.00663577      -0.00798501
C      -10.62886948      14.19587790       1.60728142      -0.00178695       0.01003528      -0.00346136
C      -10.01715260      12.92781893       2.14398227      -0.00367016       0.00600922       0.00402775
O       -9.38091548      12.22558136       1.10046655      -0.00041562      -0.01361221       0.03065288
C      -10.11489835      16.40339848       1.05612370      -0.00153795       0.00536020      -0.00270961
C       -8.84735931      11.00503856       1.55786350      -0.00009453      -0.02019143       0.00509016
C       -8.30490250      10.22515379       0.38742951       0.02052060       0.01073086       0.01205647
O       -9.37071363       9.88573580      -0.47253018       0.02315938      -0.01652008       0.02402461
C       -9.12118581       8.73102777      -1.24064419      -0.00637202      -0.00657022       0.00608647
C       -9.02635031      17.29334709       0.51733848      -0.00204802       0.00221479       0.00111410
O       -8.88363479      17.02499547      -0.86297799      -0.00319538       0.00602540       0.00215077
C       -7.91567082      17.83020531      -1.49519533      -0.00049555       0.00263131      -0.00193387
C       -6.54040377      17.20263011      -1.48183195       0.00035357       0.00384003       0.00448228
O       -6.55813453      16.05587192      -2.29750203       0.00472575       0.00324798       0.01029956
C       -5.28376714      15.46569268      -2.40991669      -0.00080228      -0.00159883      -0.00088692
C       -5.41019573      14.23374148      -3.27540268      -0.00091262      -0.00554454       0.00176501
O       -5.79706944      14.56252213      -4.59590999      -0.00038320      -0.00771588       0.00225270
C       -7.19727217      14.51010601      -4.80186769      -0.00038624       0.00281744       0.00566787
C       -7.59875088      13.22087983      -5.47703266       0.00290895       0.00502872       0.00102216
O       -7.32684657      12.16245461      -4.58845669       0.00024697      -0.00586700      -0.01530576
C       -7.59101643      10.90652978      -5.17070489      -0.00313817      -0.00677967      -0.00449070
C       -7.24005867       9.82940767      -4.17807623       0.00592503      -0.00266463      -0.00260961
O       -8.20372561       9.83078602      -3.14512897       0.01761705      -0.02031352       0.00644791
C       -7.94476663       8.83636688      -2.18506573       0.00308678      -0.00943041       0.01149964
H       -6.11924614      13.52810999      -2.82887078      -0.00758140      -0.00226411       0.00241561
H       -8.65010492      10.82174800      -5.44937514      -0.00369912      -0.00617964       0.00545502
H      -10.02923015       8.54020009      -1.81759937      -0.02688346       0.02588653      -0.01394361
H       -9.62545529      10.40986871       2.05510171      -0.01791743       0.00284703      -0.00434053
H       -8.08625762      17.12169437       1.05812048      -0.00117269      -0.00114666      -0.00314852
H      -10.94533397      16.39642177       0.33607659      -0.00251836       0.00406371       0.00133868
H       -8.95534463       7.86676533      -0.57590902       0.02281655      -0.01107586       0.00132316
H       -6.98208138      10.77162777      -6.08017705       0.00698675       0.01382179       0.00465262
H       -7.80533219       9.32263208       0.76841804      -0.01682855      -0.00388740      -0.03488830
H       -8.04028129      11.18563498       2.28639700       0.00108699       0.01601327      -0.02482726
H       -4.43332835      13.74325647      -3.33836499       0.00506222       0.00113623      -0.00875979
H       -9.31402575      18.34643174       0.66373656      -0.00057164       0.00088197      -0.00032261
H      -10.48964585      16.80637651       2.01014505       0.00165248      -0.00119133      -0.00080218
H       -7.86706262      18.82466219      -1.02483930       0.01396492      -0.00048562      -0.00093750
H       -7.02702008       9.06784993      -1.62885486       0.01414364      -0.01039923      -0.01023626
H       -4.58269742      16.17125028      -2.87432366      -0.00097982       0.00244054       0.00482334
H       -7.24084172       8.85414337      -4.69006851      -0.01474511       0.00204201       0.00293877
H       -6.23229107      10.00125471      -3.77559049      -0.00123547       0.00878950       0.00155492
H       -7.80230437       7.85999733      -2.67099664      -0.00864660       0.00320204       0.00619514
H       -6.25408248      16.93342765      -0.45616569       0.00174670       0.00678187       0.00355627
H       -4.89291469      15.18653604      -1.41884747      -0.00613735      -0.00264173      -0.00212519
H       -5.81062997      17.93591469      -1.85868135      -0.00167651      -0.00334797      -0.00522631
H       -7.56395950      10.82386808      -0.15103483      -0.00339122       0.01946323      -0.01811195
H       -8.23672633      17.96586395      -2.53266805      -0.00189864      -0.00501881      -0.00523215
H      -11.25631449      13.97125375       0.73541108       0.00263286      -0.00579828      -0.00149397
H      -11.27328856      14.63157485       2.38705549       0.00029261      -0.00611049       0.00938594
H      -10.81870588      12.30829942       2.57976762       0.01337485       0.00273838      -0.00443668
H       -9.29830950      13.17134843       2.93833054      -0.01833015      -0.00378352       0.00103533
H       -7.46455105      15.35833432      -5.44031386       0.00428983      -0.00259398      -0.00962989
H       -7.73176431      14.61751245      -3.85225076      -0.00281879      -0.00725804       0.00407915
H       -7.02081962      13.09639298      -6.40251696      -0.00669944       0.00732598       0.00232026
H       -8.66915916      13.24463129      -5.73472779       0.00801629       0.00676253       0.00865397
C       -1.06672295      12.34559579       2.67199086       0.00032320      -0.00095113      -0.00094408
H        0.93845677      12.96360124       2.17049343      -0.00100656      -0.00023563       0.00099422
H        0.78759696      12.24042788       3.76397350      -0.00051057      -0.00042252       0.00030688
C       -1.59583870      12.20774594       1.24628815       0.00102475      -0.00010645      -0.00080684
H       -1.33838326      13.32204189       3.08308746       0.00208883       0.00098512      -0.00274390
H       -1.54489286      11.59870962       3.31502630      -0.00082794      -0.00176816      -0.00140750
H       -1.65463104      10.05226515       1.17474821      -0.00158280       0.00022343       0.00346652
H       -1.50969209      10.80477620      -0.40060909       0.00031855       0.00294197      -0.00056361
H       -1.20878996      13.02856829       0.63241668       0.00176904      -0.00024377       0.00027697
H       -2.68532410      12.30094832       1.23559648      -0.00007484      -0.00300215       0.00130981
C        2.40061394      10.66352128       2.12614745       0.00019401       0.00014218      -0.00003607
C        3.01846477      10.59520231       3.51835313       0.00036401      -0.00022562       0.00023496
N        4.46943302      10.40554438       3.47474524      -0.00011981       0.00017717      -0.00002626
C        5.01777030       9.16579035       3.60127759      -0.00127342      -0.00025535       0.00018241
C        6.34049418       8.94119710       3.37912949       0.00083590      -0.00148222       0.00019023
C        7.16365111      10.01551466       2.99868920      -0.00584328      -0.00030077       0.00122571
C        5.25952510      11.45444453       3.10845598       0.00132525      -0.00002080      -0.00033726
C        6.59070865      11.29375100       2.87738079      -0.00053978       0.00009239       0.00022131
H        2.84960454      11.49822020       1.57772680      -0.00017914       0.00032981       0.00008959
H        2.66396509       9.75392699       1.57910445       0.00013985       0.00035192      -0.00065471
H        2.58834395       9.76746495       4.08856887      -0.00024946       0.00022289      -0.00000433
H        2.81853936      11.51373130       4.07291434      -0.00019088       0.00023798      -0.00001219
H        4.34069323       8.37160052       3.89308513       0.00021585       0.00040023      -0.00003041
H        6.75158578       7.94957507       3.49151265      -0.00085576       0.00123512      -0.00011203
H        4.76728750      12.41427063       3.00331269       0.00011559       0.00039857       0.00012245
H        7.20891749      12.13191610       2.58843669       0.00039920       0.00006420      -0.00009625
H        0.44591129      10.01320118       2.73252278      -0.00029488       0.00066723      -0.00086754
109
Properties=species:S:1:pos:R:3:forces:R:3 energy=-62275.76504869497 free_energy=-62275.77042862019 pbc="F F F"
C       -1.17008337      10.87462035       0.63632464      -0.00075615      -0.00106496       0.00080219
C        0.44613293      12.16049001       2.72803923       0.00005297      -0.00059712       0.00013165
C        0.88337768      10.82498099       2.12904255       0.00022149       0.00039244      -0.00057203
C        0.34378692      10.70296480       0.70211358      -0.00049856       0.00154572      -0.00044429
C        8.60619969       9.84227553       2.73573188       0.04358013       0.04026834      -0.01505335
C       10.29272559       8.19479541       2.57511083       0.00168639       0.00042140      -0.00060559
C       10.54629830       7.31103144       1.53639661      -0.00088671       0.00049210       0.00049675
C       11.31056149       8.69531113       3.37894983      -0.00078489       0.00044411       0.00062075
C       12.62130751       8.27439920       3.16199914       0.00100744      -0.00073588      -0.00081161
C       12.87949380       7.38868367       2.11098961      -0.00127834       0.00056541       0.00041342
C       11.86217962       6.90299876       1.29104445       0.00091958      -0.00006890       0.00012797
C       12.15585540       5.95038792       0.16230399      -0.00018758      -0.00003052      -0.00009608
C       13.75799737       8.77799610       4.01428801      -0.00028236       0.00024909       0.00014528
O        9.36446462      10.72951195       2.45234782      -0.03594939      -0.03870799       0.01326165
O        8.96680592       8.52821440       2.84500546      -0.00409257      -0.00181562       0.00102401
H        0.63315332       9.73578235       0.27745297      -0.00186753       0.00083774       0.00223738
H        0.82724684      11.47115733       0.08897897       0.00054211       0.00014305      -0.00126702
H        9.73337677       6.94879966       0.92032935       0.00008118       0.00002275       0.00001417
H       11.07149668       9.40153585       4.16223441       0.00012867      -0.00011897      -0.00041914
H       13.89872577       7.07092630       1.93154427       0.00046975      -0.00014929      -0.00009131
H       13.22173708       5.72810618       0.09242614       0.00007879      -0.00000635       0.00001234
H       11.82456701       6.37033280      -0.79204081       0.00002658      -0.00002779       0.00002211
H       11.61305500       5.01057147       0.30082874       0.00002191       0.00000343      -0.00000987
H       13.40859492       9.47818338       4.77482036       0.00003748      -0.00003922      -0.00007708
H       14.50706724       9.28315025       3.39711108       0.00002342       0.00000368      -0.00005529
H       14.26484241       7.94706651       4.51431348       0.00003307      -0.00007503       0.00001353
O       -9.55423364      15.08860559       1.27743860      -0.00414674       0.00696295      -0.00842520
C      -10.57858240      14.18296615       1.62504190      -0.00182217       0.01054561      -0.00365424
C       -9.96859414      12.91422837       2.16201031      -0.00388899       0.00626779       0.00425747
O       -9.33306475      12.21096769       1.11875001      -0.00048167      -0.01435977       0.03212720
C      -10.06213998      16.38981792       1.07416368      -0.00176305       0.00553339      -0.00284648
C       -8.80346284      10.98873838       1.57622090      -0.00018388      -0.02126431       0.00536563
C       -8.25916230      10.20910301       0.40653639       0.02146482       0.01118517       0.01267195
O       -9.32302438       9.87268378      -0.45706371       0.02428848      -0.01743972       0.02527142
C       -9.07279039       8.71876495      -1.22613360      -0.00670989      -0.00700641       0.00644743
C       -8.97308018      17.27874372       0.53471865      -0.00199217       0.00241482       0.00121939
O       -8.83197229      17.01085206      -0.84587546      -0.00341696       0.00631321       0.00224638
C       -7.86555141      17.81712684      -1.47908561      -0.00053430       0.00293648      -0.00204897
C       -6.48970520      17.19079556      -1.46789241       0.00040543       0.00397658       0.00463412
O       -6.50717328      16.04499741      -2.28494420       0.00495437       0.00335455       0.01086181
C       -5.23236627      15.45612088      -2.39927431      -0.00088906      -0.00169784      -0.00101891
C       -5.35892852      14.22434801      -3.26493506      -0.00084242      -0.00562871       0.00175220
O       -5.74760311      14.55334390      -4.58487365      -0.00049382      -0.00786752       0.00227356
C       -7.14786779      14.49865901      -4.78969133      -0.00068045       0.00303898       0.00580859
C       -7.54809903      13.20802926      -5.46295767       0.00298154       0.00533342       0.00110888
O       -7.27519663      12.15109440      -4.57285971       0.00029916      -0.00610220      -0.01606137
C       -7.53681817      10.89415177      -5.15407971      -0.00324461      -0.00709391      -0.00474441
C       -7.18638378       9.81853402      -4.15964951       0.00617647      -0.00276089      -0.00280911
O       -8.15229910       9.81930429      -3.12876937       0.01848876      -0.02130619       0.00688052
C       -7.89466396       8.82488628      -2.16828292       0.00314367      -0.00986588       0.01211965
H       -6.06695994      13.51814490      -2.81776175      -0.00783163      -0.00249835       0.00241200
H       -8.59528792      10.80777724      -5.43464644      -0.00385209      -0.00649554       0.00574544
H       -9.97982762       8.52877998      -1.80488605      -0.02818966       0.02715534      -0.01456571
H       -9.58429797      10.39461273       2.07038323      -0.01871641       0.00304274      -0.00466372
H       -8.03266416      17.10594602       1.07454608      -0.00128512      -0.00120020      -0.00335306
H      -10.89290495      16.38367423       0.35447872      -0.00262318       0.00425309       0.00146150
H       -8.90864780       7.85369692      -0.56204424       0.02389813      -0.01156957       0.00126406
H       -6.92607963      10.75891889      -6.06230608       0.00729450       0.01455005       0.00491457
H       -7.76256604       9.30519052       0.78827211      -0.01755240      -0.00394842      -0.03677204
H       -7.99822537      11.16651401       2.30753425       0.00119121       0.01686263      -0.02599573
H       -4.38187059      13.73450100      -3.32931955       0.00537033       0.00133235      -0.00931382
H       -9.25964952      18.33204398       0.68181957      -0.00059232       0.00093623      -0.00033055
H      -10.43606699      16.79323070       2.02832744       0.00175721      -0.00126943      -0.00083641
H       -7.81729431      18.81142237      -1.00836720       0.01466775      -0.00052338      -0.00104201
H       -6.97821462       9.05686575      -1.61016927       0.01486729      -0.01095273      -0.01060818
H       -4.53261133      16.16244651      -2.86448701      -0.00103776       0.00272175       0.00491062
H       -7.18447113       8.84282583      -4.67081201      -0.01545499       0.00213338       0.00308699
H       -6.17976692       9.99225899      -3.75512058      -0.00119736       0.00922523       0.00169067
H       -7.75062457       7.84869038      -2.65411491      -0.00909963       0.00331858       0.00640017
H       -6.20209021      16.92056541      -0.44286155       0.00182910       0.00709592       0.00373124
H       -4.83982059      15.17714345      -1.40881873      -0.00632857      -0.00285390      -0.00244154
H       -5.76097817      17.92522682      -1.84452429      -0.00169571      -0.00343426      -0.00547706
H       -7.51527957      10.80690265      -0.12887978      -0.00362166       0.02035582      -0.01894206
H       -8.18808441      17.95297980      -2.51607196      -0.00199064      -0.00525775      -0.00549468
H      -11.20610547      13.95905726       0.75304340       0.00270139      -0.00610565      -0.00156827
H      -11.22269570      14.61954255       2.40456641       0.00027884      -0.00635524       0.00987303
H      -10.77110930      12.29590504       2.59776385       0.01406273       0.00288059      -0.00461809
H       -9.24945881      13.15693596       2.95635357      -0.01923572      -0.00394494       0.00112138
H       -7.41668829      15.34571217      -5.42904219       0.00420470      -0.00272803      -0.01017194
H       -7.68181947      14.60672709      -3.83983585      -0.00305740      -0.00752357       0.00419506
H       -6.96999096      13.08275352      -6.38825103      -0.00707895       0.00769099       0.00235755
H       -8.61852129      13.23026718      -5.72074800       0.00836352       0.00705984       0.00902971
C       -1.06678305      12.34582552       2.67176086       0.00038013      -0.00110762      -0.00093655
H        0.93838426      12.96386061       2.17023050      -0.00099723      -0.00026706       0.00108349
H        0.78753586      12.24071949       3.76373351      -0.00046105      -0.00043969       0.00030503
C       -1.59592278      12.20797420       1.24607347       0.00103574      -0.00025259      -0.00070930
H       -1.33851126      13.32222635       3.08292147       0.00226712       0.00104140      -0.00286025
H       -1.54492828      11.59889564       3.31476139      -0.00073928      -0.00188605      -0.00131355
H       -1.65459605      10.05252100       1.17439482      -0.00153920       0.00010523       0.00372924
H       -1.50959466      10.80499190      -0.40091394       0.00028479       0.00312558      -0.00047150
H       -1.20911656      13.02891278       0.63220926       0.00165614      -0.00036286       0.00035643
H       -2.68542613      12.30098946       1.23556181      -0.00018699      -0.00335008       0.00145395
C        2.40052555      10.66371162       2.12597144       0.00025915       0.00010299      -0.00002947
C        3.01832084      10.59533356       3.51819424       0.00039667      -0.00011186       0.00025976
N        4.46928574      10.40564192       3.47462412      -0.00033498       0.00032625       0.00000203
C        5.01758206       9.16588000       3.60115712       0.00064453      -0.00049162      -0.00014867
C        6.34033790       8.94125818       3.37903462      -0.00085330      -0.00037900       0.00031605
C        7.16350432      10.01558103       2.99862071      -0.00520974      -0.00119638       0.00127912
C        5.25940164      11.45453115       3.10835477       0.00121397       0.00003213      -0.00030927
C        6.59058642      11.29381379       2.87730893      -0.00050128       0.00075653       0.00009380
H        2.84956747      11.49839887       1.57757424      -0.00014807       0.00032597       0.00011342
H        2.66384506       9.75411066       1.57892420       0.00019126       0.00039180      -0.00066748
H        2.58816072       9.76758805       4.08836654      -0.00027840       0.00019839       0.00003163
H        2.81839564      11.51384983       4.07277776      -0.00016977       0.00018635      -0.00003149
H        4.34050116       8.37169626       3.89293597      -0.00003260       0.00020140       0.00006568
H        6.75139559       7.94964096       3.49142195      -0.00056728       0.00072300      -0.00007390
H        4.76717870      12.41436523       3.00320163       0.00016850       0.00035643       0.00013230
H        7.20881190      12.13198047       2.58838117       0.00028474      -0.00012069      -0.00003852
H        0.44577496      10.01345637       2.73224978      -0.00024832       0.00071600      -0.00088980
109
Properties=species:S:1:pos:R:3:forces:R:3 energy=-62275.764508593944 free_energy=-62275.77042862019 pbc="F F F"
C       -1.17006102      10.87488729       0.63603812      -0.00074023      -0.00113418       0.00093654
C        0.44607888      12.16074585       2.72782445       0.00012981      -0.00066061       0.00018622
C        0.88330987      10.82523383       2.12881855       0.00030529       0.00033975      -0.00053996
C        0.34380213      10.70328711       0.70185745      -0.00048357       0.00153573      -0.00040197
C        8.60608857       9.84234941       2.73568838       0.03734053       0.03438664      -0.01289535
C       10.29256895       8.19481009       2.57511196       0.00132793       0.00072753      -0.00004145
C       10.54614529       7.31103865       1.53641988      -0.00059655       0.00008261       0.00000954
C       11.31038574       8.69532170       3.37898269      -0.00019608      -0.00016287      -0.00003502
C       12.62114248       8.27437912       3.16205241       0.00015306      -0.00013822      -0.00025439
C       12.87932418       7.38866222       2.11106119      -0.00043076       0.00015032       0.00008416
C       11.86203175       6.90298237       1.29109549       0.00043702      -0.00001839       0.00007206
C       12.15571465       5.95036056       0.16236629      -0.00016937      -0.00002217      -0.00002873
C       13.75781088       8.77797268       4.01436701       0.00001518       0.00010077       0.00003954
O        9.36431010      10.72951560       2.45234568      -0.03077921      -0.03321633       0.01136334
O        8.96664019       8.52824223       2.84497945      -0.00357670      -0.00133699       0.00083935
H        0.63321614       9.73615861       0.27710000      -0.00186285       0.00090301       0.00244436
H        0.82724204      11.47155795       0.08880553       0.00059186       0.00013445      -0.00130187
H        9.73323356       6.94881058       0.92033234       0.00013537       0.00007657       0.00010255
H       11.07132068       9.40154830       4.16224825       0.00002399       0.00011038      -0.00012219
H       13.89856562       7.07088518       1.93163609       0.00015244      -0.00004507      -0.00002796
H       13.22159518       5.72806285       0.09251438       0.00009322      -0.00001521       0.00000209
H       11.82445452       6.37030387      -0.79198835       0.00001819      -0.00001595       0.00001323
H       11.61289808       5.01055271       0.30088512       0.00002467       0.00001461      -0.00001093
H       13.40840529       9.47816793       4.77488638      -0.00002457       0.00000968      -0.00003370
H       14.50690476       9.28311114       3.39720166      -0.00002545      -0.00001771       0.00000433
H       14.26463619       7.94703727       4.51440901       0.00000368      -0.00000892      -0.00000555
O       -9.50280864      15.07448211       1.29536394      -0.00434215       0.00736531      -0.00885516
C      -10.52827924      14.17005095       1.64280372      -0.00198317       0.01096761      -0.00383592
C       -9.92002211      12.90063463       2.18004129      -0.00406855       0.00652087       0.00448141
O       -9.28520089      12.19634842       1.13703823      -0.00059515      -0.01502681       0.03358936
C      -10.00937253      16.37623012       1.09220588      -0.00171616       0.00582824      -0.00298508
C       -8.75957176      10.97243662       1.59457598      -0.00021887      -0.02235186       0.00565116
C       -8.21342748      10.19303891       0.42565127       0.02240223       0.01159942       0.01329839
O       -9.27531994       9.85963310      -0.44158847       0.02533650      -0.01840234       0.02643657
C       -9.02437700       8.70650785      -1.21161996      -0.00703546      -0.00728834       0.00680751
C       -8.91979710      17.26413531       0.55210107      -0.00225699       0.00247324       0.00129208
O       -8.78029856      16.99670252      -0.82876882      -0.00353667       0.00678062       0.00233924
C       -7.81543202      17.80405771      -1.46296897      -0.00054240       0.00293994      -0.00223196
C       -6.43901498      17.17896403      -1.45396678       0.00032449       0.00440276       0.00479680
O       -6.45625176      16.03416565      -2.27244378       0.00511971       0.00339806       0.01122016
C       -5.18101982      15.44658237      -2.38868676      -0.00095248      -0.00163656      -0.00123659
C       -5.30765607      14.21496803      -3.25449610      -0.00087896      -0.00568223       0.00172704
O       -5.69814432      14.54416088      -4.57386348      -0.00061733      -0.00798883       0.00227118
C       -7.09846918      14.48720588      -4.77752133      -0.00092709       0.00323831       0.00599140
C       -7.49743916      13.19517231      -5.44888035       0.00304261       0.00562954       0.00104636
O       -7.22353479      12.13973306      -4.55726612       0.00036736      -0.00630963      -0.01672840
C       -7.48261031      10.88177664      -5.13744636      -0.00326574      -0.00749063      -0.00500044
C       -7.13270480       9.80766279      -4.14121386       0.00651988      -0.00278246      -0.00300747
O       -8.10086178       9.80782040      -3.11240615       0.01939696      -0.02229406       0.00730526
C       -7.84454931       8.81341009      -2.15149533       0.00320160      -0.01040435       0.01269329
H       -6.01467264      13.50820764      -2.80666976      -0.00806870      -0.00275444       0.00232687
H       -8.54045408      10.79380554      -5.41990809      -0.00409051      -0.00679898       0.00601945
H       -9.93040690       8.51737599      -1.79217081      -0.02945316       0.02840084      -0.01515925
H       -9.54314279      10.37937529       2.08565537      -0.01952474       0.00321853      -0.00497462
H       -7.97906436      17.09019393       1.09097527      -0.00129741      -0.00129070      -0.00351036
H      -10.84046484      16.37092152       0.37288421      -0.00278400       0.00443140       0.00153524
H       -8.86193201       7.84063329      -0.54818524       0.02496014      -0.01211317       0.00124228
H       -6.87006836      10.74621284      -6.04442134       0.00759009       0.01528144       0.00517227
H       -7.71982712       9.28773259       0.80812016      -0.01823289      -0.00401485      -0.03862665
H       -7.95619025      11.14739070       2.32865895       0.00129160       0.01769445      -0.02716350
H       -4.33041488      13.72575675      -3.32031817       0.00562400       0.00162637      -0.00981724
H       -9.20526251      18.31764800       0.69990056      -0.00061641       0.00105037      -0.00032219
H      -10.38247517      16.78007843       2.04651145       0.00185185      -0.00138675      -0.00085986
H       -7.76752195      18.79818615      -0.99188588       0.01531368      -0.00043866      -0.00108303
H       -6.92939438       9.04588213      -1.59148961       0.01551333      -0.01147116      -0.01093889
H       -4.48254598      16.15366887      -2.85466747      -0.00118282       0.00294438       0.00504378
H       -7.12809412       8.83151522      -4.65154046      -0.01616817       0.00224426       0.00325089
H       -6.12724374       9.98327415      -3.73464747      -0.00125504       0.00962482       0.00181795
H       -7.69894018       7.83738205      -2.63721788      -0.00954367       0.00348619       0.00659924
H       -6.15009988      16.90769010      -0.42957867       0.00187662       0.00729378       0.00381258
H       -4.78689383      15.16781978      -1.39881536      -0.00647645      -0.00312005      -0.00275455
H       -5.71132494      17.91453803      -1.83036333      -0.00173492      -0.00346067      -0.00572826
H       -7.46660578      10.78991062      -0.10669894      -0.00385242       0.02122039      -0.01974851
H       -8.13943703      17.94009296      -2.49946917      -0.00217573      -0.00540303      -0.00576786
H      -11.15588065      13.94685425       0.77067714       0.00280867      -0.00640479      -0.00159984
H      -11.17208831      14.60750228       2.42207991       0.00031474      -0.00660854       0.01032282
H      -10.72349801      12.28351155       2.61576319       0.01474426       0.00302881      -0.00479393
H       -9.20059757      13.14251844       2.97438233      -0.02015934      -0.00410683       0.00118042
H       -7.36883223      15.33307663      -5.41777183       0.00404323      -0.00281796      -0.01076749
H       -7.63187136      14.59593172      -3.82742260      -0.00331195      -0.00778002       0.00430178
H       -6.91915149      13.06911546      -6.37398172      -0.00748574       0.00804207       0.00241284
H       -8.56787343      13.21589470      -5.70676398       0.00862660       0.00732390       0.00937976
C       -1.06683611      12.34602060       2.67157809       0.00044798      -0.00119325      -0.00086903
H        0.93829960      12.96411341       2.16997667      -0.00104208      -0.00032350       0.00122710
H        0.78749817      12.24100821       3.76350809      -0.00033846      -0.00049546       0.00034342
C       -1.59594720      12.20816866       1.24590207       0.00107846      -0.00044281      -0.00059272
H       -1.33863981      13.32239406       3.08276411       0.00246551       0.00100030      -0.00289798
H       -1.54496551      11.59906403       3.31455032      -0.00063221      -0.00205392      -0.00117900
H       -1.65456534      10.05274397       1.17403503      -0.00151132      -0.00004988       0.00402284
H       -1.50950772      10.80522288      -0.40120492       0.00025696       0.00329749      -0.00035933
H       -1.20917780      13.02917234       0.63211976       0.00172893      -0.00049236       0.00044392
H       -2.68545978      12.30111266       1.23547541      -0.00017499      -0.00352606       0.00151268
C        2.40044137      10.66390056       2.12579638       0.00027545       0.00008201      -0.00004465
C        3.01817996      10.59546407       3.51803567       0.00043124      -0.00012451       0.00032043
N        4.46913283      10.40573818       3.47450441       0.00081158       0.00061110      -0.00018538
C        5.01742285       9.16596848       3.60103123      -0.00114781      -0.00066292       0.00022972
C        6.34015531       8.94131795       3.37894498       0.00091302       0.00040205      -0.00018199
C        7.16335972      10.01564199       2.99855403      -0.00517058      -0.00164342       0.00137547
C        5.25930595      11.45461445       3.10824939      -0.00228381       0.00048983       0.00025642
C        6.59044227      11.29387936       2.87724129       0.00265741       0.00083423      -0.00054690
H        2.84953272      11.49857474       1.57742291      -0.00009297       0.00035365       0.00012326
H        2.66372849       9.75429320       1.57874465       0.00027604       0.00037977      -0.00069239
H        2.58797824       9.76771112       4.08816483      -0.00026562       0.00019066       0.00004992
H        2.81825275      11.51396773       4.07264104      -0.00012266       0.00018438      -0.00002908
H        4.34030959       8.37179025       3.89278712       0.00018128       0.00045170      -0.00001847
H        6.75120918       7.94970417       3.49133043      -0.00060179       0.00049270      -0.00002955
H        4.76706901      12.41446170       3.00309023       0.00051438      -0.00009016       0.00017460
H        7.20871883      12.13204071       2.58832385      -0.00027801      -0.00060804       0.00017680
H        0.44564175      10.01370630       2.73197923      -0.00016156       0.00073009      -0.00089634
109
Properties=species:S:1:pos:R:3:forces:R:3 energy=-62275.7638241416 free_energy=-62275.77042862019 pbc="F F F"
C       -1.17004104      10.87513979       0.63575213      -0.00069125      -0.00123939       0.00108776
C        0.44603330      12.16099051       2.72762958       0.00023349      -0.00076341       0.00030290
C        0.88324389      10.82547959       2.12859467       0.00039783       0.00033855      -0.00053811
C        0.34381692      10.70359585       0.70159764      -0.00046250       0.00155869      -0.00034714
C        8.60590900       9.84234218       2.73567124       0.04534617       0.04207380      -0.01568435
C       10.29240006       8.19481358       2.57511196       0.00228709       0.00177976       0.00102900
C       10.54600441       7.31104787       1.53644551      -0.00173068      -0.00055885      -0.00094974
C       11.31021785       8.69533164       3.37901332      -0.00062598      -0.00074717      -0.00073063
C       12.62097054       8.27436401       3.16210785       0.00017786      -0.00000578      -0.00009814
C       12.87916987       7.38863941       2.11113286      -0.00126562      -0.00008345      -0.00039434
C       11.86187247       6.90296484       1.29114040       0.00160623       0.00016585       0.00055808
C       12.15557774       5.95033170       0.16242807      -0.00038797       0.00005388      -0.00004244
C       13.75762829       8.77794757       4.01444511      -0.00002087       0.00013523       0.00008667
O        9.36423189      10.72958009       2.45231974      -0.03759361      -0.04041141       0.01384555
O        8.96648369       8.52828469       2.84495729      -0.00427067      -0.00222820       0.00095335
H        0.63328689       9.73652604       0.27674153      -0.00183111       0.00090361       0.00264329
H        0.82723010      11.47195332       0.08862945       0.00060891       0.00007044      -0.00130934
H        9.73308810       6.94881977       0.92033318       0.00057649       0.00028492       0.00043579
H       11.07114145       9.40155966       4.16226365       0.00000676       0.00028362       0.00002403
H       13.89840168       7.07084550       1.93172897       0.00037729      -0.00009387      -0.00004143
H       13.22145362       5.72801868       0.09260140       0.00015730      -0.00001175       0.00002161
H       11.82434198       6.37027515      -0.79193600       0.00004017      -0.00004731       0.00000878
H       11.61274123       5.01053417       0.30094153       0.00003373      -0.00001398      -0.00002769
H       13.40821425       9.47815358       4.77495260      -0.00001297       0.00000103      -0.00004955
H       14.50674146       9.28307148       3.39729340       0.00000543       0.00000695      -0.00001884
H       14.26443016       7.94700904       4.51450407       0.00001169      -0.00002964       0.00000716
O       -9.45137294      15.06035584       1.31329050      -0.00452011       0.00761178      -0.00926625
C      -10.47796453      14.15712953       1.66056590      -0.00200820       0.01148438      -0.00399402
C       -9.87143900      12.88703961       2.19807411      -0.00419062       0.00674605       0.00474384
O       -9.23732885      12.18172246       1.15533157      -0.00072598      -0.01572120       0.03501856
C       -9.95659357      16.36263696       1.11024888      -0.00184964       0.00614540      -0.00310882
C       -8.71569180      10.95613194       1.61292844      -0.00029910      -0.02337408       0.00591940
C       -8.16771524      10.17695998       0.44476907       0.02326283       0.01188862       0.01395488
O       -9.22762169       9.84657072      -0.42609801       0.02631319      -0.01931059       0.02759051
C       -8.97595458       8.69425294      -1.19710331      -0.00722127      -0.00759673       0.00714684
C       -8.86650585      17.24952167       0.56948530      -0.00236988       0.00263333       0.00137526
O       -8.72861399      16.98255094      -0.81165718      -0.00372052       0.00712556       0.00238192
C       -7.76531137      17.79098904      -1.44684762      -0.00066328       0.00325745      -0.00232983
C       -6.38833609      17.16714175      -1.44005310       0.00038612       0.00460568       0.00481683
O       -6.40536402      16.02336293      -2.25999824       0.00521919       0.00364983       0.01168859
C       -5.12971688      15.43707404      -2.37814531      -0.00114918      -0.00159645      -0.00136802
C       -5.25636776      14.20559524      -3.24407100      -0.00096303      -0.00586879       0.00168073
O       -5.64867653      14.53495186      -4.56286936      -0.00078154      -0.00809263       0.00223672
C       -7.04906305      14.47573973      -4.76535245      -0.00110531       0.00347673       0.00617296
C       -7.44677068      13.18231047      -5.43480092       0.00307339       0.00589001       0.00101405
O       -7.17186103      12.12836963      -4.54167415       0.00045706      -0.00651765      -0.01741135
C       -7.42839161      10.86940130      -5.12080778      -0.00347513      -0.00777435      -0.00519964
C       -7.07902389       9.79679605      -4.12277259       0.00674629      -0.00273681      -0.00298256
O       -8.04941575       9.79633703      -3.09603904       0.02063006      -0.02352118       0.00768399
C       -7.79442534       8.80193883      -2.13470237       0.00314162      -0.01077604       0.01322317
H       -5.96238644      13.49829556      -2.79558003      -0.00839759      -0.00296428       0.00221796
H       -8.48560631      10.77983142      -5.40516103      -0.00423697      -0.00710161       0.00630557
H       -9.88096890       8.50598147      -1.77945559      -0.03074693       0.02958901      -0.01577689
H       -9.50199352      10.36415611       2.10092225      -0.02028034       0.00341114      -0.00530744
H       -7.92545794      17.07443775       1.10740738      -0.00136253      -0.00135942      -0.00368421
H      -10.78801226      16.35816396       0.39129070      -0.00292452       0.00461425       0.00163379
H       -8.81519990       7.82756954      -0.53433295       0.02598665      -0.01263141       0.00115548
H       -6.81404941      10.73351007      -6.02652588       0.00790484       0.01599131       0.00539928
H       -7.67711995       9.27026014       0.82795731      -0.01889521      -0.00402826      -0.04048509
H       -7.91417549      11.12826210       2.34976609       0.00138671       0.01849574      -0.02830398
H       -4.27894949      13.71700048      -3.31130304       0.00588842       0.00195853      -0.01030440
H       -9.15086732      18.30324524       0.71797814      -0.00062978       0.00111826      -0.00029162
H      -10.32887224      16.76691952       2.06469660       0.00195828      -0.00149769      -0.00090362
H       -7.71774554      18.78495111      -0.97539521       0.01593136      -0.00043858      -0.00119841
H       -6.88056347       9.03490115      -1.57281353       0.01606007      -0.01199831      -0.01125787
H       -4.43250254      16.14490917      -2.84485822      -0.00121074       0.00325717       0.00514045
H       -7.07171401       8.82021306      -4.63225257      -0.01688474       0.00233200       0.00340349
H       -6.07472643       9.97429793      -3.71417096      -0.00133709       0.01002200       0.00190969
H       -7.64725178       7.82607633      -2.62030769      -0.00999712       0.00365890       0.00681088
H       -6.09811143      16.89480409      -0.41631572       0.00186984       0.00742247       0.00377747
H       -4.73411487      15.15855618      -1.38882788      -0.00666411      -0.00334953      -0.00314186
H       -5.66167104      17.90384815      -1.81620020      -0.00184128      -0.00343824      -0.00597603
H       -7.41797497      10.77288854      -0.08451739      -0.00410033       0.02206624      -0.02057130
H       -8.09078653      17.92720123      -2.48285898      -0.00241229      -0.00550625      -0.00605687
H      -11.10564022      13.93464579       0.78831211       0.00285562      -0.00670972      -0.00169708
H      -11.12146543      14.59545432       2.43959469       0.00029962      -0.00683532       0.01079175
H      -10.67587501      12.27111921       2.63376672       0.01538828       0.00315730      -0.00495527
H       -9.15172869      13.12809791       2.99241508      -0.02107494      -0.00426117       0.00121347
H       -7.32096779      15.32042750      -5.40649885       0.00389339      -0.00293354      -0.01133944
H       -7.58191026      14.58512568      -3.81500819      -0.00351362      -0.00804733       0.00439925
H       -6.86830131      13.05547978      -6.35970966      -0.00789468       0.00836121       0.00242860
H       -8.51721418      13.20151740      -5.69277369       0.00887799       0.00756150       0.00970950
C       -1.06687996      12.34618887       2.67143606       0.00055568      -0.00127145      -0.00076171
H        0.93820640      12.96436082       2.16973258      -0.00111045      -0.00041074       0.00140518
H        0.78748441      12.24129385       3.76329581      -0.00015161      -0.00061443       0.00039779
C       -1.59591055      12.20834204       1.24576634       0.00122336      -0.00052033      -0.00047664
H       -1.33876799      13.32254840       3.08261078       0.00268168       0.00091945      -0.00284059
H       -1.54500483      11.59921786       3.31438373      -0.00050316      -0.00224116      -0.00103231
H       -1.65454736      10.05294269       1.17365212      -0.00148732      -0.00014987       0.00427577
H       -1.50945133      10.80550933      -0.40149325       0.00026086       0.00346504      -0.00024332
H       -1.20898699      13.02936195       0.63212594       0.00192293      -0.00066436       0.00058493
H       -2.68541545      12.30134325       1.23533994      -0.00008195      -0.00352073       0.00147837
C        2.40035803      10.66408624       2.12562076       0.00037790       0.00004442      -0.00006289
C        3.01803853      10.59559434       3.51787727       0.00045365      -0.00012396       0.00037837
N        4.46898221      10.40584275       3.47438378       0.00109315      -0.00006235      -0.00004894
C        5.01727351       9.16605110       3.60090467      -0.00402057      -0.00009239       0.00070718
C        6.33996590       8.94140882       3.37885092       0.00330472      -0.00222346      -0.00014922
C        7.16322306      10.01568534       2.99848776      -0.00618970       0.00026727       0.00122023
C        5.25917291      11.45469828       3.10815113      -0.00120878       0.00080311      -0.00001912
C        6.59032599      11.29396137       2.87716453       0.00193143      -0.00071090      -0.00009491
H        2.84950044      11.49875017       1.57727155      -0.00005949       0.00034097       0.00015245
H        2.66361506       9.75447289       1.57856536       0.00036015       0.00039219      -0.00070491
H        2.58779525       9.76783301       4.08796372      -0.00022302       0.00019961       0.00006036
H        2.81811010      11.51408550       4.07250383      -0.00012141       0.00016907      -0.00002750
H        4.34011114       8.37188187       3.89264015       0.00064746       0.00078958      -0.00017023
H        6.75102642       7.94975579       3.49124103      -0.00120526       0.00173576      -0.00015177
H        4.76696109      12.41455597       3.00297909       0.00043321      -0.00005575       0.00019174
H        7.20860762      12.13210018       2.58827026       0.00015679      -0.00006444      -0.00002572
H        0.44551041      10.01395218       2.73170714      -0.00009688       0.00063271      -0.00084919
109
Properties=species:S:1:pos:R:3:forces:R:3 energy=-62275.7630002037 free_energy=-62275.77042862019 pbc="F F F"
C       -1.17003238      10.87539932       0.63545032      -0.00066906      -0.00129707       0.00122188
C        0.44598964      12.16123050       2.72744228       0.00032205      -0.00091679       0.00044055
C        0.88317446      10.82572306       2.12836387       0.00044718       0.00029278      -0.00047886
C        0.34382343      10.70390191       0.70132713      -0.00040394       0.00144932      -0.00032735
C        8.60576470       9.84238410       2.73563948       0.04576426       0.04196237      -0.01576384
C       10.29224680       8.19483824       2.57512946       0.00160450       0.00067103      -0.00035448
C       10.54584669       7.31104465       1.53645474      -0.00083789       0.00029552       0.00024378
C       11.31004404       8.69533016       3.37903146      -0.00024536       0.00007468       0.00029570
C       12.62079698       8.27435336       3.16217009       0.00030768      -0.00049275      -0.00068042
C       12.87900380       7.38860986       2.11119497      -0.00077054       0.00048208       0.00041759
C       11.86172840       6.90295121       1.29119519       0.00066173      -0.00012386      -0.00000232
C       12.15543535       5.95030476       0.16249078      -0.00015718      -0.00000489      -0.00003076
C       13.75744453       8.77792213       4.01452318      -0.00004854       0.00021776       0.00016501
O        9.36410643      10.72961127       2.45230753      -0.03758229      -0.04049812       0.01386398
O        8.96632149       8.52831397       2.84493069      -0.00435334      -0.00173748       0.00104719
H        0.63335555       9.73688936       0.27637535      -0.00184664       0.00098616       0.00286210
H        0.82721444      11.47234686       0.08844726       0.00061584       0.00000787      -0.00134064
H        9.73294883       6.94883287       0.92033978       0.00013717       0.00006595       0.00008107
H       11.07096359       9.40157560       4.16228255       0.00006058       0.00002731      -0.00026816
H       13.89823954       7.07080544       1.93182165       0.00031357      -0.00010949      -0.00007347
H       13.22131260       5.72797503       0.09268932       0.00007268      -0.00000830       0.00000746
H       11.82422981       6.37024610      -0.79188383       0.00001715      -0.00001845       0.00000889
H       11.61258472       5.01051541       0.30099778       0.00001773       0.00000323      -0.00000969
H       13.40802410       9.47813921       4.77501888       0.00000758      -0.00002782      -0.00007368
H       14.50657812       9.28303228       3.39738486      -0.00000570      -0.00001110      -0.00002075
H       14.26422394       7.94698040       4.51459939       0.00001195      -0.00003272      -0.00000232
O       -9.39993381      15.04622652       1.33121543      -0.00471370       0.00796105      -0.00969463
C      -10.42764269      14.14420684       1.67832677      -0.00200158       0.01184106      -0.00412655
C       -9.82284788      12.87344214       2.21610778      -0.00443581       0.00703442       0.00495410
O       -9.18945227      12.16709164       1.17362951      -0.00088912      -0.01637578       0.03639978
C       -9.90381016      16.34904154       1.12829098      -0.00190556       0.00637440      -0.00324537
C       -8.67182692      10.93982642       1.63127814      -0.00039554      -0.02444243       0.00609893
C       -8.12202758      10.16086638       0.46388979       0.02405086       0.01220930       0.01462328
O       -9.17993136       9.83350021      -0.41059488       0.02726996      -0.02023184       0.02872956
C       -8.92752411       8.68200185      -1.18258493      -0.00755230      -0.00786543       0.00743222
C       -8.81321093      17.23490120       0.58686732      -0.00243580       0.00272799       0.00145796
O       -8.67692092      16.96839027      -0.79454507      -0.00387973       0.00759181       0.00247014
C       -7.71519303      17.77792036      -1.43072176      -0.00071657       0.00349391      -0.00250655
C       -6.33766353      17.15531948      -1.42614758       0.00033402       0.00487050       0.00485712
O       -6.35449824      16.01257772      -2.24757883       0.00526619       0.00384593       0.01215845
C       -5.07844434      15.42758371      -2.36762523      -0.00126171      -0.00162542      -0.00157115
C       -5.20505659      14.19621484      -3.23363553      -0.00110307      -0.00609899       0.00171047
O       -5.59918224      14.52569567      -4.55187595      -0.00090349      -0.00821021       0.00224042
C       -6.99963358      14.46425803      -4.75317767      -0.00123155       0.00360233       0.00632095
C       -7.39609254      13.16944453      -5.42072054       0.00312451       0.00623119       0.00101835
O       -7.12018266      12.11700298      -4.52608801       0.00054079      -0.00674713      -0.01807910
C       -7.37417066      10.85702873      -5.10416630      -0.00367627      -0.00815964      -0.00536299
C       -7.02534934       9.78593585      -4.10432337       0.00717124      -0.00284147      -0.00316769
O       -7.99796325       9.78484997      -3.07967187       0.02157426      -0.02448162       0.00809991
C       -7.74430073       8.79047599      -2.11790845       0.00323582      -0.01136732       0.01379144
H       -5.91009560      13.48839960      -2.78447345      -0.00881210      -0.00316001       0.00213482
H       -8.43075053      10.76585523      -5.39041033      -0.00435683      -0.00735780       0.00659133
H       -9.83152138       8.49459815      -1.76673932      -0.03198925       0.03072822      -0.01636434
H       -9.46085528      10.34895606       2.11618237      -0.02099014       0.00361725      -0.00564521
H       -7.87184909      17.05867698       1.12383957      -0.00147469      -0.00141166      -0.00388606
H      -10.73555470      16.34540527       0.40969739      -0.00310307       0.00478579       0.00172004
H       -8.76845445       7.81450895      -0.52049073       0.02701209      -0.01318041       0.00107037
H       -6.75802695      10.72081168      -6.00862356       0.00818842       0.01669228       0.00566591
H       -7.63444562       9.25277719       0.84778180      -0.01952451      -0.00406451      -0.04231653
H       -7.87218782      11.10913204       2.37085362       0.00151075       0.01927814      -0.02936594
H       -4.22746257      13.70820642      -3.30220353       0.00616796       0.00231920      -0.01075194
H       -9.09647028      18.28883616       0.73604648      -0.00063876       0.00121587      -0.00026913
H      -10.27526152      16.75375796       2.08288005       0.00203744      -0.00159916      -0.00090018
H       -7.66796761      18.77171351      -0.95889794       0.01650260      -0.00043014      -0.00130095
H       -6.83173022       9.02392354      -1.55414530       0.01659613      -0.01250635      -0.01153569
H       -4.38247641      16.13616159      -2.83505086      -0.00122426       0.00352240       0.00529907
H       -7.01533893       8.80891840      -4.61295140      -0.01757852       0.00253690       0.00360252
H       -6.02222113       9.96533107      -3.69369252      -0.00145658       0.01040305       0.00198589
H       -7.59556505       7.81477349      -2.60338825      -0.01046114       0.00387144       0.00704108
H       -6.04612564      16.88191870      -0.40306564       0.00183429       0.00750093       0.00370940
H       -4.68143027      15.14931808      -1.37884318      -0.00684149      -0.00354520      -0.00353583
H       -5.61202072      17.89315541      -1.80203763      -0.00192570      -0.00330964      -0.00625824
H       -7.36938665      10.75584167      -0.06232898      -0.00439508       0.02286369      -0.02137336
H       -8.04213475      17.91430390      -2.46624397      -0.00270273      -0.00557730      -0.00632877
H      -11.05539158      13.92243236       0.80594580       0.00290298      -0.00700172      -0.00178054
H      -11.07083536      14.58339992       2.45711045       0.00027674      -0.00702995       0.01125824
H      -10.62824553      12.25873005       2.65177142       0.01603807       0.00328516      -0.00510671
H       -9.10285718      13.11367542       3.01044982      -0.02193168      -0.00440594       0.00128766
H       -7.27308059      15.30776165      -5.39521486       0.00383858      -0.00299143      -0.01191872
H       -7.53192900      14.57430896      -3.80259164      -0.00363372      -0.00834217       0.00455754
H       -6.81744692      13.04184697      -6.34543794      -0.00828181       0.00865151       0.00241692
H       -8.46654322      13.18714560      -5.67877605       0.00908191       0.00779481       0.01002779
C       -1.06692182      12.34634598       2.67130909       0.00070366      -0.00144962      -0.00067254
H        0.93810831      12.96460409       2.16949280      -0.00116962      -0.00047056       0.00158057
H        0.78748026      12.24157504       3.76308722       0.00006748      -0.00076504       0.00047629
C       -1.59584434      12.20851273       1.24564419       0.00141574      -0.00053068      -0.00038596
H       -1.33889933      13.32269790       3.08245163       0.00288783       0.00092006      -0.00269245
H       -1.54505081      11.59936689       3.31423404      -0.00036655      -0.00241441      -0.00091488
H       -1.65455024      10.05313595       1.17322866      -0.00149715      -0.00021389       0.00449167
H       -1.50944227      10.80588345      -0.40179548       0.00032092       0.00365381      -0.00016730
H       -1.20865593      13.02951551       0.63217176       0.00218142      -0.00079734       0.00074846
H       -2.68532658      12.30165714       1.23516012       0.00005036      -0.00339902       0.00139746
C        2.40027328      10.66427033       2.12544222       0.00049116       0.00003081       0.00000783
C        3.01789567      10.59572470       3.51771833       0.00059766      -0.00018889       0.00031221
N        4.46884692      10.40593666       3.47426198      -0.00034142       0.00045404       0.00009322
C        5.01706041       9.16614101       3.60078921       0.00149867      -0.00049162      -0.00029731
C        6.33983117       8.94145799       3.37875384      -0.00147629       0.00014366       0.00035495
C        7.16307271      10.01575720       2.99841998      -0.00553733      -0.00163436       0.00143769
C        5.25903384      11.45479299       3.10805153       0.00120324      -0.00010079      -0.00025567
C        6.59022209      11.29401384       2.87709124      -0.00037909       0.00113145       0.00002252
H        2.84946832      11.49892339       1.57712003      -0.00002494       0.00031774       0.00016813
H        2.66350286       9.75465151       1.57838539       0.00045350       0.00036374      -0.00073794
H        2.58761318       9.76795531       4.08776187      -0.00025552       0.00018104       0.00009852
H        2.81796724      11.51420249       4.07236554      -0.00010857       0.00021729       0.00000067
H        4.33992673       8.37198271       3.89248846      -0.00021111       0.00005614       0.00015254
H        6.75083405       7.94982625       3.49114945      -0.00046840       0.00048337      -0.00006214
H        4.76685519      12.41464554       3.00286842       0.00019103       0.00043962       0.00014472
H        7.20850730      12.13216013       2.58821447       0.00022327      -0.00023464      -0.00001154
H        0.44537703      10.01419455       2.73143136      -0.00002366       0.00055116      -0.00085776
109
Properties=species:S:1:pos:R:3:forces:R:3 energy=-62275.7620465118 free_energy=-62275.77042862019 pbc="F F F"
C       -1.17004358      10.87568746       0.63511776      -0.00065567      -0.00139967       0.00132980
C        0.44594055      12.16147066       2.72724660       0.00039085      -0.00103918       0.00054299
C        0.88309520      10.82596744       2.12812232       0.00053307       0.00017548      -0.00046068
C        0.34381605      10.70421061       0.70104004      -0.00039941       0.00166406      -0.00026929
C        8.60565747       9.84245488       2.73559564       0.03919708       0.03613522      -0.01353126
C       10.29208845       8.19484903       2.57512931       0.00126696       0.00124630       0.00044605
C       10.54568362       7.31105372       1.53647801       0.00058356      -0.00034952      -0.00028551
C       11.30986176       8.69534699       3.37906892       0.00113258      -0.00121287      -0.00095943
C       12.62064088       8.27432742       3.16221706      -0.00156116       0.00085241       0.00058025
C       12.87882590       7.38859291       2.11126970       0.00109103      -0.00044680      -0.00033641
C       11.86159158       6.90293242       1.29124480      -0.00106812       0.00018516       0.00003231
C       12.15529133       5.95027737       0.16255301       0.00027099       0.00001442       0.00001693
C       13.75725773       8.77789963       4.01460356       0.00033778      -0.00009681      -0.00007576
O        9.36395577      10.72961165       2.45230554      -0.03236622      -0.03489498       0.01192730
O        8.96615875       8.52834536       2.84490575      -0.00393033      -0.00148082       0.00087664
H        0.63341180       9.73725753       0.27600186      -0.00188300       0.00090712       0.00298622
H        0.82720067      11.47274238       0.08825629       0.00058974      -0.00009473      -0.00137361
H        9.73280814       6.94884442       0.92034403      -0.00008740       0.00003684       0.00000736
H       11.07078783       9.40158538       4.16229429      -0.00014609       0.00049337       0.00028250
H       13.89808256       7.07076320       1.93191306      -0.00036229       0.00011822       0.00006511
H       13.22117262       5.72793134       0.09277725      -0.00007806      -0.00000948      -0.00002091
H       11.82411791       6.37021709      -0.79183107      -0.00002322       0.00000541      -0.00001930
H       11.61242857       5.01049712       0.30105405      -0.00005069      -0.00005702       0.00000823
H       13.40783437       9.47812391       4.77508466      -0.00009968       0.00004625      -0.00001305
H       14.50641535       9.28299283       3.39747555      -0.00002792      -0.00000330       0.00005163
H       14.26401789       7.94695123       4.51469461      -0.00001416       0.00006295      -0.00000525
O       -9.34849782      15.03209552       1.34913608      -0.00487779       0.00827145      -0.01009803
C      -10.37731983      14.13128088       1.69608430      -0.00202364       0.01232660      -0.00427213
C       -9.77425672      12.85984631       2.23413956      -0.00466329       0.00720799       0.00520706
O       -9.14157532      12.15245781       1.19193012      -0.00106120      -0.01701343       0.03768671
C       -9.85102890      16.33544407       1.14633127      -0.00202765       0.00655504      -0.00345320
C       -8.62798067      10.92352117       1.64962049      -0.00061744      -0.02546835       0.00636694
C       -8.07636764      10.14476074       0.48301193       0.02489969       0.01257575       0.01523614
O       -9.13224899       9.82042915      -0.39508401       0.02811027      -0.02119768       0.02982831
C       -8.87909353       8.66976056      -1.16806702      -0.00788266      -0.00815296       0.00767612
C       -8.75991741      17.22027756       0.60424505      -0.00255024       0.00296253       0.00153944
O       -8.62522825      16.95422498      -0.77743494      -0.00406998       0.00797786       0.00258160
C       -7.66507595      17.76484343      -1.41459669      -0.00078428       0.00377113      -0.00271368
C       -6.28699593      17.14349511      -1.41224162       0.00029433       0.00515443       0.00489656
O       -6.30363900      16.00178364      -2.23514656       0.00539488       0.00389671       0.01261765
C       -5.02717627      15.41809172      -2.35709918      -0.00139892      -0.00160217      -0.00166211
C       -5.15371988      14.18681148      -3.22316735      -0.00122860      -0.00627875       0.00182974
O       -5.54964685      14.51638157      -4.54086631      -0.00097030      -0.00842166       0.00233221
C       -6.95016943      14.45275573      -4.74099085      -0.00133932       0.00383244       0.00645769
C       -7.34540683      13.15657756      -5.40663755       0.00321466       0.00649714       0.00094652
O       -7.06850628      12.10563189      -4.51051062       0.00061426      -0.00694311      -0.01877379
C       -7.31995667      10.84465682      -5.08752536      -0.00375161      -0.00845957      -0.00557780
C       -6.97168548       9.77508469      -4.08587323       0.00769794      -0.00316387      -0.00327158
O       -7.94651201       9.77336511      -3.06330453       0.02243066      -0.02531180       0.00847507
C       -7.69417815       8.77902083      -2.10111273       0.00340489      -0.01202446       0.01439166
H       -5.85780528      13.47851640      -2.77333622      -0.00930639      -0.00343317       0.00219396
H       -8.37589270      10.75187757      -5.37565714      -0.00458480      -0.00763286       0.00684205
H       -9.78206967       8.48322901      -1.75402381      -0.03317534       0.03185525      -0.01691559
H       -9.41973077      10.33377995       2.13143427      -0.02166557       0.00382698      -0.00600697
H       -7.81824570      17.04291493       1.14026864      -0.00155589      -0.00146369      -0.00408206
H      -10.68309851      16.33264408       0.42810280      -0.00324554       0.00497886       0.00183577
H       -8.72169852       7.80145610      -0.50666041       0.02799763      -0.01372956       0.00098980
H       -6.70201026      10.70811515      -5.99071541       0.00841946       0.01741266       0.00597768
H       -7.59181313       9.23528216       0.86759225      -0.02012375      -0.00410574      -0.04412239
H       -7.83023112      11.09000240       2.39192203       0.00167629       0.02003307      -0.03040657
H       -4.17594687      13.69935093      -3.29295266       0.00645458       0.00264618      -0.01118100
H       -9.04207726      18.27442358       0.75410711      -0.00061293       0.00122182      -0.00024357
H      -10.22165247      16.74059384       2.10106031       0.00212557      -0.00170172      -0.00088688
H       -7.61818872      18.75846779      -0.94240327       0.01706742      -0.00039622      -0.00141162
H       -6.78289681       9.01294952      -1.53548191       0.01704538      -0.01301720      -0.01183474
H       -4.33245595      16.12741853      -2.82522944      -0.00125416       0.00366804       0.00551504
H       -6.95897382       8.79763455      -4.59364087      -0.01827012       0.00277629       0.00383435
H       -5.96973208       9.95637527      -3.67321703      -0.00162687       0.01077808       0.00202110
H       -7.54388573       7.80347449      -2.58645793      -0.01091688       0.00411476       0.00727054
H       -5.99414369      16.86904851      -0.38981382       0.00179990       0.00757099       0.00364142
H       -4.62876609      15.14006378      -1.36884677      -0.00697043      -0.00373473      -0.00393134
H       -5.56237854      17.88245795      -1.78788073      -0.00200465      -0.00315242      -0.00654639
H       -7.32083761      10.73876717      -0.04013368      -0.00471298       0.02360424      -0.02211906
H       -7.99348477      17.90139687      -2.44962768      -0.00297716      -0.00564694      -0.00660195
H      -11.00514093      13.91021682       0.82357627       0.00295042      -0.00731773      -0.00186040
H      -11.02020223      14.57134229       2.47462299       0.00026279      -0.00724506       0.01171162
H      -10.58061387      12.24634365       2.66977350       0.01669432       0.00343561      -0.00525236
H       -9.05398915      13.09925374       3.02848485      -0.02278097      -0.00454000       0.00136732
H       -7.22515572      15.29507619      -5.38391576       0.00396709      -0.00309618      -0.01242156
H       -7.48192574      14.56348420      -3.79017026      -0.00360499      -0.00866931       0.00473642
H       -6.76659134      13.02822211      -6.33117066      -0.00868220       0.00890440       0.00246329
H       -8.41586460      13.17278571      -5.66477183       0.00935984       0.00805390       0.01039205
C       -1.06697015      12.34651089       2.67116471       0.00082364      -0.00156008      -0.00060208
H        0.93801295      12.96484820       2.16925144      -0.00124648      -0.00052844       0.00174718
H        0.78746808      12.24185321       3.76287233       0.00025452      -0.00092630       0.00054780
C       -1.59578790      12.20870484       1.24550527       0.00159254      -0.00053501      -0.00029433
H       -1.33903715      13.32285427       3.08227604       0.00309713       0.00090584      -0.00255395
H       -1.54510805      11.59952298       3.31406576      -0.00024263      -0.00253347      -0.00087191
H       -1.65457887      10.05334517       1.17275562      -0.00155566      -0.00016577       0.00460350
H       -1.50948754      10.80636127      -0.40212781       0.00043260       0.00386366      -0.00016204
H       -1.20832486      13.02967402       0.63218526       0.00244503      -0.00082801       0.00090972
H       -2.68523693      12.30201714       1.23494525       0.00019275      -0.00323299       0.00131387
C        2.40018360      10.66445425       2.12526089       0.00049787       0.00002091      -0.00009153
C        3.01775069      10.59585568       3.51755561       0.00055933      -0.00028561       0.00045168
N        4.46868294      10.40603215       3.47414210       0.00183558       0.00077537      -0.00027632
C        5.01692813       9.16623153       3.60065767      -0.00400195      -0.00073874       0.00081427
C        6.33962407       8.94152867       3.37866705       0.00354457      -0.00039145      -0.00053935
C        7.16293175      10.01581402       2.99835276      -0.00588334      -0.00132287       0.00147539
C        5.25894740      11.45487443       3.10794467      -0.00388628       0.00064582       0.00053159
C        6.59006732      11.29408555       2.87702444       0.00419366       0.00043407      -0.00075288
H        2.84943491      11.49909661       1.57696720      -0.00000265       0.00030155       0.00017333
H        2.66338943       9.75482806       1.57820408       0.00052496       0.00036199      -0.00077077
H        2.58742959       9.76807720       4.08755981      -0.00023025       0.00022071       0.00007492
H        2.81782291      11.51432009       4.07222684      -0.00006728       0.00017762      -0.00003935
H        4.33972868       8.37207142       3.89234177       0.00063943       0.00088647      -0.00017294
H        6.75065064       7.94988332       3.49105873      -0.00099145       0.00105507      -0.00007545
H        4.76674471      12.41474362       3.00275713       0.00066146      -0.00021367       0.00020770
H        7.20841168      12.13222247       2.58815730      -0.00042017      -0.00071696       0.00022156
H        0.44523885      10.01443744       2.73114716       0.00002900       0.00048272      -0.00088749
109
Properties=species:S:1:pos:R:3:forces:R:3 energy=-62275.76099063863 free_energy=-62275.77042862019 pbc="F F F"
C       -1.17007848      10.87601423       0.63474675      -0.00062733      -0.00128507       0.00133880
C        0.44587771      12.16171748       2.72702777       0.00044958      -0.00116507       0.00061715
C        0.88300362      10.82621499       2.12786700       0.00048906       0.00018835      -0.00048977
C        0.34379170      10.70453617       0.70073500      -0.00042009       0.00156923      -0.00025487
C        8.60546878       9.84245267       2.73557976       0.04842524       0.04386475      -0.01659103
C       10.29192410       8.19485970       2.57513490       0.00186688       0.00161678       0.00071055
C       10.54554478       7.31105779       1.53649837      -0.00075746      -0.00038600      -0.00058162
C       11.30970053       8.69534884       3.37909264      -0.00003383      -0.00088316      -0.00077143
C       12.62045774       8.27431756       3.16227700      -0.00029874       0.00033736       0.00020337
C       12.87867653       7.38856614       2.11133849      -0.00039184      -0.00022042      -0.00038052
C       11.86142704       6.90291684       1.29129166       0.00058162       0.00016099       0.00033712
C       12.15515530       5.95025011       0.16261551      -0.00011998      -0.00003123      -0.00001538
C       13.75707603       8.77787448       4.01468207       0.00009088      -0.00002285      -0.00005275
O        9.36387501      10.72968074       2.45227886      -0.03965326      -0.04260589       0.01459776
O        8.96600031       8.52838151       2.84488141      -0.00466168      -0.00182819       0.00103474
H        0.63344866       9.73763100       0.27562229      -0.00203741       0.00102937       0.00312138
H        0.82719309      11.47314168       0.08805654       0.00059607      -0.00010384      -0.00149571
H        9.73266295       6.94885454       0.92034588       0.00027144       0.00016751       0.00023387
H       11.07060886       9.40160024       4.16231270      -0.00004799       0.00036782       0.00009948
H       13.89791680       7.07072426       1.93200623       0.00008644      -0.00001178       0.00000003
H       13.22102975       5.72788742       0.09286436       0.00005685      -0.00000409       0.00000848
H       11.82400546       6.37018833      -0.79177875       0.00000554      -0.00001456      -0.00001833
H       11.61227122       5.01047763       0.30111061       0.00001667       0.00000480      -0.00001784
H       13.40764393       9.47810908       4.77515094      -0.00006619       0.00004531      -0.00000858
H       14.50625239       9.28295329       3.39756708      -0.00001457       0.00000164       0.00001379
H       14.26381177       7.94692332       4.51478980      -0.00000938       0.00002214      -0.00000297
O       -9.29706878      15.01796695       1.36705059      -0.00501933       0.00858398      -0.01049158
C      -10.32700012      14.11835635       1.71383639      -0.00212222       0.01273453      -0.00443983
C       -9.72566958      12.84625235       2.25216694      -0.00483251       0.00736880       0.00546971
O       -9.09370177      12.13782297       1.21022910      -0.00126249      -0.01760125       0.03897011
C       -9.79825529      16.32184602       1.16436567      -0.00207694       0.00674119      -0.00353688
C       -8.58415435      10.90722066       1.66795639      -0.00071865      -0.02645314       0.00663799
C       -8.03072696      10.12864619       0.50213810       0.02570367       0.01296473       0.01583469
O       -9.08456571       9.80736419      -0.37956978       0.02890998      -0.02214587       0.03095198
C       -8.83066134       8.65753213      -1.15355023      -0.00817763      -0.00843978       0.00795197
C       -8.70663215      17.20565314       0.62161658      -0.00264734       0.00312644       0.00159311
O       -8.57354259      16.94005703      -0.76032868      -0.00423327       0.00837275       0.00266123
C       -7.61496295      17.75175627      -1.39847504      -0.00082827       0.00386155      -0.00289249
C       -6.23633258      17.13166592      -1.39832784       0.00027490       0.00541502       0.00489940
O       -6.25276845      15.99095920      -2.22267560       0.00556543       0.00399458       0.01324201
C       -4.97589024      15.40858787      -2.34654145      -0.00159538      -0.00173628      -0.00172293
C       -5.10235591      14.17738184      -3.21264914      -0.00139068      -0.00662100       0.00209349
O       -5.50006417      14.50699647      -4.52982672      -0.00095433      -0.00870740       0.00254631
C       -6.90066811      14.44123064      -4.72878583      -0.00128877       0.00406966       0.00659919
C       -7.29471402      13.14371397      -5.39255564       0.00321203       0.00663674       0.00092781
O       -7.01683519      12.09425652      -4.49494669       0.00071332      -0.00717449      -0.01950634
C       -7.26575005      10.83228631      -5.07088974      -0.00401217      -0.00875258      -0.00571981
C       -6.91803700       9.76424074      -4.06742051       0.00823683      -0.00335753      -0.00341326
O       -7.89507060       9.76188911      -3.04693863       0.02329242      -0.02616648       0.00885439
C       -7.64406170       8.76757811      -2.08431779       0.00355598      -0.01266247       0.01496601
H       -5.80552503      13.46863544      -2.76216331      -0.00978891      -0.00366806       0.00237385
H       -8.32103976      10.73789584      -5.36090713      -0.00466870      -0.00787611       0.00713193
H       -9.73261640       8.47187895      -1.74130589      -0.03433152       0.03296374      -0.01746824
H       -9.37861970      10.31862855       2.14667192      -0.02238492       0.00398990      -0.00633227
H       -7.76465371      17.02715177       1.15669148      -0.00165173      -0.00151422      -0.00427420
H      -10.63064807      16.31988216       0.44650507      -0.00344924       0.00517203       0.00188077
H       -8.67493807       7.78841284      -0.49284032       0.02895803      -0.01426242       0.00089079
H       -6.64600407      10.69541866      -5.97280733       0.00868292       0.01813139       0.00624784
H       -7.54922330       9.21777498       0.88739256      -0.02069809      -0.00420557      -0.04586424
H       -7.78830977      11.07087864       2.41297574       0.00176283       0.02075333      -0.03153015
H       -4.12439428      13.69042381      -3.28350611       0.00673174       0.00292156      -0.01159980
H       -8.98769254      18.26000589       0.77215834      -0.00059759       0.00131131      -0.00020292
H      -10.16805036      16.72742902       2.11923582       0.00223053      -0.00182913      -0.00091305
H       -7.56841066      18.74521231      -0.92591578       0.01763060      -0.00028034      -0.00149570
H       -6.73406884       9.00198664      -1.51682937       0.01746128      -0.01352156      -0.01211349
H       -4.28243453      16.11867032      -2.81537999      -0.00122763       0.00379304       0.00576290
H       -6.90262830       8.78636515      -4.57431966      -0.01894319       0.00291870       0.00404922
H       -5.91726607       9.94743211      -3.65274385      -0.00182886       0.01111993       0.00203809
H       -7.49221709       7.79218632      -2.56952290      -0.01136615       0.00434021       0.00749040
H       -5.94216646      16.85620594      -0.37654996       0.00177526       0.00768211       0.00360538
H       -4.57606698      15.13076946      -1.35882355      -0.00705006      -0.00388114      -0.00421441
H       -5.51275194      17.87175567      -1.77372919      -0.00206435      -0.00303709      -0.00684580
H       -7.27230518      10.72165850      -0.01792003      -0.00498907       0.02437825      -0.02279970
H       -7.94483843      17.88847674      -2.43301182      -0.00325247      -0.00573607      -0.00693403
H      -10.95489283      13.89799957       0.84120155       0.00301564      -0.00760873      -0.00191550
H      -10.96957273      14.55928184       2.49213187       0.00026613      -0.00744682       0.01214505
H      -10.53298614      12.23396142       2.68777150       0.01733739       0.00360077      -0.00539773
H       -9.00513111      13.08483415       3.04651903      -0.02361638      -0.00468516       0.00142585
H       -7.17718414      15.28236809      -5.37259830       0.00429109      -0.00311131      -0.01290836
H       -7.43190493      14.55265088      -3.77774476      -0.00347191      -0.00902910       0.00498716
H       -6.71574140      13.01460853      -6.31690991      -0.00900135       0.00912236       0.00248276
H       -8.36518051      13.15844542      -5.65076301       0.00974151       0.00835650       0.01081291
C       -1.06703474      12.34670159       2.67097161       0.00091551      -0.00164168      -0.00056972
H        0.93792511      12.96509554       2.16900372      -0.00130083      -0.00055493       0.00185987
H        0.78742905      12.24212825       3.76264122       0.00035747      -0.00107759       0.00057877
C       -1.59578011      12.20893528       1.24532060       0.00171240      -0.00057350      -0.00026646
H       -1.33918579      13.32302629       3.08207472       0.00328952       0.00095482      -0.00248253
H       -1.54518069      11.59969674       3.31384699      -0.00017094      -0.00260334      -0.00092204
H       -1.65463382      10.05358844       1.17223408      -0.00170777      -0.00015061       0.00467480
H       -1.50958100      10.80693441      -0.40249934       0.00059572       0.00407786      -0.00025228
H       -1.20812491      13.02986839       0.63210123       0.00263836      -0.00076090       0.00105759
H       -2.68519287      12.30237480       1.23469886       0.00028808      -0.00309499       0.00127329
C        2.40008440      10.66464018       2.12507349       0.00059771      -0.00007246       0.00005085
C        3.01760003      10.59598643       3.51739174       0.00068438      -0.00024420       0.00031459
N        4.46855021      10.40613579       3.47401361      -0.00082207       0.00025064       0.00021766
C        5.01671441       9.16631800       3.60054209       0.00157347      -0.00062227      -0.00028624
C        6.33949061       8.94159878       3.37856575      -0.00169587      -0.00042105       0.00052097
C        7.16278396      10.01586632       2.99828767      -0.00563991      -0.00085056       0.00131199
C        5.25877035      11.45496546       3.10785268       0.00314605      -0.00005406      -0.00063588
C        6.58999222      11.29415367       2.87694223      -0.00212657       0.00061700       0.00048536
H        2.84939789      11.49926860       1.57681281       0.00001010       0.00032578       0.00013785
H        2.66327274       9.75500654       1.57802193       0.00055284       0.00035893      -0.00083265
H        2.58724468       9.76819960       4.08735663      -0.00026196       0.00019841       0.00008689
H        2.81767792      11.51443680       4.07208639      -0.00012298       0.00022369      -0.00002433
H        4.33954191       8.37217186       3.89219062      -0.00017202       0.00011984       0.00014337
H        6.75046005       7.94994781       3.49096828      -0.00056271       0.00067337      -0.00008516
H        4.76664107      12.41483199       3.00264671       0.00003963       0.00063244       0.00015525
H        7.20829957      12.13227668       2.58810508       0.00056793       0.00012676      -0.00015627
H        0.44509440      10.01468370       2.73085458       0.00001027       0.00043466      -0.00098234
109
Properties=species:S:1:pos:R:3:forces:R:3 energy=-62275.75991368043 free_energy=-62275.77042862019 pbc="F F F"
C       -1.17013388      10.87638128       0.63434169      -0.00064541      -0.00124144       0.00125693
C        0.44579933      12.16197405       2.72677972       0.00048956      -0.00118554       0.00060635
C        0.88289867      10.82646868       2.12759952       0.00050187       0.00015283      -0.00054276
C        0.34375251      10.70487646       0.70041642      -0.00047007       0.00163899      -0.00029564
C        8.60535439       9.84251496       2.73553874       0.04335942       0.03956230      -0.01489685
C       10.29176654       8.19488400       2.57515106       0.00149202       0.00050324      -0.00044127
C       10.54539425       7.31105570       1.53651017      -0.00070065       0.00036776       0.00033844
C       11.30953260       8.69534595       3.37910980      -0.00032090       0.00016570       0.00035438
C       12.62027926       8.27431037       3.16234189       0.00044715      -0.00052679      -0.00068563
C       12.87851793       7.38853530       2.11140059      -0.00077888       0.00048029       0.00040960
C       11.86127544       6.90290313       1.29134420       0.00062716      -0.00010648       0.00002056
C       12.15501570       5.95022232       0.16267844      -0.00014883      -0.00002921      -0.00006652
C       13.75689390       8.77784777       4.01475878      -0.00010667       0.00019221       0.00016139
O        9.36373137      10.72968942       2.45227397      -0.03579491      -0.03850513       0.01318842
O        8.96583508       8.52841294       2.84485589      -0.00405699      -0.00152880       0.00098097
H        0.63346612       9.73801306       0.27524005      -0.00225186       0.00110424       0.00319821
H        0.82719641      11.47354448       0.08784927       0.00058100      -0.00010248      -0.00163459
H        9.73252210       6.94886667       0.92035090       0.00008391       0.00004227       0.00004732
H       11.07043030       9.40161701       4.16233236       0.00006562      -0.00000166      -0.00028290
H       13.89775254       7.07068467       1.93209906       0.00028903      -0.00010152      -0.00006795
H       13.22088789       5.72784393       0.09295216       0.00006038      -0.00000366       0.00000753
H       11.82389287       6.37015955      -0.79172687       0.00002313      -0.00002383       0.00002228
H       11.61211446       5.01045892       0.30116680       0.00002124       0.00001269      -0.00000810
H       13.40745299       9.47809512       4.77521745       0.00001589      -0.00002674      -0.00007483
H       14.50608899       9.28291391       3.39765896       0.00000600      -0.00000034      -0.00003178
H       14.26360534       7.94689516       4.51488470       0.00001618      -0.00003361      -0.00000072
O       -9.24564830      15.00383997       1.38496106      -0.00515187       0.00891764      -0.01091302
C      -10.27668457      14.10543224       1.73158239      -0.00217092       0.01312363      -0.00457698
C       -9.67708859      12.83265976       2.27018996      -0.00500000       0.00756145       0.00567389
O       -9.04583407      12.12318915       1.22852517      -0.00140059      -0.01828837       0.04026741
C       -9.74548989      16.30824903       1.18239433      -0.00215023       0.00694460      -0.00366266
C       -8.54034484      10.89092658       1.68628408      -0.00085628      -0.02733052       0.00691554
C       -7.98508711      10.11252936       0.52127004       0.02631056       0.01326680       0.01646680
O       -9.03685896       9.79432236      -0.36406122       0.02972800      -0.02303231       0.03209198
C       -8.78222366       8.64531881      -1.13903322      -0.00851887      -0.00866711       0.00820231
C       -8.65335854      17.19102878       0.63897988      -0.00272274       0.00316530       0.00168091
O       -8.52186544      16.92588685      -0.74322874      -0.00439194       0.00874814       0.00276411
C       -7.56485250      17.73865262      -1.38235784      -0.00093329       0.00414145      -0.00309312
C       -6.18567111      17.11982886      -1.38440177       0.00034034       0.00565007       0.00502517
O       -6.20188344      15.98009705      -2.21014473       0.00571293       0.00403714       0.01384926
C       -4.92458402      15.39906392      -2.33594646      -0.00166631      -0.00184870      -0.00159577
C       -5.05098092      14.16792654      -3.20208441      -0.00143942      -0.00704813       0.00236928
O       -5.45043433      14.49755879      -4.51876008      -0.00090718      -0.00908749       0.00279701
C       -6.85112836      14.42969204      -4.71657096      -0.00119793       0.00418018       0.00674832
C       -7.24401677      13.13085161      -5.37847441       0.00345850       0.00693345       0.00090349
O       -6.96516713      12.08288162      -4.47939465       0.00081527      -0.00753808      -0.02017200
C       -7.21155467      10.81991893      -5.05425711      -0.00412790      -0.00898540      -0.00585809
C       -6.86440551       9.75340529      -4.04896983       0.00870928      -0.00363088      -0.00356853
O       -7.84364231       9.75041628      -3.03057988       0.02414876      -0.02702270       0.00922418
C       -7.59395266       8.75614230      -2.06752700       0.00379594      -0.01331598       0.01552868
H       -5.75328854      13.45876242      -2.75098866      -0.01032730      -0.00394306       0.00270827
H       -8.26619016      10.72391660      -5.34615694      -0.00481948      -0.00810920       0.00741516
H       -9.68316181       8.46055699      -1.72858020      -0.03541524       0.03408492      -0.01798871
H       -9.33752556      10.30349948       2.16188790      -0.02304521       0.00414793      -0.00667408
H       -7.71107494      17.01138709       1.17310656      -0.00175958      -0.00155332      -0.00448073
H      -10.57820756      16.30711971       0.46490343      -0.00359074       0.00535568       0.00195957
H       -8.62817488       7.77538352      -0.47902975       0.02991780      -0.01477383       0.00084165
H       -6.59000889      10.68272887      -5.95489600       0.00892664       0.01882487       0.00651041
H       -7.50667182       9.20025851       0.90718600      -0.02121603      -0.00434509      -0.04754635
H       -7.74642564      11.05176542       2.43401550       0.00183061       0.02146357      -0.03260588
H       -4.07281411      13.68142738      -3.27385976       0.00686257       0.00314875      -0.01197444
H       -8.93331762      18.24558750       0.79020108      -0.00059097       0.00140012      -0.00020198
H      -10.11445633      16.71426296       2.13740481       0.00232761      -0.00193735      -0.00092011
H       -7.51863366      18.73194542      -0.90943651       0.01819294      -0.00027986      -0.00163688
H       -6.68524697       8.99103213      -1.49819061       0.01784418      -0.01402942      -0.01241861
H       -4.23240525      16.10991479      -2.80549929      -0.00132735       0.00375230       0.00609148
H       -6.84630246       8.77510775      -4.55499348      -0.01959652       0.00309440       0.00427844
H       -5.86482691       9.93849873      -3.63227314      -0.00199419       0.01146041       0.00204876
H       -7.44056109       7.78090262      -2.55258307      -0.01180746       0.00458387       0.00770152
H       -5.89019537      16.84339699      -0.36326229       0.00176084       0.00786362       0.00353164
H       -4.52331737      15.12143114      -1.34876950      -0.00700524      -0.00406075      -0.00437299
H       -5.46313918      17.86104377      -1.75958543      -0.00212376      -0.00293135      -0.00714522
H       -7.22374875      10.70453183       0.00435193      -0.00514164       0.02518640      -0.02350636
H       -7.89619598      17.87554251      -2.41639970      -0.00345830      -0.00588854      -0.00720694
H      -10.90464922      13.88578131       0.85882072       0.00306973      -0.00790013      -0.00197747
H      -10.91894709      14.54721930       2.50963602       0.00024951      -0.00763882       0.01257769
H      -10.48536207      12.22158302       2.70576491       0.01794846       0.00374261      -0.00552677
H       -8.95628134      13.07041491       3.06455091      -0.02442825      -0.00481541       0.00149194
H       -7.12917119      15.26964179      -5.36126934       0.00481860      -0.00304332      -0.01339473
H       -7.38186592      14.54181291      -3.76532031      -0.00319652      -0.00939635       0.00525877
H       -6.66489714      13.00100202      -6.30265663      -0.00930229       0.00931127       0.00254401
H       -8.31448955      13.14412160      -5.63674623       0.01003313       0.00871016       0.01124741
C       -1.06711841      12.34692436       2.67071575       0.00098789      -0.00163298      -0.00061638
H        0.93785108      12.96534800       2.16874782      -0.00137986      -0.00058894       0.00194274
H        0.78735502      12.24240118       3.76239106       0.00034606      -0.00119666       0.00056715
C       -1.59584430      12.20920402       1.24507701       0.00175362      -0.00051588      -0.00028788
H       -1.33934453      13.32321893       3.08184499       0.00345408       0.00103812      -0.00253594
H       -1.54526780      11.59989355       3.31356127      -0.00016937      -0.00265145      -0.00101138
H       -1.65470972      10.05386748       1.17167804      -0.00188909      -0.00007586       0.00464245
H       -1.50970359      10.80757147      -0.40290762       0.00079779       0.00428732      -0.00040675
H       -1.20814712      13.03011374       0.63188213       0.00268202      -0.00065300       0.00120836
H       -2.68522570      12.30267104       1.23445124       0.00032081      -0.00308348       0.00130891
C        2.39997790      10.66482708       2.12488489       0.00057313      -0.00006622      -0.00006817
C        3.01744592      10.59611800       3.51722420       0.00066763      -0.00026852       0.00037646
N        4.46838745      10.40623441       3.47388810       0.00048339       0.00025204      -0.00000710
C        5.01656758       9.16640426       3.60041320      -0.00218105      -0.00037360       0.00038373
C        6.33929357       8.94167540       3.37847581       0.00172043      -0.00148901       0.00004736
C        7.16263933      10.01591858       2.99822205      -0.00556308      -0.00007880       0.00116816
C        5.25866464      11.45505012       3.10774813       0.00047237       0.00026041      -0.00021995
C        6.58985289      11.29422540       2.87687241       0.00027156      -0.00010294       0.00014435
H        2.84935717      11.49944232       1.57665600      -0.00001723       0.00031129       0.00013163
H        2.66315235       9.75518582       1.57783817       0.00053775       0.00038473      -0.00088307
H        2.58705864       9.76832239       4.08715228      -0.00027787       0.00022012       0.00006045
H        2.81753160      11.51455462       4.07194552      -0.00013864       0.00020249      -0.00006973
H        4.33934696       8.37226384       3.89204267       0.00031258       0.00054985      -0.00003394
H        6.75027608       7.95000433       3.49087801      -0.00103260       0.00134604      -0.00012584
H        4.76653263      12.41492767       3.00253587       0.00024194       0.00037506       0.00018563
H        7.20820072      12.13233658       2.58804920       0.00025220      -0.00005919      -0.00004761
H        0.44494417      10.01493443       2.73055398      -0.00005118       0.00044536      -0.00111300
109
Properties=species:S:1:pos:R:3:forces:R:3 energy=-62275.75887078266 free_energy=-62275.77042862019 pbc="F F F"
C       -1.17020175      10.87677381       0.63391407      -0.00070128      -0.00130402       0.00117461
C        0.44570329      12.16224021       2.72650147       0.00047075      -0.00115860       0.00051858
C        0.88278477      10.82672696       2.12732343       0.00043544       0.00013113      -0.00061870
C        0.34370399      10.70522828       0.70009072      -0.00051090       0.00192934      -0.00040889
C        8.60524782       9.84258532       2.73549493       0.03689892       0.03369714      -0.01268584
C       10.29160261       8.19489383       2.57514845       0.00193256       0.00120386       0.00071161
C       10.54525370       7.31106405       1.53653634      -0.00199223      -0.00020981      -0.00062525
C       11.30937262       8.69535345       3.37914101      -0.00162748      -0.00008953      -0.00026342
C       12.62009915       8.27429404       3.16239535       0.00143325      -0.00038075      -0.00027215
C       12.87836584       7.38851422       2.11147579      -0.00197175       0.00003219      -0.00039625
C       11.86111099       6.90288511       1.29138920       0.00230730       0.00010520       0.00061715
C       12.15487816       5.95019499       0.16274152      -0.00048453      -0.00001514      -0.00012183
C       13.75671190       8.77782391       4.01483809      -0.00026194       0.00013151       0.00004300
O        9.36357845      10.72968760       2.45227275      -0.03045895      -0.03279820       0.01122663
O        8.96567005       8.52844519       2.84483229      -0.00342000      -0.00135863       0.00075039
H        0.63346871       9.73840280       0.27486021      -0.00249481       0.00112307       0.00320968
H        0.82721055      11.47395030       0.08763825       0.00052836      -0.00015873      -0.00174678
H        9.73237622       6.94887632       0.92035202       0.00055608       0.00024208       0.00039406
H       11.07025199       9.40163029       4.16234811       0.00011958       0.00004935      -0.00017027
H       13.89758806       7.07064486       1.93219154       0.00055686      -0.00014528      -0.00006434
H       13.22074539       5.72780021       0.09303944       0.00017413       0.00000331       0.00004804
H       11.82378061       6.37013082      -0.79167454       0.00004510      -0.00005805       0.00003109
H       11.61195774       5.01044039       0.30122334       0.00005764       0.00002035      -0.00003690
H       13.40726280       9.47807994       4.77528302       0.00001905       0.00000232      -0.00003014
H       14.50592582       9.28287449       3.39775055       0.00001063       0.00000804      -0.00004966
H       14.26339920       7.94686672       4.51497995       0.00001410      -0.00005690       0.00000761
O       -9.19423478      14.98971453       1.40286632      -0.00533536       0.00916855      -0.01130418
C      -10.22637467      14.09250864       1.74932300      -0.00215274       0.01355422      -0.00468159
C       -9.62851133      12.81906926       2.28820819      -0.00517669       0.00770795       0.00584337
O       -8.99797081      12.10855501       1.24681763      -0.00151896      -0.01897222       0.04156429
C       -9.69273272      16.29465088       1.20041758      -0.00228050       0.00715257      -0.00378483
C       -8.49654882      10.87463997       1.70460492      -0.00107646      -0.02817345       0.00720292
C       -7.93943528      10.09641676       0.54041163       0.02711803       0.01362514       0.01710486
O       -8.98910509       9.78131912      -0.34856812       0.03054762      -0.02387416       0.03321862
C       -8.73377568       8.63312837      -1.12451577      -0.00880813      -0.00889790       0.00840425
C       -8.60009361      17.17640254       0.65633692      -0.00280517       0.00327975       0.00170869
O       -8.47019690      16.91171381      -0.72613379      -0.00460333       0.00905111       0.00284648
C       -7.51474855      17.72554035      -1.36624586      -0.00092876       0.00433803      -0.00320792
C       -6.13501059      17.10798717      -1.37046157       0.00031424       0.00600126       0.00504492
O       -6.15098242      15.96919944      -2.19755285       0.00581369       0.00405478       0.01448536
C       -4.87325597      15.38952416      -2.32531363      -0.00174248      -0.00205326      -0.00150028
C       -4.99960586      14.15845572      -3.19148201      -0.00158036      -0.00742829       0.00270569
O       -5.40077101      14.48808357      -4.50767029      -0.00076103      -0.00953032       0.00303781
C       -6.80156217      14.41814065      -4.70435282      -0.00102150       0.00433551       0.00696063
C       -7.19331524      13.11799154      -5.36439641       0.00362888       0.00718963       0.00093007
O       -6.91350502      12.07150492      -4.46385676       0.00097489      -0.00773787      -0.02074033
C       -7.15737091      10.80755918      -5.03762648      -0.00416723      -0.00939560      -0.00597686
C       -6.81078775       9.74257699      -4.03052266       0.00903124      -0.00374377      -0.00365722
O       -7.79222140       9.73894297      -3.01422812       0.02501035      -0.02791576       0.00962269
C       -7.54384471       8.74470754      -2.05074025       0.00386764      -0.01374143       0.01605654
H       -5.70109236      13.44889110      -2.73982139      -0.01089070      -0.00422808       0.00320590
H       -8.21134501      10.70994090      -5.33140592      -0.00504067      -0.00833540       0.00767836
H       -9.63370512       8.44926798      -1.71584207      -0.03641735       0.03526494      -0.01845898
H       -9.29644396      10.28839240       2.17707695      -0.02363487       0.00431983      -0.00702156
H       -7.65751085      16.99562250       1.18951274      -0.00179628      -0.00161464      -0.00464568
H      -10.52577621      16.29435687       0.48329679      -0.00370893       0.00552982       0.00205614
H       -8.58140734       7.76237339      -0.46522586       0.03084513      -0.01521983       0.00086835
H       -6.53402549      10.67004456      -5.93697844       0.00919352       0.01950532       0.00667700
H       -7.46415361       9.18272975       0.92697575      -0.02172662      -0.00450386      -0.04918307
H       -7.70457804      11.03266559       2.45504561       0.00189214       0.02216492      -0.03357979
H       -4.02121862      13.67238897      -3.26405072       0.00702748       0.00327299      -0.01231654
H       -8.87895161      18.23116747       0.80823544      -0.00057380       0.00147024      -0.00022281
H      -10.06087055      16.70109599       2.15556903       0.00244359      -0.00204992      -0.00095085
H       -7.46886020      18.71866791      -0.89296596       0.01875340      -0.00023379      -0.00176282
H       -6.63643158       8.98008345      -1.47956589       0.01835708      -0.01451554      -0.01267354
H       -4.18237079      16.10115499      -2.79558190      -0.00140698       0.00371596       0.00638321
H       -6.78999421       8.76386622      -4.53566186      -0.02020802       0.00311374       0.00442086
H       -5.81241306       9.92957604      -3.61180755      -0.00207165       0.01180033       0.00204866
H       -7.38891894       7.76961935      -2.53563619      -0.01219829       0.00469452       0.00783245
H       -5.83822862      16.83062371      -0.34995681       0.00180187       0.00807810       0.00361839
H       -4.47051733      15.11206133      -1.33869603      -0.00693398      -0.00425795      -0.00428902
H       -5.41354568      17.85033257      -1.74544906      -0.00214567      -0.00290062      -0.00743849
H       -7.17512992      10.68739232       0.02671220      -0.00534903       0.02581998      -0.02416985
H       -7.84755937      17.86259595      -2.39978999      -0.00361347      -0.00610542      -0.00750537
H      -10.85440735      13.87356153       0.87643501       0.00310707      -0.00818384      -0.00205749
H      -10.86832536      14.53515411       2.52713719       0.00025388      -0.00784319       0.01297405
H      -10.43774063      12.20920884       2.72375471       0.01855676       0.00389420      -0.00566715
H       -8.90744110      13.05599466       3.08258003      -0.02520588      -0.00492331       0.00157151
H       -7.08112866      15.25690020      -5.34993879       0.00550647      -0.00295423      -0.01387653
H       -7.33181674      14.53097488      -3.75290445      -0.00285531      -0.00978836       0.00556798
H       -6.61406148      12.98740228      -6.28841180      -0.00951688       0.00946316       0.00253841
H       -8.26379543      13.12981082      -5.62272497       0.01041566       0.00911387       0.01171791
C       -1.06722576      12.34717883       2.67039709       0.00103085      -0.00162293      -0.00076183
H        0.93778812      12.96560557       2.16848385      -0.00145802      -0.00059688       0.00196184
H        0.78724219      12.24267301       3.76212024       0.00023328      -0.00127617       0.00054375
C       -1.59598955      12.20949932       1.24477321       0.00178782      -0.00041721      -0.00040329
H       -1.33951556      13.32342949       3.08158731       0.00357390       0.00118715      -0.00271676
H       -1.54537005      11.60011026       3.31321209      -0.00022855      -0.00266656      -0.00115494
H       -1.65479754      10.05417460       1.17110836      -0.00208176       0.00000414       0.00454493
H       -1.50983049      10.80822446      -0.40334068       0.00100148       0.00447742      -0.00065516
H       -1.20841758      13.03040652       0.63152565       0.00254241      -0.00050806       0.00134044
H       -2.68535003      12.30286416       1.23419906       0.00022377      -0.00323896       0.00144753
C        2.39986493      10.66501667       2.12469282       0.00054614      -0.00006322      -0.00006585
C        3.01728846      10.59624984       3.51705541       0.00067490      -0.00013678       0.00032496
N        4.46823402      10.40633478       3.47375918       0.00031757       0.00010169       0.00000421
C        5.01638409       9.16649296       3.60029064      -0.00113082      -0.00034571       0.00015329
C        6.33913017       8.94173830       3.37838186       0.00075710      -0.00075667       0.00009684
C        7.16248995      10.01597968       2.99815571      -0.00472444      -0.00037634       0.00106969
C        5.25853942      11.45513482       3.10764720       0.00039536       0.00046945      -0.00025900
C        6.58973071      11.29429066       2.87680009       0.00023377       0.00011146       0.00011541
H        2.84931242      11.49961665       1.57649821      -0.00004711       0.00033368       0.00009191
H        2.66302786       9.75536849       1.57765429       0.00050379       0.00038974      -0.00096594
H        2.58687159       9.76844597       4.08694664      -0.00034538       0.00018244       0.00007062
H        2.81738429      11.51467305       4.07180455      -0.00017506       0.00017745      -0.00012185
H        4.33915694       8.37236044       3.89189284       0.00009773       0.00037662       0.00004469
H        6.75008684       7.95006938       3.49078720      -0.00085267       0.00097196      -0.00008792
H        4.76642527      12.41502197       3.00242530       0.00027320       0.00033690       0.00020164
H        7.20809896      12.13239586       2.58799414       0.00015550      -0.00013153      -0.00000804
H        0.44479041      10.01518922       2.73024897      -0.00014852       0.00051365      -0.00127725
109
Properties=species:S:1:pos:R:3:forces:R:3 energy=-62275.75792520038 free_energy=-62275.77042862019 pbc="F F F"
C       -1.17026844      10.87716176       0.63347933      -0.00073649      -0.00130473       0.00103924
C        0.44559549      12.16251528       2.72620366       0.00040311      -0.00120936       0.00041649
C        0.88266531      10.82698869       2.12704532       0.00043598       0.00027990      -0.00076097
C        0.34365683      10.70558628       0.69976361      -0.00059119       0.00197237      -0.00050247
C        8.60517609       9.84268562       2.73543954       0.02364837       0.02197534      -0.00818459
C       10.29144939       8.19491252       2.57516007       0.00095594       0.00053132       0.00008667
C       10.54509350       7.31106595       1.53655049      -0.00070879       0.00003767      -0.00006866
C       11.30919088       8.69536019       3.37916652      -0.00031292      -0.00012919      -0.00008783
C       12.61993738       8.27427819       3.16245308       0.00029087      -0.00022298      -0.00029224
C       12.87819311       7.38848835       2.11154007      -0.00058481       0.00018740       0.00009882
C       11.86097312       6.90287052       1.29144337       0.00069010      -0.00007370       0.00006467
C       12.15473616       5.95016704       0.16280312      -0.00017211       0.00000179      -0.00002670
C       13.75652632       8.77779938       4.01491575      -0.00001107       0.00008470       0.00008871
O        9.36340066      10.72965598       2.45228111      -0.01975932      -0.02131537       0.00727748
O        8.96550238       8.52847676       2.84480888      -0.00223184      -0.00097096       0.00052324
H        0.63347265       9.73879325       0.27448390      -0.00274953       0.00122583       0.00323796
H        0.82723064      11.47435592       0.08742865       0.00053301      -0.00010099      -0.00192975
H        9.73223635       6.94888863       0.92035744       0.00019089       0.00008601       0.00013887
H       11.07007493       9.40164346       4.16236382       0.00002271       0.00007410      -0.00007308
H       13.89742870       7.07060382       1.93228366       0.00019702      -0.00005997      -0.00003637
H       13.22060463       5.72775661       0.09312728       0.00007234      -0.00000640       0.00001087
H       11.82366862       6.37010173      -0.79162216       0.00001882      -0.00002499       0.00001407
H       11.61180145       5.01042195       0.30127955       0.00002224       0.00000916      -0.00001271
H       13.40707263       9.47806539       4.77534932      -0.00000347       0.00000404      -0.00002848
H       14.50576269       9.28283473       3.39784195       0.00000485       0.00000595      -0.00002614
H       14.26319324       7.94683819       4.51507480       0.00000341      -0.00001141      -0.00000422
O       -9.14282554      14.97558848       1.42076824      -0.00549746       0.00945977      -0.01168735
C      -10.17606370      14.07958455       1.76705992      -0.00219709       0.01388919      -0.00485474
C       -9.57993475      12.80547820       2.30622204      -0.00524941       0.00787258       0.00602233
O       -8.95010325      12.09391809       1.26510931      -0.00169063      -0.01953542       0.04282498
C       -9.63998033      16.28105130       1.21843775      -0.00239756       0.00733609      -0.00390415
C       -8.45275954      10.85836348       1.72292093      -0.00120109      -0.02915001       0.00746310
C       -7.89375597      10.08030958       0.55956590       0.02786362       0.01390421       0.01783788
O       -8.94128882       9.76835920      -0.33308912       0.03134507      -0.02470648       0.03429484
C       -8.68531212       8.62095848      -1.10999584      -0.00895929      -0.00899386       0.00867879
C       -8.54683509      17.16177418       0.67368929      -0.00290740       0.00347251       0.00172934
O       -8.41853432      16.89753811      -0.70904127      -0.00471079       0.00943033       0.00289845
C       -7.46464948      17.71242156      -1.35013454      -0.00098681       0.00445157      -0.00336474
C       -6.08435439      17.09615066      -1.35651548       0.00032222       0.00613633       0.00522339
O       -6.10007781      15.95829394      -2.18493205       0.00586617       0.00408387       0.01513171
C       -4.82192266      15.37999191      -2.31466566      -0.00177431      -0.00223702      -0.00122565
C       -4.94824662      14.14898766      -3.18086263      -0.00179285      -0.00779271       0.00305736
O       -5.35109327      14.47858288      -4.49657850      -0.00060105      -0.01005493       0.00337088
C       -6.75198463      14.40657694      -4.69214011      -0.00083542       0.00459819       0.00712669
C       -7.14261401      13.10513157      -5.35032515       0.00393078       0.00740409       0.00089854
O       -6.86184520      12.06013027      -4.44833562       0.00112048      -0.00805223      -0.02134097
C       -7.10319239      10.79520428      -5.02099634      -0.00424413      -0.00975943      -0.00611514
C       -6.75718142       9.73175583      -4.01207461       0.00933892      -0.00382817      -0.00379968
O       -7.74080780       9.72746954      -2.99788266       0.02589238      -0.02876779       0.00998771
C       -7.49373435       8.73327483      -2.03396020       0.00391474      -0.01416409       0.01659071
H       -5.64892790      13.43902247      -2.72866610      -0.01143621      -0.00447347       0.00378630
H       -8.15649972      10.69596771      -5.31665372      -0.00519772      -0.00857324       0.00793900
H       -9.58423977       8.43801585      -1.70308620      -0.03741146       0.03649622      -0.01890138
H       -9.25536744      10.27330411       2.19223616      -0.02421138       0.00447917      -0.00735497
H       -7.60395512      16.97985699       1.20591438      -0.00182674      -0.00168253      -0.00481329
H      -10.47334745      16.28159178       0.50168818      -0.00383503       0.00570983       0.00214345
H       -8.53463175       7.74938437      -0.45142278       0.03175619      -0.01560755       0.00093587
H       -6.47804904      10.65736579      -5.91905795       0.00944127       0.02014847       0.00683590
H       -7.42165889       9.16518830       0.94676169      -0.02220183      -0.00462941      -0.05072422
H       -7.66276390      11.01357968       2.47607101       0.00195323       0.02286540      -0.03445500
H       -3.96962331      13.66334922      -3.25414324       0.00723904       0.00330402      -0.01264935
H       -8.82459108      18.21674388       0.82626354      -0.00054062       0.00145945      -0.00025452
H      -10.00728850      16.68792643       2.17372885       0.00256433      -0.00217149      -0.00097233
H       -7.41908989      18.70538427      -0.87649989       0.01926328      -0.00015275      -0.00187573
H       -6.58761584       8.96914051      -1.46095530       0.01890602      -0.01499765      -0.01293477
H       -4.13234678      16.09240926      -2.78564990      -0.00146954       0.00369362       0.00664709
H       -6.73369849       8.75263621      -4.51632092      -0.02080080       0.00320163       0.00457983
H       -5.76002050       9.92066464      -3.59134343      -0.00211916       0.01212408       0.00206175
H       -7.33728445       7.75833687      -2.51868539      -0.01257894       0.00477438       0.00793144
H       -5.78626153      16.81787438      -0.33664294       0.00186180       0.00834081       0.00365015
H       -4.41767894      15.10269393      -1.32861416      -0.00702863      -0.00429671      -0.00436348
H       -5.36397101      17.83963106      -1.73131725      -0.00210277      -0.00278874      -0.00776544
H       -7.12643276      10.67024728       0.04917443      -0.00538145       0.02647397      -0.02481971
H       -7.79892725      17.84963736      -2.38318181      -0.00373710      -0.00633615      -0.00774916
H      -10.80416549      13.86133896       0.89404480       0.00318080      -0.00843343      -0.00209027
H      -10.81770334      14.52308497       2.54463552       0.00025805      -0.00803148       0.01337328
H      -10.39011644      12.19683748       2.74173997       0.01911558       0.00398620      -0.00579865
H       -8.85860586      13.04157409       3.10060877      -0.02598418      -0.00502526       0.00162412
H       -7.03307371      15.24414788      -5.33861582       0.00631453      -0.00299062      -0.01427610
H       -7.28176491      14.52013719      -3.74050041      -0.00248237      -0.01015565       0.00589171
H       -6.56323277      12.97380647      -6.27417742      -0.00973725       0.00962075       0.00253768
H       -8.21310044      13.11550451      -5.60870264       0.01073845       0.00958694       0.01217014
C       -1.06734870      12.34745266       2.67003888       0.00103437      -0.00161001      -0.00092004
H        0.93773016      12.96586723       2.16821337      -0.00150892      -0.00054884       0.00191571
H        0.78710458      12.24294473       3.76183697       0.00004035      -0.00130499       0.00048893
C       -1.59619552      12.20979623       1.24442970       0.00165146      -0.00043743      -0.00050517
H       -1.33969768      13.32365334       3.08131059       0.00367172       0.00130710      -0.00304291
H       -1.54548131      11.60033971       3.31282369      -0.00029733      -0.00264506      -0.00130826
H       -1.65488409      10.05448817       1.17054527      -0.00225228      -0.00003347       0.00445193
H       -1.50993869      10.80884647      -0.40378275       0.00120821       0.00461214      -0.00091011
H       -1.20891209      13.03072548       0.63107084       0.00225942      -0.00030874       0.00138193
H       -2.68554898      12.30290358       1.23397471      -0.00000779      -0.00355688       0.00167199
C        2.39974877      10.66521084       2.12450175       0.00043480      -0.00012785      -0.00016167
C        3.01712947      10.59638374       3.51688543       0.00062954      -0.00020424       0.00037694
N        4.46806630      10.40643188       3.47363222       0.00197732       0.00031707      -0.00033712
C        5.01623494       9.16658218       3.60016116      -0.00493610      -0.00023544       0.00084500
C        6.33893424       8.94180970       3.37829263       0.00423670      -0.00117400      -0.00051451
C        7.16234398      10.01603481       2.99808967      -0.00401402       0.00016201       0.00085428
C        5.25844172      11.45521804       3.10754119      -0.00362206       0.00090927       0.00037624
C        6.58958264      11.29436178       2.87673205       0.00374973      -0.00056234      -0.00046085
H        2.84926496      11.49979231       1.57633927      -0.00007956       0.00040222       0.00003857
H        2.66290049       9.75555259       1.57746975       0.00044092       0.00045241      -0.00101460
H        2.58668403       9.76856959       4.08674080      -0.00039297       0.00020934       0.00002893
H        2.81723640      11.51479116       4.07166346      -0.00020538       0.00020698      -0.00015081
H        4.33896095       8.37245158       3.89174526       0.00061342       0.00085464      -0.00015080
H        6.74990107       7.95012911       3.49069689      -0.00121622       0.00135391      -0.00009359
H        4.76631564      12.41511944       3.00231449       0.00058729      -0.00008745       0.00024833
H        7.20799970      12.13245813       2.58793789      -0.00040317      -0.00047955       0.00018735
H        0.44463494      10.01544799       2.72994249      -0.00028698       0.00056847      -0.00141217
109
Properties=species:S:1:pos:R:3:forces:R:3 energy=-62275.75706882398 free_energy=-62275.77042862019 pbc="F F F"
C       -1.17032369      10.87752781       0.63305524      -0.00078009      -0.00132385       0.00088128
C        0.44547889      12.16279275       2.72589851       0.00037587      -0.00117527       0.00028432
C        0.88254715      10.82725269       2.12677043       0.00036275       0.00031936      -0.00088930
C        0.34361795      10.70594000       0.69944236      -0.00064439       0.00205065      -0.00061655
C        8.60492714       9.84261401       2.73544653       0.04516726       0.04194180      -0.01561618
C       10.29127904       8.19491727       2.57516589       0.00230360       0.00136483       0.00053007
C       10.54495330       7.31107222       1.53657191      -0.00192124      -0.00020874      -0.00054371
C       11.30902770       8.69536403       3.37919084      -0.00129947      -0.00014526      -0.00016212
C       12.61975677       8.27426704       3.16251079       0.00120509      -0.00050062      -0.00048372
C       12.87804449       7.38846356       2.11161040      -0.00206202       0.00020182      -0.00020540
C       11.86081288       6.90285251       1.29148726       0.00207937       0.00016281       0.00065094
C       12.15459927       5.95013924       0.16286581      -0.00040358      -0.00004148      -0.00015259
C       13.75634615       8.77777400       4.01499398      -0.00029493       0.00022595       0.00015661
O        9.36338042      10.72978035       2.45223447      -0.03736307      -0.04020784       0.01375911
O        8.96535375       8.52852168       2.84478495      -0.00432062      -0.00217015       0.00100580
H        0.63348682       9.73918048       0.27411323      -0.00296155       0.00131649       0.00327611
H        0.82725313      11.47475936       0.08722302       0.00054299      -0.00007439      -0.00209397
H        9.73209202       6.94889857       0.92035960       0.00053905       0.00023797       0.00036917
H       11.06989547       9.40165608       4.16238120       0.00010101       0.00007284      -0.00020506
H       13.89726261       7.07056493       1.93237688       0.00065962      -0.00017807      -0.00008676
H       13.22046361       5.72771256       0.09321431       0.00012623      -0.00000117       0.00003522
H       11.82355601       6.37007308      -0.79157010       0.00004781      -0.00005735       0.00003171
H       11.61164426       5.01040290       0.30133590       0.00006166       0.00002188      -0.00003318
H       13.40688158       9.47805120       4.77541581       0.00004428      -0.00003899      -0.00008570
H       14.50559977       9.28279545       3.39793350       0.00003179       0.00001671      -0.00006264
H       14.26298710       7.94681004       4.51516992       0.00002399      -0.00007086       0.00000765
O       -9.09141572      14.96146092       1.43866880      -0.00560429       0.00975062      -0.01208722
C      -10.12574823      14.06665700       1.78479465      -0.00220841       0.01428044      -0.00494543
C       -9.53135344      12.79188783       2.32423381      -0.00543445       0.00792527       0.00620505
O       -8.90223008      12.07928066       1.28340086      -0.00177503      -0.02019614       0.04407245
C       -9.58722696      16.26744819       1.23645606      -0.00246698       0.00757281      -0.00402506
C       -8.40897150      10.84209252       1.74123142      -0.00127590      -0.02998292       0.00773275
C       -7.84804636      10.06420919       0.57873275       0.02861223       0.01419455       0.01854777
O       -8.89341260       9.75543660      -0.31761926       0.03222781      -0.02545583       0.03535688
C       -8.63682552       8.60880812      -1.09547212      -0.00917202      -0.00909865       0.00897127
C       -8.49357643      17.14714583       0.69103912      -0.00300545       0.00342661       0.00178924
O       -8.36686988      16.88335906      -0.69194891      -0.00488299       0.00973867       0.00296795
C       -7.41455230      17.69929736      -1.33402253      -0.00107837       0.00472778      -0.00343162
C       -6.03370371      17.08432096      -1.34256630       0.00046968       0.00646293       0.00531126
O       -6.04918257      15.94740072      -2.17230965       0.00597134       0.00404525       0.01575571
C       -4.77059942      15.37047878      -2.30401762      -0.00191367      -0.00232631      -0.00118887
C       -4.89692176      14.13953897      -3.17024319      -0.00181976      -0.00816703       0.00339252
O       -5.30142408      14.46906673      -4.48549547      -0.00045294      -0.01053573       0.00368309
C       -6.70241245      14.39501019      -4.67993982      -0.00061607       0.00472989       0.00732654
C       -7.09191516      13.09226893      -5.33626292       0.00417593       0.00757134       0.00085950
O       -6.81018427      12.04875654      -4.43282720       0.00128385      -0.00832343      -0.02192634
C       -7.04901387      10.78285261      -5.00436582      -0.00430955      -0.01007605      -0.00634950
C       -6.70358139       9.72094131      -3.99362630       0.00965104      -0.00389820      -0.00386959
O       -7.68939338       9.71599149      -2.98154224       0.02669811      -0.02954823       0.01035619
C       -7.44361778       8.72184212      -2.01718270       0.00404820      -0.01456356       0.01708210
H       -5.59677642      13.42914819      -2.71751082      -0.01200122      -0.00468300       0.00440045
H       -8.10164926      10.68199528      -5.30189929      -0.00535020      -0.00881596       0.00819757
H       -9.53476167       8.42679935      -1.69031246      -0.03834117       0.03776323      -0.01931009
H       -9.21428942      10.25823456       2.20736552      -0.02477860       0.00460549      -0.00767234
H       -7.55040170      16.96408723       1.22231306      -0.00188239      -0.00171454      -0.00499229
H      -10.42091611      16.26882371       0.52007815      -0.00398979       0.00588550       0.00221180
H       -8.48784691       7.73641135      -0.43762234       0.03269091      -0.01590287       0.00104029
H       -6.42207313      10.64469118      -5.90113203       0.00966025       0.02078552       0.00700900
H       -7.37917859       9.14763893       0.96654438      -0.02264312      -0.00476186      -0.05217861
H       -7.62097927      10.99450661       2.49709414       0.00196599       0.02355580      -0.03529142
H       -3.91804158      13.65434740      -3.24421568       0.00737890       0.00334419      -0.01295463
H       -8.77023090      18.20231589       0.84428696      -0.00051789       0.00155982      -0.00026355
H       -9.95370534      16.67475216       2.19188754       0.00267890      -0.00227146      -0.00099067
H       -7.36932054      18.69209852      -0.86003280       0.01975301      -0.00009780      -0.00204048
H       -6.53879360       8.95820108      -1.44235718       0.01943644      -0.01551793      -0.01322347
H       -4.08234453      16.08368653      -2.77572570      -0.00159387       0.00369241       0.00685755
H       -6.67740997       8.74141702      -4.49697038      -0.02134437       0.00323630       0.00467836
H       -5.70764432       9.91176481      -3.57087983      -0.00213769       0.01244118       0.00204918
H       -7.28565338       7.74705230      -2.50172970      -0.01294468       0.00484268       0.00804773
H       -5.73428931      16.80513297      -0.32333086       0.00191829       0.00860575       0.00370752
H       -4.36482396      15.09336495      -1.31853328      -0.00715282      -0.00432817      -0.00429555
H       -5.31441102      17.82894458      -1.71718456      -0.00216074      -0.00278014      -0.00803296
H       -7.07766307      10.65310121       0.07172526      -0.00535546       0.02710371      -0.02541266
H       -7.75029507      17.83666817      -2.36657200      -0.00384322      -0.00656138      -0.00799046
H      -10.75391656      13.84911286       0.91165340       0.00319747      -0.00870548      -0.00217861
H      -10.76707698      14.51101147       2.56213343       0.00027933      -0.00824140       0.01373848
H      -10.34248605      12.18446691       2.75972432       0.01969926       0.00410528      -0.00595056
H       -8.80977146      13.02715124       3.11863937      -0.02668997      -0.00509113       0.00170881
H       -6.98502046      15.23138352      -5.32730758       0.00710339      -0.00293381      -0.01475600
H       -7.23172064      14.50929967      -3.72811222      -0.00215882      -0.01049263       0.00622911
H       -6.51240803      12.96021215      -6.25995250      -0.00996070       0.00977129       0.00252669
H       -8.16240790      13.10119436      -5.59468293       0.01108993       0.01005471       0.01261197
C       -1.06748399      12.34773107       2.66966649       0.00099790      -0.00158450      -0.00108819
H        0.93767041      12.96613088       2.16794058      -0.00159138      -0.00054133       0.00187780
H        0.78695373      12.24321702       3.76154855      -0.00018898      -0.00131407       0.00042997
C       -1.59643328      12.21007532       1.24406963       0.00144096      -0.00051416      -0.00065675
H       -1.33988809      13.32387822       3.08102689       0.00374795       0.00142999      -0.00344777
H       -1.54559769      11.60057447       3.31242714      -0.00039139      -0.00267895      -0.00140980
H       -1.65496018      10.05478919       1.17000251      -0.00238499      -0.00019439       0.00441543
H       -1.51001085      10.80940180      -0.40421598       0.00139658       0.00469473      -0.00117546
H       -1.20952334      13.03104889       0.63058004       0.00187790      -0.00018290       0.00141274
H       -2.68579292      12.30280872       1.23376217      -0.00027099      -0.00399843       0.00195622
C        2.39963147      10.66540453       2.12431152       0.00043222       0.00002151      -0.00013618
C        3.01697049      10.59651946       3.51671638       0.00059348      -0.00031255       0.00036037
N        4.46791566      10.40652988       3.47350225       0.00062704       0.00052306      -0.00020206
C        5.01603780       9.16667365       3.60004075      -0.00173891      -0.00062561       0.00027475
C        6.33878185       8.94187954       3.37819504       0.00120842      -0.00080134       0.00002278
C        7.16220988      10.01609998       2.99801850      -0.00595021      -0.00085580       0.00140178
C        5.25829059      11.45530920       3.10744332      -0.00026464       0.00030208      -0.00013984
C        6.58947917      11.29442481       2.87665600       0.00085163       0.00028872      -0.00003088
H        2.84921577      11.49997079       1.57617994      -0.00014240       0.00039195       0.00003383
H        2.66277045       9.75573989       1.57728619       0.00040411       0.00042303      -0.00110880
H        2.58649545       9.76869341       4.08653453      -0.00043569       0.00027380      -0.00001130
H        2.81708845      11.51490954       4.07152322      -0.00026510       0.00025538      -0.00016057
H        4.33876765       8.37254675       3.89159620       0.00028639       0.00058731      -0.00002848
H        6.74971094       7.95019221       3.49060735      -0.00102695       0.00120443      -0.00009654
H        4.76620898      12.41521135       3.00220429       0.00034401       0.00032924       0.00021953
H        7.20788613      12.13252048       2.58788476       0.00010394      -0.00024040       0.00002854
H        0.44447989      10.01570718       2.72963925      -0.00041097       0.00067251      -0.00155993
109
Properties=species:S:1:pos:R:3:forces:R:3 energy=-62275.75631462886 free_energy=-62275.77042862019 pbc="F F F"
C       -1.17035974      10.87785655       0.63265494      -0.00086537      -0.00149177       0.00078902
C        0.44536093      12.16306599       2.72560109       0.00031381      -0.00113478       0.00020717
C        0.88243459      10.82751461       2.12650345       0.00032264       0.00034475      -0.00100607
C        0.34359372      10.70628079       0.69913155      -0.00070137       0.00213021      -0.00069737
C        8.60477691       9.84264918       2.73541717       0.04657650       0.04298548      -0.01608778
C       10.29111825       8.19493441       2.57517170       0.00243247       0.00130132       0.00056393
C       10.54480959       7.31107447       1.53659131      -0.00271875      -0.00007439      -0.00058627
C       11.30886239       8.69536714       3.37921659      -0.00187993       0.00012583      -0.00000328
C       12.61958135       8.27425438       3.16257042       0.00168312      -0.00077796      -0.00073665
C       12.87788419       7.38843692       2.11167754      -0.00237846       0.00039899      -0.00003588
C       11.86065465       6.90283916       1.29153936       0.00283158      -0.00010821       0.00047088
C       12.15446031       5.95011121       0.16292759      -0.00053436       0.00002933      -0.00006342
C       13.75616207       8.77774985       4.01507235      -0.00028225       0.00015596       0.00018422
O        9.36325966      10.72981874       2.45222013      -0.03829868      -0.04132629       0.01413174
O        8.96519089       8.52855152       2.84475877      -0.00440705      -0.00193435       0.00101122
H        0.63352082       9.73956023       0.27374741      -0.00309220       0.00135314       0.00333318
H        0.82727251      11.47515686       0.08702435       0.00057867      -0.00005284      -0.00224306
H        9.73194732       6.94890927       0.92036194       0.00075623       0.00030497       0.00050367
H       11.06971781       9.40167100       4.16239860       0.00016832      -0.00002993      -0.00031295
H       13.89709995       7.07052500       1.93246945       0.00073206      -0.00021318      -0.00011239
H       13.22032175       5.72766913       0.09330200       0.00016112       0.00000993       0.00004967
H       11.82344379       6.37004416      -0.79151776       0.00005271      -0.00005731       0.00001727
H       11.61148749       5.01038430       0.30139235       0.00006659       0.00001840      -0.00003792
H       13.40669200       9.47803602       4.77548151       0.00003838      -0.00000313      -0.00004947
H       14.50543664       9.28275610       3.39802494       0.00003552       0.00002760      -0.00007962
H       14.26278100       7.94678138       4.51526521      -0.00000369      -0.00003527      -0.00001550
O       -9.03999763      14.94732922       1.45657088      -0.00574716       0.01007444      -0.01246631
C      -10.07542250      14.05372579       1.80253123      -0.00229102       0.01461506      -0.00513545
C       -9.48276280      12.77829333       2.34224728      -0.00557312       0.00807703       0.00639641
O       -8.85434794      12.06463983       1.30169757      -0.00185692      -0.02086526       0.04525560
C       -9.53446750      16.25384058       1.25447517      -0.00241123       0.00772919      -0.00410342
C       -8.36518300      10.82582639       1.75953793      -0.00135273      -0.03078127       0.00802419
C       -7.80232018      10.04811131       0.59790860       0.02936405       0.01427013       0.01923460
O       -8.84549310       9.74253872      -0.30215234       0.03318810      -0.02620399       0.03645349
C       -8.58831535       8.59666921      -1.08094258      -0.00952091      -0.00906646       0.00919533
C       -8.44031042      17.13250946       0.70838933      -0.00316554       0.00358140       0.00188118
O       -8.31519655      16.86917587      -0.67485278      -0.00504956       0.01010091       0.00300646
C       -7.36445650      17.68617661      -1.31790188      -0.00103593       0.00486314      -0.00355554
C       -5.98305635      17.07250005      -1.32861938       0.00045681       0.00678483       0.00539280
O       -5.99830998      15.93654470      -2.15972031       0.00606835       0.00408244       0.01635206
C       -4.71930726      15.36100843      -2.29339951      -0.00201988      -0.00242692      -0.00123680
C       -4.84563576      14.13012070      -3.15963773      -0.00187477      -0.00848889       0.00368893
O       -5.25178086      14.45953508      -4.47443316      -0.00033623      -0.01099753       0.00394201
C       -6.65285868      14.38343819      -4.66775787      -0.00048494       0.00485238       0.00758302
C       -7.04122308      13.07940068      -5.32221340       0.00449142       0.00774419       0.00085980
O       -6.75851875      12.03738403      -4.41733172       0.00140768      -0.00852764      -0.02254683
C       -6.99482973      10.77050336      -4.98773485      -0.00445242      -0.01046038      -0.00652224
C       -6.64998170       9.71013480      -3.97517316       0.01000252      -0.00407618      -0.00397551
O       -7.63797344       9.70450918      -2.96520190       0.02748591      -0.03022191       0.01066899
C       -7.39349084       8.71040988      -2.00040524       0.00418943      -0.01511770       0.01750636
H       -5.54460202      13.41926308      -2.70632969      -0.01249838      -0.00481284       0.00495272
H       -8.04678795      10.66802030      -5.28714135      -0.00543845      -0.00904049       0.00845381
H       -9.48526746       8.41560831      -1.67752445      -0.03913713       0.03904379      -0.01964270
H       -9.17320692      10.24318186       2.22247330      -0.02529569       0.00473540      -0.00800630
H       -7.49684401      16.94831307       1.23871191      -0.00192077      -0.00177887      -0.00515711
H      -10.36847525      16.25605145       0.53846893      -0.00419418       0.00605229       0.00224598
H       -8.44104490       7.72344952      -0.42382326       0.03362334      -0.01619156       0.00122145
H       -6.36609149      10.63201944      -5.88319915       0.00987881       0.02141019       0.00714346
H       -7.33671222       9.13008072       0.98631950      -0.02308982      -0.00479978      -0.05361661
H       -7.57921752      10.97544303       2.51811211       0.00196085       0.02423372      -0.03608945
H       -3.86648166      13.64542045      -3.23434021       0.00754106       0.00343782      -0.01322261
H       -8.71586478      18.18788259       0.86230789      -0.00047379       0.00154701      -0.00028713
H       -9.90011366      16.66157257       2.21004528       0.00277161      -0.00239035      -0.00098968
H       -7.31955038      18.67881141      -0.84355805       0.02016938       0.00005752      -0.00214971
H       -6.48996203       8.94726099      -1.42376781       0.01992095      -0.01596545      -0.01345789
H       -4.03237949      16.07500290      -2.76583569      -0.00177851       0.00377490       0.00697499
H       -6.62112148       8.73020599      -4.47760518      -0.02186311       0.00335052       0.00479716
H       -5.65527626       9.90287578      -3.55041411      -0.00216471       0.01277574       0.00200706
H       -7.23402017       7.73576534      -2.48476743      -0.01329238       0.00491824       0.00816487
H       -5.68230837      16.79237880      -0.31003232       0.00195886       0.00887059       0.00372824
H       -4.31198056      15.08411196      -1.30847398      -0.00732478      -0.00430546      -0.00430282
H       -5.26485923      17.81827753      -1.70304331      -0.00220391      -0.00268036      -0.00830463
H       -7.02885739      10.63594677       0.09433677      -0.00524552       0.02776831      -0.02596760
H       -7.70165598      17.82368952      -2.34995569      -0.00400907      -0.00673927      -0.00820991
H      -10.70365597      13.83688159       0.92926090       0.00326217      -0.00896012      -0.00219272
H      -10.71644082      14.49893118       2.57963231       0.00030231      -0.00844255       0.01410912
H      -10.29484583      12.17209756       2.77771120       0.02024128       0.00418895      -0.00607913
H       -8.76093184      13.01272542       3.13667297      -0.02739002      -0.00517041       0.00180198
H       -6.93698081      15.21860847      -5.31601914       0.00784607      -0.00289437      -0.01524818
H       -7.18168941      14.49846053      -3.71573906      -0.00188880      -0.01081614       0.00647848
H       -6.46158283      12.94661654      -6.24573634      -0.01023865       0.00991634       0.00249615
H       -8.11171887      13.08687166      -5.58066823       0.01137449       0.01048580       0.01300060
C       -1.06762518      12.34799500       2.66931443       0.00095362      -0.00166642      -0.00126434
H        0.93759999      12.96639291       2.16767051      -0.00168894      -0.00053479       0.00184573
H        0.78680765      12.24348971       3.76126543      -0.00039995      -0.00131896       0.00037205
C       -1.59666617      12.21031727       1.24372301       0.00125606      -0.00062717      -0.00076531
H       -1.34008053      13.32409680       3.08075052       0.00380827       0.00153653      -0.00385213
H       -1.54571352      11.60080209       3.31206132      -0.00047344      -0.00274245      -0.00145458
H       -1.65501951      10.05505462       1.16948687      -0.00241127      -0.00037256       0.00439082
H       -1.51003684      10.80987497      -0.40462861       0.00157979       0.00471674      -0.00139633
H       -1.21009932      13.03134538       0.63013438       0.00149329      -0.00012778       0.00141228
H       -2.68603916      12.30264297       1.23353461      -0.00052573      -0.00445887       0.00223922
C        2.39951800      10.66560105       2.12412394       0.00044775       0.00000991      -0.00009962
C        3.01681351      10.59665132       3.51654994       0.00067711      -0.00000243       0.00024939
N        4.46776987      10.40663178       3.47337106      -0.00055826       0.00022838       0.00000768
C        5.01582763       9.16676235       3.59992284       0.00291252      -0.00064528      -0.00065209
C        6.33864152       8.94193167       3.37809836      -0.00298369       0.00124568       0.00046639
C        7.16206151      10.01616762       2.99795124      -0.00565755      -0.00223935       0.00159845
C        5.25815963      11.45539324       3.10734285       0.00077224       0.00048238      -0.00036835
C        6.58936195      11.29448285       2.87658423      -0.00002646       0.00144181      -0.00006744
H        2.84916658      11.50015029       1.57602085      -0.00018751       0.00040325       0.00003533
H        2.66264032       9.75592780       1.57710374       0.00037412       0.00046116      -0.00116703
H        2.58630811       9.76881825       4.08632773      -0.00051325       0.00020080       0.00003441
H        2.81694150      11.51502853       4.07138371      -0.00029940       0.00020752      -0.00019883
H        4.33858235       8.37264764       3.89144456      -0.00050382      -0.00007325       0.00026076
H        6.74951802       7.95026247       3.49051622      -0.00039724       0.00010768      -0.00000847
H        4.76610178      12.41530518       3.00209370       0.00035024       0.00037920       0.00021969
H        7.20778660      12.13257959       2.58782933       0.00002326      -0.00042546       0.00008299
H        0.44432802      10.01596410       2.72934135      -0.00049623       0.00074758      -0.00166626
109
Properties=species:S:1:pos:R:3:forces:R:3 energy=-62275.755622066885 free_energy=-62275.77042862019 pbc="F F F"
C       -1.17037150      10.87813384       0.63228412      -0.00092627      -0.00171713       0.00075056
C        0.44524605      12.16333446       2.72532073       0.00025624      -0.00124434       0.00016054
C        0.88233123      10.82777277       2.12624818       0.00032151       0.00036895      -0.00104725
C        0.34358705      10.70660340       0.69883634      -0.00069302       0.00224920      -0.00077546
C        8.60465136       9.84269377       2.73538089       0.04497785       0.04169393      -0.01551192
C       10.29096426       8.19494427       2.57518434       0.00157964       0.00118923       0.00011802
C       10.54463941       7.31107954       1.53660462      -0.00021496      -0.00015926      -0.00011539
C       11.30867175       8.69537714       3.37924277       0.00037244      -0.00052631      -0.00021279
C       12.61942700       8.27423326       3.16262107      -0.00042355       0.00015205      -0.00003675
C       12.87770667       7.38841570       2.11174585      -0.00022557      -0.00000632      -0.00007343
C       11.86052975       6.90282047       1.29158920      -0.00003827       0.00016123       0.00022006
C       12.15431709       5.95008347       0.16298880       0.00002870       0.00000310      -0.00003660
C       13.75597667       8.77772642       4.01515226      -0.00003615       0.00005540       0.00000723
O        9.36314482      10.72983510       2.45221005      -0.03732923      -0.04012350       0.01371397
O        8.96503079       8.52858764       2.84473968      -0.00431222      -0.00202262       0.00099272
H        0.63358092       9.73993101       0.27338747      -0.00311869       0.00132126       0.00341779
H        0.82728442      11.47555064       0.08683515       0.00060848      -0.00009587      -0.00232754
H        9.73181186       6.94892207       0.92036944       0.00006315       0.00006498       0.00005431
H       11.06953985       9.40168155       4.16241282      -0.00002079       0.00019779      -0.00008460
H       13.89694270       7.07048350       1.93256138       0.00012867      -0.00003173      -0.00001843
H       13.22018207       5.72762478       0.09338953       0.00001569      -0.00001961      -0.00001599
H       11.82333192       6.37001495      -0.79146514       0.00000399      -0.00001691      -0.00001683
H       11.61133176       5.01036582       0.30144835      -0.00000972      -0.00003620      -0.00000685
H       13.40650205       9.47802124       4.77554762      -0.00003597       0.00001467      -0.00003839
H       14.50527418       9.28271661       3.39811586       0.00003476       0.00002541      -0.00001850
H       14.26257460       7.94675302       4.51535962       0.00003206      -0.00002640       0.00002549
O       -8.98856890      14.93319343       1.47447669      -0.00582927       0.01028175      -0.01284410
C      -10.02508279      14.04078917       1.82026812      -0.00231892       0.01493835      -0.00521660
C       -9.43416086      12.76469370       2.36026431      -0.00560012       0.00833237       0.00655180
O       -8.80645547      12.04999200       1.32000091      -0.00198793      -0.02150327       0.04640007
C       -9.48169394      16.24022456       1.27249812      -0.00251629       0.00798567      -0.00429267
C       -8.32139685      10.80956089       1.77784166      -0.00134689      -0.03156447       0.00826043
C       -7.75659915      10.03200107       0.61709048       0.03008723       0.01448703       0.01992697
O       -8.79755850       9.72964511      -0.28667557       0.03405738      -0.02696681       0.03748286
C       -8.53978873       8.58453662      -1.06640760      -0.00967740      -0.00904644       0.00942141
C       -8.38703560      17.11786602       0.72574347      -0.00321901       0.00363952       0.00193083
O       -8.26351004      16.85498632      -0.65775192      -0.00525722       0.01042035       0.00308406
C       -7.31435458      17.67305706      -1.30177101      -0.00113726       0.00510913      -0.00366551
C       -5.93241156      17.06069421      -1.31468115       0.00045788       0.00699484       0.00548813
O       -5.94746289      15.92574348      -2.14719392       0.00614321       0.00421762       0.01683486
C       -4.66805241      15.35159400      -2.28282601      -0.00214601      -0.00244892      -0.00129387
C       -4.79438448      14.12073897      -3.14904893      -0.00204058      -0.00872672       0.00389808
O       -5.20217748      14.44998538      -4.46338936      -0.00026661      -0.01140423       0.00415456
C       -6.60333259      14.37185887      -4.65559092      -0.00036585       0.00500073       0.00780892
C       -6.99053311      13.06652508      -5.30817234       0.00458908       0.00792992       0.00077087
O       -6.70684706      12.02601215      -4.40185007       0.00151649      -0.00886846      -0.02315849
C       -6.94063754      10.75815053      -4.97109897      -0.00445993      -0.01072824      -0.00674701
C       -6.59637751       9.69933164      -3.95671350       0.01035035      -0.00414526      -0.00404435
O       -7.58654501       9.69302626      -2.94886217       0.02825749      -0.03099830       0.01107562
C       -7.34335215       8.69897774      -1.98362639       0.00425437      -0.01548314       0.01796055
H       -5.49236236      13.40936544      -2.69508475      -0.01289619      -0.00487455       0.00542784
H       -7.99191073      10.65404140      -5.27237692      -0.00559725      -0.00929066       0.00868698
H       -9.43575348       8.40443171      -1.66472662      -0.04001233       0.04027821      -0.02000704
H       -9.13211960      10.22814650       2.23756915      -0.02583935       0.00482768      -0.00831359
H       -7.44327673      16.93253234       1.25511321      -0.00198195      -0.00183385      -0.00531695
H      -10.31602158      16.24327383       0.55686194      -0.00430461       0.00620796       0.00235159
H       -8.39421976       7.71049598      -0.41002439       0.03450519      -0.01648916       0.00139439
H       -6.31009947      10.61934987      -5.86525738       0.01004980       0.02200280       0.00730582
H       -7.29426612       9.11251394       1.00608160      -0.02346929      -0.00486704      -0.05503058
H       -7.53747660      10.95638320       2.53911944       0.00196617       0.02488226      -0.03685829
H       -3.81494440      13.63659143      -3.22457525       0.00785303       0.00357007      -0.01343483
H       -8.66148891      18.17344150       0.88032823      -0.00046248       0.00161779      -0.00028038
H       -9.84650963      16.64838552       2.22820445       0.00285764      -0.00250256      -0.00095586
H       -7.26977611      18.66552531      -0.82707130       0.02054478       0.00024757      -0.00225795
H       -6.44111997       8.93632215      -1.40518388       0.02038986      -0.01642310      -0.01365986
H       -3.98245372      16.06636485      -2.75599068      -0.00197658       0.00397879       0.00695534
H       -6.56482802       8.71900464      -4.45822432      -0.02235911       0.00339371       0.00488679
H       -5.60291309       9.89399693      -3.52994467      -0.00219576       0.01312102       0.00195273
H       -7.18238071       7.72447727      -2.46779402      -0.01363726       0.00494626       0.00823374
H       -5.63031105      16.77958920      -0.29676029       0.00195327       0.00914937       0.00367834
H       -4.25917333      15.07497496      -1.29843442      -0.00749307      -0.00423351      -0.00441585
H       -5.21531446      17.80763558      -1.68888623      -0.00222313      -0.00250342      -0.00857801
H       -6.98007058      10.61877697       0.11696719      -0.00516803       0.02836404      -0.02646338
H       -7.65300766      17.81070600      -2.33333040      -0.00418852      -0.00685546      -0.00839393
H      -10.65337756      13.82464282       0.94686906       0.00327745      -0.00921136      -0.00226145
H      -10.66579060      14.48684401       2.59713300       0.00032130      -0.00865410       0.01445150
H      -10.24719094      12.15972944       2.79570238       0.02068408       0.00419717      -0.00616316
H       -8.71208410      12.99829386       3.15471101      -0.02810147      -0.00523127       0.00188439
H       -6.88895761      15.20582150      -5.30475041       0.00849516      -0.00289898      -0.01572883
H       -7.13167863      14.48762058      -3.70338065      -0.00175195      -0.01113198       0.00670932
H       -6.41075494      12.93301833      -6.23152629      -0.01053709       0.01006537       0.00245219
H       -8.06103330      13.07253016      -5.56665889       0.01169026       0.01088786       0.01335278
C       -1.06776567      12.34823640       2.66899958       0.00090323      -0.00179352      -0.00141525
H        0.93751370      12.96665173       2.16740412      -0.00179534      -0.00051835       0.00181803
H        0.78667702      12.24376495       3.76099284      -0.00055480      -0.00132691       0.00036060
C       -1.59686533      12.21051499       1.24340379       0.00113671      -0.00074952      -0.00087247
H       -1.34026928      13.32430389       3.08049043       0.00385795       0.00159089      -0.00423549
H       -1.54582445      11.60101841       3.31174663      -0.00052044      -0.00283836      -0.00147332
H       -1.65505420      10.05527676       1.16900920      -0.00237462      -0.00061313       0.00445268
H       -1.50999832      10.81022780      -0.40501796       0.00171559       0.00471167      -0.00155126
H       -1.21054146      13.03160468       0.62977068       0.00119908      -0.00021366       0.00141842
H       -2.68624936      12.30247057       1.23326987      -0.00073859      -0.00488731       0.00248325
C        2.39941078      10.66579649       2.12394133       0.00040209       0.00010480      -0.00013310
C        3.01665957      10.59678828       3.51638419       0.00060713      -0.00025286       0.00032806
N        4.46760695      10.40672834       3.47324554       0.00027275       0.00042510      -0.00016188
C        5.01567582       9.16685152       3.59979417      -0.00044030      -0.00060499      -0.00001155
C        6.33844671       8.94201774       3.37800626      -0.00002909      -0.00061280       0.00023311
C        7.16191923      10.01621746       2.99788386      -0.00564724      -0.00089085       0.00135565
C        5.25803212      11.45548162       3.10724110       0.00048620       0.00029993      -0.00029502
C        6.58923707      11.29455962       2.87650982       0.00016201       0.00044760       0.00008176
H        2.84911890      11.50033039       1.57586295      -0.00021531       0.00043375       0.00003846
H        2.66251163       9.75611670       1.57692263       0.00038358       0.00045084      -0.00122105
H        2.58612050       9.76894188       4.08612228      -0.00052454       0.00027478      -0.00000778
H        2.81679457      11.51514698       4.07124533      -0.00033896       0.00030694      -0.00017010
H        4.33838135       8.37273697       3.89129821       0.00010014       0.00044623       0.00004285
H        6.74933288       7.95031696       3.49042739      -0.00095576       0.00111465      -0.00009620
H        4.76599336      12.41539967       3.00198309       0.00029448       0.00044394       0.00022922
H        7.20767393      12.13264344       2.58777567       0.00016814      -0.00021969       0.00001405
H        0.44418114      10.01621728       2.72905133      -0.00052957       0.00081037      -0.00172730
109
Properties=species:S:1:pos:R:3:forces:R:3 energy=-62275.75494248031 free_energy=-62275.77042862019 pbc="F F F"
C       -1.17035710      10.87836665       0.63194483      -0.00092590      -0.00187959       0.00074549
C        0.44514297      12.16359376       2.72506694       0.00025276      -0.00124092       0.00018659
C        0.88224026      10.82802764       2.12600715       0.00032005       0.00032711      -0.00106144
C        0.34360013      10.70690989       0.69855751      -0.00065944       0.00218184      -0.00082302
C        8.60450870       9.84273693       2.73534877       0.04437577       0.04080778      -0.01527015
C       10.29080104       8.19495825       2.57518296       0.00194144       0.00176933       0.00097086
C       10.54449232       7.31108736       1.53663044      -0.00076482      -0.00061774      -0.00083506
C       11.30850372       8.69538785       3.37927609       0.00009479      -0.00108159      -0.00096509
C       12.61925613       8.27421482       3.16267534      -0.00057542       0.00052440       0.00037855
C       12.87754432       7.38839394       2.11181877      -0.00032374      -0.00038135      -0.00055754
C       11.86037314       6.90280410       1.29163870       0.00048792       0.00024858       0.00042146
C       12.15417789       5.95005627       0.16305166      -0.00012717       0.00000429      -0.00000739
C       13.75579120       8.77770151       4.01523088       0.00011230       0.00000208      -0.00000766
O        9.36301084      10.72986406       2.45219914      -0.03672546      -0.03944132       0.01349580
O        8.96486893       8.52862194       2.84471095      -0.00429320      -0.00202101       0.00094277
H        0.63366879       9.74029234       0.27303099      -0.00307456       0.00135022       0.00359133
H        0.82728692      11.47594199       0.08665713       0.00068237      -0.00011892      -0.00239932
H        9.73166690       6.94893236       0.92037126       0.00034484       0.00020443       0.00029292
H       11.06936361       9.40169418       4.16242786      -0.00006129       0.00040349       0.00015804
H       13.89678049       7.07044316       1.93265354       0.00010002      -0.00000622       0.00000869
H       13.22003942       5.72758167       0.09347744       0.00007655      -0.00001619      -0.00000143
H       11.82321945       6.36998607      -0.79141288       0.00000875      -0.00002052      -0.00001524
H       11.61117458       5.01034684       0.30150472       0.00001214      -0.00001226      -0.00001930
H       13.40631179       9.47800637       4.77561361      -0.00006070       0.00002386      -0.00003590
H       14.50511105       9.28267724       3.39820668       0.00000235       0.00001011       0.00000659
H       14.26236882       7.94672427       4.51545510       0.00000427       0.00000919       0.00000334
O       -8.93712519      14.91905112       1.49238732      -0.00595724       0.01051083      -0.01322641
C       -9.97472746      14.02784719       1.83800895      -0.00226593       0.01528287      -0.00533134
C       -9.38554354      12.75108967       2.37828604      -0.00578839       0.00853896       0.00669536
O       -8.75855453      12.03533479       1.33831138      -0.00213647      -0.02210176       0.04752851
C       -9.42890573      16.22660247       1.29052409      -0.00263948       0.00815176      -0.00440210
C       -8.27762838      10.79328899       1.79614396      -0.00135428      -0.03241706       0.00848576
C       -7.71090597      10.01587308       0.63627738       0.03076798       0.01480019       0.02064288
O       -8.74963351       9.71673661      -0.27118060       0.03480238      -0.02777010       0.03843248
C       -8.49124695       8.57240530      -1.05186809      -0.00995093      -0.00910866       0.00965935
C       -8.33374816      17.10321734       0.74310164      -0.00321066       0.00360334       0.00191739
O       -8.21180674      16.84078862      -0.64064445      -0.00541753       0.01084641       0.00316942
C       -7.26424242      17.65994027      -1.28562672      -0.00126386       0.00531644      -0.00372648
C       -5.88176330      17.04889404      -1.30075147       0.00044584       0.00725895       0.00550896
O       -5.89663360      15.91500219      -2.13474143       0.00620019       0.00441051       0.01722097
C       -4.61682496      15.34223149      -2.27229733      -0.00227511      -0.00242758      -0.00141472
C       -4.74316554      14.11140076      -3.13848815      -0.00201762      -0.00891769       0.00399894
O       -5.15262648      14.44042119      -4.45236812      -0.00022143      -0.01170534       0.00428069
C       -6.55384143      14.36027321      -4.64343845      -0.00035381       0.00513001       0.00793910
C       -6.93984940      13.05364004      -5.29414204       0.00460237       0.00811863       0.00077635
O       -6.65516697      12.01463674      -4.38638098       0.00160170      -0.00905001      -0.02372658
C       -6.88643549      10.74579793      -4.95446107      -0.00451134      -0.01114476      -0.00700197
C       -6.54277148       9.68853063      -3.93825002       0.01065862      -0.00424212      -0.00412244
O       -7.53510671       9.68154111      -2.93252075       0.02898979      -0.03172180       0.01146603
C       -7.29320210       8.68754754      -1.96684327       0.00429944      -0.01586342       0.01843584
H       -5.44002602      13.39944910      -2.68375503      -0.01323343      -0.00487870       0.00579925
H       -7.93701744      10.64005816      -5.25760791      -0.00576260      -0.00953936       0.00889406
H       -9.38622119       8.39325750      -1.65192359      -0.04083302       0.04143951      -0.02036119
H       -9.09104743      10.21312361       2.25265067      -0.02636937       0.00495846      -0.00865390
H       -7.38969859      16.91674474       1.27151527      -0.00207003      -0.00186413      -0.00544955
H      -10.26355222      16.23048992       0.57525961      -0.00442802       0.00637388       0.00243460
H       -8.34736689       7.69754510      -0.39622524       0.03534292      -0.01682899       0.00148923
H       -6.25409641      10.60667957      -5.84730622       0.01021325       0.02258724       0.00743260
H       -7.25184693       9.09493435       1.02583028      -0.02380561      -0.00492372      -0.05640128
H       -7.49577996      10.93731100       2.56012823       0.00193783       0.02548318      -0.03761893
H       -3.76342623      13.62786967      -3.21497538       0.00818104       0.00385389      -0.01358896
H       -8.60709808      18.15899180       0.89834813      -0.00045793       0.00170699      -0.00025369
H       -9.79288922      16.63518923       2.24636696       0.00293436      -0.00259235      -0.00091401
H       -7.21999336      18.65223868      -0.81056855       0.02087156       0.00043871      -0.00235234
H       -6.39226636       8.92538472      -1.38660471       0.02088676      -0.01686376      -0.01384437
H       -3.93256169      16.05777792      -2.74618419      -0.00220656       0.00421277       0.00682369
H       -6.50853233       8.70780887      -4.43882882      -0.02285061       0.00347012       0.00497401
H       -5.55055800       9.88512683      -3.50947861      -0.00220172       0.01345740       0.00189736
H       -7.13073362       7.71318845      -2.45080682      -0.01398655       0.00499604       0.00828711
H       -5.57828767      16.76674883      -0.28352119       0.00190590       0.00939044       0.00361993
H       -4.20639533      15.06592563      -1.28842105      -0.00764626      -0.00409262      -0.00461092
H       -5.16576808      17.79701994      -1.67470691      -0.00227054      -0.00229961      -0.00882756
H       -6.93134845      10.60157660       0.13958293      -0.00515210       0.02894285      -0.02691236
H       -7.60434414      17.79771402      -2.31669146      -0.00441305      -0.00691068      -0.00858497
H      -10.60308119      13.81239770       0.96447994       0.00329622      -0.00946027      -0.00232039
H      -10.61512444      14.47474816       2.61463732       0.00033698      -0.00884655       0.01479927
H      -10.19952016      12.14736202       2.81369955       0.02113404       0.00421799      -0.00624003
H       -8.66322477      12.98385659       3.17275532      -0.02873699      -0.00526366       0.00199965
H       -6.84095917      15.19302041      -5.29350359       0.00903362      -0.00297061      -0.01617937
H       -7.08169358      14.47678135      -3.69103576      -0.00177228      -0.01143707       0.00692993
H       -6.35992247      12.91941765      -6.21731905      -0.01085942       0.01022916       0.00232968
H       -8.01034953      13.05816688      -5.55265793       0.01193096       0.01121175       0.01364199
C       -1.06789320      12.34845438       2.66874048       0.00088384      -0.00197027      -0.00146881
H        0.93741239      12.96690679       2.16714222      -0.00192970      -0.00057378       0.00186430
H        0.78657831      12.24404400       3.76073750      -0.00063393      -0.00136522       0.00035882
C       -1.59699919      12.21067520       1.24313061       0.00106876      -0.00096083      -0.00092700
H       -1.34044388      13.32449986       3.08026175       0.00394278       0.00158666      -0.00456659
H       -1.54592155      11.60122275       3.31149929      -0.00053559      -0.00297090      -0.00148100
H       -1.65506291      10.05545593       1.16856124      -0.00229724      -0.00087888       0.00460757
H       -1.50989664      10.81049060      -0.40538325       0.00180982       0.00470777      -0.00162990
H       -1.21077420      13.03182460       0.62951598       0.00109404      -0.00037631       0.00140969
H       -2.68638300      12.30236322       1.23296832      -0.00084949      -0.00521160       0.00264780
C        2.39931056      10.66599273       2.12376318       0.00046170       0.00005780      -0.00013440
C        3.01651092      10.59692161       3.51622171       0.00065535      -0.00025867       0.00036287
N        4.46745589      10.40682964       3.47311878       0.00052619       0.00019139      -0.00014078
C        5.01552054       9.16693639       3.59966651      -0.00262052      -0.00024116       0.00034927
C        6.33826064       8.94209602       3.37791344       0.00187814      -0.00193538       0.00011577
C        7.16177419      10.01626445       2.99782012      -0.00578016       0.00025737       0.00116602
C        5.25790604      11.45556885       3.10713951       0.00081110       0.00025642      -0.00036097
C        6.58911917      11.29463180       2.87643573      -0.00007427      -0.00034204       0.00028573
H        2.84907419      11.50051005       1.57570691      -0.00021938       0.00046782       0.00005640
H        2.66238527       9.75630445       1.57674306       0.00041460       0.00049469      -0.00123986
H        2.58593437       9.76906531       4.08591736      -0.00050205       0.00030106      -0.00001224
H        2.81664939      11.51526596       4.07110757      -0.00033691       0.00030567      -0.00016179
H        4.33818967       8.37283147       3.89114902       0.00033870       0.00063657      -0.00003908
H        6.74914838       7.95037444       3.49033685      -0.00129749       0.00169554      -0.00014287
H        4.76588762      12.41549182       3.00187217       0.00021631       0.00056283       0.00022952
H        7.20757519      12.13269686       2.58772116       0.00029578       0.00001181      -0.00005470
H        0.44403930      10.01646593       2.72876999      -0.00049884       0.00082613      -0.00174173
109
Properties=species:S:1:pos:R:3:forces:R:3 energy=-62275.75421261406 free_energy=-62275.77042862019 pbc="F F F"
C       -1.17031392      10.87857186       0.63163418      -0.00089068      -0.00213262       0.00080694
C        0.44505012      12.16385012       2.72483854       0.00027141      -0.00135394       0.00022069
C        0.88216143      10.82827941       2.12578425       0.00041497       0.00034261      -0.00106663
C        0.34363335      10.70720529       0.69830048      -0.00060034       0.00231681      -0.00082040
C        8.60468345       9.84307249       2.73520683      -0.01650446      -0.01467345       0.00563268
C       10.29066101       8.19499657       2.57520517      -0.00103813      -0.00125170      -0.00119303
C       10.54432553       7.31108081       1.53663460       0.00133854       0.00062740       0.00106978
C       11.30832814       8.69538154       3.37929021       0.00070792       0.00065222       0.00084159
C       12.61908220       8.27420540       3.16273819      -0.00028527      -0.00017673      -0.00021219
C       12.87737130       7.38836368       2.11187861       0.00106525       0.00027192       0.00057077
C       11.86023652       6.90279111       1.29169609      -0.00142777      -0.00021031      -0.00055057
C       12.15403423       5.95002940       0.16311450       0.00023112      -0.00002265       0.00003624
C       13.75560852       8.77767561       4.01530926      -0.00000320       0.00005734      -0.00003332
O        9.36262052      10.72961514       2.45228346       0.01296886       0.01394612      -0.00480563
O        8.96467492       8.52863781       2.84468983       0.00154328       0.00048387      -0.00025940
H        0.63377790       9.74065300       0.27268260      -0.00291947       0.00125617       0.00376794
H        0.82728269      11.47633608       0.08649294       0.00075961      -0.00023016      -0.00237498
H        9.73153035       6.94894704       0.92037987      -0.00050948      -0.00024852      -0.00038729
H       11.06918580       9.40171334       4.16244765       0.00001805      -0.00025918      -0.00019357
H       13.89662009       7.07040235       1.93274592      -0.00022964       0.00004653       0.00000451
H       13.21989822       5.72753843       0.09356574      -0.00002452      -0.00003207      -0.00003755
H       11.82310729       6.36995696      -0.79136051      -0.00002251       0.00002097      -0.00001027
H       11.61101810       5.01032831       0.30156089      -0.00002217      -0.00000803       0.00001749
H       13.40612113       9.47799222       4.77567974       0.00001180      -0.00000436      -0.00000089
H       14.50494770       9.28263812       3.39829822       0.00000917      -0.00000529       0.00000584
H       14.26216256       7.94669581       4.51555031       0.00003961      -0.00002827       0.00002189
O       -8.88566731      14.90490235       1.51030239      -0.00609626       0.01073827      -0.01359236
C       -9.92435498      14.01489909       1.85575392      -0.00226212       0.01553047      -0.00554290
C       -9.33691035      12.73748397       2.39631202      -0.00609517       0.00873899       0.00687537
O       -8.71064622      12.02066811       1.35662821      -0.00233299      -0.02273530       0.04871064
C       -9.37610419      16.21297132       1.30855531      -0.00265733       0.00839193      -0.00451455
C       -8.23387604      10.77701004       1.81444237      -0.00139844      -0.03328550       0.00864601
C       -7.66525394       9.99972060       0.65546626       0.03140074       0.01518071       0.02136797
O       -8.70173551       9.70380113      -0.25566139       0.03546572      -0.02860314       0.03935432
C       -8.44269426       8.56026930      -1.03732425      -0.01031827      -0.00925291       0.00994092
C       -8.28044686      17.08855663       0.76046168      -0.00326073       0.00392699       0.00195929
O       -8.16008262      16.82658153      -0.62353075      -0.00565290       0.01113691       0.00322485
C       -7.21411757      17.64681900      -1.26947033      -0.00135005       0.00562048      -0.00379932
C       -5.83110622      17.03709352      -1.28683260       0.00042605       0.00771964       0.00549138
O       -5.84581036      15.90431346      -2.12235784       0.00632304       0.00450027       0.01745635
C       -4.56561112      15.33290401      -2.26179018      -0.00235653      -0.00219321      -0.00167024
C       -4.69196715      14.10209644      -3.12794044      -0.00205652      -0.00908053       0.00404996
O       -5.10312112      14.43084875      -4.44135271      -0.00013840      -0.01196960       0.00435936
C       -6.50437885      14.34867972      -4.63129421      -0.00044894       0.00525847       0.00815535
C       -6.88916744      13.04074494      -5.28011718       0.00463730       0.00828004       0.00070184
O       -6.60348060      12.00325553      -4.37092188       0.00163844      -0.00934947      -0.02429712
C       -6.83223378      10.73344031      -4.93782737      -0.00465484      -0.01140308      -0.00721887
C       -6.48918080       9.67772679      -3.91979212       0.01096195      -0.00439489      -0.00423265
O       -7.48366697       9.67005106      -2.91617995       0.02965021      -0.03233957       0.01180971
C       -7.24304447       8.67612234      -1.95005531       0.00437599      -0.01633716       0.01889706
H       -5.38759992      13.38952319      -2.67232487      -0.01342283      -0.00484239       0.00602146
H       -7.88211805      10.62607861      -5.24284584      -0.00591020      -0.00980010       0.00908860
H       -9.33667140       8.38208343      -1.63911710      -0.04163632       0.04249259      -0.02073450
H       -9.04998740      10.19811593       2.26772579      -0.02691279       0.00510332      -0.00902762
H       -7.33610953      16.90094951       1.28791855      -0.00213528      -0.00193318      -0.00556056
H      -10.21106682      16.21770044       0.59366202      -0.00459058       0.00650293       0.00250822
H       -8.30048848       7.68458965      -0.38242946       0.03613314      -0.01718893       0.00149370
H       -6.19808814      10.59400850      -5.82934824       0.01037417       0.02313249       0.00749096
H       -7.20945836       9.07734187       1.04556420      -0.02412609      -0.00493938      -0.05776804
H       -7.45412188      10.91822944       2.58112634       0.00193011       0.02605925      -0.03834907
H       -3.71192037      13.61924077      -3.20552167       0.00856332       0.00419224      -0.01368326
H       -8.55269205      18.14453457       0.91636490      -0.00041032       0.00155366      -0.00022561
H       -9.73925313      16.62198613       2.26453434       0.00300660      -0.00270829      -0.00088180
H       -7.17019863      18.63894643      -0.79405336       0.02118968       0.00062165      -0.00243513
H       -6.34340237       8.91445295      -1.36803336       0.02134049      -0.01728704      -0.01400851
H       -3.88269244      16.04922406      -2.73640184      -0.00245131       0.00443778       0.00665344
H       -6.45225448       8.69661227      -4.41942961      -0.02337423       0.00354787       0.00506493
H       -5.49822592       9.87625603      -3.48903816      -0.00224388       0.01375462       0.00182258
H       -7.07908068       7.70189936      -2.43380501      -0.01434585       0.00510858       0.00835713
H       -5.52623299      16.75384866      -0.27031856       0.00185025       0.00960000       0.00360645
H       -4.15363061      15.05694135      -1.27840776      -0.00782958      -0.00391044      -0.00483701
H       -5.11621761      17.78642605      -1.66050719      -0.00237500      -0.00214775      -0.00901970
H       -6.88271616      10.58433913       0.16216074      -0.00524884       0.02948542      -0.02733366
H       -7.55566653      17.78471612      -2.30004008      -0.00463897      -0.00694023      -0.00873950
H      -10.55276659      13.80014609       0.98209281       0.00336877      -0.00969752      -0.00231070
H      -10.56444098      14.46264374       2.63214611       0.00033306      -0.00900449       0.01516421
H      -10.15183386      12.13499420       2.83170450       0.02163822       0.00426930      -0.00635497
H       -8.61435457      12.96941392       3.19080598      -0.02932849      -0.00530806       0.00209847
H       -6.79297773      15.18020294      -5.28227387       0.00946820      -0.00304041      -0.01664305
H       -7.03173386      14.46594156      -3.67870010      -0.00190588      -0.01174203       0.00709008
H       -6.30908227      12.90581240      -6.20311484      -0.01125649       0.01041625       0.00226767
H       -7.95966276      13.04378470      -5.53866151       0.01207475       0.01148347       0.01387645
C       -1.06801039      12.34865667       2.66853379       0.00092060      -0.00207729      -0.00153211
H        0.93729677      12.96715977       2.16688283      -0.00207430      -0.00064369       0.00195827
H        0.78650793      12.24433101       3.76049770      -0.00062866      -0.00139752       0.00041472
C       -1.59707100      12.21080846       1.24289975       0.00111489      -0.00119430      -0.00093467
H       -1.34060285      13.32469155       3.08006611       0.00403702       0.00152420      -0.00484930
H       -1.54600660      11.60142142       3.31131084      -0.00055652      -0.00316820      -0.00143300
H       -1.65504769      10.05560552       1.16813455      -0.00217909      -0.00109464       0.00479014
H       -1.50970302      10.81068440      -0.40573036       0.00184421       0.00474932      -0.00166198
H       -1.21078249      13.03200564       0.62936126       0.00120785      -0.00056617       0.00138681
H       -2.68644507      12.30236921       1.23260230      -0.00083794      -0.00540995       0.00271991
C        2.39921940      10.66618754       2.12359067       0.00049253       0.00005176      -0.00012905
C        3.01636712      10.59705495       3.51606252       0.00064129      -0.00025320       0.00044763
N        4.46730227      10.40692883       3.47299577       0.00207150       0.00004154      -0.00034957
C        5.01536355       9.16702137       3.59953967      -0.00596562       0.00027370       0.00090575
C        6.33807473       8.94216366       3.37782271       0.00498426      -0.00243388      -0.00040801
C        7.16159093      10.01630903       2.99776407       0.00127852       0.00266159      -0.00060898
C        5.25779652      11.45565396       3.10703529      -0.00177878       0.00061774       0.00006552
C        6.58899090      11.29470559       2.87636353       0.00146210      -0.00176501       0.00022145
H        2.84903345      11.50068997       1.57555349      -0.00021989       0.00049400       0.00008768
H        2.66226108       9.75649211       1.57656596       0.00046875       0.00050683      -0.00125423
H        2.58574981       9.76918830       4.08571419      -0.00048875       0.00031084       0.00000226
H        2.81650580      11.51538447       4.07097168      -0.00032300       0.00031629      -0.00014183
H        4.33799906       8.37292701       3.89099951       0.00061367       0.00084362      -0.00013163
H        6.74896114       7.95043645       3.49024599      -0.00141788       0.00168699      -0.00013595
H        4.76578064      12.41558548       3.00176108       0.00022895       0.00043343       0.00026496
H        7.20748060      12.13275345       2.58766498      -0.00028357      -0.00001495       0.00009066
H        0.44390416      10.01671272       2.72849961      -0.00044139       0.00077176      -0.00166002
109
Properties=species:S:1:pos:R:3:forces:R:3 energy=-62275.75334001841 free_energy=-62275.77042862019 pbc="F F F"
C       -1.17024512      10.87875934       0.63134467      -0.00084124      -0.00238034       0.00085700
C        0.44496699      12.16410453       2.72463151       0.00029349      -0.00149172       0.00034129
C        0.88209427      10.82853068       2.12557932       0.00047773       0.00038838      -0.00102508
C        0.34368326      10.70749859       0.69806684      -0.00050464       0.00210316      -0.00078678
C        8.60423733       9.84282119       2.73528174       0.04262773       0.03952349      -0.01472561
C       10.29048219       8.19498952       2.57520111       0.00168824       0.00144559       0.00055791
C       10.54418972       7.31109327       1.53666469      -0.00046811      -0.00041187      -0.00050974
C       11.30816088       8.69539681       3.37932591       0.00023817      -0.00083604      -0.00065547
C       12.61891105       8.27418758       3.16279137      -0.00052440       0.00032300       0.00016433
C       12.87722010       7.38834284       2.11195342      -0.00022814      -0.00019431      -0.00030243
C       11.86007380       6.90277207       1.29173877       0.00020373       0.00021213       0.00031477
C       12.15389714       5.95000137       0.16317658      -0.00001818      -0.00002217      -0.00002313
C       13.75542396       8.77765214       4.01538781       0.00013204       0.00002760      -0.00000506
O        9.36275923      10.72991304       2.45217777      -0.03523855      -0.03793244       0.01296106
O        8.96454525       8.52868941       2.84466181      -0.00419354      -0.00195426       0.00095385
H        0.63390074       9.74101328       0.27234273      -0.00272760       0.00128192       0.00404236
H        0.82726970      11.47673334       0.08634323       0.00093132      -0.00024076      -0.00237075
H        9.73138241       6.94895498       0.92037895       0.00022432       0.00014748       0.00019708
H       11.06900789       9.40172149       4.16246124      -0.00005438       0.00032907       0.00008353
H       13.89645540       7.07036280       1.93283880       0.00008635      -0.00000952       0.00000006
H       13.21975695       5.72749406       0.09365254       0.00003090      -0.00001273      -0.00000518
H       11.82299508       6.36992812      -0.79130804      -0.00000229      -0.00000935      -0.00002451
H       11.61086137       5.01030955       0.30161740      -0.00000218      -0.00002318      -0.00001185
H       13.40593125       9.47797732       4.77574586      -0.00005943       0.00002288      -0.00002619
H       14.50478485       9.28259864       3.39838978      -0.00000798       0.00000056       0.00001187
H       14.26195644       7.94666696       4.51564542      -0.00000056       0.00001122       0.00000319
O       -8.83419631      14.89074916       1.52822186      -0.00618410       0.01095846      -0.01396544
C       -9.87396624      14.00194242       1.87350044      -0.00226361       0.01600564      -0.00565651
C       -9.28826579      12.72387568       2.41434116      -0.00632301       0.00872171       0.00712651
O       -8.66273439      12.00599021       1.37495235      -0.00256199      -0.02328610       0.04979676
C       -9.32328841      16.19933590       1.32658922      -0.00277068       0.00853657      -0.00463206
C       -8.19014063      10.76072349       1.83273657      -0.00168478      -0.03408253       0.00884673
C       -7.61964572       9.98354852       0.67465720       0.03202382       0.01531267       0.02202713
O       -8.65386572       9.69083738      -0.24011962       0.03604275      -0.02934927       0.04030788
C       -8.39413347       8.54813150      -1.02277597      -0.01066172      -0.00959909       0.01024383
C       -8.22713177      17.07389021       0.77782279      -0.00332022       0.00394928       0.00197184
O       -8.10833941      16.81236244      -0.60641316      -0.00581327       0.01145492       0.00327969
C       -7.16397754      17.63368826      -1.25330630      -0.00147820       0.00594705      -0.00381863
C       -5.78043521      17.02529510      -1.27292248       0.00030708       0.00790542       0.00557370
O       -5.79497652      15.89365659      -2.11002514       0.00637048       0.00487840       0.01773846
C       -4.51439491      15.32358987      -2.25128271      -0.00240338      -0.00206190      -0.00193051
C       -4.64080373      14.09282489      -3.11740127      -0.00185478      -0.00924444       0.00399899
O       -5.05365280      14.42128886      -4.43034174      -0.00013906      -0.01215890       0.00443053
C       -6.45493795      14.33708265      -4.61915903      -0.00059402       0.00538270       0.00832272
C       -6.83848148      13.02784105      -5.26609598       0.00461841       0.00842667       0.00065249
O       -6.55178737      11.99186763      -4.35547187       0.00166979      -0.00959182      -0.02484298
C       -6.77803305      10.72108089      -4.92119660      -0.00473163      -0.01170981      -0.00746560
C       -6.43560119       9.66692014      -3.90133758       0.01119071      -0.00440830      -0.00435877
O       -7.43222869       9.65855849      -2.89984205       0.03031403      -0.03304075       0.01223838
C       -7.19287913       8.66470084      -1.93326406       0.00435673      -0.01665747       0.01933205
H       -5.33514221      13.37960675      -2.66083291      -0.01361107      -0.00476573       0.00614204
H       -7.82721224      10.61210037      -5.22808659      -0.00609893      -0.01006107       0.00925653
H       -9.28710512       8.37090972      -1.62630922      -0.04245850       0.04345992      -0.02114505
H       -9.00894061      10.18312533       2.28279571      -0.02742945       0.00524916      -0.00942309
H       -7.28251195      16.88514463       1.30432417      -0.00216110      -0.00197971      -0.00565409
H      -10.15856811      16.20490521       0.61206836      -0.00471076       0.00666030       0.00260359
H       -8.25358704       7.67163028      -0.36863735       0.03689071      -0.01754408       0.00139883
H       -6.14207513      10.58133463      -5.81138430       0.01047339       0.02366373       0.00756131
H       -7.16710349       9.05973767       1.06528468      -0.02445196      -0.00481716      -0.05916867
H       -7.41250049      10.89913604       2.60211271       0.00195522       0.02660640      -0.03906555
H       -3.66044927      13.61068024      -3.19619686       0.00895100       0.00450024      -0.01371267
H       -8.49827156      18.13006790       0.93437605      -0.00040067       0.00160982      -0.00017414
H       -9.68560171      16.60877605       2.28270409       0.00308366      -0.00280228      -0.00084932
H       -7.12039507      18.62564421      -0.77752391       0.02152971       0.00077725      -0.00254664
H       -6.29452920       8.90352748      -1.34947171       0.02175711      -0.01769967      -0.01415130
H       -3.83282831      16.04067669      -2.72662312      -0.00263168       0.00474457       0.00641019
H       -6.39599366       8.68542021      -4.40002450      -0.02390851       0.00356069       0.00511849
H       -5.44591326       9.86738570      -3.46861641      -0.00230751       0.01400428       0.00172729
H       -7.02742224       7.69061153      -2.41678963      -0.01470652       0.00520625       0.00839501
H       -5.47415054      16.74090051      -0.25714208       0.00176708       0.00986814       0.00351304
H       -4.10086494      15.04798250      -1.26838590      -0.00807058      -0.00371483      -0.00511091
H       -5.06666125      17.77584939      -1.64628501      -0.00238437      -0.00192546      -0.00925212
H       -6.83417494      10.56706397       0.18469975      -0.00538695       0.03002107      -0.02772481
H       -7.50697555      17.77171000      -2.28337865      -0.00487189      -0.00694765      -0.00890200
H      -10.50243245      13.78788848       0.99970815       0.00336489      -0.00996635      -0.00238749
H      -10.51374189      14.45053156       2.64965717       0.00034438      -0.00919721       0.01548333
H      -10.10413413      12.12262651       2.84971582       0.02213714       0.00435097      -0.00645848
H       -8.56547259      12.95496317       3.20885993      -0.02990893      -0.00532640       0.00221110
H       -6.74501081      15.16737042      -5.27106211       0.00978242      -0.00313860      -0.01709034
H       -6.98178980      14.45510018      -3.66637443      -0.00214081      -0.01203134       0.00721925
H       -6.25823282      12.89220299      -6.18891134      -0.01167969       0.01061503       0.00219117
H       -7.90897059      13.02938876      -5.52466544       0.01217721       0.01172309       0.01405124
C       -1.06811599      12.34885452       2.66836564       0.00097190      -0.00242375      -0.00154345
H        0.93716953      12.96741128       2.16662557      -0.00217649      -0.00069024       0.00207068
H        0.78646157      12.24462694       3.76027217      -0.00056550      -0.00142482       0.00050324
C       -1.59708540      12.21092924       1.24269821       0.00126792      -0.00126111      -0.00096785
H       -1.34074497      13.32488001       3.07990292       0.00412126       0.00155570      -0.00506771
H       -1.54608002      11.60161674       3.31116557      -0.00052934      -0.00332502      -0.00144761
H       -1.65500916      10.05574147       1.16772876      -0.00203646      -0.00128465       0.00502741
H       -1.50941760      10.81080728      -0.40606548       0.00182397       0.00484896      -0.00161044
H       -1.21060426      13.03216670       0.62927222       0.00146570      -0.00083238       0.00137221
H       -2.68644223      12.30249317       1.23217889      -0.00071749      -0.00552380       0.00270854
C        2.39913512      10.66638339       2.12342415       0.00057512      -0.00005592      -0.00009321
C        3.01622639      10.59718551       3.51590736       0.00078857      -0.00005025       0.00048423
N        4.46715981      10.40702634       3.47287425       0.00072289       0.00038028      -0.00010264
C        5.01515987       9.16711330       3.59942168      -0.00076455      -0.00056195       0.00004651
C        6.33793117       8.94221631       3.37772664       0.00039470       0.00004768       0.00003409
C        7.16148551      10.01639507       2.99768362      -0.00576967      -0.00142407       0.00149474
C        5.25767393      11.45573955       3.10693410      -0.00105298       0.00059557      -0.00005731
C        6.58886184      11.29475853       2.87629420       0.00166297       0.00072688      -0.00024846
H        2.84899581      11.50086959       1.57540337      -0.00017292       0.00052216       0.00014909
H        2.66213839       9.75667962       1.57639158       0.00057487       0.00055099      -0.00122548
H        2.58556713       9.76931210       4.08551197      -0.00050548       0.00025705       0.00007607
H        2.81636315      11.51550346       4.07083783      -0.00027362       0.00025585      -0.00013537
H        4.33780679       8.37302303       3.89085036       0.00004650       0.00045324       0.00006959
H        6.74877026       7.95050375       3.49015531      -0.00092679       0.00086928      -0.00006779
H        4.76566975      12.41568148       3.00165003       0.00048515       0.00028003       0.00025896
H        7.20737244      12.13282130       2.58760946      -0.00012914      -0.00049124       0.00012782
H        0.44377533      10.01695806       2.72824261      -0.00034747       0.00071471      -0.00155497
109
Properties=species:S:1:pos:R:3:forces:R:3 energy=-62275.752332802986 free_energy=-62275.77042862019 pbc="F F F"
C       -1.17016333      10.87894524       0.63105870      -0.00077583      -0.00256595       0.00094310
C        0.44489239      12.16435690       2.72444651       0.00034814      -0.00159501       0.00045359
C        0.88203319      10.82878360       2.12538767       0.00058657       0.00023568      -0.00094795
C        0.34374090      10.70778848       0.69784761      -0.00040725       0.00214718      -0.00071156
C        8.60423502       9.84299657       2.73520061       0.01549963       0.01441572      -0.00536166
C       10.29032519       8.19501102       2.57520357       0.00112832       0.00090376       0.00083466
C       10.54405005       7.31109678       1.53668683      -0.00181770      -0.00036597      -0.00077999
C       11.30800126       8.69539759       3.37935121      -0.00112630      -0.00016099      -0.00034696
C       12.61872734       8.27417806       3.16285291       0.00091159      -0.00034672      -0.00026467
C       12.87706799       7.38831579       2.11202192      -0.00149593       0.00005484      -0.00025856
C       11.85990645       6.90275781       1.29178828       0.00202107       0.00000486       0.00043017
C       12.15375954       5.94997370       0.16324024      -0.00040036       0.00004101      -0.00006652
C       13.75524193       8.77762520       4.01546518      -0.00011254       0.00018941       0.00012806
O        9.36251336      10.72981953       2.45220864      -0.01303712      -0.01406177       0.00478880
O        8.96436709       8.52871298       2.84463822      -0.00143522      -0.00076556       0.00027773
H        0.63402395       9.74137704       0.27200857      -0.00245005       0.00118810       0.00429600
H        0.82724826      11.47713522       0.08619914       0.00108549      -0.00035674      -0.00227793
H        9.73123703       6.94896552       0.92038086       0.00058154       0.00024103       0.00041733
H       11.06882978       9.40173799       4.16247885       0.00006204       0.00005619      -0.00002651
H       13.89628980       7.07032324       1.93293140       0.00043714      -0.00011850      -0.00005719
H       13.21961422       5.72745065       0.09374025       0.00013996       0.00000104       0.00003932
H       11.82288228       6.36989964      -0.79125620       0.00003660      -0.00004820       0.00002132
H       11.61070408       5.01029086       0.30167399       0.00003720      -0.00000961      -0.00002822
H       13.40573979       9.47796330       4.77581246       0.00004690      -0.00004715      -0.00006629
H       14.50462160       9.28255921       3.39848114      -0.00000028      -0.00000621      -0.00002419
H       14.26175040       7.94663866       4.51574072       0.00001072      -0.00003674      -0.00000046
O       -8.78271665      14.87659163       1.54614461      -0.00621474       0.01115497      -0.01433234
C       -9.82356273      13.98898185       1.89124873      -0.00243187       0.01640308      -0.00577503
C       -9.23961208      12.71026257       2.43237218      -0.00638285       0.00885189       0.00742450
O       -8.61481710      11.99130288       1.39328019      -0.00284111      -0.02379042       0.05081236
C       -9.27046403      16.18569218       1.34462481      -0.00275908       0.00879429      -0.00471455
C       -8.14642291      10.74443220       1.85102431      -0.00197291      -0.03491628       0.00908807
C       -7.57407294       9.96735667       0.69384982       0.03255391       0.01541531       0.02264816
O       -8.60601518       9.67785448      -0.22455909       0.03655827      -0.03016895       0.04117548
C       -8.34556764       8.53599211      -1.00822485      -0.01102279      -0.00987399       0.01052564
C       -8.17380541      17.05921428       0.79518326      -0.00338638       0.00408626       0.00205305
O       -8.05657714      16.79812953      -0.58929295      -0.00597042       0.01177697       0.00335038
C       -7.11382548      17.62055038      -1.23713580      -0.00158739       0.00615370      -0.00391454
C       -5.72975339      17.01348974      -1.25901426       0.00033677       0.00826985       0.00558444
O       -5.74412855      15.88301986      -2.09771385       0.00652173       0.00507295       0.01793939
C       -4.46316594      15.31426454      -2.24076617      -0.00249934      -0.00184661      -0.00228539
C       -4.58967151      14.08357630      -3.10688348      -0.00169799      -0.00927246       0.00397253
O       -5.00421545      14.41176104      -4.41933790      -0.00015122      -0.01231058       0.00445104
C       -6.40551486      14.32548603      -4.60703439      -0.00075352       0.00551979       0.00842094
C       -6.78778916      13.01492961      -5.25207778       0.00454482       0.00856364       0.00055438
O       -6.50008704      11.98047626      -4.34002933       0.00170970      -0.00979114      -0.02535594
C       -6.72382866      10.70872103      -4.90456339      -0.00483562      -0.01205468      -0.00775528
C       -6.38202449       9.65611696      -3.88287924       0.01138794      -0.00447202      -0.00450426
O       -7.38079002       9.64706243      -2.88350627       0.03093427      -0.03363213       0.01265574
C       -7.14271167       8.65328079      -1.91647195       0.00427198      -0.01706856       0.01978850
H       -5.28268944      13.36971325      -2.64932580      -0.01378369      -0.00471107       0.00612828
H       -7.77229721      10.59811948      -5.21332452      -0.00625989      -0.01031164       0.00942838
H       -9.23753067       8.35974088      -1.61349916      -0.04324453       0.04433430      -0.02153363
H       -8.96790477      10.16815199       2.29785654      -0.02794775       0.00540567      -0.00983568
H       -7.22890641      16.86933262       1.32073499      -0.00222080      -0.00204566      -0.00578290
H      -10.10605848      16.19210502       0.63047743      -0.00488761       0.00679996       0.00265214
H       -8.20666601       7.65866948      -0.35485093       0.03760111      -0.01796346       0.00126927
H       -6.08605785      10.56865852      -5.79341280       0.01055138       0.02419174       0.00764169
H       -7.12477896       9.04212318       1.08499005      -0.02475862      -0.00468561      -0.06055333
H       -7.37091482      10.88003372       2.62308539       0.00195987       0.02711634      -0.03979012
H       -3.60901732      13.60216027      -3.18698550       0.00934270       0.00471880      -0.01380732
H       -8.44383723      18.11559295       0.95238119      -0.00039000       0.00156955      -0.00012463
H       -9.63194035      16.59556239       2.30087635       0.00316444      -0.00292568      -0.00085552
H       -7.07057906      18.61233355      -0.76098868       0.02186423       0.00097989      -0.00261203
H       -6.24565526       8.89260438      -1.33091695       0.02217201      -0.01810336      -0.01426774
H       -3.78296869      16.03212181      -2.71684141      -0.00278225       0.00502142       0.00619730
H       -6.33974037       8.67423593      -4.38060937      -0.02444874       0.00362016       0.00519386
H       -5.39361299       9.85851971      -3.44819608      -0.00237628       0.01424509       0.00163031
H       -6.97576467       7.67932200      -2.39976439      -0.01507143       0.00535686       0.00844638
H       -5.42204761      16.72792373      -0.24398263       0.00171855       0.01010741       0.00353810
H       -4.04809410      15.03899378      -1.25836214      -0.00843066      -0.00338456      -0.00537731
H       -5.01709655      17.76528278      -1.63204662      -0.00247146      -0.00183937      -0.00942243
H       -6.78570644      10.54975333       0.20721410      -0.00553909       0.03055576      -0.02810798
H       -7.45827562      17.75869528      -2.26670924      -0.00507848      -0.00696110      -0.00901938
H      -10.45208433      13.77562501       1.01732348       0.00340222      -0.01021519      -0.00239350
H      -10.46302998      14.43841126       2.66717243       0.00039213      -0.00940125       0.01575466
H      -10.05642148      12.11026110       2.86773059       0.02253221       0.00436435      -0.00650431
H       -8.51657987      12.94050675       3.22691754      -0.03054269      -0.00538357       0.00226041
H       -6.69706435      15.15452528      -5.25986853       0.00999658      -0.00325741      -0.01753465
H       -6.93185585      14.44425655      -3.65405855      -0.00251412      -0.01228827       0.00736050
H       -6.20737504      12.87858998      -6.17470990      -0.01211581       0.01082772       0.00212547
H       -7.85827086      13.01498437      -5.51066832       0.01228281       0.01191933       0.01419747
C       -1.06821044      12.34904084       2.66823634       0.00104864      -0.00252512      -0.00152415
H        0.93703278      12.96766221       2.16637331      -0.00229350      -0.00076476       0.00223753
H        0.78643750      12.24493014       3.76006097      -0.00044248      -0.00146746       0.00063448
C       -1.59704518      12.21105011       1.24252653       0.00150142      -0.00144195      -0.00096990
H       -1.34087278      13.32506598       3.07977136       0.00425115       0.00144148      -0.00527154
H       -1.54614090      11.60180763       3.31105894      -0.00053681      -0.00357030      -0.00143252
H       -1.65495670      10.05587425       1.16732375      -0.00191551      -0.00142341       0.00529202
H       -1.50908351      10.81090862      -0.40639858       0.00174338       0.00501321      -0.00151954
H       -1.21025158      13.03231583       0.62925302       0.00189513      -0.00105912       0.00135415
H       -2.68638124      12.30272933       1.23171825      -0.00047699      -0.00552804       0.00263458
C        2.39905539      10.66657805       2.12326131       0.00064147      -0.00005027       0.00000643
C        3.01609026      10.59731744       3.51575488       0.00084108      -0.00013436       0.00052762
N        4.46701598      10.40712496       3.47275414       0.00118852       0.00031352      -0.00010823
C        5.01499860       9.16719762       3.59929677      -0.00243473      -0.00016177       0.00032002
C        6.33775247       8.94228698       3.37763392       0.00196433      -0.00077245      -0.00011620
C        7.16132200      10.01644082       2.99762369      -0.00244695       0.00033140       0.00054178
C        5.25754662      11.45582919       3.10683298      -0.00067914       0.00037014      -0.00006007
C        6.58875003      11.29483182       2.87621885       0.00094688      -0.00028771       0.00007533
H        2.84896052      11.50104892       1.57525626      -0.00012461       0.00055605       0.00019676
H        2.66201586       9.75686714       1.57621915       0.00067518       0.00054036      -0.00122322
H        2.58538562       9.76943430       4.08531154      -0.00046101       0.00027697       0.00011423
H        2.81622227      11.51562193       4.07070483      -0.00023780       0.00029165      -0.00006698
H        4.33761680       8.37311911       3.89070068       0.00014223       0.00048753       0.00004940
H        6.74858395       7.95056403       3.49006427      -0.00106023       0.00104245      -0.00008673
H        4.76556427      12.41577199       3.00153892       0.00028451       0.00052062       0.00025484
H        7.20727484      12.13287552       2.58755425      -0.00011667      -0.00022161       0.00007977
H        0.44364902      10.01720258       2.72799543      -0.00020030       0.00070746      -0.00146096
109
Properties=species:S:1:pos:R:3:forces:R:3 energy=-62275.751124468865 free_energy=-62275.77042862019 pbc="F F F"
C       -1.17008297      10.87914612       0.63075396      -0.00068381      -0.00267338       0.00102978
C        0.44482380      12.16460856       2.72427697       0.00042599      -0.00176358       0.00059598
C        0.88197151      10.82903813       2.12519901       0.00062668       0.00016832      -0.00084949
C        0.34379561      10.70808501       0.69762990      -0.00030226       0.00209259      -0.00063729
C        8.60396671       9.84291475       2.73521294       0.04064432       0.03686153      -0.01389425
C       10.29016590       8.19502428       2.57522216       0.00112510       0.00068474      -0.00034902
C       10.54388211       7.31109678       1.53669559       0.00033066       0.00012910       0.00029957
C       11.30781455       8.69540322       3.37937226       0.00072140      -0.00032073       0.00004229
C       12.61856792       8.27416044       3.16290801      -0.00064623       0.00011742      -0.00011119
C       12.87689200       7.38829077       2.11208630       0.00032368       0.00012088       0.00020969
C       11.85977812       6.90274173       1.29184162      -0.00062764       0.00000092      -0.00011098
C       12.15361715       5.94994591       0.16330132       0.00007749      -0.00001311       0.00000620
C       13.75505698       8.77760229       4.01554478       0.00006809       0.00002907       0.00001028
O        9.36250673      10.72995989       2.45215687      -0.03348492      -0.03590525       0.01228729
O        8.96422064       8.52875419       2.84461272      -0.00396305      -0.00154155       0.00092682
H        0.63413581       9.74174453       0.27167327      -0.00216505       0.00112355       0.00454956
H        0.82721779      11.47754310       0.08605195       0.00127692      -0.00044446      -0.00219396
H        9.73110142       6.94897892       0.92038893      -0.00014457      -0.00002872      -0.00009147
H       11.06865166       9.40175047       4.16249634      -0.00002476       0.00014255      -0.00012020
H       13.89613144       7.07028220       1.93302382      -0.00002312       0.00000044      -0.00001200
H       13.21947360       5.72740677       0.09382811       0.00001748      -0.00002689      -0.00002590
H       11.82277021       6.36987028      -0.79120357      -0.00000551       0.00000352      -0.00001375
H       11.61054778       5.01027201       0.30172989      -0.00000523      -0.00001131       0.00000393
H       13.40555015       9.47794774       4.77587808      -0.00004372       0.00001691      -0.00002974
H       14.50445846       9.28251979       3.39857244       0.00001097       0.00000923       0.00000373
H       14.26154380       7.94661013       4.51583595       0.00000779       0.00001096       0.00000491
O       -8.73123039      14.86243073       1.56407034      -0.00630112       0.01140602      -0.01470699
C       -9.77315105      13.97601691       1.90899795      -0.00251764       0.01682794      -0.00589570
C       -9.19094997      12.69664593       2.45040244      -0.00647327       0.00889528       0.00776440
O       -8.56689699      11.97660719       1.41160968      -0.00314504      -0.02430010       0.05176657
C       -9.21763348      16.17204616       1.36266074      -0.00279255       0.00888879      -0.00483149
C       -8.10272108      10.72813700       1.86930229      -0.00211972      -0.03555119       0.00934595
C       -7.52852788       9.95114976       0.71303920       0.03296053       0.01550460       0.02327895
O       -8.55817619       9.66486418      -0.20898643       0.03702742      -0.03102148       0.04194736
C       -8.29700700       8.52385296      -0.99367256      -0.01148841      -0.01014471       0.01068896
C       -8.12047176      17.04453082       0.81254326      -0.00345975       0.00426012       0.00209111
O       -8.00480555      16.78389116      -0.57217221      -0.00610289       0.01204199       0.00343704
C       -7.06366349      17.60740120      -1.22096295      -0.00165081       0.00644481      -0.00392020
C       -5.67905953      17.00167945      -1.24510287       0.00028872       0.00843060       0.00568409
O       -5.69326348      15.87237518      -2.08539786       0.00657052       0.00536609       0.01806867
C       -4.41192487      15.30491306      -2.23024000      -0.00256228      -0.00165582      -0.00253192
C       -4.53855867      14.07433805      -3.09638634      -0.00184327      -0.00920033       0.00391948
O       -4.95479738      14.40226928      -4.40834151      -0.00015384      -0.01241337       0.00439072
C       -6.35610111      14.31389121      -4.59491965      -0.00091779       0.00560948       0.00861323
C       -6.73708981      13.00201515      -5.23806323       0.00451550       0.00870228       0.00052744
O       -6.44837509      11.96908816      -4.32459071       0.00173670      -0.01008236      -0.02590549
C       -6.66961085      10.69636196      -4.88792095      -0.00493382      -0.01222324      -0.00798064
C       -6.32843384       9.64532485      -3.86440428       0.01167193      -0.00459450      -0.00458533
O       -7.32935013       9.63556446      -2.86717324       0.03147995      -0.03420293       0.01309609
C       -7.09255740       8.64185829      -1.89968337       0.00427282      -0.01736236       0.02028823
H       -5.23027249      13.35984090      -2.63784361      -0.01386823      -0.00469430       0.00596975
H       -7.71736355      10.58412865      -5.19854585      -0.00644218      -0.01054620       0.00961068
H       -9.18796237       8.34858181      -1.60068379      -0.04395762       0.04516497      -0.02185548
H       -8.92687525      10.15319987       2.31290618      -0.02855984       0.00547115      -0.01021746
H       -7.17529818      16.85351288       1.33714645      -0.00226154      -0.00210071      -0.00590881
H      -10.05354216      16.17930072       0.64888693      -0.00500054       0.00694362       0.00272927
H       -8.15973175       7.64570998      -0.34107411       0.03824062      -0.01840739       0.00118387
H       -6.03003602      10.55598382      -5.77543021       0.01069013       0.02469134       0.00769613
H       -7.08248300       9.02450263       1.10467623      -0.02501077      -0.00458892      -0.06191402
H       -7.32936094      10.86092860       2.64403994       0.00192929       0.02758477      -0.04053356
H       -3.55762275      13.59365400      -3.17786465       0.00973592       0.00487866      -0.01389771
H       -8.38939667      18.10111316       0.97038169      -0.00035218       0.00151119      -0.00007209
H       -9.57827257      16.58234145       2.31904756       0.00324792      -0.00301999      -0.00083088
H       -7.02075446      18.59901341      -0.74445229       0.02221198       0.00108440      -0.00271838
H       -6.19680121       8.88166907      -1.31236142       0.02249886      -0.01853589      -0.01442416
[truncated: 2,524,874 more chars]
