# Supplementary material for: The interlocking process in molecular machines explained by a combined approach: the nudged elastic band method and machine learning potential
Source: Chem Sci. 2026 Jan 13;17(12):6055–67. doi: 10.1039/d5sc08303f (PMC12857636; doi:10.1039/d5sc08303f)
Supplement: SC-017-D5SC08303F-s001 [file SC-017-D5SC08303F-s001.zip › Animation-Coordinates-LPZ-AV-JT/[1cΓèéDB24C8]2+.xyz]

123
Properties=species:S:1:pos:R:3:forces:R:3 energy=-73148.29585310165 free_energy=-73148.29585310165 pbc="F F F"
C        0.35058979      -6.45786723       6.63523700      -0.00000793      -0.00000909       0.00000845
C       -0.75031431      -4.96757277       9.03650184       0.00003552      -0.00001163       0.00003431
N       -1.35836502      -4.87056694       7.67323270      -0.00000191      -0.00002798       0.00002158
C       -1.11489567      -6.09521009       6.85311568       0.00000694       0.00001228      -0.00001222
C       -8.79143144      -2.69209006       8.32957328       0.00005978       0.00003205      -0.00002349
C      -10.71370342      -2.17678667       7.05556056      -0.00006735       0.00001445      -0.00001207
C      -11.32861055      -2.93387676       6.06919636       0.00001103      -0.00001228      -0.00001347
C      -11.43538629      -1.32871205       7.88778901       0.00003681       0.00000873       0.00001583
C      -12.81194690      -1.20504147       7.70846936      -0.00000906      -0.00000924      -0.00000048
C      -13.43427951      -1.97255920       6.71884812       0.00005710      -0.00001758      -0.00000036
C      -12.71429671      -2.83926794       5.89815899      -0.00002974       0.00000072      -0.00000203
C      -13.39866808      -3.66032330       4.83737392       0.00003904       0.00000012       0.00003171
C      -13.63678521      -0.28937282       8.57637024       0.00006863       0.00002146       0.00000184
O       -9.44078380      -3.02015733       9.28438633      -0.00002661       0.00003017       0.00000671
O       -9.32489591      -2.23326942       7.15734841      -0.00000054      -0.00003624       0.00001478
H       -1.59380814      -5.93722214       5.87844328      -0.00000173       0.00000953       0.00000376
H       -1.63842114      -6.93965321       7.32518771       0.00000549       0.00001692      -0.00000630
H      -10.74053917      -3.59462331       5.44536150       0.00001053       0.00000789      -0.00001690
H      -10.91926339      -0.77534289       8.66032597      -0.00000651       0.00001656      -0.00001496
H      -14.50551142      -1.88875780       6.58664012      -0.00002150       0.00003075      -0.00001806
H      -14.47526507      -3.48364380       4.82614340       0.00000541       0.00000546      -0.00000108
H      -13.22275207      -4.72731332       5.00310022       0.00000580       0.00001401      -0.00002330
H      -12.99697389      -3.42252927       3.84784414       0.00000945       0.00001403      -0.00000586
H      -13.02052816       0.22330654       9.31672928      -0.00002238      -0.00002274      -0.00000061
H      -14.41226199      -0.85378591       9.10293419      -0.00004383      -0.00003149       0.00003327
H      -14.14779268       0.46372510       7.96884525      -0.00001511      -0.00002532       0.00001067
O       11.25532302      -7.76645552      14.38057010       0.00000404       0.00002473       0.00000306
C       11.83438713      -6.48152811      14.46849651       0.00003356       0.00002348      -0.00001281
C       10.94393166      -5.42693490      13.84980338       0.00003594      -0.00000358       0.00000232
O       11.05219707      -5.56114459      12.44085159      -0.00001231      -0.00001103       0.00002491
C       10.54403247      -8.12540478      15.54404960      -0.00000850      -0.00000653       0.00000939
C       10.38423695      -4.65755054      11.67005439       0.00000221      -0.00001717       0.00004268
C       10.77828801      -4.60747039      10.31801873       0.00002927       0.00001236      -0.00004292
O       11.82641347      -5.41585591       9.97627458       0.00002265       0.00001156      -0.00000870
C       12.22994950      -5.45118990       8.61490525      -0.00004077       0.00000468       0.00000644
C        9.79113969      -9.40810883      15.29507847      -0.00007617       0.00001764      -0.00002614
O       10.71011200     -10.42484750      14.97331395       0.00005019       0.00002825      -0.00002420
C       10.27486232     -11.71532573      15.32693214       0.00000343      -0.00004804      -0.00003342
C        9.01596311     -12.18194265      14.63295662       0.00001895       0.00006551      -0.00001395
O        9.26629633     -12.22767750      13.24266926      -0.00002971       0.00000432       0.00001824
C        8.31614856     -12.80571945      12.45253060       0.00001371       0.00001973      -0.00002480
C        8.62764689     -12.87246331      11.08101712      -0.00000072       0.00001332      -0.00000334
O        9.79552072     -12.27247180      10.70746377      -0.00001860      -0.00004756       0.00000131
C       10.26253684     -12.50666895       9.38676386      -0.00001538       0.00007300       0.00002563
C       11.53398285     -11.70602029       9.20787772      -0.00002122       0.00003880      -0.00002949
O       11.26737784     -10.32826745       9.03807250      -0.00002764      -0.00003600      -0.00000507
C       11.12478289      -9.96118134       7.68154251       0.00003543       0.00005209       0.00002086
C       10.60852809      -8.54920321       7.59253985      -0.00003487      -0.00003994       0.00002374
O       11.56872840      -7.66994540       8.13324148       0.00004894       0.00002849      -0.00000787
C       11.31955360      -6.32615556       7.78445969       0.00001561       0.00000525       0.00001831
H       12.09245845     -10.03241281       7.17003431      -0.00001595      -0.00001318       0.00000960
H       13.23428979      -5.88059024       8.61422093      -0.00000035       0.00002019      -0.00001483
H        9.08284786      -9.26703149      14.47153936       0.00002595       0.00000158       0.00003645
H       11.24144760      -8.26466471      16.37889629       0.00000329      -0.00000135       0.00004644
H       12.29347913      -4.43662614       8.20310312      -0.00000333       0.00000884      -0.00003460
H       10.42614051     -10.63561154       7.16713437      -0.00004844      -0.00004566      -0.00000769
H        9.22307262      -9.66647272      16.19861493       0.00002198      -0.00001559       0.00000970
H        9.83668650      -7.33205516      15.82660987       0.00000156      -0.00000679       0.00000332
H       10.10988690     -11.77325390      16.41531891       0.00001399      -0.00001930       0.00002336
H       10.26699798      -6.05938517       7.96421700      -0.00001492      -0.00001692      -0.00001252
H       10.41991275      -8.30728944       6.53524837       0.00001866       0.00001101      -0.00001395
H        9.66075077      -8.45576623       8.13870602       0.00004083       0.00001167      -0.00000355
H       11.52597371      -6.17112186       6.71600166      -0.00001591      -0.00000773       0.00000673
H        8.18043250     -11.50499541      14.84512002       0.00003505      -0.00004418       0.00000428
H        8.76326514     -13.17953697      15.01089681      -0.00001429      -0.00004372       0.00001534
H       11.09380914     -12.39199961      15.07191371      -0.00002029       0.00003078       0.00001806
H       12.78080915      -6.50440005      13.92105429      -0.00003336      -0.00001999       0.00001586
H       12.04851358      -6.22035260      15.51546281      -0.00000792       0.00001875      -0.00000014
H       11.27855937      -4.42623420      14.15530269       0.00000414      -0.00005676      -0.00001620
H        9.90533979      -5.56796947      14.17274568      -0.00004037       0.00002542      -0.00000646
H       10.46943942     -13.57635160       9.25070988      -0.00000044      -0.00005223      -0.00000506
H        9.51326062     -12.19505962       8.64944996       0.00003136      -0.00001128      -0.00000856
H       12.10258116     -12.10082026       8.35281525       0.00000099      -0.00002172       0.00001134
H       12.14655452     -11.81511064      10.10653503       0.00002682      -0.00002395       0.00000896
H       -0.91998384      -4.08388648       7.17934587       0.00001464      -0.00000818      -0.00002470
C        0.71613939      -4.48891843       9.13082910       0.00001898       0.00001657      -0.00006299
H       -0.84638517      -5.99427843       9.39241938      -0.00000345       0.00002146       0.00000367
H       -1.36743123      -4.36813289       9.71110689       0.00000259      -0.00000141      -0.00001016
C       -2.82299263      -4.57255658       7.71981179      -0.00003992      -0.00005282       0.00000961
C       -3.12171891      -3.12022363       8.07122715      -0.00001711      -0.00000739       0.00005975
N       -4.55705447      -2.86213099       8.17099043       0.00000775      -0.00005704       0.00002686
C       -5.25556093      -2.36701454       7.11201654      -0.00001359       0.00000244       0.00001037
C       -6.61324608      -2.28949517       7.12258722      -0.00002003       0.00000083      -0.00000392
C       -7.31730894      -2.74078827       8.25285475      -0.00000292       0.00001848      -0.00000584
C       -5.23000930      -3.29876600       9.27422013      -0.00003600       0.00002766      -0.00004011
C       -6.58777215      -3.24292922       9.34498492       0.00003481      -0.00000497       0.00000089
H       -3.30728927      -5.23183410       8.45300256       0.00001033       0.00002244      -0.00000730
H       -3.25669551      -4.80158202       6.74046826       0.00000172       0.00000104       0.00000811
H       -2.71077358      -2.45657383       7.30885617       0.00002759       0.00002814      -0.00005617
H       -2.65545359      -2.85728500       9.02278790      -0.00000068      -0.00000263      -0.00002348
H       -4.66776911      -2.03460293       6.26443424      -0.00002414      -0.00003695       0.00002734
H       -7.14230617      -1.88834227       6.27170361      -0.00001418       0.00000125       0.00001187
H       -4.62508110      -3.69950769      10.08105142       0.00000705      -0.00001022       0.00000214
H       -7.11224142      -3.59127505      10.22359844       0.00000263      -0.00000388       0.00000362
C       10.12131521      -3.75115621       9.44644152      -0.00002374       0.00000768      -0.00000022
C        9.35146383      -3.85038448      12.12508095      -0.00001759      -0.00000448      -0.00003587
C        8.69109569      -2.99528084      11.23702267       0.00003129       0.00002337      -0.00004506
C        9.07654173      -2.94559293       9.90650178       0.00000215       0.00000583       0.00000608
H        9.05269742      -3.87725420      13.16146733      -0.00001173       0.00001938       0.00002630
H        7.88289201      -2.37098885      11.59842055      -0.00000789       0.00000770      -0.00001225
H       10.40050768      -3.71383268       8.40538164       0.00000753      -0.00001768       0.00003506
H        8.57526909      -2.28436034       9.21109119      -0.00000453      -0.00000057       0.00000897
C        7.74970693     -13.49323021      10.20439058       0.00002834       0.00003450      -0.00001782
C        7.11346211     -13.32126717      12.91433430      -0.00002641      -0.00002140       0.00004269
C        6.22331956     -13.92842664      12.02218732       0.00001872       0.00000268       0.00003302
C        6.54237719     -14.02017934      10.67724493      -0.00001234       0.00003107       0.00005054
H        6.85220820     -13.25588796      13.95847385      -0.00000693      -0.00002091      -0.00004640
H        5.28757256     -14.32928548      12.39384851       0.00001599       0.00000489      -0.00001984
H        7.98829772     -13.57784278       9.15578733      -0.00000787       0.00000677      -0.00003911
H        5.86190998     -14.49665443       9.98156882      -0.00002204      -0.00001942      -0.00003703
C        1.01653933      -7.27450834       7.76728821      -0.00001326       0.00001789       0.00004543
H        0.91912419      -5.54612306       6.43602727      -0.00001463      -0.00000861      -0.00000843
H        0.40133730      -7.04236693       5.71044376       0.00002307      -0.00000297       0.00003730
C        1.69664403      -5.56721836       9.59389215      -0.00000906      -0.00000550      -0.00007515
H        0.74797854      -3.65060467       9.83505098       0.00000128       0.00000787       0.00000206
H        1.04761006      -4.07784449       8.17312343      -0.00001376      -0.00000597       0.00001659
C        2.13919525      -6.54032811       8.50646963       0.00001547      -0.00000969       0.00005164
H        1.25016413      -6.11935733      10.42719952      -0.00002061      -0.00003080       0.00003380
H        2.59114125      -5.08432299      10.00316908       0.00002420       0.00002237      -0.00000311
H        2.80659333      -7.27996578       8.96295789      -0.00004775       0.00002513      -0.00002549
H        2.75013460      -6.00515069       7.77126929      -0.00000579       0.00002067      -0.00000538
H        1.43760406      -8.18303524       7.32274642      -0.00000744      -0.00001875      -0.00000131
H        0.26871512      -7.62633826       8.48434339       0.00001501       0.00000204      -0.00002895
123
Properties=species:S:1:pos:R:3:forces:R:3 energy=-73148.29585310165 free_energy=-73148.29585310165 pbc="F F F"
C        0.35056619      -6.45782531       6.63511340       0.00003712      -0.00013500      -0.00004639
C       -0.75040919      -4.96758334       9.03664711       0.00000483      -0.00003522       0.00011656
N       -1.35839429      -4.87060829       7.67336168       0.00009972      -0.00007459      -0.00000393
C       -1.11490147      -6.09527459       6.85330993       0.00005507      -0.00008559      -0.00012565
C       -8.79142831      -2.69200042       8.32958602       0.00034320       0.00013682      -0.00037976
C      -10.71370903      -2.17677605       7.05555043      -0.00000155      -0.00001700      -0.00002220
C      -11.32861827      -2.93390922       6.06922025      -0.00003147       0.00001800       0.00001073
C      -11.43538676      -1.32866291       7.88774387       0.00000053       0.00000650       0.00000203
C      -12.81194780      -1.20500047       7.70842250       0.00005233       0.00002385       0.00004858
C      -13.43428242      -1.97256130       6.71883803      -0.00009406       0.00000054      -0.00002444
C      -12.71430480      -2.83930675       5.89818474       0.00005811      -0.00002372      -0.00001609
C      -13.39867939      -3.66040722       4.83743778       0.00002187       0.00000501      -0.00000525
C      -13.63678177      -0.28929279       8.57628605      -0.00006113      -0.00004952       0.00001271
O       -9.44076890      -3.01999216       9.28442648      -0.00027665      -0.00009465       0.00037963
O       -9.32490127      -2.23326062       7.15733314      -0.00001568      -0.00001168       0.00000119
H       -1.59401305      -5.93742080       5.87871686      -0.00009620       0.00006880      -0.00001711
H       -1.63822127      -6.93975955       7.32552990      -0.00009638       0.00005247      -0.00003800
H      -10.74054832      -3.59468164       5.44541230       0.00000841       0.00000581      -0.00001466
H      -10.91926114      -0.77525691       8.66025299      -0.00000424       0.00001043      -0.00001618
H      -14.50551643      -1.88876169       6.58662760       0.00004091       0.00001736      -0.00000640
H      -14.47527657      -3.48372769       4.82620344       0.00000503       0.00000020      -0.00000506
H      -13.22276246      -4.72739024       5.00320745       0.00000465       0.00000601      -0.00001736
H      -12.99698872      -3.42265486       3.84789605      -0.00000040       0.00001118       0.00000858
H      -13.02052316       0.22341813       9.31662124       0.00000774      -0.00000119       0.00002315
H      -14.41225982      -0.85368249       9.10287810       0.00003268       0.00000996      -0.00001126
H      -14.14779278       0.46377710       7.96872996      -0.00000624      -0.00001626       0.00001093
O       11.20118473      -7.74777592      14.36293357       0.00013712      -0.00005155       0.00040257
C       11.78041207      -6.46294117      14.45130158       0.00030798      -0.00012040       0.00041226
C       10.89001972      -5.40810292      13.83305268       0.00000113      -0.00002944      -0.00020617
O       10.99829950      -5.54200397      12.42413218      -0.00046623       0.00046042      -0.00098872
C       10.48991864      -8.10701887      15.52634620      -0.00008134      -0.00012533       0.00004314
C       10.32912080      -4.63918974      11.65353962      -0.00119710       0.00060368      -0.00073111
C       10.72138136      -4.59040074      10.30095405      -0.00069088       0.00077512      -0.00049353
O       11.76918878      -5.39900649       9.95870500      -0.00056648       0.00094795      -0.00001132
C       12.17225978      -5.43402141       8.59718714      -0.00043327      -0.00024462      -0.00010204
C        9.73650343      -9.38932109      15.27693406      -0.00004518      -0.00006723      -0.00000492
O       10.65503615     -10.40646631      14.95514469      -0.00005323      -0.00006795       0.00012019
C       10.21904659     -11.69676594      15.30855580      -0.00012869      -0.00012422       0.00001246
C        8.96011537     -12.16265853      14.61417368       0.00008953       0.00004682      -0.00010049
O        9.21097830     -12.20870611      13.22398032      -0.00065848      -0.00037599       0.00012457
C        8.26073966     -12.78627670      12.43358895      -0.00048065       0.00002104       0.00024271
C        8.57290856     -12.85397985      11.06228200      -0.00076926      -0.00017124      -0.00002265
O        9.74158121     -12.25534609      10.68917617      -0.00057030       0.00001401       0.00021791
C       10.20863035     -12.48985551       9.36857732      -0.00004590       0.00011414       0.00010037
C       11.48028459     -11.68954064       9.18993365       0.00040066      -0.00029421      -0.00025713
O       11.21388186     -10.31179217       9.01981227       0.00026131      -0.00050771      -0.00097135
C       11.07203422      -9.94494819       7.66311731      -0.00017431       0.00023055      -0.00001562
C       10.55447769      -8.53351724       7.57367307      -0.00021973       0.00015497      -0.00005856
O       11.51344236      -7.65340486       8.11515691      -0.00189930       0.00102270      -0.00115898
C       11.26219825      -6.30977566       7.76722522       0.00001640       0.00039101      -0.00012098
H       12.04022297     -10.01520482       7.15241865      -0.00071502      -0.00050074       0.00017604
H       13.17694188      -5.86263476       8.59608579      -0.00001826       0.00048412      -0.00030081
H        9.02843182      -9.24772586      14.45328750       0.00007378      -0.00001571       0.00015785
H       11.18740262      -8.24689507      16.36103714      -0.00012933       0.00003470       0.00005924
H       12.23467965      -4.41942089       8.18529959       0.00061198      -0.00002447       0.00016882
H       10.37441476     -10.62003771       7.14816990       0.00057631      -0.00027836       0.00015145
H        9.16814331      -9.64761100      16.18030921       0.00004767       0.00003030      -0.00010620
H        9.78287439      -7.31356112      15.80936378       0.00011789       0.00004818      -0.00000757
H       10.05370891     -11.75467185      16.39689112       0.00019038      -0.00001887      -0.00001047
H       10.20942057      -6.04447608       7.94816090       0.00159656      -0.00022430      -0.00055373
H       10.36653020      -8.29172945       6.51619394       0.00004686      -0.00039632       0.00107671
H        9.60615089      -8.44098342       8.11909058       0.00055302      -0.00012627      -0.00033305
H       11.46740684      -6.15403993       6.69859738       0.00000780       0.00015081       0.00096715
H        8.12493290     -11.48514182      14.82593978       0.00029205      -0.00028667      -0.00009330
H        8.70660491     -13.16006320      14.99211330       0.00011301       0.00029279      -0.00009736
H       11.03770906     -12.37385420      15.05372383       0.00001944       0.00015845       0.00011473
H       12.72679606      -6.48572542      13.90379634      -0.00006491       0.00013272       0.00013929
H       11.99458760      -6.20213535      15.49832580       0.00034451      -0.00016155       0.00074784
H       11.22469441      -4.40748352      14.13872120       0.00016572      -0.00007631       0.00060658
H        9.85139331      -5.54916892      14.15588101      -0.00005581      -0.00009548       0.00084070
H       10.41513882     -13.55962969       9.23268336       0.00037300       0.00008054      -0.00022873
H        9.45955018     -12.17804370       8.63114944       0.00027998      -0.00003473      -0.00030392
H       12.04903492     -12.08460507       8.33510944       0.00049500       0.00009224      -0.00023167
H       12.09255668     -11.79856453      10.08879171       0.00021854      -0.00021879       0.00009672
H       -0.91999086      -4.08394825       7.17946074       0.00004995       0.00000944       0.00003538
C        0.71606527      -4.48904376       9.13102273       0.00005229       0.00014349       0.00013752
H       -0.84656965      -5.99426827       9.39261016       0.00013217       0.00003201      -0.00010106
H       -1.36747579      -4.36803172       9.71119538      -0.00021327      -0.00015452      -0.00003916
C       -2.82302224      -4.57258203       7.71989982       0.00004368       0.00002653      -0.00003111
C       -3.12172545      -3.12021450       8.07119436      -0.00000185      -0.00001359       0.00000256
N       -4.55705564      -2.86210283       8.17095649      -0.00002956       0.00000104       0.00001363
C       -5.25557096      -2.36705867       7.11195551      -0.00003248      -0.00002021       0.00002348
C       -6.61325506      -2.28952313       7.12253787      -0.00000000       0.00001390      -0.00002052
C       -7.31730611      -2.74071879       8.25284998      -0.00005668      -0.00000554       0.00005293
C       -5.22999899      -3.29863990       9.27423154      -0.00004387       0.00001803      -0.00006503
C       -6.58776039      -3.24278363       9.34501017       0.00002575       0.00000413       0.00000226
H       -3.30733275      -5.23179145       8.45314023      -0.00000782       0.00000715       0.00000460
H       -3.25671395      -4.80167251       6.74056691      -0.00002544      -0.00000411       0.00000319
H       -2.71078393      -2.45663643       7.30875552       0.00000055      -0.00000162       0.00000255
H       -2.65543732      -2.85719802       9.02272295      -0.00001832      -0.00000492      -0.00001374
H       -4.66778756      -2.03472241       6.26433975       0.00001142      -0.00001569      -0.00001553
H       -7.14232400      -1.88843183       6.27163066      -0.00000536       0.00000208       0.00001083
H       -4.62506315      -3.69932502      10.08108461       0.00001545      -0.00002036       0.00003227
H       -7.11222014      -3.59105553      10.22365713      -0.00000599      -0.00000296       0.00000682
C       10.06294450      -3.73528354       9.42930211      -0.00045093       0.00046399       0.00003907
C        9.29688145      -3.83163758      12.10918071      -0.00030710       0.00028160      -0.00059780
C        8.63512070      -2.97757859      11.22109310       0.00027376      -0.00031459      -0.00040001
C        9.01859860      -2.92939790       9.88992622       0.00045753      -0.00031957       0.00012374
H        8.99956281      -3.85726412      13.14602063       0.00035595      -0.00022198      -0.00053680
H        7.82728549      -2.35297159      11.58289005       0.00115291      -0.00092771      -0.00011062
H       10.34065348      -3.69917896       8.38780199      -0.00026750       0.00039162       0.00066601
H        8.51609037      -2.26907377       9.19449636       0.00088354      -0.00078109       0.00044740
C        7.69482028     -13.47424840      10.18542188      -0.00035129      -0.00001752       0.00041950
C        7.05727003     -13.30037076      12.89497938      -0.00035646      -0.00024103      -0.00024643
C        6.16696360     -13.90698337      12.00259626       0.00018573      -0.00000709       0.00014484
C        6.48666724     -13.99970152      10.65785899      -0.00007579      -0.00000270       0.00021064
H        6.79555209     -13.23425180      13.93897024      -0.00015694      -0.00022670      -0.00059737
H        5.23056975     -14.30666978      12.37390798       0.00023872       0.00006101      -0.00002782
H        7.93384708     -13.55964307       9.13697131       0.00020585       0.00005579       0.00045049
H        5.80605766     -14.47574095       9.96199449       0.00033713       0.00015720       0.00054602
C        1.01688806      -7.27439308       7.76697673       0.00002038      -0.00006483      -0.00000089
H        0.91903265      -5.54609262       6.43561031      -0.00009151      -0.00004348       0.00010911
H        0.40100599      -7.04247387       5.71039674       0.00017540       0.00020571      -0.00021678
C        1.69648133      -5.56745986       9.59396616       0.00005744      -0.00006826       0.00011049
H        0.74797122      -3.65084635       9.83537694      -0.00012571       0.00026396      -0.00013135
H        1.04756033      -4.07789163       8.17335691      -0.00005186       0.00015770       0.00005490
C        2.13935500      -6.54009683       8.50629499      -0.00006291       0.00006357       0.00004156
H        1.24973658      -6.12000936      10.42685748       0.00023514       0.00025837       0.00029543
H        2.59081548      -5.08469244      10.00373442       0.00012463       0.00002483       0.00002599
H        2.80692552      -7.27968915       8.96260289       0.00012715      -0.00003540      -0.00013061
H        2.75015119      -6.00455130       7.77124993      -0.00001263      -0.00007667      -0.00004297
H        1.43827709      -8.18265760       7.32221685      -0.00029563      -0.00036251      -0.00000161
H        0.26919618      -7.62659701       8.48399463      -0.00007881      -0.00016576      -0.00001872
123
Properties=species:S:1:pos:R:3:forces:R:3 energy=-73148.29583363855 free_energy=-73148.29585310165 pbc="F F F"
C        0.35054270      -6.45778298       6.63498826       0.00007076      -0.00029480      -0.00013408
C       -0.75050583      -4.96759420       9.03679279       0.00001644      -0.00003218       0.00014155
N       -1.35842391      -4.87064915       7.67348964       0.00021911      -0.00012798       0.00003636
C       -1.11490756      -6.09533934       6.85350426       0.00010940      -0.00017560      -0.00020963
C       -8.79142521      -2.69191253       8.32959765       0.00048333       0.00019199      -0.00053488
C      -10.71371273      -2.17676554       7.05554125      -0.00004327      -0.00002943      -0.00004590
C      -11.32862630      -2.93394116       6.06924533      -0.00001091       0.00002074       0.00001216
C      -11.43538770      -1.32861442       7.88769775       0.00004203       0.00004360       0.00005731
C      -12.81194862      -1.20495841       7.70837574       0.00001669      -0.00000053       0.00001517
C      -13.43428778      -1.97256275       6.71882761      -0.00004882      -0.00001353      -0.00003302
C      -12.71431334      -2.83934554       5.89820973       0.00005305       0.00001019       0.00002700
C      -13.39869171      -3.66049148       4.83750116       0.00003976      -0.00001633      -0.00000453
C      -13.63677994      -0.28921230       8.57620164      -0.00002486      -0.00000231      -0.00000332
O       -9.44075497      -3.01983121       9.28446788      -0.00038482      -0.00014927       0.00053383
O       -9.32490601      -2.23324896       7.15731887      -0.00001740      -0.00001073      -0.00000066
H       -1.59421777      -5.93762071       5.87899071      -0.00020543       0.00012995      -0.00005716
H       -1.63802172      -6.93986690       7.32587272      -0.00018507       0.00011165      -0.00008248
H      -10.74055830      -3.59474106       5.44546450       0.00000807       0.00000311      -0.00001754
H      -10.91925909      -0.77517331       8.66018081      -0.00002262      -0.00001063      -0.00004735
H      -14.50552157      -1.88876855       6.58661671       0.00002800       0.00002038      -0.00000507
H      -14.47528864      -3.48381222       4.82626365      -0.00002963       0.00000621      -0.00000712
H      -13.22277433      -4.72746752       5.00331668       0.00000649       0.00001117      -0.00001908
H      -12.99700475      -3.42278188       3.84794803       0.00000443       0.00001150      -0.00000283
H      -13.02051758       0.22353098       9.31651156      -0.00000471      -0.00000611       0.00001758
H      -14.41225594      -0.85357738       9.10282027       0.00000665      -0.00000903       0.00000737
H      -14.14779169       0.46383197       7.96861334       0.00000220      -0.00003058       0.00002213
O       11.14704555      -7.72909801      14.34529576       0.00030961      -0.00007642       0.00072828
C       11.72643778      -6.44435455      14.43410538       0.00050932      -0.00022471       0.00089078
C       10.83610879      -5.38926877      13.81629875      -0.00007832      -0.00008559      -0.00035691
O       10.94440051      -5.52285807      12.40741025      -0.00092110       0.00092423      -0.00197518
C       10.43580515      -8.08863377      15.50864128      -0.00014739      -0.00022422       0.00013624
C       10.27400241      -4.62082538      11.63702127      -0.00217301       0.00100625      -0.00143576
C       10.66447482      -4.57333313      10.28389130      -0.00152946       0.00172857      -0.00117016
O       11.71196190      -5.38215699       9.94113517      -0.00108480       0.00181437       0.00006735
C       12.11456975      -5.41685471       8.57947123      -0.00097489      -0.00051084      -0.00031495
C        9.68186843      -9.37053456      15.25878941      -0.00008887      -0.00013304       0.00002144
O       10.59995901     -10.38808508      14.93697597      -0.00012439      -0.00019336       0.00025985
C       10.16322994     -11.67820648      15.29018015      -0.00027278      -0.00017929      -0.00000437
C        8.90426525     -12.14337299      14.59539107       0.00022078      -0.00005302      -0.00014025
O        9.15566056     -12.18973662      13.20529141      -0.00130129      -0.00074142       0.00025463
C        8.20533003     -12.76683525      12.41465095      -0.00086105       0.00004274       0.00012279
C        8.51817021     -12.83549831      11.04354390      -0.00153136      -0.00029924       0.00033545
O        9.68763945     -12.23822045      10.67088887      -0.00117481       0.00003195       0.00044525
C       10.15472259     -12.47304207       9.35039170      -0.00001884       0.00017957       0.00015426
C       11.42658571     -11.67306231       9.17198954       0.00076008      -0.00053036      -0.00052269
O       11.16038811     -10.29531619       9.00155124       0.00053132      -0.00102794      -0.00190350
C       11.01928661      -9.92871281       7.64469314      -0.00031731       0.00046241      -0.00007558
C       10.50042742      -8.51783012       7.55480502      -0.00043768       0.00031865      -0.00005974
O       11.45815142      -7.63686353       8.09707141      -0.00382614       0.00204766      -0.00233027
C       11.20484287      -6.29339805       7.74998979       0.00015255       0.00078797      -0.00020477
H       11.98798667      -9.99799461       7.13480306      -0.00141972      -0.00097530       0.00034529
H       13.11959161      -5.84468103       8.57795157       0.00001707       0.00092523      -0.00056912
H        8.97401666      -9.22842077      14.43503447       0.00013274      -0.00003202       0.00028346
H       11.13335769      -8.22912514      16.34317424      -0.00026727       0.00006527       0.00007323
H       12.17587985      -4.40221840       8.16750007       0.00123692      -0.00005274       0.00035974
H       10.32269312     -10.60445995       7.12920565       0.00114907      -0.00055864       0.00030157
H        9.11321150      -9.62874753      16.16200379       0.00009971       0.00007845      -0.00023659
H        9.72906288      -7.29506720      15.79211711       0.00023106       0.00009493      -0.00002789
H        9.99752923     -11.73608806      16.37846264       0.00036944      -0.00004077      -0.00002051
H       10.15184836      -6.02956777       7.93210552       0.00310197      -0.00040844      -0.00108500
H       10.31314611      -8.27617028       6.49714047       0.00008778      -0.00078968       0.00210739
H        9.55155101      -8.42620344       8.09947296       0.00108796      -0.00026435      -0.00066512
H       11.40883941      -6.13695868       6.68119408       0.00004233       0.00029085       0.00192860
H        8.06943345     -11.46528671      14.80675769       0.00053893      -0.00052729      -0.00018341
H        8.64994501     -13.14058872      14.97332934       0.00022810       0.00068525      -0.00021826
H       10.98160860     -12.35570993      15.03553332       0.00003239       0.00029644       0.00023340
H       12.67278282      -6.46704815      13.88653826      -0.00004582       0.00025899       0.00022960
H       11.94066202      -6.18392006      15.48118768       0.00068736      -0.00033985       0.00144852
H       11.17082867      -4.38873063      14.12214148       0.00033229      -0.00013493       0.00121661
H        9.79744879      -5.53037043      14.13901664      -0.00003510      -0.00019112       0.00165492
H       10.36083871     -13.54290668       9.21465729       0.00073910       0.00019438      -0.00044561
H        9.40583723     -12.16102746       8.61284995       0.00052070      -0.00004700      -0.00062135
H       11.99548862     -12.06838756       8.31740311       0.00099347       0.00017964      -0.00046861
H       12.03855714     -11.78201651      10.07104919       0.00043680      -0.00043812       0.00020887
H       -0.91999833      -4.08400789       7.17957693       0.00010299       0.00002848       0.00007249
C        0.71599041      -4.48917019       9.13121815       0.00009280       0.00031093       0.00027153
H       -0.84675427      -5.99425839       9.39279918       0.00025246       0.00000603      -0.00018706
H       -1.36752077      -4.36793075       9.71128366      -0.00044854      -0.00029963      -0.00005888
C       -2.82305101      -4.57260575       7.71998654       0.00007454       0.00000795      -0.00002276
C       -3.12173194      -3.12020527       8.07116209      -0.00002423      -0.00000107      -0.00002396
N       -4.55705629      -2.86207145       8.17092340      -0.00004268       0.00002301      -0.00000771
C       -5.25558119      -2.36710217       7.11189344       0.00012136      -0.00000876      -0.00003374
C       -6.61326209      -2.28955153       7.12248844      -0.00013447       0.00003599      -0.00004163
C       -7.31730298      -2.74065040       8.25284455      -0.00005502      -0.00003356       0.00011063
C       -5.22998907      -3.29851396       9.27424188       0.00002700      -0.00002930       0.00004035
C       -6.58774757      -3.24263812       9.34503536      -0.00005424       0.00003754      -0.00007021
H       -3.30737608      -5.23174912       8.45327712      -0.00000115       0.00003472      -0.00002130
H       -3.25673203      -4.80176274       6.74066541      -0.00006116      -0.00000218      -0.00002098
H       -2.71079518      -2.45669894       7.30865716       0.00000232       0.00000449       0.00001821
H       -2.65542154      -2.85711110       9.02265871      -0.00002718      -0.00000514       0.00001007
H       -4.66780426      -2.03483837       6.26424307      -0.00002041      -0.00003142       0.00002498
H       -7.14234010      -1.88852165       6.27155671       0.00000874      -0.00000561       0.00002570
H       -4.62504493      -3.69914163      10.08111825      -0.00001022      -0.00000051      -0.00001587
H       -7.11219984      -3.59083602      10.22371648      -0.00000725      -0.00000793       0.00002120
C       10.00457314      -3.71941153       9.41216602      -0.00079105       0.00077584       0.00021636
C        9.24230273      -3.81289004      12.09327664      -0.00083888       0.00077892      -0.00127328
C        8.57914426      -2.95987680      11.20516439       0.00072366      -0.00080568      -0.00079745
C        8.96065556      -2.91320622       9.87335358       0.00084805      -0.00058870       0.00028276
H        8.94643251      -3.83727433      13.13056515       0.00072187      -0.00047836      -0.00100224
H        7.77168204      -2.33495641      11.56735873       0.00218178      -0.00176554      -0.00015952
H       10.28079549      -3.68452578       8.37023019      -0.00052066       0.00079555       0.00127891
H        8.45691242      -2.25379176       9.17790798       0.00175755      -0.00154544       0.00087586
C        7.63993379     -13.45526953      10.16645819      -0.00064335      -0.00003607       0.00061922
C        7.00107831     -13.27947366      12.87562031      -0.00064317      -0.00040397      -0.00018161
C        6.11060931     -13.88553815      11.98300583       0.00025785      -0.00011253      -0.00005060
C        6.43095901     -13.97922425      10.63847071      -0.00022066      -0.00001945       0.00070536
H        6.73889915     -13.21261250      13.91946528      -0.00030346      -0.00044360      -0.00123967
H        5.17356918     -14.28405219      12.35396682       0.00049848       0.00013635      -0.00003478
H        7.87939615     -13.54144472       9.11815990       0.00040826       0.00009286       0.00094787
H        5.75020681     -14.45482687       9.94242075       0.00064618       0.00028611       0.00104102
C        1.01723663      -7.27427765       7.76666355       0.00006487      -0.00020055       0.00001363
H        0.91894194      -5.54606202       6.43519412      -0.00017427      -0.00007519       0.00021969
H        0.40067241      -7.04257975       5.71034683       0.00033814       0.00043715      -0.00042763
C        1.69631841      -5.56770153       9.59404128       0.00014614      -0.00015588       0.00024986
H        0.74796347      -3.65108806       9.83570366      -0.00025678       0.00051767      -0.00026053
H        1.04751114      -4.07793945       8.17359199      -0.00011121       0.00031033       0.00012600
C        2.13951499      -6.53986611       8.50612065      -0.00012555       0.00012091       0.00005503
H        1.24931013      -6.12066037      10.42651463       0.00046042       0.00050442       0.00061536
H        2.59048925      -5.08506334      10.00430100       0.00023905       0.00004333       0.00005177
H        2.80725991      -7.27941272       8.96224861       0.00025334      -0.00006670      -0.00026234
H        2.75016857      -6.00395327       7.77123057      -0.00001382      -0.00016206      -0.00009016
H        1.43895147      -8.18228014       7.32168616      -0.00060727      -0.00066831       0.00001078
H        0.26967742      -7.62685553       8.48364684      -0.00013836      -0.00032068      -0.00005848
123
Properties=species:S:1:pos:R:3:forces:R:3 energy=-73148.2958109316 free_energy=-73148.29585310165 pbc="F F F"
C        0.35051898      -6.45774079       6.63486329       0.00012473      -0.00042088      -0.00021020
C       -0.75060242      -4.96760456       9.03693717       0.00002422      -0.00004831       0.00027402
N       -1.35845343      -4.87068996       7.67361794       0.00031561      -0.00021175       0.00003743
C       -1.11491334      -6.09540402       6.85369821       0.00015068      -0.00026488      -0.00028014
C       -8.79141922      -2.69182397       8.32960668       0.00022883       0.00008628      -0.00024703
C      -10.71371792      -2.17675544       7.05553116      -0.00001699       0.00002120       0.00001752
C      -11.32863531      -2.93397274       6.06927056       0.00010395      -0.00002396      -0.00001574
C      -11.43538868      -1.32856504       7.88765307       0.00007976      -0.00002661      -0.00002044
C      -12.81194876      -1.20491628       7.70832904      -0.00008059      -0.00001391      -0.00001431
C      -13.43429371      -1.97256475       6.71881652       0.00003684       0.00000095       0.00000262
C      -12.71432003      -2.83938398       5.89823553      -0.00009012       0.00002003       0.00000924
C      -13.39870362      -3.66057606       4.83756498      -0.00002187       0.00002027      -0.00001109
C      -13.63677782      -0.28913125       8.57611640       0.00002835      -0.00000253       0.00002612
O       -9.44074269      -3.01967113       9.28451191      -0.00018161      -0.00004803       0.00024930
O       -9.32491049      -2.23323708       7.15730418      -0.00004202      -0.00001314      -0.00000346
H       -1.59442239      -5.93782067       5.87926473      -0.00031412       0.00019290      -0.00010151
H       -1.63782224      -6.93997424       7.32621556      -0.00027071       0.00017620      -0.00012732
H      -10.74056779      -3.59480075       5.44551652      -0.00001736       0.00002652       0.00000478
H      -10.91925744      -0.77509011       8.66010791       0.00000150       0.00001824      -0.00000407
H      -14.50552703      -1.88877533       6.58660589       0.00002086       0.00001809      -0.00000961
H      -14.47530161      -3.48389670       4.82632363       0.00003489      -0.00000254      -0.00000015
H      -13.22278616      -4.72754432       5.00342575       0.00001152      -0.00001350      -0.00001413
H      -12.99702077      -3.42290903       3.84799990       0.00000822       0.00001146      -0.00000221
H      -13.02051204       0.22364379       9.31640218      -0.00002483      -0.00001651      -0.00000093
H      -14.41225219      -0.85347254       9.10276271       0.00000009      -0.00001253       0.00000680
H      -14.14779036       0.46388645       7.96849685      -0.00001162      -0.00001592       0.00001065
O       11.09290613      -7.71041922      14.32765800       0.00045377      -0.00013149       0.00107854
C       11.67246288      -6.42576824      14.41690763       0.00076181      -0.00029778       0.00137804
C       10.78219784      -5.37043423      13.79954369      -0.00014144      -0.00014651      -0.00053132
O       10.89050101      -5.50370879      12.39068644      -0.00131094       0.00130990      -0.00288177
C       10.38169222      -8.07024897      15.49093620      -0.00022263      -0.00030450       0.00019732
C       10.21888623      -4.60246129      11.62049948      -0.00336685       0.00161928      -0.00212872
C       10.60756767      -4.55626474      10.26682941      -0.00231665       0.00257756      -0.00171542
O       11.65473399      -5.36530618       9.92356748      -0.00156665       0.00266850       0.00001371
C       12.05687628      -5.39968909       8.56175419      -0.00139225      -0.00078580      -0.00037992
C        9.62723316      -9.35174712      15.24064389      -0.00009722      -0.00024116       0.00007635
O       10.54488185     -10.36970518      14.91880702      -0.00018799      -0.00028455       0.00039978
C       10.10741310     -11.65964707      15.27180511      -0.00045508      -0.00023532      -0.00000711
C        8.84841630     -12.12408826      14.57660825       0.00031114      -0.00002480      -0.00020474
O        9.10034137     -12.17076805      13.18660343      -0.00187829      -0.00109008       0.00035822
C        8.14992191     -12.74739340      12.39571018      -0.00151944      -0.00002843       0.00033164
C        8.46343048     -12.81701752      11.02480813      -0.00218147      -0.00037191       0.00053191
O        9.63369453     -12.22109648      10.65260326      -0.00173211       0.00005037       0.00061262
C       10.10081422     -12.45622997       9.33220621      -0.00002742       0.00026374       0.00031281
C       11.37288661     -11.65658411       9.15404555       0.00114429      -0.00076604      -0.00078164
O       11.10689314     -10.27883989       8.98328921       0.00079609      -0.00151944      -0.00276443
C       10.96653943      -9.91247574       7.62627004      -0.00051296       0.00065887      -0.00014770
C       10.44637717      -8.50214186       7.53593678      -0.00059935       0.00051284      -0.00013577
O       11.40285860      -7.62031997       8.07898370      -0.00567675       0.00299239      -0.00343969
C       11.14748781      -6.27702141       7.73275416       0.00015628       0.00117970      -0.00029840
H       11.93574797      -9.98078307       7.11718866      -0.00209482      -0.00143900       0.00049889
H       13.06223945      -5.82672681       8.55981636      -0.00000065       0.00137728      -0.00085159
H        8.91960229      -9.20911618      14.41678232       0.00015947      -0.00004112       0.00036821
H       11.07931240      -8.21135524      16.32531122      -0.00039579       0.00009668       0.00008757
H       12.11707904      -4.38501822       8.14970065       0.00183849      -0.00006525       0.00053528
H       10.27097335     -10.58888024       7.11024275       0.00173054      -0.00081224       0.00044638
H        9.05827954      -9.60988394      16.14369833       0.00014122       0.00012531      -0.00035296
H        9.67525141      -7.27657371      15.77487037       0.00035940       0.00012817      -0.00005117
H        9.94134945     -11.71750426      16.36003316       0.00054910      -0.00004967      -0.00003516
H       10.09428079      -6.01466228       7.91605047       0.00461312      -0.00057905      -0.00163557
H       10.25976252      -8.26061063       6.47808686       0.00011373      -0.00118996       0.00314838
H        9.49695443      -8.41142489       8.07985416       0.00157285      -0.00040317      -0.00097311
H       11.35027023      -6.11987896       6.66379331       0.00008201       0.00043641       0.00285372
H        8.01393413     -11.44543171      14.78757570       0.00081767      -0.00079234      -0.00027630
H        8.59328537     -13.12111271      14.95454503       0.00033136       0.00098970      -0.00031118
H       10.92550699     -12.33756462      15.01734264       0.00007910       0.00041115       0.00033977
H       12.61876973      -6.44837113      13.86928003      -0.00005169       0.00038919       0.00033120
H       11.88673642      -6.16570474      15.46405063       0.00101959      -0.00052143       0.00211410
H       11.11696241      -4.36997906      14.10556118       0.00049726      -0.00018902       0.00182239
H        9.74350467      -5.51157133      14.12215289      -0.00003475      -0.00027641       0.00247123
H       10.30653853     -13.52618417       9.19663097       0.00110502       0.00028838      -0.00067700
H        9.35212522     -12.14401068       8.59455291       0.00074499      -0.00006360      -0.00094479
H       11.94194193     -12.05217023       8.29969680       0.00148575       0.00025296      -0.00071172
H       11.98455682     -11.76546804      10.05330602       0.00063684      -0.00065393       0.00030743
H       -0.92000578      -4.08406774       7.17969320       0.00016373       0.00006786       0.00009990
C        0.71591542      -4.48929602       9.13141446       0.00014915       0.00041831       0.00035346
H       -0.84693898      -5.99424901       9.39298858       0.00037569       0.00002022      -0.00028993
H       -1.36756597      -4.36782940       9.71137266      -0.00066720      -0.00046758      -0.00010659
C       -2.82307973      -4.57262916       7.72007353       0.00010597      -0.00001239      -0.00007100
C       -3.12173865      -3.12019627       8.07112973      -0.00001281       0.00004041      -0.00002211
N       -4.55705679      -2.86203982       8.17088964      -0.00004721       0.00001121       0.00003133
C       -5.25558908      -2.36714578       7.11183132      -0.00005579       0.00000596      -0.00003767
C       -6.61327081      -2.28957914       7.12243764      -0.00000226      -0.00002414       0.00008028
C       -7.31730031      -2.74058288       8.25284138      -0.00004327       0.00002342      -0.00001884
C       -5.22997838      -3.29838830       9.27425330      -0.00001532       0.00000089      -0.00002289
C       -6.58773615      -3.24249211       9.34505922       0.00000811      -0.00000578       0.00002661
H       -3.30741933      -5.23170681       8.45341378      -0.00000548       0.00004827      -0.00002558
H       -3.25675023      -4.80185304       6.74076388      -0.00008153       0.00001003      -0.00001479
H       -2.71080637      -2.45676139       7.30855874       0.00000320       0.00000151       0.00004152
H       -2.65540581      -2.85702420       9.02259442      -0.00004784      -0.00001570       0.00000345
H       -4.66782130      -2.03495449       6.26414682       0.00001067      -0.00002608       0.00000496
H       -7.14235603      -1.88861177       6.27148338      -0.00002094       0.00001909      -0.00002706
H       -4.62502678      -3.69895821      10.08115171      -0.00000434      -0.00001051       0.00000376
H       -7.11217938      -3.59061642      10.22377564      -0.00000936      -0.00000090       0.00000370
C        9.94620041      -3.70354140       9.39503463      -0.00117288       0.00116340       0.00026618
C        9.18772395      -3.79413946      12.07736900      -0.00119084       0.00111874      -0.00196830
C        8.52316939      -2.94217521      11.18923270       0.00110447      -0.00123155      -0.00118828
C        8.90271205      -2.89701670       9.85678564       0.00125703      -0.00087082       0.00042915
H        8.89330499      -3.81728285      13.11510197       0.00107861      -0.00073662      -0.00148180
H        7.71608011      -2.31694140      11.55182611       0.00322368      -0.00260971      -0.00022917
H       10.22093619      -3.66987564       8.35266506      -0.00078265       0.00119946       0.00193994
H        8.39773417      -2.23851309       9.16132471       0.00263224      -0.00231330       0.00131357
C        7.58504622     -13.43629000      10.14749520      -0.00105064      -0.00015484       0.00077546
C        6.94488721     -13.25857526      12.85626314      -0.00082667      -0.00057383      -0.00050486
C        6.05425626     -13.86409240      11.96341173       0.00040573      -0.00014025       0.00006920
C        6.37525140     -13.95874743      10.61908313      -0.00023717       0.00002828       0.00100851
H        6.68224760     -13.19097270      13.89995822      -0.00046455      -0.00065260      -0.00179219
H        5.11657193     -14.26143255      12.33402369       0.00074139       0.00020151      -0.00005848
H        7.82494436     -13.52324720       9.09934936       0.00059563       0.00014462       0.00150816
H        5.69435744     -14.43391153       9.92284722       0.00094924       0.00040308       0.00153369
C        1.01758553      -7.27416266       7.76635080       0.00007744      -0.00027416       0.00001385
H        0.91885094      -5.54603168       6.43477776      -0.00027075      -0.00013423       0.00033356
H        0.40033906      -7.04268562       5.71029686       0.00050341       0.00066099      -0.00064524
C        1.69615616      -5.56794275       9.59411646       0.00016562      -0.00027909       0.00034864
H        0.74795579      -3.65133020       9.83603013      -0.00039092       0.00081453      -0.00034551
H        1.04746198      -4.07798739       8.17382686      -0.00016454       0.00046456       0.00019208
C        2.13967493      -6.53963581       8.50594550      -0.00018211       0.00021120       0.00012164
H        1.24888374      -6.12131134      10.42617215       0.00069770       0.00075731       0.00091901
H        2.59016209      -5.08543488      10.00486726       0.00039662       0.00007981       0.00009570
H        2.80759422      -7.27913600       8.96189439       0.00038246      -0.00010052      -0.00039281
H        2.75018594      -6.00335532       7.77121141      -0.00001752      -0.00024914      -0.00014186
H        1.43962562      -8.18190179       7.32115572      -0.00089555      -0.00103098       0.00000087
H        0.27015900      -7.62711402       8.48329849      -0.00020324      -0.00048200      -0.00008874
123
Properties=species:S:1:pos:R:3:forces:R:3 energy=-73148.29577849309 free_energy=-73148.29585310165 pbc="F F F"
C        0.35049538      -6.45769892       6.63473838       0.00015786      -0.00054877      -0.00027058
C       -0.75069909      -4.96761516       9.03708228       0.00003776      -0.00007293       0.00031203
N       -1.35848291      -4.87073068       7.67374629       0.00043184      -0.00026667       0.00005448
C       -1.11491964      -6.09546938       6.85389308       0.00022912      -0.00031853      -0.00042701
C       -8.79141496      -2.69173593       8.32961770       0.00022462       0.00007491      -0.00019625
C      -10.71372220      -2.17674470       7.05552203      -0.00001222      -0.00002871      -0.00004134
C      -11.32864266      -2.93400477       6.06929560       0.00006616      -0.00000030       0.00000799
C      -11.43538924      -1.32851693       7.88760656       0.00008582       0.00004292       0.00006536
C      -12.81195014      -1.20487439       7.70828224      -0.00010133      -0.00002435      -0.00004312
C      -13.43429831      -1.97256655       6.71880597       0.00003213       0.00002944       0.00003731
C      -12.71432903      -2.83942225       5.89826088      -0.00005102      -0.00001532      -0.00002801
C      -13.39871664      -3.66066007       4.83762852       0.00005245      -0.00000525       0.00000513
C      -13.63677551      -0.28905033       8.57603108       0.00007100       0.00000397       0.00006988
O       -9.44072926      -3.01951038       9.28455402      -0.00015854      -0.00003332       0.00020034
O       -9.32491554      -2.23322537       7.15728950      -0.00000411      -0.00001749       0.00002056
H       -1.59462695      -5.93802058       5.87953861      -0.00041386       0.00025338      -0.00011539
H       -1.63762239      -6.94008123       7.32655804      -0.00038149       0.00020191      -0.00014637
H      -10.74057786      -3.59486002       5.44556890      -0.00001240       0.00002123      -0.00000191
H      -10.91925535      -0.77500634       8.66003594      -0.00001925      -0.00001030      -0.00004253
H      -14.50553240      -1.88878218       6.58659490       0.00000973       0.00001803      -0.00001207
H      -14.47531333      -3.48398126       4.82638385      -0.00002736       0.00000783      -0.00000576
H      -13.22279793      -4.72762178       5.00353495       0.00000773       0.00000387      -0.00001754
H      -12.99703667      -3.42303607       3.84805182       0.00000409       0.00001213      -0.00000279
H      -13.02050630       0.22375686       9.31629277      -0.00004427      -0.00002944      -0.00002262
H      -14.41224880      -0.85336772       9.10270507      -0.00000879      -0.00001722       0.00001140
H      -14.14778914       0.46394095       7.96838055      -0.00002008      -0.00000273      -0.00000522
O       11.03876711      -7.69174024      14.31001965       0.00058935      -0.00018568       0.00142947
C       11.61848761      -6.40718161      14.39971043       0.00098807      -0.00037837       0.00177690
C       10.72828647      -5.35159913      13.78278755      -0.00018096      -0.00020504      -0.00070512
O       10.83660199      -5.48455735      12.37396028      -0.00172612       0.00172877      -0.00385678
C       10.32757842      -8.05186329      15.47323154      -0.00032294      -0.00041309       0.00023906
C       10.16377070      -4.58409499      11.60397439      -0.00453007       0.00215898      -0.00267232
C       10.55065955      -4.53919662      10.24976896      -0.00301993       0.00341171      -0.00243497
O       11.59750604      -5.34845473       9.90599899      -0.00210178       0.00352371       0.00008953
C       11.99918003      -5.38252431       8.54403907      -0.00177777      -0.00104535      -0.00053751
C        9.57259774      -9.33296120      15.22249949      -0.00007957      -0.00028872       0.00003326
O       10.48980433     -10.35132547      14.90063862      -0.00028557      -0.00035751       0.00055367
C       10.05159508     -11.64108589      15.25343052      -0.00049198      -0.00042903      -0.00011465
C        8.79256719     -12.10480372      14.55782430       0.00038195       0.00002298      -0.00017232
O        9.04502172     -12.15180031      13.16791507      -0.00245106      -0.00142795       0.00046027
C        8.09451289     -12.72795180      12.37676967      -0.00207615      -0.00006843       0.00043654
C        8.40868841     -12.79853754      11.00607454      -0.00283736      -0.00049447       0.00057411
O        9.57974797     -12.20397468      10.63431855      -0.00230384       0.00009042       0.00087434
C       10.04690508     -12.43941808       9.31402362      -0.00008059       0.00027280       0.00031900
C       11.31918705     -11.64010521       9.13610094       0.00148261      -0.00100565      -0.00101234
O       11.05339769     -10.26236395       8.96502731       0.00106174      -0.00200605      -0.00366494
C       10.91379190      -9.89623710       7.60784668      -0.00062832       0.00093657      -0.00017536
C       10.39232825      -8.48645154       7.51706838      -0.00080937       0.00059974      -0.00019700
O       11.34756384      -7.60377499       8.06089288      -0.00747597       0.00396013      -0.00452763
C       11.09013173      -6.26064680       7.71551911       0.00017006       0.00158215      -0.00036247
H       11.88350769      -9.96357060       7.09957532      -0.00277899      -0.00190849       0.00066022
H       13.00488468      -5.80877173       8.54168039      -0.00002453       0.00181664      -0.00112544
H        8.86518812      -9.18981134      14.39852979       0.00021793      -0.00006156       0.00050077
H       11.02526706      -8.19358560      16.30744739      -0.00050234       0.00012237       0.00013401
H       12.05827727      -4.36782006       8.13190252       0.00242386      -0.00008982       0.00070884
H       10.21925565     -10.57329892       7.09128055       0.00226744      -0.00110098       0.00057180
H        9.00334823      -9.59102037      16.12539227       0.00017150       0.00015774      -0.00044825
H        9.62143992      -7.25808096      15.75762368       0.00047404       0.00017570      -0.00007291
H        9.88516980     -11.69891996      16.34160361       0.00070379      -0.00006068      -0.00001842
H       10.03671734      -5.99975917       7.89999584       0.00609339      -0.00075154      -0.00217834
H       10.20637944      -8.24505041       6.45903443       0.00014133      -0.00156694       0.00415724
H        9.44235994      -8.39664754       8.06023423       0.00205211      -0.00052696      -0.00127717
H       11.29169978      -6.10280049       6.64639517       0.00013306       0.00057865       0.00374931
H        7.95843566     -11.42557683      14.76839413       0.00109527      -0.00106567      -0.00038778
H        8.53662581     -13.10163614      14.93576064       0.00044099       0.00130070      -0.00041168
H       10.86940535     -12.31941995      14.99915149       0.00001673       0.00061408       0.00048437
H       12.56475687      -6.42969402      13.85202180      -0.00005662       0.00052172       0.00043358
H       11.83281073      -6.14748964      15.44691205       0.00136168      -0.00069143       0.00283491
H       11.06309634      -4.35122777      14.08898108       0.00066615      -0.00022664       0.00243943
H        9.68956068      -5.49277135      14.10528949      -0.00006099      -0.00035820       0.00329307
H       10.25223825     -13.50946191       9.17860435       0.00146349       0.00043760      -0.00088275
H        9.29841321     -12.12699366       8.57625619       0.00100938      -0.00008544      -0.00120592
H       11.88839487     -12.03595279       8.28199100       0.00197361       0.00033302      -0.00095496
H       11.93055627     -11.74891950      10.03556245       0.00085944      -0.00086015       0.00041509
H       -0.92001312      -4.08412721       7.17980927       0.00020764       0.00007398       0.00014748
C        0.71584057      -4.48942248       9.13160908       0.00018515       0.00056182       0.00059339
H       -0.84712367      -5.99423930       9.39317794       0.00049911       0.00002648      -0.00038632
H       -1.36761110      -4.36772828       9.71146113      -0.00090111      -0.00061085      -0.00012442
C       -2.82310881      -4.57265306       7.72016008       0.00015671       0.00001918      -0.00005742
C       -3.12174524      -3.12018685       8.07109686      -0.00002462       0.00002313       0.00002748
N       -4.55705771      -2.86200860       8.17085678      -0.00004554       0.00002497       0.00002372
C       -5.25559827      -2.36718910       7.11176861      -0.00005549       0.00000432      -0.00003529
C       -6.61327855      -2.28960748       7.12238847      -0.00004566      -0.00000749       0.00005183
C       -7.31729742      -2.74051493       8.25283689      -0.00006640       0.00004560      -0.00008285
C       -5.22996887      -3.29826214       9.27426364       0.00009561      -0.00001654      -0.00001049
C       -6.58772313      -3.24234632       9.34508369      -0.00009692      -0.00003697       0.00012317
H       -3.30746257      -5.23166454       8.45355063      -0.00001046       0.00006547      -0.00003750
H       -3.25676826      -4.80194322       6.74086254      -0.00012165       0.00000411      -0.00005375
H       -2.71081759      -2.45682403       7.30846065       0.00001164       0.00002111       0.00003846
H       -2.65538991      -2.85693726       9.02253032      -0.00007404      -0.00002933      -0.00001849
H       -4.66783825      -2.03507059       6.26405052       0.00001099      -0.00002749       0.00000617
H       -7.14237223      -1.88870163       6.27140945      -0.00000991       0.00000875      -0.00000390
H       -4.62500834      -3.69877495      10.08118555      -0.00003072       0.00000105      -0.00001737
H       -7.11215907      -3.59039680      10.22383464       0.00001313       0.00001293      -0.00003210
C        9.88782756      -3.68767356       9.37790468      -0.00172993       0.00162466       0.00062404
C        9.13314628      -3.77538669      12.06145683      -0.00149685       0.00144965      -0.00276680
C        8.46719607      -2.92447324      11.17329905       0.00137788      -0.00161475      -0.00141686
C        8.84476649      -2.88082796       9.84022208       0.00184768      -0.00126596       0.00038111
H        8.84018158      -3.79729171      13.09963009       0.00141395      -0.00100219      -0.00190255
H        7.66047974      -2.29892656      11.53629123       0.00428340      -0.00346322      -0.00031231
H       10.16107415      -3.65522774       8.33510898      -0.00099208       0.00159368       0.00244543
H        8.33855616      -2.22323824       9.14474716       0.00347671      -0.00304468       0.00174241
C        7.53015899     -13.41731156      10.12853072      -0.00151536      -0.00021541       0.00121828
C        6.88869646     -13.23767721      12.83690277      -0.00097821      -0.00067137      -0.00055099
C        5.99790680     -13.84264442      11.94381817       0.00038719      -0.00028789      -0.00003630
C        6.31954400     -13.93826962      10.59969518      -0.00019330       0.00008871       0.00137067
H        6.62559760     -13.16933202      13.88044954      -0.00061291      -0.00086565      -0.00238460
H        5.05957738     -14.23881124      12.31407862       0.00103909       0.00029344      -0.00008908
H        7.77049095     -13.50504978       9.08054208       0.00083145       0.00018293       0.00190004
H        5.63850910     -14.41299569       9.90327356       0.00122565       0.00051196       0.00200529
C        1.01793403      -7.27404716       7.76603801       0.00010686      -0.00036861       0.00001546
H        0.91876003      -5.54600139       6.43436105      -0.00036586      -0.00018302       0.00044501
H        0.40000571      -7.04279132       5.71024723       0.00066554       0.00087865      -0.00087120
C        1.69599319      -5.56818481       9.59419213       0.00025709      -0.00033107       0.00037271
H        0.74794810      -3.65157168       9.83635723      -0.00052188       0.00105184      -0.00049338
H        1.04741277      -4.07803557       8.17406252      -0.00020470       0.00063191       0.00021395
C        2.13983466      -6.53940505       8.50576995      -0.00023477       0.00026423       0.00022159
H        1.24845783      -6.12196188      10.42582881       0.00090808       0.00098203       0.00127050
H        2.58983548      -5.08580629      10.00543374       0.00051572       0.00009451       0.00013048
H        2.80792876      -7.27885944       8.96154042       0.00049557      -0.00011631      -0.00054020
H        2.75020282      -6.00275770       7.77119274      -0.00001425      -0.00032507      -0.00019534
H        1.44029980      -8.18152331       7.32062521      -0.00119129      -0.00137980      -0.00000689
H        0.27064095      -7.62737241       8.48294990      -0.00026892      -0.00064166      -0.00012097
123
Properties=species:S:1:pos:R:3:forces:R:3 energy=-73148.29572983534 free_energy=-73148.29585310165 pbc="F F F"
C        0.35047171      -6.45765671       6.63461355       0.00021118      -0.00066411      -0.00032917
C       -0.75079562      -4.96762645       9.03722684       0.00003411      -0.00003262       0.00044376
N       -1.35851257      -4.87077146       7.67387462       0.00055122      -0.00033631       0.00004172
C       -1.11492526      -6.09553411       6.85408738       0.00026131      -0.00040483      -0.00051379
C       -8.79141299      -2.69164910       8.32963202       0.00075750       0.00030421      -0.00087046
C      -10.71372637      -2.17673426       7.05551235       0.00000119      -0.00002761      -0.00005370
C      -11.32864974      -2.93403719       6.06932046      -0.00008208       0.00004297       0.00001919
C      -11.43538987      -1.32846789       7.88756146       0.00001789       0.00002250       0.00002962
C      -12.81195198      -1.20483250       7.70823512      -0.00002170      -0.00001293      -0.00001067
C      -13.43430388      -1.97256786       6.71879569       0.00004214      -0.00001144      -0.00001156
C      -12.71433783      -2.83946090       5.89828604       0.00007874       0.00001681       0.00004441
C      -13.39872851      -3.66074455       4.83769228      -0.00000733       0.00000143      -0.00003541
C      -13.63677281      -0.28896920       8.57594656       0.00002610      -0.00000860       0.00001106
O       -9.44071349      -3.01934854       9.28459296      -0.00059749      -0.00024906       0.00081793
O       -9.32492002      -2.23321372       7.15727488      -0.00005960      -0.00002286       0.00005472
H       -1.59483155      -5.93822065       5.87981239      -0.00051579       0.00031387      -0.00014657
H       -1.63742259      -6.94018839       7.32690079      -0.00046637       0.00026792      -0.00019188
H      -10.74058797      -3.59491913       5.44562139       0.00001970      -0.00000848      -0.00002752
H      -10.91925341      -0.77492298       8.65996336      -0.00000548       0.00000570      -0.00002598
H      -14.50553764      -1.88878901       6.58658406      -0.00000263       0.00002287      -0.00000781
H      -14.47532576      -3.48406576       4.82644408       0.00000243      -0.00000242      -0.00000998
H      -13.22280992      -4.72769888       5.00364407       0.00001145      -0.00000370      -0.00001533
H      -12.99705263      -3.42316310       3.84810340       0.00000027       0.00000692       0.00001229
H      -13.02050105       0.22386941       9.31618306      -0.00001321      -0.00000627       0.00001187
H      -14.41224497      -0.85326276       9.10264734      -0.00001357      -0.00001868       0.00001835
H      -14.14778811       0.46399561       7.96826388      -0.00001309      -0.00001022       0.00000721
O       10.98462766      -7.67306116      14.29238197       0.00074412      -0.00020434       0.00173822
C       11.56451170      -6.38859472      14.38251363       0.00128812      -0.00047994       0.00212063
C       10.67437505      -5.33276345      13.76602972      -0.00017715      -0.00026357      -0.00086921
O       10.78270317      -5.46540296      12.35723105      -0.00212777       0.00213125      -0.00474238
C       10.27346458      -8.03347846      15.45552578      -0.00033634      -0.00053124       0.00033559
C       10.10865574      -4.56572822      11.58744847      -0.00565889       0.00274221      -0.00345840
C       10.49375021      -4.52212709      10.23270709      -0.00374150       0.00415869      -0.00284505
O       11.54027691      -5.33160276       9.88843209      -0.00260031       0.00436437       0.00008726
C       11.94148279      -5.36536033       8.52632395      -0.00222361      -0.00132501      -0.00066745
C        9.51796301      -9.31417382      15.20435455      -0.00012559      -0.00043392       0.00010258
O       10.43472678     -10.33294536      14.88247003      -0.00035417      -0.00044048       0.00067885
C        9.99577724     -11.62252689      15.23505375      -0.00066346      -0.00041604      -0.00011492
C        8.73671788     -12.08551836      14.53904162       0.00045490      -0.00001514      -0.00025785
O        8.98970126     -12.13283316      13.14922704      -0.00304827      -0.00177610       0.00056732
C        8.03910248     -12.70851105      12.35782940      -0.00255442      -0.00006163       0.00054467
C        8.35394513     -12.78005885      10.98734005      -0.00337523      -0.00050166       0.00084758
O        9.52579898     -12.18685489      10.61603443      -0.00289392       0.00011021       0.00109953
C        9.99299385     -12.42260611       9.29584180      -0.00003171       0.00033644       0.00042164
C       11.26548622     -11.62362672       9.11815713       0.00183761      -0.00123626      -0.00132492
O       10.99990207     -10.24588790       8.94676445       0.00133529      -0.00251663      -0.00451255
C       10.86104433      -9.87999660       7.58942472      -0.00076047       0.00107932      -0.00026751
C       10.33828040      -8.47076113       7.49819888      -0.00103801       0.00081849      -0.00023657
O       11.29226838      -7.58722830       8.04280015      -0.00928962       0.00486076      -0.00560728
C       11.03277539      -6.24427361       7.69828401       0.00018333       0.00199044      -0.00043315
H       11.83126562      -9.94635619       7.08196297      -0.00347069      -0.00236199       0.00083240
H       12.94752681      -5.79081575       8.52354415      -0.00001194       0.00223891      -0.00139688
H        8.81077459      -9.17050683      14.38027724       0.00025259      -0.00008282       0.00059370
H       10.97122143      -8.17581568      16.28958310      -0.00064655       0.00015339       0.00014944
H       11.99947425      -4.35062410       8.11410508       0.00298228      -0.00009201       0.00088285
H       10.16753966     -10.55771630       7.07231927       0.00284505      -0.00132446       0.00072607
H        8.94841636      -9.57215734      16.10708722       0.00023481       0.00021073      -0.00059890
H        9.56762907      -7.23958903      15.74037677       0.00056401       0.00024102      -0.00008788
H        9.82898953     -11.68033541      16.32317389       0.00086700      -0.00008497      -0.00000848
H        9.97915669      -5.98485802       7.88394195       0.00757431      -0.00092458      -0.00271792
H       10.15299680      -8.22948864       6.43998223       0.00017272      -0.00195166       0.00515848
H        9.38776757      -8.38187157       8.04061357       0.00255737      -0.00065627      -0.00158845
H       11.23312784      -6.08572307       6.62899981       0.00018259       0.00072297       0.00464546
H        7.90293788     -11.40572235      14.74921227       0.00135787      -0.00131459      -0.00047295
H        8.47996678     -13.08215864      14.91697613       0.00054675       0.00163348      -0.00050249
H       10.81330244     -12.30127420      14.98096095       0.00007498       0.00071133       0.00057963
H       12.51074413      -6.41101735      13.83476294      -0.00013539       0.00065971       0.00057694
H       11.77888480      -6.12927434      15.42977331       0.00168993      -0.00085345       0.00353612
H       11.00923020      -4.33247703      14.07240108       0.00082226      -0.00028334       0.00303419
H        9.63561702      -5.47397081      14.08842593      -0.00010001      -0.00043565       0.00409886
H       10.19793795     -13.49273986       9.16057768       0.00181613       0.00054049      -0.00110302
H        9.24470238     -12.10997658       8.55796087       0.00120267      -0.00009396      -0.00152931
H       11.83484759     -12.01973589       8.26428523       0.00242805       0.00042793      -0.00115944
H       11.87655546     -11.73237034      10.01781870       0.00107423      -0.00106649       0.00054183
H       -0.92002055      -4.08418677       7.17992540       0.00025652       0.00008680       0.00018973
C        0.71576584      -4.48954860       9.13180487       0.00023085       0.00070471       0.00073063
H       -0.84730886      -5.99422944       9.39336798       0.00061642       0.00000706      -0.00047874
H       -1.36765637      -4.36762670       9.71155001      -0.00110558      -0.00078671      -0.00018261
C       -2.82313761      -4.57267659       7.72024712       0.00018086       0.00000418      -0.00008364
C       -3.12175185      -3.12017769       8.07106364      -0.00002998       0.00005090       0.00002837
N       -4.55705853      -2.86197716       8.17082338      -0.00008678       0.00003266       0.00003579
C       -5.25560807      -2.36723254       7.11170632       0.00004554      -0.00000453      -0.00002670
C       -6.61328585      -2.28963580       7.12233903      -0.00013852       0.00002648      -0.00001413
C       -7.31729445      -2.74044664       8.25283149      -0.00009453      -0.00001127       0.00006557
C       -5.22995824      -3.29813626       9.27427472       0.00005347       0.00000373      -0.00005734
C       -6.58771091      -3.24220076       9.34510877      -0.00009990       0.00000459       0.00002008
H       -3.30750581      -5.23162210       8.45368710      -0.00000932       0.00008199      -0.00004662
H       -3.25678642      -4.80203350       6.74096121      -0.00014849       0.00001017      -0.00006333
H       -2.71082891      -2.45688672       7.30836249       0.00001800       0.00002846       0.00005325
H       -2.65537399      -2.85685026       9.02246657      -0.00009314      -0.00003709      -0.00002165
H       -4.66785529      -2.03518668       6.26395419       0.00000350      -0.00003175       0.00001400
H       -7.14238822      -1.88879158       6.27133581       0.00000550       0.00000036       0.00001476
H       -4.62499029      -3.69859157      10.08121906      -0.00000136      -0.00001438       0.00001188
H       -7.11213866      -3.59017713      10.22389359      -0.00000380      -0.00000214       0.00000802
C        9.82945250      -3.67180755       9.36078066      -0.00211287       0.00202454       0.00068998
C        9.07857068      -3.75663185      12.04553773      -0.00183486       0.00172058      -0.00329576
C        8.41122324      -2.90677167      11.15736539       0.00172460      -0.00196147      -0.00195849
C        8.78682300      -2.86464207       9.82366008       0.00221494      -0.00155544       0.00064802
H        8.78706057      -3.77729926      13.08415178       0.00177051      -0.00126242      -0.00241733
H        7.60488053      -2.28091150      11.52075504       0.00531507      -0.00429783      -0.00038091
H       10.10121001      -3.64058205       8.31755881      -0.00122138       0.00198781       0.00302999
H        8.27937851      -2.20796731       9.12817514       0.00431366      -0.00375867       0.00213789
C        7.47527073     -13.39833292      10.10956951      -0.00202128      -0.00037241       0.00135867
C        6.83250760     -13.21677818      12.81754023      -0.00116161      -0.00078919      -0.00051190
C        5.94155874     -13.82119527      11.92422424       0.00036371      -0.00043845      -0.00019109
C        6.26383790     -13.91779175      10.58030683      -0.00022867       0.00013660       0.00179052
H        6.56894902     -13.14769076      13.86093901      -0.00073824      -0.00107014      -0.00302261
H        5.00258645     -14.21618783      12.29413126       0.00132585       0.00037669      -0.00011266
H        7.71603643     -13.48685321       9.06173577       0.00104680       0.00023040       0.00236468
H        5.58266228     -14.39207853       9.88370049       0.00152068       0.00062517       0.00247473
C        1.01828289      -7.27393232       7.76572450       0.00014865      -0.00044247       0.00003595
H        0.91866887      -5.54597127       6.43394425      -0.00045922      -0.00023627       0.00055404
H        0.39967233      -7.04289732       5.71019777       0.00083027       0.00108987      -0.00110881
C        1.69583059      -5.56842659       9.59426737       0.00030582      -0.00042369       0.00046478
H        0.74794043      -3.65181380       9.83668391      -0.00065695       0.00130337      -0.00062560
H        1.04736373      -4.07808379       8.17429774      -0.00025579       0.00078918       0.00028119
C        2.13999460      -6.53917449       8.50559588      -0.00030564       0.00036279       0.00019744
H        1.24803193      -6.12261252      10.42548558       0.00113247       0.00122319       0.00160092
H        2.58950819      -5.08617819      10.00599959       0.00066285       0.00012613       0.00017664
H        2.80826298      -7.27858243       8.96118627       0.00063796      -0.00016686      -0.00065737
H        2.75021981      -6.00215980       7.77117389      -0.00003055      -0.00042497      -0.00021904
H        1.44097381      -8.18114445       7.32009474      -0.00148172      -0.00172915      -0.00001398
H        0.27112314      -7.62763047       8.48260109      -0.00034481      -0.00081027      -0.00014579
123
Properties=species:S:1:pos:R:3:forces:R:3 energy=-73148.29568442145 free_energy=-73148.29585310165 pbc="F F F"
C        0.35044835      -6.45761465       6.63448847       0.00023557      -0.00081429      -0.00042450
C       -0.75089229      -4.96763652       9.03737251       0.00004404      -0.00008198       0.00049328
N       -1.35854193      -4.87081246       7.67400256       0.00065279      -0.00038613       0.00005841
C       -1.11493120      -6.09559890       6.85428130       0.00032556      -0.00051284      -0.00058860
C       -8.79141346      -2.69156277       8.32964768       0.00157112       0.00063041      -0.00181821
C      -10.71373153      -2.17672421       7.05550261       0.00008255       0.00001337      -0.00001138
C      -11.32865771      -2.93406887       6.06934578      -0.00004059      -0.00000238      -0.00002456
C      -11.43538987      -1.32841890       7.88751605      -0.00006729       0.00000030      -0.00001219
C      -12.81195333      -1.20479059       7.70818794       0.00007355      -0.00000359       0.00001991
C      -13.43430809      -1.97256974       6.71878507      -0.00003600      -0.00000525      -0.00002122
C      -12.71434606      -2.83949934       5.89831159       0.00005853      -0.00000638       0.00001317
C      -13.39874026      -3.66082900       4.83775573      -0.00006098       0.00002897      -0.00000477
C      -13.63677027      -0.28888827       8.57586193      -0.00001791      -0.00000139       0.00000277
O       -9.44069650      -3.01918613       9.28463038      -0.00124968      -0.00055827       0.00170008
O       -9.32492435      -2.23320186       7.15726025      -0.00014341      -0.00004217       0.00009102
H       -1.59503610      -5.93842081       5.88008632      -0.00062758       0.00038153      -0.00019419
H       -1.63722253      -6.94029538       7.32724380      -0.00055352       0.00032678      -0.00023248
H      -10.74059796      -3.59497854       5.44567364       0.00000086       0.00000968      -0.00001065
H      -10.91925189      -0.77483964       8.65989082       0.00001247       0.00002116      -0.00000986
H      -14.50554315      -1.88879580       6.58657318       0.00001309       0.00001955      -0.00000762
H      -14.47533839      -3.48415022       4.82650415       0.00002975      -0.00000480      -0.00000945
H      -13.22282174      -4.72777576       5.00375321       0.00002059      -0.00002402      -0.00001356
H      -12.99706880      -3.42329027       3.84815556       0.00001385       0.00001033      -0.00001150
H      -13.02049545       0.22398230       9.31607336      -0.00001444      -0.00000627       0.00001372
H      -14.41224169      -0.85315810       9.10258988       0.00000240      -0.00000809       0.00001559
H      -14.14778688       0.46405038       7.96814721      -0.00000110      -0.00002007       0.00001907
O       10.93048805      -7.65438173      14.27474335       0.00088536      -0.00025180       0.00209419
C       11.51053657      -6.37000747      14.36531498       0.00148046      -0.00057089       0.00254744
C       10.62046315      -5.31392794      13.74926967      -0.00022161      -0.00028944      -0.00103223
O       10.72880536      -5.44624624      12.34049976      -0.00255525       0.00256258      -0.00567496
C       10.21935095      -8.01509441      15.43782081      -0.00041085      -0.00058105       0.00038165
C       10.05353995      -4.54735852      11.57091801      -0.00662971       0.00313317      -0.00406234
C       10.43684151      -4.50505920      10.21564808      -0.00450420       0.00500705      -0.00347066
O       11.48304709      -5.31475016       9.87086649      -0.00310636       0.00519717       0.00010788
C       11.88378366      -5.34819766       8.50860947      -0.00267249      -0.00155392      -0.00078654
C        9.46332890      -9.29538765      15.18621079      -0.00019342      -0.00050592       0.00003554
O       10.37964862     -10.31456568      14.86430172      -0.00038987      -0.00055063       0.00080685
C        9.93995838     -11.60396700      15.21667790      -0.00079459      -0.00049925      -0.00014251
C        8.68086859     -12.06623304      14.52025812       0.00057817      -0.00005710      -0.00029969
O        8.93437992     -12.11386679      13.13053884      -0.00363103      -0.00210616       0.00069606
C        7.98369173     -12.68907076      12.33888971      -0.00304759      -0.00007272       0.00057793
C        8.29920143     -12.76157989      10.96860658      -0.00408244      -0.00063659       0.00101733
O        9.47184660     -12.16973754      10.59775206      -0.00340009       0.00017363       0.00132495
C        9.93908362     -12.40579511       9.27766160      -0.00011384       0.00038112       0.00045788
C       11.21178384     -11.60714794       9.10021254       0.00226307      -0.00146979      -0.00144783
O       10.94640647     -10.22941209       8.92850132       0.00159257      -0.00298238      -0.00541276
C       10.80829779      -9.86375482       7.57100208      -0.00102815       0.00132769      -0.00026381
C       10.28423355      -8.45506970       7.47932932      -0.00122103       0.00095415      -0.00029348
O       11.23697048      -7.57068044       8.02470513      -0.01105332       0.00578308      -0.00666258
C       10.97541792      -6.22790148       7.68104941       0.00017181       0.00233746      -0.00048500
H       11.77902042      -9.92914060       7.06435229      -0.00406185      -0.00281384       0.00095014
H       12.89016646      -5.77285884       8.50540763       0.00002535       0.00264046      -0.00166422
H        8.75636132      -9.15120248      14.36202488       0.00033523      -0.00010273       0.00074079
H       10.91717500      -8.15804588      16.27171845      -0.00076210       0.00018009       0.00017595
H       11.94066978      -4.33342984       8.09630810       0.00351759      -0.00011018       0.00104567
H       10.11582596     -10.54213119       7.05335907       0.00341188      -0.00156469       0.00087032
H        8.89348514      -9.55329386      16.08878077       0.00026448       0.00024849      -0.00067353
H        9.51381790      -7.22109679      15.72313024       0.00068936       0.00026307      -0.00011430
H        9.77280932     -11.66175016      16.30474361       0.00103292      -0.00009796      -0.00000511
H        9.92160046      -5.96995936       7.86788810       0.00902252      -0.00108523      -0.00325397
H       10.09961467      -8.21392660       6.42093052       0.00019739      -0.00232952       0.00615045
H        9.33317796      -8.36709618       8.02099177       0.00304682      -0.00079185      -0.00189605
H       11.17455409      -6.06864726       6.61160690       0.00024447       0.00087188       0.00550384
H        7.84744057     -11.38586811      14.73003059       0.00159307      -0.00154383      -0.00056491
H        8.42330789     -13.06268049      14.89819136       0.00065825       0.00196451      -0.00059705
H       10.75719963     -12.28312855      14.96276992       0.00006970       0.00086196       0.00069444
H       12.45673056      -6.39234055      13.81750494      -0.00011880       0.00078734       0.00065779
H       11.72495904      -6.11105891      15.41263436       0.00201304      -0.00102117       0.00421713
H       10.95536434      -4.31372658      14.05582109       0.00098715      -0.00034286       0.00362844
H        9.58167351      -5.45517000      14.07156223      -0.00010216      -0.00051842       0.00488424
H       10.14363727     -13.47601732       9.14255084       0.00217136       0.00065431      -0.00131411
H        9.19099068     -12.09295920       8.53966472       0.00144246      -0.00012445      -0.00179782
H       11.78129987     -12.00351886       8.24657999       0.00290218       0.00049564      -0.00141124
H       11.82255506     -11.71582112      10.00007555       0.00124115      -0.00127036       0.00058919
H       -0.92002799      -4.08424644       7.18004137       0.00030785       0.00010974       0.00022889
C        0.71569100      -4.48967512       9.13200018       0.00026464       0.00083691       0.00089338
H       -0.84749413      -5.99421940       9.39355814       0.00073674       0.00002028      -0.00057150
H       -1.36770142      -4.36752551       9.71163868      -0.00134252      -0.00092181      -0.00020166
C       -2.82316649      -4.57270031       7.72033335       0.00023045       0.00000364      -0.00005005
C       -3.12175838      -3.12016869       8.07103173      -0.00003046       0.00006366      -0.00000384
N       -4.55705888      -2.86194580       8.17079001      -0.00012755       0.00005132       0.00002613
C       -5.25561778      -2.36727581       7.11164353       0.00013256      -0.00002319       0.00000501
C       -6.61329319      -2.28966415       7.12228994      -0.00024843       0.00005789      -0.00007009
C       -7.31729116      -2.74037832       8.25282633      -0.00020623      -0.00003153       0.00012898
C       -5.22994767      -3.29801051       9.27428565       0.00006795      -0.00000238      -0.00003695
C       -6.58769887      -3.24205527       9.34513399      -0.00009453       0.00000561       0.00001279
H       -3.30754904      -5.23157982       8.45382411      -0.00000486       0.00010564      -0.00007518
H       -3.25680447      -4.80212366       6.74106000      -0.00018731       0.00000651      -0.00009931
H       -2.71084014      -2.45694924       7.30826405       0.00001702       0.00002773       0.00007412
H       -2.65535832      -2.85676330       9.02240221      -0.00010324      -0.00004073      -0.00000231
H       -4.66787201      -2.03530275       6.26385781       0.00000058      -0.00003249       0.00001299
H       -7.14240445      -1.88888144       6.27126185       0.00002308      -0.00001173       0.00004158
H       -4.62497206      -3.69840815      10.08125264      -0.00001664      -0.00000550      -0.00001364
H       -7.11211822      -3.58995747      10.22395252      -0.00000002      -0.00000199       0.00000867
C        9.77107535      -3.65594238       9.34366104      -0.00239631       0.00230950       0.00077604
C        9.02399685      -3.73787704      12.02961661      -0.00233074       0.00220387      -0.00407624
C        8.35525109      -2.88906862      11.14142935       0.00212067      -0.00244904      -0.00221229
C        8.72887872      -2.84845846       9.80710176       0.00256652      -0.00176543       0.00071955
H        8.73394288      -3.75730487      13.06866359       0.00209979      -0.00153415      -0.00280359
H        7.54928324      -2.26289694      11.50521679       0.00631961      -0.00510251      -0.00045809
H       10.04134450      -3.62593856       8.30001539      -0.00144346       0.00238548       0.00370412
H        8.22020053      -2.19269953       9.11160881       0.00516188      -0.00448949       0.00255798
C        7.42038099     -13.37935521      10.09060879      -0.00243622      -0.00043406       0.00166662
C        6.77631969     -13.19587869      12.79817748      -0.00128832      -0.00087180      -0.00056479
C        5.88521375     -13.79974523      11.90462680       0.00024897      -0.00061452      -0.00017399
C        6.20813246     -13.89731272      10.56092007      -0.00018820       0.00019525       0.00206876
H        6.51230201     -13.12604853      13.84142617      -0.00088401      -0.00128170      -0.00359493
H        4.94559843     -14.19356252      12.27418193       0.00165755       0.00047908      -0.00016445
H        7.66158019     -13.46865744       9.04293209       0.00126134       0.00026496       0.00278835
H        5.52681663     -14.37116078       9.86412703       0.00179335       0.00072434       0.00293650
C        1.01863188      -7.27381601       7.76541106       0.00015874      -0.00058545       0.00006078
H        0.91857768      -5.54594165       6.43352846      -0.00053901      -0.00026192       0.00066237
H        0.39933897      -7.04300326       5.71014837       0.00099316       0.00131647      -0.00132056
C        1.69566792      -5.56866889       9.59434189       0.00038199      -0.00048668       0.00058397
H        0.74793253      -3.65205589       9.83701070      -0.00078294       0.00157195      -0.00073661
H        1.04731464      -4.07813245       8.17453317      -0.00029986       0.00095178       0.00031364
C        2.14015425      -6.53894329       8.50542114      -0.00036426       0.00039767       0.00027786
H        1.24760626      -6.12326288      10.42514176       0.00135605       0.00145871       0.00192267
H        2.58918090      -5.08655019      10.00656589       0.00077966       0.00013736       0.00019766
H        2.80859729      -7.27830553       8.96083207       0.00075586      -0.00018845      -0.00079338
H        2.75023633      -6.00156224       7.77115572      -0.00000938      -0.00048453      -0.00029628
H        1.44164794      -8.18076590       7.31956403      -0.00178190      -0.00205264      -0.00001567
H        0.27160519      -7.62788865       8.48225212      -0.00039110      -0.00095634      -0.00019681
123
Properties=species:S:1:pos:R:3:forces:R:3 energy=-73148.29562603215 free_energy=-73148.29585310165 pbc="F F F"
C        0.35042497      -6.45757222       6.63436301       0.00028296      -0.00096223      -0.00048789
C       -0.75098922      -4.96764713       9.03751698       0.00006043      -0.00010123       0.00063925
N       -1.35857163      -4.87085322       7.67413079       0.00078112      -0.00043342       0.00003946
C       -1.11493699      -6.09566403       6.85447556       0.00037420      -0.00057471      -0.00069565
C       -8.79140849      -2.69147446       8.32965790       0.00150238       0.00058706      -0.00170388
C      -10.71373509      -2.17671365       7.05549345      -0.00003189      -0.00000221      -0.00006029
C      -11.32866669      -2.93410076       6.06937075       0.00005764       0.00001496       0.00001562
C      -11.43539145      -1.32837029       7.88747021       0.00006605       0.00000048       0.00001323
C      -12.81195396      -1.20474879       7.70814085      -0.00006104       0.00000255       0.00000772
C      -13.43431334      -1.97257171       6.71877409       0.00002038       0.00001550       0.00000930
C      -12.71435352      -2.83953749       5.89833755      -0.00002098      -0.00002688      -0.00002420
C      -13.39875297      -3.66091312       4.83781897       0.00000167       0.00000238       0.00001693
C      -13.63676843      -0.28880740       8.57577670       0.00002618       0.00000135      -0.00000551
O       -9.44068337      -3.01902563       9.28467311      -0.00118971      -0.00052480       0.00160986
O       -9.32492946      -2.23319011       7.15724544      -0.00011826      -0.00003734       0.00009036
H       -1.59524089      -5.93862073       5.88036031      -0.00072917       0.00043865      -0.00021684
H       -1.63702213      -6.94040196       7.32758674      -0.00064865       0.00037138      -0.00026527
H      -10.74060767      -3.59503811       5.44572572      -0.00001491       0.00001570      -0.00000820
H      -10.91924945      -0.77475598       8.65981870      -0.00000619       0.00001052      -0.00002383
H      -14.50554847      -1.88880261       6.58656233       0.00000607       0.00001911      -0.00000828
H      -14.47535062      -3.48423473       4.82656433       0.00000553      -0.00000147      -0.00000912
H      -13.22283345      -4.72785317       5.00386243       0.00000927       0.00000623      -0.00001912
H      -12.99708475      -3.42341738       3.84820755       0.00000925       0.00001076      -0.00001443
H      -13.02048984       0.22409516       9.31596403      -0.00002169      -0.00000876       0.00000904
H      -14.41223799      -0.85305306       9.10253238      -0.00000679      -0.00001850       0.00001890
H      -14.14778568       0.46410502       7.96803079      -0.00000266      -0.00002050       0.00001682
O       10.87634843      -7.63570210      14.25710530       0.00102693      -0.00029477       0.00239095
C       11.45655982      -6.35141994      14.34811615       0.00173140      -0.00067341       0.00302698
C       10.56655184      -5.29509213      13.73250857      -0.00027508      -0.00031185      -0.00124228
O       10.67490667      -5.42708614      12.32376489      -0.00291583       0.00292766      -0.00650692
C       10.16523733      -7.99670977      15.42011489      -0.00050612      -0.00069596       0.00042031
C        9.99842684      -4.52898935      11.55438567      -0.00780830       0.00371237      -0.00464412
C       10.37993069      -4.48799009      10.19858933      -0.00509870       0.00569979      -0.00410819
O       11.42581664      -5.29789700       9.85330052      -0.00362599       0.00601125       0.00019658
C       11.82608170      -5.33103651       8.49089607      -0.00302660      -0.00174513      -0.00090182
C        9.40869486      -9.27660163      15.16806558      -0.00022119      -0.00054085       0.00004989
O       10.32457027     -10.29618671      14.84613303      -0.00046432      -0.00064659       0.00094853
C        9.88413957     -11.58540607      15.19830169      -0.00092888      -0.00058067      -0.00010665
C        8.62501864     -12.04694760      14.50147422       0.00068355      -0.00006562      -0.00036311
O        8.87905764     -12.09490149      13.11185039      -0.00421661      -0.00244206       0.00080490
C        7.92828053     -12.66963003      12.31994998      -0.00349748      -0.00007516       0.00064766
C        8.24445603     -12.74310271      10.94987368      -0.00476241      -0.00070622       0.00125647
O        9.41789196     -12.15262192      10.57947125      -0.00389814       0.00021476       0.00148195
C        9.88517089     -12.38898422       9.25948107      -0.00002766       0.00046749       0.00057614
C       11.15808265     -11.59066991       9.08226848       0.00253737      -0.00170732      -0.00168034
O       10.89291038     -10.21293631       8.91023776       0.00185475      -0.00343633      -0.00623834
C       10.75554980      -9.84751002       7.55258102      -0.00104059       0.00144261      -0.00031698
C       10.23018829      -8.43937781       7.46045922      -0.00155276       0.00120723      -0.00037646
O       11.18166908      -7.55412991       8.00660586      -0.01267838       0.00661099      -0.00762486
C       10.91806184      -6.21153094       7.66381609       0.00001845       0.00272131      -0.00061758
H       11.72677405      -9.91192423       7.04674210      -0.00476010      -0.00324946       0.00112201
H       12.83280424      -5.75490134       8.48727071       0.00000883       0.00305572      -0.00192743
H        8.70194898      -9.13189807      14.34377264       0.00038915      -0.00013151       0.00085773
H       10.86312882      -8.14027623      16.25385355      -0.00086301       0.00020853       0.00022963
H       11.88186383      -4.31623790       8.07851079       0.00404375      -0.00014478       0.00119611
H       10.06411483     -10.52654345       7.03440008       0.00393348      -0.00180679       0.00099977
H        8.83855315      -9.53443038      16.07047612       0.00031963       0.00028984      -0.00080149
H        9.46000696      -7.20260536      15.70588334       0.00080037       0.00030251      -0.00013682
H        9.71662905     -11.64316533      16.28631369       0.00119723      -0.00009918      -0.00006391
H        9.86404676      -5.95506283       7.85183476       0.01049672      -0.00123951      -0.00380158
H       10.04623353      -8.19836373       6.40187957       0.00022060      -0.00271484       0.00712767
H        9.27859069      -8.35232215       8.00136914       0.00353457      -0.00092533      -0.00221001
H       11.11597903      -6.05157363       6.59421661       0.00030699       0.00102271       0.00637678
H        7.79194450     -11.36601462      14.71084900       0.00183783      -0.00178445      -0.00064868
H        8.36664917     -13.04320127      14.87940640       0.00076049       0.00227621      -0.00067904
H       10.70109604     -12.26498243      14.94457906       0.00008768       0.00098990       0.00079714
H       12.40271742      -6.37366399      13.80024639      -0.00013333       0.00091850       0.00075270
H       11.67103284      -6.09284369      15.39549494       0.00232807      -0.00118709       0.00483624
H       10.90149842      -4.29497611      14.03924135       0.00115317      -0.00038713       0.00421807
H        9.52773066      -5.43636891      14.05469794      -0.00011725      -0.00059852       0.00565891
H       10.08933693     -13.45929433       9.12452438       0.00251538       0.00075523      -0.00152612
H        9.13727937     -12.07594191       8.52136952       0.00162374      -0.00013221      -0.00211257
H       11.72775155     -11.98730174       8.22887537       0.00336937       0.00056191      -0.00164248
H       11.76855425     -11.69927162       9.98233179       0.00143631      -0.00147545       0.00068580
H       -0.92003543      -4.08430627       7.18015725       0.00034850       0.00011266       0.00027451
C        0.71561592      -4.48980156       9.13219697       0.00031473       0.00097148       0.00091334
H       -0.84767931      -5.99420907       9.39374853       0.00085356       0.00003903      -0.00066814
H       -1.36774638      -4.36742422       9.71172742      -0.00156507      -0.00108418      -0.00024770
C       -2.82319517      -4.57272446       7.72042119       0.00025747       0.00001658      -0.00011666
C       -3.12176474      -3.12015927       8.07099905      -0.00005275       0.00005651       0.00001362
N       -4.55705988      -2.86191439       8.17075699      -0.00009334       0.00007433      -0.00002006
C       -5.25562586      -2.36731935       7.11158130      -0.00000036      -0.00001094      -0.00000191
C       -6.61330240      -2.28969217       7.12224007      -0.00011575       0.00003143      -0.00002664
C       -7.31728825      -2.74031044       8.25282193      -0.00021225      -0.00002337       0.00011432
C       -5.22993704      -3.29788439       9.27429578       0.00003862      -0.00001842       0.00000155
C       -6.58768695      -3.24190944       9.34515869      -0.00008214       0.00000110       0.00002234
H       -3.30759191      -5.23153722       8.45396027      -0.00001568       0.00011040      -0.00006640
H       -3.25682271      -4.80221397       6.74115842      -0.00020769       0.00001724      -0.00009109
H       -2.71085140      -2.45701188       7.30816609       0.00002340       0.00003945       0.00008345
H       -2.65534275      -2.85667641       9.02233756      -0.00011519      -0.00004351       0.00000031
H       -4.66788910      -2.03541887       6.26376158       0.00001668      -0.00003292       0.00001087
H       -7.14242027      -1.88897148       6.27118838      -0.00000233       0.00000552       0.00000533
H       -4.62495388      -3.69822484      10.08128644      -0.00002449      -0.00000378      -0.00001675
H       -7.11209776      -3.58973789      10.22401162      -0.00000528      -0.00000142       0.00000735
C        9.71269851      -3.64008060       9.32654498      -0.00295055       0.00279470       0.00101356
C        8.96942386      -3.71911977      12.01369112      -0.00267230       0.00253690      -0.00483873
C        8.29927981      -2.87136578      11.12549146       0.00247490      -0.00288123      -0.00252390
C        8.67093278      -2.83227534       9.79054704       0.00311747      -0.00215828       0.00080872
H        8.68082743      -3.73730908      13.05316834       0.00242211      -0.00179908      -0.00320524
H        7.49368769      -2.24488269      11.48967683       0.00730531      -0.00589233      -0.00053062
H        9.98147765      -3.61129702       8.28248125      -0.00161136       0.00276792       0.00426310
H        8.16102308      -2.17743567       9.09504763       0.00594678      -0.00514361       0.00291407
C        7.36548974     -13.36037834      10.07164902      -0.00279702      -0.00049847       0.00191005
C        6.72013336     -13.17497817      12.77881392      -0.00150755      -0.00101062      -0.00064142
C        5.82886899     -13.77829428      11.88502980       0.00032955      -0.00070524      -0.00024068
C        6.15242882     -13.87683321      10.54153204      -0.00030729       0.00018077       0.00238061
H        6.45565652     -13.10440583      13.82191109      -0.00101670      -0.00147973      -0.00415242
H        4.88861467     -14.17093494      12.25423007       0.00189449       0.00054075      -0.00017424
H        7.60712272     -13.45046208       9.02413041       0.00146485       0.00029747       0.00321105
H        5.47097221     -14.35024212       9.84455388       0.00210957       0.00085245       0.00342424
C        1.01898097      -7.27370129       7.76509751       0.00019255      -0.00062743       0.00005563
H        0.91848644      -5.54591218       6.43311378      -0.00062631      -0.00030535       0.00077877
H        0.39900560      -7.04310957       5.71009896       0.00115969       0.00154124      -0.00153994
C        1.69550491      -5.56891110       9.59441687       0.00043607      -0.00057372       0.00074955
H        0.74792485      -3.65229845       9.83733702      -0.00091669       0.00185674      -0.00082727
H        1.04726580      -4.07818098       8.17476776      -0.00036490       0.00108832       0.00042203
C        2.14031397      -6.53871241       8.50524668      -0.00041380       0.00047315       0.00024719
H        1.24718074      -6.12391310      10.42479786       0.00159080       0.00171056       0.00222459
H        2.58885337      -5.08692261      10.00713174       0.00091062       0.00015695       0.00023001
H        2.80893149      -7.27802814       8.96047795       0.00088983      -0.00023012      -0.00091252
H        2.75025290      -6.00096451       7.77113724      -0.00002888      -0.00057791      -0.00032131
H        1.44232169      -8.18038636       7.31903358      -0.00206054      -0.00242503      -0.00003506
H        0.27208794      -7.62814621       8.48190246      -0.00048067      -0.00112904      -0.00020814
123
Properties=species:S:1:pos:R:3:forces:R:3 energy=-73148.2955514236 free_energy=-73148.29585310165 pbc="F F F"
C        0.35040166      -6.45753068       6.63423756       0.00031243      -0.00108099      -0.00054094
C       -0.75108576      -4.96765761       9.03766218       0.00005980      -0.00011887       0.00069062
N       -1.35860104      -4.87089386       7.67425904       0.00089002      -0.00051623       0.00006056
C       -1.11494295      -6.09572899       6.85467002       0.00044155      -0.00065386      -0.00080460
C       -8.79140231      -2.69138538       8.32966551       0.00102770       0.00039332      -0.00114080
C      -10.71374045      -2.17670310       7.05548377       0.00004345      -0.00002337      -0.00005791
C      -11.32867424      -2.93413302       6.06939555       0.00002700       0.00003999       0.00004256
C      -11.43539220      -1.32832160       7.88742446       0.00006264       0.00001118       0.00002843
C      -12.81195466      -1.20470704       7.70809396      -0.00007319      -0.00000672      -0.00002030
C      -13.43431873      -1.97257324       6.71876357       0.00001615       0.00002152       0.00002861
C      -12.71436154      -2.83957607       5.89836293      -0.00005060      -0.00003040      -0.00004238
C      -13.39876528      -3.66099757       4.83788289       0.00001174       0.00002062       0.00000453
C      -13.63676592      -0.28872649       8.57569139       0.00001954       0.00000714       0.00005923
O       -9.44067186      -3.01886582       9.28471800      -0.00080705      -0.00034458       0.00109282
O       -9.32493362      -2.23317857       7.15723146      -0.00011146      -0.00002328       0.00005859
H       -1.59544552      -5.93882081       5.88063424      -0.00083512       0.00050141      -0.00024796
H       -1.63682168      -6.94050873       7.32792963      -0.00074413       0.00042153      -0.00029362
H      -10.74061763      -3.59509731       5.44577816       0.00000934      -0.00000404      -0.00002556
H      -10.91924759      -0.77467243       8.65974638      -0.00000533       0.00000700      -0.00002424
H      -14.50555396      -1.88880941       6.58655147       0.00002260       0.00001628      -0.00001074
H      -14.47536314      -3.48431921       4.82662450       0.00000717      -0.00000305      -0.00000513
H      -13.22284530      -4.72793018       5.00397161       0.00000737      -0.00000852      -0.00001833
H      -12.99710056      -3.42354436       3.84825923       0.00000598       0.00000793      -0.00000390
H      -13.02048440       0.22420805       9.31585458      -0.00003537      -0.00002229      -0.00001796
H      -14.41223441      -0.85294826       9.10247487       0.00000689      -0.00000552       0.00000157
H      -14.14778452       0.46415972       7.96791433      -0.00000721      -0.00001567       0.00001086
O       10.82220852      -7.61702196      14.23946743       0.00117001      -0.00035126       0.00266388
C       11.40258309      -6.33283294      14.33091658       0.00196481      -0.00074387       0.00345299
C       10.51263965      -5.27625509      13.71574505      -0.00031465      -0.00033689      -0.00138670
O       10.62100917      -5.40792380      12.30702754      -0.00329721       0.00330594      -0.00737464
C       10.11112417      -7.97832542      15.40240951      -0.00060032      -0.00080744       0.00043385
C        9.94331221      -4.51061820      11.53785174      -0.00886590       0.00419788      -0.00526346
C       10.32302211      -4.47092298      10.18153061      -0.00593078       0.00656657      -0.00465727
O       11.36858516      -5.28104293       9.83573615      -0.00405836       0.00677693       0.00017262
C       11.76837752      -5.31387622       8.47318285      -0.00340390      -0.00194606      -0.00098515
C        9.35406043      -9.25781491      15.14992133      -0.00018895      -0.00063157       0.00006475
O       10.26949128     -10.27780772      14.82796497      -0.00052226      -0.00069475       0.00108144
C        9.82832028     -11.56684551      15.17992656      -0.00102189      -0.00068974      -0.00030304
C        8.56916967     -12.02766302      14.48269004       0.00075185      -0.00002554      -0.00032997
O        8.82373424     -12.07593656      13.09316318      -0.00473046      -0.00275287       0.00089514
C        7.87287027     -12.65018953      12.30100985      -0.00412452      -0.00013685       0.00073600
C        8.18970937     -12.72462588      10.93114208      -0.00535685      -0.00077492       0.00145245
O        9.36393410     -12.13550865      10.56119076      -0.00440955       0.00027865       0.00170475
C        9.83125805     -12.37217464       9.24130243      -0.00005460       0.00056134       0.00063932
C       11.10438067     -11.57419145       9.06432588       0.00284839      -0.00195032      -0.00201054
O       10.83941435     -10.19646027       8.89197341       0.00211124      -0.00388300      -0.00705981
C       10.70280306      -9.83126516       7.53416012      -0.00118352       0.00169873      -0.00030816
C       10.17614303      -8.42368383       7.44158903      -0.00173664       0.00133455      -0.00046819
O       11.12636596      -7.53757869       7.98850443      -0.01437843       0.00748694      -0.00862575
C       10.86070528      -6.19516190       7.64658269      -0.00007902       0.00308251      -0.00070307
H       11.67452539      -9.89470646       7.02913326      -0.00536867      -0.00368974       0.00125199
H       12.77543972      -5.73694314       8.46913348       0.00002701       0.00345102      -0.00219155
H        8.64753750      -9.11259427      14.32552105       0.00041764      -0.00014157       0.00093724
H       10.80908185      -8.12250636      16.23598714      -0.00095940       0.00022863       0.00029325
H       11.82305600      -4.29904768       8.06071376       0.00455058      -0.00020200       0.00135758
H       10.01240548     -10.51095336       7.01544272       0.00444932      -0.00205763       0.00112216
H        8.78362172      -9.51556684      16.05217000       0.00034642       0.00032986      -0.00088234
H        9.40619661      -7.18411454      15.68863614       0.00089294       0.00036037      -0.00014512
H        9.66044889     -11.62457969      16.26788178       0.00133372      -0.00012252       0.00005510
H        9.80649741      -5.94016855       7.83578135       0.01192982      -0.00138775      -0.00433978
H        9.99285262      -8.18280038       6.38282924       0.00023757      -0.00308340       0.00808195
H        9.22400630      -8.33754960       7.98174497       0.00397298      -0.00105681      -0.00248285
H       11.05740206      -6.03450088       6.57682913       0.00037807       0.00116914       0.00722754
H        7.73644859     -11.34616115      14.69166717       0.00210402      -0.00204706      -0.00074709
H        8.30999049     -13.02372122      14.86062104       0.00086421       0.00257169      -0.00077020
H       10.64499166     -12.24683607      14.92638792       0.00006863       0.00114378       0.00092789
H       12.34870374      -6.35498750      13.78298774      -0.00014974       0.00104566       0.00084173
H       11.61710659      -6.07462862      15.37835578       0.00264091      -0.00134121       0.00547926
H       10.84763230      -4.27622573      14.02266136       0.00130979      -0.00043861       0.00480752
H        9.47378830      -5.41756769      14.03783309      -0.00012509      -0.00066990       0.00641228
H       10.03503609     -13.44257073       9.10649781       0.00286949       0.00082992      -0.00174304
H        9.08356784     -12.05892439       8.50307442       0.00184699      -0.00015207      -0.00238998
H       11.67420300     -11.97108478       8.21117020       0.00381312       0.00063295      -0.00184412
H       11.71455271     -11.68272163       9.96458754       0.00167088      -0.00167911       0.00084900
H       -0.92004295      -4.08436618       7.18027322       0.00040959       0.00014469       0.00030501
C        0.71554101      -4.48992818       9.13239251       0.00036000       0.00113035       0.00109190
H       -0.84786459      -5.99419872       9.39393891       0.00097050       0.00003858      -0.00075640
H       -1.36779150      -4.36732286       9.71181605      -0.00179663      -0.00122544      -0.00026851
C       -2.82322387      -4.57274764       7.72050753       0.00027446      -0.00002102      -0.00007125
C       -3.12177139      -3.12015033       8.07096675      -0.00006127       0.00009108      -0.00002602
N       -4.55706052      -2.86188283       8.17072339      -0.00009632       0.00004548       0.00007404
C       -5.25563498      -2.36736291       7.11151923      -0.00002402       0.00001469      -0.00005996
C       -6.61330982      -2.28972004       7.12218970      -0.00013435      -0.00000252       0.00006203
C       -7.31728601      -2.74024255       8.25281787      -0.00012130       0.00000733       0.00002170
C       -5.22992715      -3.29775866       9.27430689       0.00008917       0.00000182      -0.00006366
C       -6.58767420      -3.24176380       9.34518335      -0.00015271      -0.00000664       0.00005754
H       -3.30763520      -5.23149520       8.45409734       0.00000472       0.00015386      -0.00011328
H       -3.25684080      -4.80230417       6.74125710      -0.00024340       0.00001754      -0.00012169
H       -2.71086260      -2.45707450       7.30806774       0.00002339       0.00003731       0.00010710
H       -2.65532703      -2.85658948       9.02227320      -0.00013162      -0.00004697       0.00001787
H       -4.66790613      -2.03553496       6.26366526       0.00001711      -0.00003782       0.00001909
H       -7.14243638      -1.88906150       6.27111486      -0.00001191       0.00001697      -0.00001990
H       -4.62493565      -3.69804139      10.08131997      -0.00001894      -0.00000764      -0.00000740
H       -7.11207729      -3.58951818      10.22407057      -0.00000453       0.00000195      -0.00000114
C        9.65431895      -3.62421922       9.30943308      -0.00323592       0.00306313       0.00120961
C        8.91485200      -3.70036054      11.99776049      -0.00302509       0.00286123      -0.00553049
C        8.24331002      -2.85366328      11.10955349       0.00283062      -0.00329161      -0.00293583
C        8.61298739      -2.81609493       9.77399550       0.00349844      -0.00242861       0.00098622
H        8.62771458      -3.71731135      13.03766519       0.00274307      -0.00206774      -0.00361156
H        7.43809367      -2.22686865      11.47413455       0.00827436      -0.00666624      -0.00059891
H        9.92160960      -3.59665771       8.26495556      -0.00179756       0.00316503       0.00482394
H        8.10184542      -2.16217503       9.07849190       0.00674981      -0.00582017       0.00330008
C        7.31059917     -13.34140141      10.05268975      -0.00333308      -0.00062775       0.00218511
C        6.66394721     -13.15407706      12.75944912      -0.00154330      -0.00105958      -0.00066587
C        5.77252735     -13.75684252      11.86543072       0.00022238      -0.00087720      -0.00028455
C        6.09672413     -13.85635347      10.52214457      -0.00020659       0.00027126       0.00269020
H        6.39901290     -13.08276200      13.80239466      -0.00115119      -0.00168616      -0.00475234
H        4.83163304     -14.14830585      12.23427666       0.00221043       0.00063379      -0.00021142
H        7.55266383     -13.43226749       9.00533065       0.00168661       0.00033080       0.00360886
H        5.41512925     -14.32932263       9.82498048       0.00236804       0.00094182       0.00385729
C        1.01932986      -7.27358441       7.76478406       0.00024059      -0.00079739       0.00006460
H        0.91839534      -5.54588282       6.43269876      -0.00071518      -0.00034799       0.00088985
H        0.39867235      -7.04321555       5.71005007       0.00132477       0.00175612      -0.00177791
C        1.69534236      -5.56915333       9.59449109       0.00047776      -0.00066768       0.00086184
H        0.74791701      -3.65254047       9.83766418      -0.00104535       0.00209856      -0.00096302
H        1.04721687      -4.07822988       8.17500271      -0.00041243       0.00125077       0.00045840
C        2.14047389      -6.53848182       8.50507229      -0.00049928       0.00054652       0.00029141
H        1.24675545      -6.12456314      10.42445375       0.00181630       0.00195022       0.00254160
H        2.58852517      -5.08729551      10.00769757       0.00106062       0.00018639       0.00026811
H        2.80926550      -7.27775050       8.96012359       0.00102315      -0.00026985      -0.00104128
H        2.75026889      -6.00036701       7.77111950      -0.00001171      -0.00064769      -0.00038476
H        1.44299571      -8.18000751       7.31850274      -0.00237144      -0.00272594      -0.00002618
H        0.27257067      -7.62840413       8.48155271      -0.00054103      -0.00127666      -0.00025324
123
Properties=species:S:1:pos:R:3:forces:R:3 energy=-73148.29547032734 free_energy=-73148.29585310165 pbc="F F F"
C        0.35037822      -6.45748868       6.63411298       0.00035547      -0.00121559      -0.00062233
C       -0.75118260      -4.96766807       9.03780759       0.00007086      -0.00012538       0.00077590
N       -1.35863064      -4.87093492       7.67438675       0.00100678      -0.00055940       0.00007653
C       -1.11494859      -6.09579386       6.85486390       0.00049677      -0.00074220      -0.00090373
C       -8.79140271      -2.69129897       8.32968086       0.00190219       0.00070106      -0.00203414
C      -10.71374415      -2.17669267       7.05547448       0.00000650      -0.00001538      -0.00008592
C      -11.32868245      -2.93416491       6.06942068       0.00007361       0.00002092       0.00002253
C      -11.43539369      -1.32827276       7.88737889       0.00010343       0.00001144       0.00004041
C      -12.81195550      -1.20466496       7.70804727      -0.00009489      -0.00000938      -0.00003302
C      -13.43432374      -1.97257497       6.71875290       0.00002003       0.00001204       0.00001717
C      -12.71437006      -2.83961483       5.89838789      -0.00004083       0.00000155      -0.00000310
C      -13.39877775      -3.66108162       4.83794660       0.00000513      -0.00001073      -0.00000131
C      -13.63676362      -0.28864520       8.57560674       0.00003178      -0.00001630       0.00002684
O       -9.44065486      -3.01870351       9.28475570      -0.00146603      -0.00064122       0.00194102
O       -9.32493791      -2.23316680       7.15721676      -0.00021160      -0.00003541       0.00009918
H       -1.59565011      -5.93902102       5.88090841      -0.00094047       0.00056315      -0.00028574
H       -1.63662129      -6.94061532       7.32827258      -0.00083676       0.00046815      -0.00032508
H      -10.74062756      -3.59515666       5.44583044      -0.00001038       0.00001058      -0.00001190
H      -10.91924553      -0.77458897       8.65967392      -0.00000785       0.00000748      -0.00002941
H      -14.50555906      -1.88881630       6.58654056       0.00000965       0.00001840      -0.00001025
H      -14.47537525      -3.48440375       4.82668466       0.00000495       0.00000002      -0.00001021
H      -13.22285708      -4.72800741       5.00408080       0.00000674       0.00000485      -0.00002230
H      -12.99711655      -3.42367146       3.84831112       0.00000224       0.00000724      -0.00000787
H      -13.02047881       0.22432064       9.31574475      -0.00001996      -0.00000171       0.00001137
H      -14.41223093      -0.85284348       9.10241729      -0.00000723      -0.00001249       0.00001323
H      -14.14778327       0.46421424       7.96779776      -0.00001405      -0.00000666       0.00000355
O       10.76806883      -7.59834154      14.22182909       0.00128662      -0.00042142       0.00296303
C       11.34860548      -6.31424588      14.31371712       0.00224721      -0.00080931       0.00383294
C       10.45872782      -5.25741799      13.69898014      -0.00034088      -0.00034761      -0.00157440
O       10.56711167      -5.38875864      12.29028780      -0.00366601       0.00367922      -0.00822592
C       10.05701023      -7.95994119      15.38470244      -0.00065187      -0.00089354       0.00051884
C        9.88820011      -4.49224679      11.52131271      -0.01005660       0.00474993      -0.00562676
C       10.26611134      -4.45385503      10.16447549      -0.00662953       0.00735725      -0.00540376
O       11.31135298      -5.26418814       9.81817201      -0.00444913       0.00749922       0.00020450
C       11.71067290      -5.29671678       8.45547013      -0.00389135      -0.00216812      -0.00108075
C        9.29942672      -9.23902960      15.13177726      -0.00026160      -0.00068247       0.00008357
O       10.21441241     -10.25942865      14.80979671      -0.00057471      -0.00080955       0.00121062
C        9.77250083     -11.54828537      15.16154944      -0.00115886      -0.00073886      -0.00027508
C        8.51332128     -12.00837725      14.46390631       0.00081849      -0.00008506      -0.00041962
O        8.76841000     -12.05697283      13.07447546      -0.00524557      -0.00304279       0.00102687
C        7.81745814     -12.63074980      12.28206896      -0.00455868      -0.00010091       0.00088787
C        8.13496171     -12.70614920      10.91241215      -0.00607926      -0.00093983       0.00148058
O        9.30997458     -12.11839738      10.54291100      -0.00489902       0.00036770       0.00196254
C        9.77734435     -12.35536376       9.22312532      -0.00013292       0.00058807       0.00062799
C       11.05067721     -11.55771250       9.04638226       0.00321245      -0.00220138      -0.00217962
O       10.78591822     -10.17998553       8.87370900       0.00236876      -0.00427568      -0.00787461
C       10.65005656      -9.81501730       7.51574000      -0.00135924       0.00185835      -0.00032866
C       10.12209953      -8.40798920       7.42271695      -0.00203937       0.00147986      -0.00045792
O       11.07106140      -7.52102548       7.97040054      -0.01605016       0.00834179      -0.00961378
C       10.80334617      -6.17879476       7.62934942      -0.00004497       0.00348043      -0.00076024
H       11.62227429      -9.87748752       7.01152542      -0.00594473      -0.00412781       0.00137023
H       12.71807249      -5.71898405       8.45099605       0.00005566       0.00382793      -0.00244609
H        8.59312628      -9.09328982      14.30726897       0.00047871      -0.00017770       0.00105887
H       10.75503522      -8.10473676      16.21812139      -0.00108188       0.00025660       0.00030875
H       11.76424681      -4.28185980       8.04291736       0.00506433      -0.00023080       0.00150038
H        9.96069810     -10.49536107       6.99648646       0.00498966      -0.00225474       0.00126006
H        8.72869013      -9.49670305      16.03386471       0.00041333       0.00038158      -0.00102524
H        9.35238644      -7.16562378      15.67138894       0.00100103       0.00039422      -0.00017689
H        9.60426826     -11.60599406      16.24945148       0.00149575      -0.00012780       0.00002014
H        9.74895215      -5.92527667       7.81972815       0.01328809      -0.00152048      -0.00486847
H        9.93947211      -8.16723638       6.36377982       0.00025034      -0.00344066       0.00897658
H        9.16942369      -8.32277794       7.96212017       0.00448886      -0.00119122      -0.00280149
H       10.99882391      -6.01742978       6.55944395       0.00043567       0.00130531       0.00805855
H        7.68095326     -11.32630822      14.67248578       0.00234669      -0.00226991      -0.00082827
H        8.25333185     -13.00424061      14.84183538       0.00097861       0.00289183      -0.00084660
H       10.58888634     -12.22868884      14.90819691       0.00009419       0.00126970       0.00102554
H       12.29468938      -6.33631139      13.76572910      -0.00018648       0.00117413       0.00093914
H       11.56318034      -6.05641342      15.36121587       0.00294377      -0.00149827       0.00613415
H       10.79376563      -4.25747531      14.00608114       0.00146710      -0.00048330       0.00538975
H        9.41984681      -5.39876608      14.02096744      -0.00015919      -0.00074323       0.00715594
H        9.98073526     -13.42584789       9.08847125       0.00321693       0.00094644      -0.00195187
H        9.02985683     -12.04190670       8.48477959       0.00207564      -0.00018509      -0.00264369
H       11.62065439     -11.95486802       8.19346596       0.00426142       0.00069687      -0.00207577
H       11.66055138     -11.66617153       9.94684336       0.00186123      -0.00188376       0.00093836
H       -0.92005037      -4.08442581       7.18038911       0.00045522       0.00015477       0.00034815
C        0.71546618      -4.49005462       9.13258818       0.00039535       0.00125309       0.00122787
H       -0.84805005      -5.99418827       9.39412954       0.00108892       0.00004373      -0.00084697
H       -1.36783635      -4.36722154       9.71190490      -0.00202281      -0.00137657      -0.00030625
C       -2.82325258      -4.57277138       7.72059449       0.00031625      -0.00001277      -0.00009479
C       -3.12177783      -3.12014135       8.07093463      -0.00005376       0.00010467      -0.00002334
N       -4.55706084      -2.86185171       8.17069064      -0.00017011       0.00008923       0.00000427
C       -5.25564433      -2.36740627       7.11145662       0.00003374      -0.00000629      -0.00000823
C       -6.61331786      -2.28974828       7.12214026      -0.00017059       0.00001425       0.00002138
C       -7.31728245      -2.74017438       8.25281299      -0.00025487      -0.00001848       0.00009966
C       -5.22991640      -3.29763247       9.27431746       0.00006807      -0.00001141      -0.00003111
C       -6.58766267      -3.24161849       9.34520902      -0.00008738       0.00003136      -0.00004226
H       -3.30767832      -5.23145279       8.45423407      -0.00000167       0.00016211      -0.00011773
H       -3.25685892      -4.80239453       6.74135556      -0.00027308       0.00002175      -0.00013321
H       -2.71087386      -2.45713698       7.30796946       0.00002405       0.00003889       0.00012688
H       -2.65531141      -2.85650248       9.02220872      -0.00014442      -0.00005588       0.00001693
H       -4.66792307      -2.03565105       6.26356898       0.00001698      -0.00004022       0.00001973
H       -7.14245254      -1.88915143       6.27104108      -0.00000635       0.00001099      -0.00000409
H       -4.62491764      -3.69785793      10.08135324      -0.00002100      -0.00000854      -0.00000767
H       -7.11205647      -3.58929831      10.22412889      -0.00003611      -0.00002170       0.00005985
C        9.59594023      -3.60836130       9.29232467      -0.00377837       0.00351307       0.00157186
C        8.86028074      -3.68159991      11.98182863      -0.00328706       0.00316787      -0.00649970
C        8.18734118      -2.83596017      11.09361093       0.00313389      -0.00374550      -0.00299162
C        8.55504035      -2.79991540       9.75744931       0.00408024      -0.00279061       0.00082088
H        8.57460455      -3.69731189      13.02215349       0.00301957      -0.00232408      -0.00391181
H        7.38250113      -2.20885465      11.45859051       0.00925112      -0.00744040      -0.00069907
H        9.86173966      -3.58202094       8.24743814      -0.00194714       0.00354811       0.00532104
H        8.04266763      -2.14691759       9.06194130       0.00755640      -0.00650490       0.00372242
C        7.25570504     -13.32242645      10.03373163      -0.00352899      -0.00058354       0.00245293
C        6.60776422     -13.13317514      12.74008458      -0.00188679      -0.00129409      -0.00092700
C        5.71618490     -13.73539027      11.84582966       0.00040144      -0.00087887      -0.00016922
C        6.04102252     -13.83587228      10.50275737      -0.00038740       0.00021081       0.00294411
H        6.34237122     -13.06111717      13.78287553      -0.00128338      -0.00187058      -0.00523436
H        4.77465548     -14.12567467      12.21432095       0.00243380       0.00068424      -0.00022934
H        7.49820377     -13.41407351       8.98653251       0.00187467       0.00035678       0.00405192
H        5.35928725     -14.30840247       9.80540711       0.00266954       0.00105709       0.00432579
C        1.01967918      -7.27346896       7.76447022       0.00025851      -0.00084408       0.00005645
H        0.91830404      -5.54585357       6.43228341      -0.00080175      -0.00038731       0.00100667
H        0.39833907      -7.04332163       5.71000118       0.00148877       0.00197235      -0.00199915
C        1.69517939      -5.56939560       9.59456601       0.00054930      -0.00075712       0.00092441
H        0.74790939      -3.65278298       9.83799102      -0.00117695       0.00237113      -0.00107276
H        1.04716796      -4.07827870       8.17523784      -0.00046115       0.00140133       0.00051640
C        2.14063312      -6.53825094       8.50489734      -0.00055869       0.00061971       0.00038812
H        1.24633045      -6.12521293      10.42410925       0.00203080       0.00218230       0.00287172
H        2.58819686      -5.08766853      10.00826328       0.00119422       0.00020402       0.00029558
H        2.80959970      -7.27747290       8.95976956       0.00114914      -0.00029897      -0.00117137
H        2.75028500      -5.99976951       7.77110183      -0.00000343      -0.00071516      -0.00044947
H        1.44366944      -8.17962776       7.31797223      -0.00264771      -0.00310841      -0.00005337
H        0.27305380      -7.62866183       8.48120259      -0.00062333      -0.00144782      -0.00026356
123
Properties=species:S:1:pos:R:3:forces:R:3 energy=-73148.29538923109 free_energy=-73148.29585310165 pbc="F F F"
C        0.35035472      -6.45744690       6.63398776       0.00040890      -0.00131905      -0.00069539
C       -0.75127921      -4.96767840       9.03795254       0.00007600      -0.00012727       0.00086986
N       -1.35866001      -4.87097567       7.67451520       0.00109601      -0.00066483       0.00008929
C       -1.11495420      -6.09585902       6.85505816       0.00054163      -0.00080442      -0.00100404
C       -8.79139927      -2.69121168       8.32969406       0.00217205       0.00084235      -0.00244716
C      -10.71374934      -2.17668267       7.05546443       0.00004345       0.00004110      -0.00001726
C      -11.32869121      -2.93419601       6.06944648       0.00017023      -0.00006831      -0.00005543
C      -11.43539385      -1.32822409       7.88733331       0.00011802      -0.00001302       0.00000998
C      -12.81195662      -1.20462292       7.70800016      -0.00014210      -0.00001656      -0.00003210
C      -13.43432978      -1.97257655       6.71874217       0.00014663      -0.00001073       0.00001335
C      -12.71437683      -2.83965351       5.89841365      -0.00020707       0.00003058      -0.00000709
C      -13.39879006      -3.66116599       4.83800983       0.00003493      -0.00000596       0.00002098
C      -13.63676051      -0.28856461       8.57552264      -0.00001095       0.00000700      -0.00002093
O       -9.44063984      -3.01854205       9.28479572      -0.00172481      -0.00077254       0.00231818
O       -9.32494273      -2.23315489       7.15720206      -0.00022864      -0.00004637       0.00011623
H       -1.59585478      -5.93922116       5.88118238      -0.00103855       0.00062030      -0.00030559
H       -1.63642071      -6.94072178       7.32861540      -0.00093093       0.00051915      -0.00035927
H      -10.74063706      -3.59521640       5.44588239      -0.00004729       0.00005069       0.00002428
H      -10.91924364      -0.77450544       8.65960160      -0.00000595       0.00001269      -0.00002367
H      -14.50556442      -1.88882310       6.58652973      -0.00002653       0.00002070      -0.00001394
H      -14.47538786      -3.48448824       4.82674476       0.00000741       0.00000072      -0.00000610
H      -13.22286889      -4.72808460       5.00419002       0.00000215       0.00000731      -0.00002464
H      -12.99713258      -3.42379855       3.84836304       0.00000324       0.00000784      -0.00001485
H      -13.02047362       0.22443332       9.31563489      -0.00001258       0.00000607       0.00002762
H      -14.41222730      -0.85273851       9.10235957       0.00000658      -0.00000795       0.00001105
H      -14.14778236       0.46426920       7.96768091       0.00000865      -0.00003580       0.00003247
O       10.71392842      -7.57966130      14.20419091       0.00145168      -0.00043194       0.00326973
C       11.29462841      -6.29565831      14.29651801       0.00246722      -0.00089931       0.00407819
C       10.40481580      -5.23858032      13.68221275      -0.00035179      -0.00038695      -0.00166607
O       10.51321464      -5.36959087      12.27354576      -0.00405365       0.00407249      -0.00907886
C       10.00289713      -7.94155680      15.36699633      -0.00074998      -0.00102662       0.00057047
C        9.83308641      -4.47387280      11.50477444      -0.01099243       0.00514714      -0.00631969
C       10.20920054      -4.43678749      10.14741895      -0.00738323       0.00814418      -0.00594926
O       11.25412127      -5.24733329       9.80060807      -0.00493312       0.00826812       0.00032610
C       11.65296452      -5.27955802       8.43775844      -0.00418508      -0.00237405      -0.00123870
C        9.24479226      -9.22024369      15.11363283      -0.00022632      -0.00074983       0.00004943
O       10.15933354     -10.24105022      14.79162880      -0.00064468      -0.00089133       0.00134210
C        9.71668022     -11.52972429      15.14317315      -0.00125912      -0.00084770      -0.00032187
C        8.45747121     -11.98909257      14.44512194       0.00096869      -0.00003457      -0.00043452
O        8.71308552     -12.03800951      13.05578733      -0.00577438      -0.00334138       0.00117123
C        7.76204623     -12.61130927      12.26313021      -0.00510573      -0.00016290       0.00085247
C        8.08021144     -12.68767494      10.89368058      -0.00659168      -0.00092722       0.00179529
O        9.25601213     -12.10128828      10.52463290      -0.00540793       0.00040722       0.00214779
C        9.72342919     -12.33855500       9.20494847      -0.00009060       0.00073907       0.00070572
C       10.99697383     -11.54123439       9.02843911       0.00351548      -0.00241703      -0.00242475
O       10.73242145     -10.16350882       8.85544334       0.00263558      -0.00477517      -0.00861388
C       10.59730990      -9.79876787       7.49732081      -0.00149372       0.00203550      -0.00038981
C       10.06805576      -8.39229308       7.40384550      -0.00222886       0.00161743      -0.00050664
O       11.01575552      -7.50447045       7.95229448      -0.01772940       0.00913572      -0.01058435
C       10.74598822      -6.16242887       7.61211715      -0.00006789       0.00384974      -0.00088502
H       11.57002209      -9.86026742       6.99391819      -0.00654761      -0.00454477       0.00149762
H       12.66070319      -5.70102484       8.43285825       0.00002434       0.00422226      -0.00270387
H        8.53871583      -9.07398599      14.28901802       0.00051813      -0.00019655       0.00115519
H       10.70098774      -8.08696707      16.20025453      -0.00118754       0.00028641       0.00033661
H       11.70543630      -4.26467384       8.02512104       0.00555220      -0.00028308       0.00164612
H        9.90899206     -10.47976725       6.97753116       0.00551900      -0.00245052       0.00141237
H        8.67375889      -9.47783887      16.01555839       0.00043131       0.00041401      -0.00108867
H        9.29857633      -7.14713377      15.65414175       0.00110037       0.00044991      -0.00019485
H        9.54808801     -11.58740797      16.23102013       0.00163687      -0.00013629       0.00001836
H        9.69140967      -5.91038673       7.80367540       0.01461150      -0.00164863      -0.00539388
H        9.88609219      -8.15167177       6.34473062       0.00025990      -0.00378938       0.00988041
H        9.11484443      -8.30800765       7.94249383       0.00493271      -0.00131195      -0.00307721
H       10.94024435      -6.00036062       6.54206120       0.00050008       0.00144832       0.00890671
H        7.62545918     -11.30645536      14.65330421       0.00256748      -0.00249674      -0.00092150
H        8.19667357     -12.98475947      14.82304955       0.00107922       0.00315851      -0.00092407
H       10.53278123     -12.21054182      14.89000562       0.00007280       0.00142502       0.00113571
H       12.24067547      -6.31763527      13.74847008      -0.00023866       0.00129516       0.00104995
H       11.50925356      -6.03819853      15.34407468       0.00325149      -0.00163957       0.00684051
H       10.73989918      -4.23872491      13.98950077       0.00162060      -0.00052889       0.00596333
H        9.36590488      -5.37996450      14.00410145      -0.00017216      -0.00081016       0.00787499
H        9.92643434     -13.40912423       9.07044445       0.00355612       0.00100085      -0.00215753
H        8.97614617     -12.02488881       8.46648483       0.00226060      -0.00020302      -0.00293450
H       11.56710484     -11.93865093       8.17576225       0.00468913       0.00076649      -0.00227898
H       11.60655019     -11.64962117       9.92910026       0.00203934      -0.00207123       0.00103308
H       -0.92005794      -4.08448583       7.18050506       0.00051830       0.00019489       0.00037227
C        0.71539124      -4.49018156       9.13278423       0.00043667       0.00140160       0.00139134
H       -0.84823553      -5.99417746       9.39432015       0.00120687       0.00004086      -0.00093773
H       -1.36788120      -4.36712032       9.71199348      -0.00224769      -0.00152404      -0.00034127
C       -2.82328147      -4.57279526       7.72068155       0.00036197      -0.00000163      -0.00011776
C       -3.12178439      -3.12013214       8.07090176      -0.00006002       0.00012207      -0.00004753
N       -4.55706128      -2.86182029       8.17065721      -0.00020528       0.00009644       0.00001691
C       -5.25565442      -2.36744971       7.11139436       0.00013727      -0.00000456      -0.00003457
C       -6.61332492      -2.28977659       7.12209090      -0.00028336       0.00002684       0.00001587
C       -7.31727997      -2.74010636       8.25280817      -0.00025189      -0.00002277       0.00011516
C       -5.22990680      -3.29750663       9.27432841       0.00016981      -0.00002325      -0.00001848
C       -6.58764946      -3.24147257       9.34523328      -0.00021648       0.00000814       0.00002682
H       -3.30772134      -5.23141040       8.45437051      -0.00000563       0.00016912      -0.00011809
H       -3.25687694      -4.80248473       6.74145440      -0.00030401       0.00002205      -0.00015395
H       -2.71088515      -2.45719954       7.30787133       0.00002312       0.00004133       0.00014617
H       -2.65529566      -2.85641547       9.02214455      -0.00015749      -0.00005897       0.00003491
H       -4.66793994      -2.03576709       6.26347259       0.00000787      -0.00004702       0.00003640
H       -7.14246880      -1.88924133       6.27096729       0.00000387       0.00000799       0.00000028
H       -4.62489931      -3.69767465      10.08138712      -0.00003967       0.00000375      -0.00003617
H       -7.11203643      -3.58907879      10.22418820      -0.00000010      -0.00000204       0.00001093
C        9.53755866      -3.59250346       9.27522192      -0.00410849       0.00380183       0.00182136
C        8.80571172      -3.66283755      11.96588800      -0.00368121       0.00346405      -0.00697002
C        8.13137377      -2.81825824      11.07766967       0.00337756      -0.00405687      -0.00342226
C        8.49709452      -2.78373855       9.74090441       0.00448871      -0.00306536       0.00093627
H        8.52149658      -3.67731068      13.00663542       0.00334589      -0.00258143      -0.00437465
H        7.32691011      -2.19084074      11.44304452       0.01024214      -0.00822926      -0.00078002
H        9.80186790      -3.56738651       8.22992855      -0.00210632       0.00394170       0.00583444
H        7.98349024      -2.13166388       9.04539640       0.00833279      -0.00715442       0.00410456
C        7.20081189     -13.30345048      10.01477490      -0.00404475      -0.00072329       0.00262824
C        6.55158111     -13.11227300      12.72071663      -0.00196435      -0.00132265      -0.00082009
C        5.65984640     -13.71393594      11.82622987       0.00033003      -0.00107002      -0.00034487
C        5.98532004     -13.81539181      10.48336906      -0.00040692       0.00025536       0.00330842
H        6.28573138     -13.03947148      13.76335491      -0.00140770      -0.00207626      -0.00583906
H        4.71768059     -14.10304182      12.19436318       0.00272127       0.00076828      -0.00025045
H        7.44374221     -13.39588021       8.96773672       0.00209109       0.00038418       0.00443344
H        5.30344674     -14.28748127       9.78583396       0.00294497       0.00115670       0.00476361
C        1.02002863      -7.27335277       7.76415622       0.00028253      -0.00098471       0.00006587
H        0.91821264      -5.54582457       6.43186828      -0.00089587      -0.00043964       0.00112159
H        0.39800582      -7.04342767       5.70995254       0.00165356       0.00218114      -0.00222808
C        1.69501636      -5.56963799       9.59464060       0.00060839      -0.00084626       0.00103235
H        0.74790182      -3.65302559       9.83831762      -0.00131021       0.00262502      -0.00119989
H        1.04711900      -4.07832744       8.17547312      -0.00050622       0.00156541       0.00055373
C        2.14079241      -6.53802000       8.50472319      -0.00060212       0.00071764       0.00037565
H        1.24590579      -6.12586248      10.42376427       0.00224602       0.00241474       0.00320753
H        2.58786819      -5.08804200      10.00882872       0.00133204       0.00022831       0.00032804
H        2.80993378      -7.27719506       8.95941574       0.00128436      -0.00034179      -0.00129055
H        2.75030089      -5.99917192       7.77108430      -0.00001879      -0.00080925      -0.00047657
H        1.44434321      -8.17924813       7.31744145      -0.00294172      -0.00343290      -0.00005670
H        0.27353697      -7.62891971       8.48085250      -0.00068662      -0.00160226      -0.00030044
123
Properties=species:S:1:pos:R:3:forces:R:3 energy=-73148.2952919156 free_energy=-73148.29585310165 pbc="F F F"
C        0.35033141      -6.45740458       6.63386234       0.00044418      -0.00147840      -0.00073732
C       -0.75137576      -4.96768876       9.03809764       0.00006741      -0.00013969       0.00096457
N       -1.35868923      -4.87101674       7.67464322       0.00120759      -0.00070863       0.00010324
C       -1.11495978      -6.09592418       6.85525205       0.00058940      -0.00088084      -0.00110954
C       -8.79139450      -2.69112329       8.32970384       0.00206292       0.00079309      -0.00232548
C      -10.71375398      -2.17667187       7.05545500       0.00009650      -0.00001186      -0.00007227
C      -11.32869839      -2.93422854       6.06947106       0.00001562       0.00002629       0.00002384
C      -11.43539425      -1.32817538       7.88728778       0.00002952       0.00001052       0.00002140
C      -12.81195786      -1.20458136       7.70795286      -0.00005174       0.00000750      -0.00000241
C      -13.43433364      -1.97257814       6.71873209       0.00002271      -0.00000465      -0.00000286
C      -12.71438588      -2.83969169       5.89843909      -0.00004208      -0.00000572      -0.00001192
C      -13.39880317      -3.66125032       4.83807372       0.00002086      -0.00000405       0.00000072
C      -13.63675880      -0.28848332       8.57543678       0.00002337      -0.00001318       0.00004358
O       -9.44062695      -3.01838161       9.28483868      -0.00160719      -0.00072239       0.00217633
O       -9.32494676      -2.23314340       7.15718779      -0.00026274      -0.00003812       0.00011665
H       -1.59605948      -5.93942140       5.88145628      -0.00114262       0.00067499      -0.00033647
H       -1.63622051      -6.94082862       7.32895844      -0.00102052       0.00057165      -0.00039550
H      -10.74064730      -3.59527540       5.44593505       0.00000432      -0.00000211      -0.00002556
H      -10.91924181      -0.77442201       8.65952911       0.00000261       0.00001586      -0.00001754
H      -14.50557054      -1.88882995       6.58651862       0.00001970       0.00001837      -0.00000684
H      -14.47539962      -3.48457277       4.82680490       0.00000483      -0.00000423      -0.00001008
H      -13.22288064      -4.72816183       5.00429914       0.00000121       0.00000928      -0.00002464
H      -12.99714845      -3.42392559       3.84841465      -0.00000099       0.00000447      -0.00000020
H      -13.02046784       0.22454638       9.31552575      -0.00003334      -0.00001126      -0.00000862
H      -14.41222392      -0.85263373       9.10230219       0.00000774      -0.00000235       0.00000344
H      -14.14778093       0.46432350       7.96756477      -0.00000719      -0.00001068       0.00001176
O       10.65978824      -7.56098045      14.18655244       0.00157124      -0.00050867       0.00357203
C       11.24065125      -6.27707105      14.27931608       0.00264740      -0.00094652       0.00459531
C       10.35090330      -5.21974269      13.66544472      -0.00038737      -0.00039864      -0.00183433
O       10.45931776      -5.35041974      12.25680018      -0.00438258       0.00440466      -0.00984406
C        9.94878349      -7.92317353      15.34929113      -0.00083123      -0.00107748       0.00056193
C        9.77797366      -4.45549854      11.48823219      -0.01209336       0.00567501      -0.00692679
C       10.15228936      -4.41971989      10.13036300      -0.00804532       0.00884448      -0.00645971
O       11.19688898      -5.23047759       9.78304553      -0.00540471       0.00903594       0.00036311
C       11.59525595      -5.26240012       8.42004644      -0.00458682      -0.00260723      -0.00133669
C        9.19015939      -9.20145741      15.09548959      -0.00031000      -0.00086284       0.00002171
O       10.10425336     -10.22267193      14.77346046      -0.00068623      -0.00097728       0.00146951
C        9.66085972     -11.51116336      15.12479585      -0.00137547      -0.00088573      -0.00028287
C        8.40162316     -11.96980777      14.42633822       0.00099802      -0.00000355      -0.00050920
O        8.65776107     -12.01904589      13.03709998      -0.00636986      -0.00369257       0.00124097
C        7.70663242     -12.59187077      12.24419068      -0.00542974      -0.00008327       0.00088501
C        8.02545963     -12.66920087      10.87494996      -0.00708240      -0.00093108       0.00208616
O        9.20204673     -12.08418231      10.50635527      -0.00589406       0.00049913       0.00235969
C        9.66951226     -12.32174552       9.18677234      -0.00006294       0.00078443       0.00076604
C       10.94326929     -11.52475606       9.01049608       0.00383103      -0.00260860      -0.00254999
O       10.67892475     -10.14703235       8.83717860       0.00290856      -0.00519943      -0.00939924
C       10.54456378      -9.78251693       7.47890173      -0.00161847       0.00216615      -0.00040662
C       10.01401379      -8.37659632       7.38497313      -0.00251460       0.00180137      -0.00056654
O       10.96044686      -7.48791429       7.93418525      -0.01932216       0.00994921      -0.01150945
C       10.68862918      -6.14606376       7.59488442      -0.00014125       0.00417781      -0.00092810
H       11.51776751      -9.84304644       6.97631180      -0.00713741      -0.00496012       0.00163031
H       12.60333172      -5.68306500       8.41472039       0.00005304       0.00458782      -0.00295928
H        8.48430561      -9.05468251      14.27076653       0.00058741      -0.00021935       0.00128124
H       10.64693939      -8.06919747      16.18238665      -0.00125271       0.00030710       0.00040856
H       11.64662454      -4.24749038       8.00732598       0.00604331      -0.00029080       0.00178119
H        9.85728869     -10.46417054       6.95857744       0.00603624      -0.00264343       0.00154691
H        8.61882748      -9.45897478      15.99725215       0.00048190       0.00046457      -0.00119646
H        9.24476661      -7.12864426      15.63689429       0.00120394       0.00048774      -0.00022051
H        9.49190738     -11.56882196      16.21258939       0.00179314      -0.00014395      -0.00002214
H        9.63387098      -5.89549900       7.78762280       0.01595650      -0.00176237      -0.00593160
H        9.83271252      -8.13610595       6.32568200       0.00027157      -0.00415010       0.01078268
H        9.06026672      -8.29323855       7.92286685       0.00540916      -0.00144073      -0.00336944
H       10.88166308      -5.98329344       6.52468129       0.00056959       0.00160064       0.00970566
H        7.56996523     -11.28660267      14.63412260       0.00283311      -0.00274466      -0.00100827
H        8.14001543     -12.96527688      14.80426315       0.00118487       0.00343123      -0.00099371
H       10.47667505     -12.19239418      14.87181443       0.00009794       0.00154493       0.00123543
H       12.18666090      -6.29895912      13.73121140      -0.00019815       0.00141854       0.00110093
H       11.45532679      -6.01998321      15.32693434       0.00353376      -0.00180318       0.00737567
H       10.68603274      -4.21997447      13.97292023       0.00178195      -0.00057331       0.00653203
H        9.31196340      -5.36116279      13.98723526      -0.00018115      -0.00088495       0.00858721
H        9.87213356     -13.39240116       9.05241779       0.00388927       0.00108551      -0.00237535
H        8.92243616     -12.00787091       8.44819066       0.00242581      -0.00021694      -0.00322501
H       11.51355508     -11.92243367       8.15805951       0.00513039       0.00081214      -0.00252168
H       11.55254901     -11.63307053       9.91135646       0.00219174      -0.00226662       0.00109034
H       -0.92006566      -4.08454512       7.18062096       0.00056138       0.00020526       0.00041327
C        0.71531658      -4.49030827       9.13297944       0.00047403       0.00154388       0.00150649
H       -0.84842129      -5.99416686       9.39451063       0.00132491       0.00005054      -0.00102664
H       -1.36792624      -4.36701876       9.71208250      -0.00246341      -0.00168119      -0.00038962
C       -2.82331009      -4.57281917       7.72076839       0.00040024      -0.00000029      -0.00014044
C       -3.12179088      -3.12012312       8.07086862      -0.00007337       0.00012505       0.00002334
N       -4.55706271      -2.86178891       8.17062429      -0.00015080       0.00011951      -0.00004279
C       -5.25566264      -2.36749341       7.11133236       0.00001967       0.00001231      -0.00005198
C       -6.61333418      -2.28980472       7.12204139      -0.00013733       0.00002564      -0.00000260
C       -7.31727667      -2.74003809       8.25280324      -0.00029254      -0.00005853       0.00021875
C       -5.22989573      -3.29738042       9.27433835       0.00005740      -0.00004134       0.00003988
C       -6.58763806      -3.24132704       9.34525845      -0.00013053       0.00003269      -0.00004718
H       -3.30776436      -5.23136804       8.45450723      -0.00000661       0.00018286      -0.00012402
H       -3.25689497      -4.80257491       6.74155318      -0.00033329       0.00002474      -0.00017175
H       -2.71089639      -2.45726220       7.30777337       0.00003373       0.00006377       0.00013677
H       -2.65527990      -2.85632842       9.02208041      -0.00018404      -0.00007307       0.00000880
H       -4.66795682      -2.03588321       6.26337636       0.00000846      -0.00005218       0.00004585
H       -7.14248466      -1.88933142       6.27089385      -0.00001563       0.00001912      -0.00002217
H       -4.62488110      -3.69749118      10.08142053      -0.00003597       0.00000164      -0.00003353
H       -7.11201575      -3.58885909      10.22424704      -0.00002558      -0.00001168       0.00003673
C        9.47917606      -3.57664784       9.25812406      -0.00445142       0.00413091       0.00193273
C        8.75114391      -3.64407402      11.94994582      -0.00402253       0.00378495      -0.00771341
C        8.07540596      -2.80055474      11.06172634       0.00376326      -0.00452608      -0.00376034
C        8.43914840      -2.76756326       9.72436225       0.00487235      -0.00333025       0.00110042
H        8.46839132      -3.65730755      12.99110872       0.00363898      -0.00283850      -0.00473125
H        7.27132154      -2.17282788      11.42749644       0.01114319      -0.00894093      -0.00084482
H        9.74199378      -3.55275412       8.21242676      -0.00226542       0.00432056       0.00639295
H        7.92431284      -2.11641348       9.02885711       0.00910498      -0.00779063       0.00447008
C        7.14591730     -13.28447512       9.99582065      -0.00452113      -0.00087679       0.00263127
C        6.49539988     -13.09136952      12.70134669      -0.00222082      -0.00144844      -0.00067556
C        5.60350915     -13.69248068      11.80663030       0.00038457      -0.00122172      -0.00070423
C        5.92961866     -13.79491115      10.46397782      -0.00041842       0.00037072       0.00397539
H        6.22909303     -13.01782506      13.74383303      -0.00151324      -0.00226804      -0.00643444
H        4.66070935     -14.08040686      12.17440328       0.00294988       0.00082666      -0.00023434
H        7.38927916     -13.37768767       8.94894203       0.00229619       0.00042527       0.00490196
H        5.24760804     -14.26655887       9.76626165       0.00313688       0.00118795       0.00509082
C        1.02037783      -7.27323730       7.76384269       0.00031462      -0.00106433       0.00006018
H        0.91812068      -5.54579448       6.43145532      -0.00097857      -0.00046135       0.00124047
H        0.39767269      -7.04353397       5.70990400       0.00182233       0.00240192      -0.00246254
C        1.69485309      -5.56988089       9.59471417       0.00070124      -0.00089500       0.00117574
H        0.74789426      -3.65326829       9.83864436      -0.00143747       0.00288835      -0.00131087
H        1.04707042      -4.07837648       8.17570793      -0.00055709       0.00171475       0.00061249
C        2.14095192      -6.53778900       8.50454872      -0.00066716       0.00074629       0.00041890
H        1.24548113      -6.12651209      10.42341927       0.00246273       0.00264450       0.00352708
H        2.58753963      -5.08841541      10.00939417       0.00144535       0.00023600       0.00034316
H        2.81026776      -7.27691684       8.95906155       0.00140847      -0.00036754      -0.00142072
H        2.75031671      -5.99857472       7.77106737      -0.00000537      -0.00087441      -0.00054141
H        1.44501693      -8.17886810       7.31691119      -0.00322996      -0.00378462      -0.00007277
H        0.27402058      -7.62917771       8.48050200      -0.00076293      -0.00176740      -0.00032575
123
Properties=species:S:1:pos:R:3:forces:R:3 energy=-73148.2951881124 free_energy=-73148.29585310165 pbc="F F F"
C        0.35030803      -6.45736285       6.63373738       0.00048857      -0.00161821      -0.00082496
C       -0.75147243      -4.96769889       9.03824297       0.00008062      -0.00012802       0.00102588
N       -1.35871846      -4.87105781       7.67477121       0.00133097      -0.00074893       0.00010598
C       -1.11496532      -6.09598950       6.85544614       0.00063348      -0.00096381      -0.00120795
C       -8.79139129      -2.69103564       8.32971551       0.00226357       0.00086696      -0.00252557
C      -10.71375769      -2.17666175       7.05544540       0.00005239       0.00002287      -0.00004014
C      -11.32870586      -2.93426024       6.06949649      -0.00000101      -0.00002491      -0.00004065
C      -11.43539522      -1.32812663       7.88724204       0.00002737       0.00001696       0.00003019
C      -12.81195999      -1.20453952       7.70790564       0.00003695       0.00001755       0.00002295
C      -13.43433767      -1.97257986       6.71872157      -0.00010520      -0.00000119      -0.00002205
C      -12.71439497      -2.83973006       5.89846461       0.00001359      -0.00002325      -0.00002480
C      -13.39881507      -3.66133481       4.83813733       0.00001198       0.00001431       0.00001884
C      -13.63675616      -0.28840241       8.57535182      -0.00000457      -0.00001789       0.00003008
O       -9.44061263      -3.01822051       9.28487989      -0.00176665      -0.00079278       0.00237280
O       -9.32495215      -2.23313159       7.15717311      -0.00022286      -0.00004786       0.00014049
H       -1.59626416      -5.93962163       5.88173050      -0.00124365       0.00073446      -0.00036550
H       -1.63602026      -6.94093530       7.32930121      -0.00111325       0.00061688      -0.00043024
H      -10.74065713      -3.59533490       5.44598718      -0.00001400       0.00002045      -0.00000355
H      -10.91923969      -0.77433848       8.65945683      -0.00000961       0.00000305      -0.00003838
H      -14.50557586      -1.88883673       6.58650782       0.00006897       0.00001434      -0.00000130
H      -14.47541227      -3.48465727       4.82686499       0.00000744      -0.00000452      -0.00001118
H      -13.22289249      -4.72823858       5.00440828       0.00000507      -0.00000369      -0.00002371
H      -12.99716448      -3.42405273       3.84846668       0.00000305       0.00000525      -0.00000905
H      -13.02046255       0.22465912       9.31541609      -0.00001578      -0.00000454       0.00000599
H      -14.41222020      -0.85252890       9.10224461       0.00000151      -0.00000231       0.00000907
H      -14.14777970       0.46437818       7.96744822      -0.00001167      -0.00000658       0.00000894
O       10.60564783      -7.54229969      14.16891410       0.00169962      -0.00056208       0.00385333
C       11.18667330      -6.25848345      14.26211494       0.00286663      -0.00101686       0.00493312
C       10.29699071      -5.20090415      13.64867479      -0.00036299      -0.00043559      -0.00204104
O       10.40542079      -5.33124532      12.24005268      -0.00470722       0.00472921      -0.01060164
C        9.89466963      -7.90478995      15.33158407      -0.00083923      -0.00118444       0.00064952
C        9.72286296      -4.43712370      11.47168617      -0.01329581       0.00626083      -0.00735641
C       10.09537758      -4.40265247      10.11330812      -0.00873703       0.00957436      -0.00703526
O       11.13965490      -5.21362165       9.76548319      -0.00581026       0.00975049       0.00041586
C       11.53754525      -5.24524304       8.40233458      -0.00494963      -0.00282061      -0.00142097
C        9.13552555      -9.18267184      15.07734497      -0.00029975      -0.00094855       0.00009181
O       10.04917289     -10.20429392      14.75529320      -0.00072068      -0.00100482       0.00157051
C        9.60503975     -11.49260228      15.10641858      -0.00155061      -0.00097084      -0.00024408
C        8.34577347     -11.95052250      14.40755404       0.00111735      -0.00003937      -0.00054151
O        8.60243516     -12.00008388      13.01841263      -0.00690043      -0.00400007       0.00133395
C        7.65121889     -12.57243143      12.22525008      -0.00582552      -0.00002676       0.00099087
C        7.97070768     -12.65072642      10.85622197      -0.00781816      -0.00110325       0.00213933
O        9.14807839     -12.06707839      10.48807748      -0.00634563       0.00062883       0.00266105
C        9.61559514     -12.30493578       9.16859883      -0.00009716       0.00071849       0.00072098
C       10.88956383     -11.50827710       8.99255376       0.00421357      -0.00286216      -0.00274989
O       10.62542784     -10.13055686       8.81891261       0.00314857      -0.00555265      -0.01015669
C       10.49181767      -9.76626322       7.46048356      -0.00171275       0.00226575      -0.00042641
C        9.95997209      -8.36089860       7.36610034      -0.00275087       0.00196326      -0.00064235
O       10.90513699      -7.47135874       7.91607411      -0.02088773       0.01086116      -0.01243633
C       10.63126964      -6.12969921       7.57765264      -0.00018626       0.00441337      -0.00099629
H       11.46551099      -9.82582442       6.95870637      -0.00772177      -0.00535595       0.00175327
H       12.54595871      -5.66510484       8.39658200       0.00004977       0.00495086      -0.00321317
H        8.42989612      -9.03537898      14.25251552       0.00059571      -0.00024594       0.00133775
H       10.59289190      -8.05142789      16.16451981      -0.00139569       0.00033119       0.00039424
H       11.58781252      -4.23030768       7.98953289       0.00652404      -0.00032051       0.00192036
H        9.80558728     -10.44857201       6.93962474       0.00653715      -0.00283352       0.00168571
H        8.56389620      -9.44011079      15.97894626       0.00053058       0.00051837      -0.00131741
H        9.19095693      -7.11015520      15.61964693       0.00128662       0.00053765      -0.00024619
H        9.43572680     -11.55023523      16.19415761       0.00194019      -0.00015831      -0.00006286
H        9.57633560      -5.88061283       7.77157101       0.01726522      -0.00186976      -0.00646442
H        9.77933321      -8.12053962       6.30663394       0.00027058      -0.00450390       0.01166166
H        9.00569215      -8.27847033       7.90323872       0.00581653      -0.00157073      -0.00363612
H       10.82308011      -5.96622815       6.50730300       0.00063966       0.00174776       0.01051617
H        7.51447355     -11.26675083      14.61494109       0.00303883      -0.00294263      -0.00108211
H        8.08335713     -12.94579415      14.78547637       0.00129964       0.00373485      -0.00107467
H       10.42056765     -12.17424568      14.85362315       0.00013372       0.00165555       0.00132994
H       12.13264645      -6.28028314      13.71395229      -0.00022691       0.00154122       0.00118867
H       11.40139970      -6.00176803      15.30979257       0.00382966      -0.00194455       0.00801814
H       10.63216617      -4.20122464      13.95633926       0.00193766      -0.00059602       0.00710796
H        9.25802255      -5.34236102      13.97036838      -0.00023492      -0.00095293       0.00929589
H        9.81783244     -13.37567807       9.03439012       0.00422307       0.00124900      -0.00257315
H        8.86872705     -11.99085360       8.42989763       0.00260835      -0.00022677      -0.00349265
H       11.46000471     -11.90621666       8.14035640       0.00553658       0.00087427      -0.00272103
H       11.49854728     -11.61651953       9.89361266       0.00236298      -0.00245356       0.00117733
H       -0.92007364      -4.08460469       7.18073697       0.00060739       0.00021243       0.00046059
C        0.71524167      -4.49043488       9.13317581       0.00052364       0.00164457       0.00157586
H       -0.84860678      -5.99415608       9.39470078       0.00143976       0.00003858      -0.00111183
H       -1.36797105      -4.36691748       9.71217115      -0.00269675      -0.00182486      -0.00041577
C       -2.82333886      -4.57284312       7.72085493       0.00043215      -0.00000642      -0.00010177
C       -3.12179748      -3.12011384       8.07083579      -0.00006354       0.00012910       0.00001726
N       -4.55706301      -2.86175775       8.17059137      -0.00017905       0.00013596      -0.00005075
C       -5.25567171      -2.36753665       7.11126949       0.00001425      -0.00000590      -0.00001323
C       -6.61334192      -2.28983296       7.12199180      -0.00017846       0.00003149      -0.00000217
C       -7.31727382      -2.73997018       8.25279914      -0.00032699      -0.00003886       0.00016212
C       -5.22988487      -3.29725463       9.27434930       0.00003380      -0.00003809       0.00003552
C       -6.58762645      -3.24118133       9.34528326      -0.00008452       0.00002634      -0.00003243
H       -3.30780723      -5.23132561       8.45464395       0.00000141       0.00021172      -0.00015625
H       -3.25691301      -4.80266507       6.74165194      -0.00037113       0.00002269      -0.00020488
H       -2.71090774      -2.45732488       7.30767521       0.00003680       0.00007036       0.00015593
H       -2.65526421      -2.85624140       9.02201633      -0.00020261      -0.00008144       0.00000500
H       -4.66797373      -2.03599923       6.26327990       0.00001961      -0.00004791       0.00003336
H       -7.14250074      -1.88942142       6.27082030      -0.00000987       0.00001361      -0.00001046
H       -4.62486310      -3.69730770      10.08145397      -0.00003759       0.00000055      -0.00003427
H       -7.11199531      -3.58863933      10.22430577      -0.00003346      -0.00001607       0.00004659
C        9.42079427      -3.56079486       9.24102887      -0.00496208       0.00457525       0.00223111
C        8.69657537      -3.62530779      11.93399975      -0.00420795       0.00397796      -0.00855146
C        8.01944108      -2.78285242      11.04578073       0.00400555      -0.00488621      -0.00399154
C        8.38119999      -2.75138842       9.70782510       0.00546908      -0.00375142       0.00109684
H        8.41528840      -3.63730274      12.97557522       0.00392143      -0.00309215      -0.00507280
H        7.21573428      -2.15481507      11.41194636       0.01208082      -0.00968088      -0.00092687
H        9.68211700      -3.53812448       8.19493283      -0.00240453       0.00469204       0.00686829
H        7.86513546      -2.10116624       9.01232312       0.00984761      -0.00839623       0.00482990
C        7.09102064     -13.26550182       9.97686514      -0.00480123      -0.00084479       0.00300834
C        6.43922014     -13.07046544      12.68197957      -0.00242850      -0.00160669      -0.00088388
C        5.54717428     -13.67102440      11.78702519       0.00032151      -0.00133324      -0.00052285
C        5.87391844     -13.77442862      10.44459141      -0.00052628       0.00030820       0.00405157
H        6.17245670     -12.99617764      13.72430780      -0.00165117      -0.00245227      -0.00690182
H        4.60374070     -14.05777060      12.15444165       0.00327895       0.00092209      -0.00029150
H        7.33481488     -13.35949519       8.93014996       0.00249966       0.00043846       0.00524397
H        5.19176967     -14.24563647       9.74668771       0.00346207       0.00132670       0.00559779
C        1.02072694      -7.27312113       7.76352860       0.00035803      -0.00118014       0.00005078
H        0.91802871      -5.54576428       6.43104214      -0.00106902      -0.00049499       0.00136347
H        0.39733961      -7.04364022       5.70985540       0.00198968       0.00263231      -0.00267018
C        1.69469044      -5.57012339       9.59478873       0.00072518      -0.00100694       0.00127310
H        0.74788672      -3.65351138       9.83897062      -0.00156696       0.00318357      -0.00139862
H        1.04702189      -4.07842543       8.17594247      -0.00061696       0.00186177       0.00068970
C        2.14111101      -6.53755816       8.50437439      -0.00071394       0.00082410       0.00047412
H        1.24505659      -6.12716130      10.42307336       0.00269116       0.00288688       0.00384238
H        2.58721052      -5.08878941      10.00995925       0.00160782       0.00026697       0.00038600
H        2.81060226      -7.27663884       8.95870765       0.00152477      -0.00039332      -0.00155137
H        2.75033240      -5.99797737       7.77105060      -0.00000324      -0.00095209      -0.00059693
H        1.44569071      -8.17848826       7.31638075      -0.00352477      -0.00411625      -0.00008019
H        0.27450395      -7.62943558       8.48015163      -0.00084280      -0.00193394      -0.00034276
123
Properties=species:S:1:pos:R:3:forces:R:3 energy=-73148.29508106534 free_energy=-73148.29585310165 pbc="F F F"
C        0.35028481      -6.45732039       6.63361251       0.00051633      -0.00177404      -0.00091216
C       -0.75156903      -4.96770880       9.03838787       0.00008717      -0.00016498       0.00109798
N       -1.35874774      -4.87109885       7.67489927       0.00142843      -0.00081170       0.00011992
C       -1.11497078      -6.09605483       6.85563991       0.00067964      -0.00105321      -0.00128019
C       -8.79138824      -2.69094837       8.32972890       0.00260055       0.00101796      -0.00297484
C      -10.71376211      -2.17665090       7.05543630       0.00006443      -0.00001647      -0.00009412
C      -11.32871396      -2.93429266       6.06952110      -0.00000709       0.00003928       0.00002885
C      -11.43539511      -1.32807796       7.88719668      -0.00005333       0.00001985       0.00001395
C      -12.81196201      -1.20449748       7.70785851       0.00009203      -0.00000066       0.00003240
C      -13.43434326      -1.97258183       6.71871075      -0.00006127       0.00002271       0.00000107
C      -12.71440316      -2.83976819       5.89849015       0.00003088      -0.00004548      -0.00003457
C      -13.39882729      -3.66141902       4.83820087       0.00001359       0.00000656      -0.00000238
C      -13.63675345      -0.28832173       8.57526740      -0.00003590       0.00000785      -0.00002415
O       -9.44059758      -3.01805891       9.28491945      -0.00206388      -0.00093269       0.00277901
O       -9.32495702      -2.23311993       7.15715853      -0.00024629      -0.00005868       0.00017333
H       -1.59646857      -5.93982184       5.88200485      -0.00134873       0.00079499      -0.00040680
H       -1.63582014      -6.94104209       7.32964406      -0.00119849       0.00067726      -0.00047257
H      -10.74066688      -3.59539421       5.44603956       0.00000175      -0.00000204      -0.00002627
H      -10.91923767      -0.77425502       8.65938437       0.00000265       0.00001404      -0.00002497
H      -14.50558128      -1.88884343       6.58649703       0.00002717       0.00001506      -0.00000559
H      -14.47542454      -3.48474179       4.82692529       0.00000776      -0.00000760      -0.00001434
H      -13.22290438      -4.72831594       5.00451750       0.00000175       0.00000644      -0.00002334
H      -12.99718037      -3.42417970       3.84851854      -0.00000589       0.00000176       0.00000434
H      -13.02045706       0.22477189       9.31530628      -0.00000396       0.00000336       0.00002208
H      -14.41221650      -0.85242389       9.10218669      -0.00000530      -0.00000902       0.00001940
H      -14.14777864       0.46443285       7.96733166       0.00000339      -0.00002629       0.00003167
O       10.55150722      -7.52361913      14.15127593       0.00185133      -0.00058592       0.00410687
C       11.13269522      -6.23989550      14.24491250       0.00308132      -0.00110960       0.00532806
C       10.24307878      -5.18206533      13.63190258      -0.00043869      -0.00045335      -0.00220066
O       10.35152467      -5.31206784      12.22330118      -0.00500521       0.00504485      -0.01134849
C        9.84055585      -7.88640709      15.31387710      -0.00093577      -0.00126247       0.00072093
C        9.66775124      -4.41874681      11.45513929      -0.01436080       0.00675952      -0.00789893
C       10.03846491      -4.38558491      10.09625475      -0.00939202       0.01027189      -0.00759411
O       11.08241994      -5.19676645       9.74792054      -0.00627005       0.01048934       0.00048625
C       11.47983368      -5.22808624       8.38462332      -0.00534260      -0.00309426      -0.00154138
C        9.08089203      -9.16388573      15.05920127      -0.00028503      -0.00098372       0.00008157
O        9.99409247     -10.18591544      14.73712519      -0.00077564      -0.00111985       0.00170110
C        9.54921784     -11.47404027      15.08804235      -0.00163847      -0.00108516      -0.00034292
C        8.28992514     -11.93123827      14.38876936       0.00115621       0.00004905      -0.00056922
O        8.54710867     -11.98112249      12.99972530      -0.00742567      -0.00430399       0.00144506
C        7.59580414     -12.55299261      12.20631160      -0.00618196       0.00002116       0.00102544
C        7.91595463     -12.63225318      10.83749441      -0.00853109      -0.00123319       0.00223851
O        9.09410510     -12.04997641      10.46980199      -0.00672293       0.00071681       0.00280505
C        9.56167823     -12.28812756       9.15042408      -0.00011659       0.00081381       0.00084686
C       10.83585919     -11.49179882       8.97461016       0.00445497      -0.00306344      -0.00289901
O       10.57193061     -10.11408024       8.80064645       0.00342131      -0.00596642      -0.01091850
C       10.43907201      -9.75000863       7.44206559      -0.00184178       0.00245559      -0.00044012
C        9.90593178      -8.34519818       7.34722729      -0.00299233       0.00201285      -0.00070070
O       10.84982576      -7.45480151       7.89796000      -0.02244538       0.01175332      -0.01332930
C       10.57390824      -6.11333670       7.56042169      -0.00014842       0.00469780      -0.00107422
H       11.41325276      -9.80860125       6.94110144      -0.00827519      -0.00575358       0.00187133
H       12.48858412      -5.64714416       8.37844319       0.00003777       0.00531347      -0.00346046
H        8.37548706      -9.01607614      14.23426501       0.00062473      -0.00027448       0.00141785
H       10.53884385      -8.03365850      16.14665190      -0.00150586       0.00035034       0.00042058
H       11.52899902      -4.21312678       7.97174213       0.00699728      -0.00032721       0.00206643
H        9.75388787     -10.43297153       6.92067338       0.00702076      -0.00302641       0.00181625
H        8.50896483      -9.42124628      15.96063951       0.00055719       0.00055402      -0.00138992
H        9.13714722      -7.09166660      15.60239951       0.00139485       0.00057004      -0.00027422
H        9.37954627     -11.53164867      16.17572559       0.00208219      -0.00015861      -0.00001962
H        9.51880394      -5.86572864       7.75551952       0.01853856      -0.00197374      -0.00698772
H        9.72595412      -8.10497252       6.28758665       0.00026643      -0.00483936       0.01250146
H        8.95111965      -8.26370347       7.88360937       0.00624587      -0.00168688      -0.00390001
H       10.76449548      -5.94916515       6.48992696       0.00069529       0.00190096       0.01134481
H        7.45898195     -11.24689812      14.59576042       0.00331517      -0.00320464      -0.00117517
H        8.02669907     -12.92631066      14.76668962       0.00140360       0.00399424      -0.00113568
H       10.36446036     -12.15609766      14.83543147       0.00012945       0.00181186       0.00144472
H       12.07863189      -6.26160747      13.69669308      -0.00023254       0.00166017       0.00126192
H       11.34747247      -5.98355266      15.29265089       0.00410879      -0.00209104       0.00859683
H       10.57829965      -4.18247499      13.93975849       0.00209877      -0.00062936       0.00766655
H        9.20408145      -5.32355915      13.95350114      -0.00022611      -0.00101333       0.00997758
H        9.76353115     -13.35895402       9.01636262       0.00456724       0.00130815      -0.00277445
H        8.81501841     -11.97383610       8.41160554       0.00276088      -0.00022838      -0.00380191
H       11.40645383     -11.88999938       8.12265408       0.00598511       0.00092388      -0.00297667
H       11.44454557     -11.59996837       9.87586821       0.00256049      -0.00264521       0.00129465
H       -0.92008156      -4.08466445       7.18085300       0.00065696       0.00023607       0.00049513
C        0.71516703      -4.49056186       9.13337057       0.00054836       0.00182711       0.00182009
H       -0.84879204      -5.99414479       9.39489034       0.00156075       0.00005482      -0.00120886
H       -1.36801617      -4.36681633       9.71226036      -0.00292170      -0.00196863      -0.00044377
C       -2.82336749      -4.57286684       7.72094172       0.00047894      -0.00000895      -0.00011002
C       -3.12180374      -3.12010489       8.07080351      -0.00008836       0.00014639      -0.00001335
N       -4.55706364      -2.86172626       8.17055772      -0.00021362       0.00013793      -0.00002740
C       -5.25568106      -2.36758007       7.11120719       0.00005805      -0.00000930      -0.00000250
C       -6.61334935      -2.28986109       7.12194199      -0.00024772       0.00003046       0.00000668
C       -7.31727137      -2.73990221       8.25279427      -0.00032061      -0.00004631       0.00018823
C       -5.22987489      -3.29712879       9.27436023       0.00007993      -0.00002328      -0.00001526
C       -6.58761382      -3.24103575       9.34530854      -0.00013626       0.00003401      -0.00004680
H       -3.30785037      -5.23128345       8.45478098       0.00000483       0.00023010      -0.00016968
H       -3.25693100      -4.80275525       6.74175052      -0.00040236       0.00002430      -0.00022507
H       -2.71091901      -2.45738731       7.30757694       0.00003729       0.00006843       0.00017689
H       -2.65524860      -2.85615448       9.02195186      -0.00020842      -0.00008427       0.00002797
H       -4.66799084      -2.03611544       6.26318386       0.00002282      -0.00004834       0.00002882
H       -7.14251687      -1.88951136       6.27074664      -0.00000583       0.00001453      -0.00001235
H       -4.62484498      -3.69712427      10.08148750      -0.00003418      -0.00000382      -0.00002413
H       -7.11197470      -3.58841963      10.22436452      -0.00003878      -0.00002068       0.00006109
C        9.36240987      -3.54494252       9.22393903      -0.00526910       0.00485966       0.00241635
C        8.64200847      -3.60653997      11.91804866      -0.00449956       0.00423352      -0.00928052
C        7.96347695      -2.76515011      11.02983321       0.00419343      -0.00521970      -0.00415766
C        8.32325348      -2.73521679       9.69129018       0.00582927      -0.00395633       0.00107980
H        8.36218797      -3.61729627      12.96003323       0.00419488      -0.00333665      -0.00542042
H        7.16014862      -2.13680260      11.39639491       0.01304751      -0.01043517      -0.00104249
H        9.62223851      -3.52349734       8.17744702      -0.00253866       0.00506057       0.00736537
H        7.80595770      -2.08592173       8.99579429       0.01063632      -0.00905507       0.00524436
C        7.03612232     -13.24652857       9.95790971      -0.00508986      -0.00083856       0.00337290
C        6.38304192     -13.04956059      12.66260892      -0.00275112      -0.00178760      -0.00095714
C        5.49083918     -13.64956826      11.76742101       0.00052541      -0.00135517      -0.00055218
C        5.81821986     -13.75394592      10.42520342      -0.00066575       0.00029606       0.00435746
H        6.11582153     -12.97452945      13.70478177      -0.00176584      -0.00263575      -0.00741717
H        4.54677644     -14.03513176      12.13447752       0.00345177       0.00094904      -0.00028278
H        7.28034946     -13.34130325       8.91136038       0.00270874       0.00045043       0.00555006
H        5.13593275     -14.22471292       9.72711468       0.00372654       0.00141104       0.00601033
C        1.02107612      -7.27300487       7.76321467       0.00038968      -0.00129109       0.00007230
H        0.91793637      -5.54573464       6.43062883      -0.00115115      -0.00051525       0.00148375
H        0.39700659      -7.04374655       5.70980717       0.00215867       0.00286067      -0.00288431
C        1.69452743      -5.57036611       9.59486314       0.00078762      -0.00110871       0.00134096
H        0.74787922      -3.65375388       9.83929783      -0.00169422       0.00339523      -0.00156970
H        1.04697310      -4.07847477       8.17617760      -0.00065085       0.00203469       0.00069918
C        2.14127039      -6.53732747       8.50419991      -0.00080325       0.00089710       0.00054328
H        1.24463219      -6.12781055      10.42272749       0.00290078       0.00311507       0.00417796
H        2.58688135      -5.08916360      10.01052406       0.00175265       0.00029422       0.00042078
H        2.81093656      -7.27636061       8.95835334       0.00166052      -0.00043798      -0.00166913
H        2.75034782      -5.99738038       7.77103449       0.00002129      -0.00100730      -0.00067616
H        1.44636459      -8.17810818       7.31585041      -0.00382113      -0.00445716      -0.00008988
H        0.27498756      -7.62969312       8.47980118      -0.00090875      -0.00209419      -0.00038204
123
Properties=species:S:1:pos:R:3:forces:R:3 energy=-73148.29496428675 free_energy=-73148.29585310165 pbc="F F F"
C        0.35026142      -6.45727905       6.63348732       0.00057425      -0.00184064      -0.00096613
C       -0.75166574      -4.96771825       9.03853314       0.00009537      -0.00021145       0.00119507
N       -1.35877718      -4.87114026       7.67502725       0.00156260      -0.00083714       0.00011325
C       -1.11497616      -6.09612059       6.85583423       0.00072107      -0.00115347      -0.00136924
C       -8.79138454      -2.69086031       8.32973936       0.00262979       0.00101248      -0.00296859
C      -10.71376681      -2.17664070       7.05542663       0.00009584      -0.00001442      -0.00008976
C      -11.32872122      -2.93432450       6.06954632      -0.00009841       0.00003695       0.00001085
C      -11.43539611      -1.32802938       7.88715084      -0.00003555       0.00004181       0.00004053
C      -12.81196319      -1.20445562       7.70781146       0.00009882       0.00002594       0.00006258
C      -13.43434752      -1.97258352       6.71870022      -0.00015926       0.00001204      -0.00002813
C      -12.71441210      -2.83980684       5.89851545       0.00011986      -0.00004286      -0.00001866
C      -13.39883897      -3.66150330       4.83826466      -0.00004345       0.00000429       0.00000477
C      -13.63675099      -0.28824040       8.57518280      -0.00002176      -0.00001595      -0.00003452
O       -9.44058405      -3.01789824       9.28496194      -0.00206946      -0.00093286       0.00278030
O       -9.32496120      -2.23310819       7.15714387      -0.00025356      -0.00005379       0.00017428
H       -1.59667299      -5.94002212       5.88227932      -0.00145242       0.00085570      -0.00044531
H       -1.63561983      -6.94114855       7.32998663      -0.00129006       0.00073028      -0.00050766
H      -10.74067712      -3.59545346       5.44609192       0.00001549      -0.00001000      -0.00003287
H      -10.91923570      -0.77417138       8.65931213      -0.00001116       0.00000151      -0.00004102
H      -14.50558666      -1.88885026       6.58648613       0.00007260       0.00001074      -0.00000211
H      -14.47543706      -3.48482623       4.82698541       0.00003287      -0.00001026      -0.00001481
H      -13.22291626      -4.72839305       5.00462670       0.00000814       0.00000481      -0.00002527
H      -12.99719646      -3.42430677       3.84857032       0.00000410       0.00000259      -0.00000715
H      -13.02045158       0.22488451       9.31519658      -0.00001080       0.00000451       0.00002224
H      -14.41221314      -0.85231920       9.10212931       0.00000065      -0.00000222       0.00001926
H      -14.14777753       0.46448760       7.96721489       0.00000278      -0.00002193       0.00003168
O       10.49736666      -7.50493840      14.13363827       0.00198532      -0.00063438       0.00434784
C       11.07871684      -6.22130799      14.22771002       0.00328147      -0.00114977       0.00561608
C       10.18916665      -5.16322616      13.61512875      -0.00045145      -0.00050342      -0.00233847
O       10.29762924      -5.29288567      12.20654738      -0.00527734       0.00533694      -0.01210058
C        9.78644149      -7.86802356      15.29617039      -0.00098452      -0.00137195       0.00074807
C        9.61264128      -4.40036987      11.43858770      -0.01560956       0.00739066      -0.00827183
C        9.98155158      -4.36851785      10.07920247      -0.01002914       0.01097187      -0.00824547
O       11.02518326      -5.17991012       9.73035907      -0.00664389       0.01113868       0.00055504
C       11.42212036      -5.21093087       8.36691245      -0.00574064      -0.00331533      -0.00162089
C        9.02625965      -9.14510058      15.04105806      -0.00040072      -0.00103641       0.00003485
O        9.93901108     -10.16753706      14.71895767      -0.00076693      -0.00122786       0.00180407
C        9.49339582     -11.45547878      15.06966480      -0.00172445      -0.00115418      -0.00037640
C        8.23407606     -11.91195328      14.36998584       0.00126886       0.00000957      -0.00062615
O        8.49178011     -11.96216223      12.98103905      -0.00791723      -0.00458390       0.00157988
C        7.54038848     -12.53355479      12.18737380      -0.00658035       0.00003850       0.00097251
C        7.86119881     -12.61378176      10.81876654      -0.00913191      -0.00128739       0.00254273
O        9.04012849     -12.03287644      10.45152635      -0.00720477       0.00079608       0.00299633
C        9.50776074     -12.27131943       9.13224998      -0.00016475       0.00087357       0.00088036
C       10.78215447     -11.47531930       8.95666659       0.00483131      -0.00327772      -0.00309746
O       10.51843404     -10.09760314       8.78237886       0.00371438      -0.00638556      -0.01163611
C       10.38632816      -9.73375299       7.42364729      -0.00209922       0.00270540      -0.00042057
C        9.85189122      -8.32949667       7.32835351      -0.00321394       0.00204444      -0.00076646
O       10.79451303      -7.43824295       7.87984351      -0.02394563       0.01260459      -0.01418707
C       10.51654749      -6.09697507       7.54319097      -0.00019433       0.00495720      -0.00116114
H       11.36099176      -9.79137662       6.92349769      -0.00873239      -0.00615152       0.00193417
H       12.43120694      -5.62918276       8.36030428       0.00007168       0.00565700      -0.00370449
H        8.32107829      -8.99677308      14.21601381       0.00069740      -0.00030974       0.00155205
H       10.48479493      -8.01588901      16.12878281      -0.00158451       0.00037141       0.00049402
H       11.47018491      -4.19594773       7.95395189       0.00746252      -0.00033773       0.00221345
H        9.70219038     -10.41736857       6.90172343       0.00751272      -0.00321468       0.00193986
H        8.45403352      -9.40238179      15.94233328       0.00058715       0.00060271      -0.00147340
H        9.08333796      -7.07317884      15.58515243       0.00146743       0.00062863      -0.00029447
H        9.32336563     -11.51306171      16.15729363       0.00222038      -0.00016791      -0.00000074
H        9.46127559      -5.85084640       7.73946817       0.01977931      -0.00206800      -0.00750704
H        9.67257586      -8.08940465       6.26853988       0.00025289      -0.00516759       0.01332711
H        8.89654926      -8.24893750       7.86397933       0.00667379      -0.00180585      -0.00417008
H       10.70590887      -5.93210382       6.47255346       0.00076901       0.00205212       0.01213484
H        7.40349184     -11.22704662      14.57657937       0.00350588      -0.00337871      -0.00123627
H        7.97004093     -12.90682638      14.74790248       0.00150746       0.00426175      -0.00119459
H       10.30835256     -12.13794881      14.81723997       0.00011341       0.00196281       0.00154806
H       12.02461798      -6.24293204      13.67943336      -0.00025073       0.00177157       0.00134672
H       11.29354492      -5.96533730      15.27550749       0.00439577      -0.00221970       0.00922590
H       10.52443222      -4.16372625      13.92317821       0.00226097      -0.00064771       0.00822873
H        9.15014142      -5.30475718      13.93663325      -0.00025280      -0.00107913       0.01064401
H        9.70922955     -13.34223002       8.99833576       0.00491100       0.00137596      -0.00297803
H        8.76131054     -11.95681833       8.39331378       0.00294709      -0.00023715      -0.00407098
H       11.35290439     -11.87378255       8.10494984       0.00638724       0.00099715      -0.00317021
H       11.39054482     -11.58341682       9.85812352       0.00273250      -0.00281195       0.00135635
H       -0.92008944      -4.08472382       7.18096889       0.00069950       0.00024076       0.00054110
C        0.71509233      -4.49068911       9.13356672       0.00059417       0.00199016       0.00188194
H       -0.84897730      -5.99413381       9.39508026       0.00167824       0.00007568      -0.00130442
H       -1.36806109      -4.36671520       9.71234922      -0.00315376      -0.00211109      -0.00047108
C       -2.82339595      -4.57289049       7.72102892       0.00049543      -0.00003357      -0.00015600
C       -3.12181028      -3.12009565       8.07077077      -0.00009423       0.00015938      -0.00003397
N       -4.55706408      -2.86169497       8.17052477      -0.00024331       0.00015798      -0.00004436
C       -5.25569038      -2.36762363       7.11114511       0.00008994       0.00000173      -0.00003994
C       -6.61335752      -2.28988930       7.12189264      -0.00025702       0.00003200       0.00000531
C       -7.31726821      -2.73983423       8.25278980      -0.00035113      -0.00003898       0.00017869
C       -5.22986509      -3.29700257       9.27437060       0.00013381      -0.00005254       0.00004554
C       -6.58760146      -3.24088979       9.34533236      -0.00018847       0.00000820       0.00002362
H       -3.30789335      -5.23124112       8.45491739       0.00000212       0.00024390      -0.00017587
H       -3.25694927      -4.80284551       6.74184918      -0.00042294       0.00003299      -0.00021955
H       -2.71093027      -2.45745006       7.30747903       0.00004191       0.00007706       0.00019221
H       -2.65523302      -2.85606756       9.02188718      -0.00021889      -0.00008292       0.00004897
H       -4.66800763      -2.03623145       6.26308738       0.00001162      -0.00005744       0.00005257
H       -7.14253294      -1.88960130       6.27067290      -0.00000958       0.00001612      -0.00001393
H       -4.62482656      -3.69694096      10.08152124      -0.00006421       0.00001130      -0.00005668
H       -7.11195436      -3.58820014      10.22442402      -0.00001323      -0.00000092       0.00000939
C        9.30402716      -3.52909342       9.20685152      -0.00591825       0.00537874       0.00279968
C        8.58744105      -3.58776981      11.90209378      -0.00458946       0.00432401      -0.01005736
C        7.90751414      -2.74744789      11.01388468       0.00434613      -0.00550646      -0.00441325
C        8.26530405      -2.71904513       9.67475902       0.00654799      -0.00445517       0.00103867
H        8.30908962      -3.59728761      12.94448362       0.00445393      -0.00357558      -0.00574382
H        7.10456492      -2.11879074      11.38084134       0.01396137      -0.01115247      -0.00113139
H        9.56235800      -3.50887235       8.15996974      -0.00263473       0.00541283       0.00780307
H        7.74678046      -2.07068095       8.97927161       0.01134289      -0.00962171       0.00558099
C        6.98122228     -13.22755585       9.93895888      -0.00531290      -0.00084805       0.00339449
C        6.32686360     -13.02865558      12.64323861      -0.00298801      -0.00193335      -0.00104739
C        5.43450659     -13.62811076      11.74781557       0.00060254      -0.00144047      -0.00059265
C        5.76252176     -13.73346268      10.40581523      -0.00091869       0.00022182       0.00471425
H        6.05918814     -12.95288040      13.68525341      -0.00190107      -0.00281817      -0.00788000
H        4.48981484     -14.01249146      12.11451158       0.00368015       0.00100188      -0.00029287
H        7.22588330     -13.32311147       8.89257250       0.00287988       0.00047613       0.00601602
H        5.08009705     -14.20378865       9.70754142       0.00401239       0.00151213       0.00643746
C        1.02142540      -7.27288866       7.76290051       0.00041332      -0.00141424       0.00009149
H        0.91784424      -5.54570458       6.43021525      -0.00125805      -0.00057784       0.00160781
H        0.39667353      -7.04385261       5.70975917       0.00232742       0.00306571      -0.00312383
C        1.69436444      -5.57060927       9.59493668       0.00085755      -0.00118119       0.00149340
H        0.74787163      -3.65399678       9.83962425      -0.00181961       0.00366127      -0.00167026
H        1.04692451      -4.07852383       8.17641265      -0.00070874       0.00217237       0.00078396
C        2.14142938      -6.53709641       8.50402632      -0.00083883       0.00096427       0.00053995
H        1.24420805      -6.12845961      10.42238128       0.00311778       0.00334739       0.00449762
H        2.58655204      -5.08953808      10.01108885       0.00187800       0.00030354       0.00043630
H        2.81127104      -7.27608244       8.95799933       0.00177960      -0.00046533      -0.00179583
H        2.75036341      -5.99678320       7.77101826       0.00001869      -0.00108955      -0.00071262
H        1.44703811      -8.17772735       7.31532014      -0.00410424      -0.00480019      -0.00010526
H        0.27547128      -7.62995078       8.47945062      -0.00098139      -0.00225249      -0.00040969
123
Properties=species:S:1:pos:R:3:forces:R:3 energy=-73148.2948377766 free_energy=-73148.29585310165 pbc="F F F"
C        0.35023816      -6.45723701       6.63336232       0.00060919      -0.00196585      -0.00102164
C       -0.75176247      -4.96772825       9.03867783       0.00009534      -0.00017142       0.00129401
N       -1.35880672      -4.87118169       7.67515553       0.00168091      -0.00089621       0.00010633
C       -1.11498143      -6.09618560       6.85602844       0.00075823      -0.00123942      -0.00148433
C       -8.79138027      -2.69077199       8.32974928       0.00254048       0.00095733      -0.00279460
C      -10.71377081      -2.17663044       7.05541713       0.00003314       0.00000902      -0.00007513
C      -11.32872990      -2.93435631       6.06957144      -0.00001949       0.00001645       0.00000060
C      -11.43539797      -1.32798033       7.88710524       0.00008255      -0.00000173       0.00001857
C      -12.81196261      -1.20441396       7.70776450      -0.00006306       0.00003031       0.00002977
C      -13.43435461      -1.97258494       6.71868959       0.00007927      -0.00001967      -0.00001073
C      -12.71441898      -2.83984552       5.89854071      -0.00000507       0.00000042       0.00000834
C      -13.39885232      -3.66158771       4.83832847       0.00004256       0.00001180      -0.00001216
C      -13.63674905      -0.28815969       8.57509760       0.00001804      -0.00000055      -0.00003630
O       -9.44057088      -3.01773758       9.28500432      -0.00197552      -0.00088543       0.00263881
O       -9.32496626      -2.23309653       7.15712977      -0.00024134      -0.00005066       0.00015920
H       -1.59687728      -5.94022258       5.88255367      -0.00154921       0.00091553      -0.00046104
H       -1.63541953      -6.94125544       7.33032927      -0.00138041       0.00078356      -0.00054219
H      -10.74068682      -3.59551291       5.44614413      -0.00000687       0.00000791      -0.00001645
H      -10.91923360      -0.77408795       8.65923972      -0.00002019       0.00000393      -0.00003861
H      -14.50559128      -1.88885718       6.58647530      -0.00002691       0.00002051      -0.00001185
H      -14.47544877      -3.48491074       4.82704545      -0.00002306      -0.00000454      -0.00001322
H      -13.22292794      -4.72847000       5.00473579       0.00000298      -0.00000782      -0.00002376
H      -12.99721243      -3.42443386       3.84862230      -0.00000438      -0.00000176       0.00000276
H      -13.02044597       0.22499746       9.31508715      -0.00001992       0.00000278       0.00002004
H      -14.41220943      -0.85221418       9.10207169      -0.00001106      -0.00001362       0.00002516
H      -14.14777625       0.46454218       7.96709854       0.00000359      -0.00002640       0.00003015
O       10.44322618      -7.48625738      14.11599987       0.00210798      -0.00069674       0.00461090
C       11.02473830      -6.20272045      14.21050560       0.00349510      -0.00119603       0.00598799
C       10.13525484      -5.14438651      13.59835201      -0.00047052      -0.00052834      -0.00249833
O       10.24373443      -5.27370057      12.18979188      -0.00555977       0.00563553      -0.01285136
C        9.73232792      -7.84964090      15.27846394      -0.00101174      -0.00145007       0.00077122
C        9.55752992      -4.38199081      11.42203454      -0.01666335       0.00789688      -0.00871746
C        9.92463753      -4.35145015      10.06215040      -0.01071060       0.01163634      -0.00874877
O       10.96794673      -5.16305359       9.71279823      -0.00704801       0.01181841       0.00060320
C       11.36440470      -5.19377642       8.34920231      -0.00608838      -0.00350115      -0.00166607
C        8.97162591      -9.12631542      15.02291417      -0.00042492      -0.00111818       0.00002791
O        9.88392972     -10.14915949      14.70079019      -0.00081044      -0.00128961       0.00191428
C        9.43757341     -11.43691705      15.05128713      -0.00181824      -0.00121796      -0.00034828
C        8.17822798     -11.89266842      14.35120190       0.00129080       0.00005186      -0.00069565
O        8.43645152     -11.94320224      12.96235315      -0.00845507      -0.00489128       0.00168383
C        7.48497172     -12.51411769      12.16843547      -0.00691795       0.00009739       0.00105238
C        7.80644116     -12.59531102      10.80004047      -0.00971043      -0.00134514       0.00270152
O        8.98614865     -12.01577857      10.43325201      -0.00761712       0.00089955       0.00318384
C        9.45384321     -12.25451170       9.11407652      -0.00019526       0.00097067       0.00091648
C       10.72845023     -11.45883940       8.93872269       0.00511241      -0.00352865      -0.00329180
O       10.46493731     -10.08112689       8.76411091       0.00398625      -0.00672269      -0.01233715
C       10.33358379      -9.71749501       7.40522999      -0.00227813       0.00284553      -0.00044584
C        9.79785212      -8.31379425       7.30947868      -0.00343001       0.00217485      -0.00081111
O       10.73919850      -7.42168246       7.86172446      -0.02542871       0.01332152      -0.01500991
C       10.45918578      -6.08061546       7.52596098      -0.00024273       0.00527167      -0.00126609
H       11.30872883      -9.77415050       6.90589452      -0.00923662      -0.00653191       0.00201248
H       12.37382826      -5.61122100       8.34216494       0.00007370       0.00599950      -0.00395340
H        8.26667029      -8.97747044      14.19776371       0.00074023      -0.00033552       0.00164261
H       10.43074577      -7.99811950      16.11091432      -0.00169652       0.00038821       0.00051810
H       11.41137016      -4.17877053       7.93616176       0.00791506      -0.00037115       0.00235949
H        9.65049479     -10.40176355       6.88277478       0.00801086      -0.00337508       0.00207118
H        8.39910211      -9.38351678      15.92402659       0.00061840       0.00064035      -0.00155553
H        9.02952850      -7.05469128      15.56790539       0.00154461       0.00067762      -0.00031220
H        9.26718502     -11.49447469      16.13886141       0.00235772      -0.00017787      -0.00001094
H        9.40375107      -5.83596572       7.72341687       0.02098597      -0.00216027      -0.00802117
H        9.61919767      -8.07383617       6.24949383       0.00023879      -0.00550449       0.01413590
H        8.84198185      -8.23417292       7.84434802       0.00709021      -0.00192620      -0.00443210
H       10.64732064      -5.91504452       6.45518254       0.00083892       0.00220358       0.01288561
H        7.34800180     -11.20719473      14.55739886       0.00376773      -0.00362332      -0.00131448
H        7.91338312     -12.88734157      14.72911565       0.00161028       0.00452534      -0.00124699
H       10.25224391     -12.11979955      14.79904844       0.00012671       0.00208662       0.00163921
H       11.97060307      -6.22425687      13.66217330      -0.00025441       0.00188642       0.00141877
H       11.23961740      -5.94712183      15.25836445       0.00466455      -0.00235799       0.00978406
H       10.47056447      -4.14497731      13.90659854       0.00241695      -0.00068038       0.00879073
H        9.09620170      -5.28595524      13.91976493      -0.00027827      -0.00113772       0.01130015
H        9.65492761     -13.32550542       8.98030898       0.00525515       0.00142207      -0.00317590
H        8.70760319     -11.93980034       8.37502230       0.00311583      -0.00024435      -0.00435399
H       11.29935456     -11.85756565       8.08724627       0.00679981       0.00105699      -0.00338233
H       11.33654350     -11.56686469       9.84037754       0.00294571      -0.00298967       0.00146539
H       -0.92009731      -4.08478339       7.18108479       0.00074408       0.00025603       0.00058404
C        0.71501769      -4.49081566       9.13376277       0.00062378       0.00206291       0.00201900
H       -0.84916268      -5.99412223       9.39527004       0.00179459       0.00005539      -0.00138884
H       -1.36810608      -4.36661396       9.71243825      -0.00336920      -0.00227195      -0.00051818
C       -2.82342475      -4.57291432       7.72111541       0.00053725      -0.00003877      -0.00014573
C       -3.12181672      -3.12008686       8.07073820      -0.00010937       0.00018704       0.00001195
N       -4.55706508      -2.86166339       8.17049110      -0.00023162       0.00014305      -0.00000156
C       -5.25569983      -2.36766707       7.11108271       0.00010127      -0.00000548      -0.00001919
C       -6.61336477      -2.28991761       7.12184314      -0.00032043       0.00005376      -0.00003171
C       -7.31726508      -2.73976624       8.25278559      -0.00035900      -0.00002450       0.00013113
C       -5.22985425      -3.29687699       9.27438238       0.00009292      -0.00000283      -0.00007212
C       -6.58758915      -3.24074410       9.34535695      -0.00017691      -0.00000238       0.00005423
H       -3.30793630      -5.23119863       8.45505412       0.00000486       0.00026511      -0.00019638
H       -3.25696730      -4.80293580       6.74194794      -0.00045985       0.00002740      -0.00025207
H       -2.71094156      -2.45751264       7.30738078       0.00004878       0.00008566       0.00019841
H       -2.65521724      -2.85598052       9.02182319      -0.00024594      -0.00009734       0.00002240
H       -4.66802475      -2.03634758       6.26299123       0.00001681      -0.00005687       0.00004674
H       -7.14254921      -1.88969119       6.27059908       0.00000946       0.00000184       0.00001726
H       -4.62480870      -3.69675732      10.08155424      -0.00002955      -0.00001083      -0.00001123
H       -7.11193393      -3.58798039      10.22448278      -0.00002677      -0.00000753       0.00002707
C        9.24564118      -3.51324516       9.18977030      -0.00625284       0.00569825       0.00298332
C        8.53287633      -3.56899951      11.88613492      -0.00485534       0.00457333      -0.01085071
C        7.85155135      -2.72974489      10.99793436       0.00459290      -0.00589162      -0.00463289
C        8.20735663      -2.70287680       9.65823064       0.00692382      -0.00468518       0.00105464
H        8.25599350      -3.57727734      12.92892626       0.00471186      -0.00382100      -0.00605834
H        7.04898302      -2.10077941      11.36528578       0.01484497      -0.01183609      -0.00122365
H        9.50247609      -3.49424970       8.14249965      -0.00275364       0.00577451       0.00827168
H        7.68760307      -2.05544302       8.96275369       0.01210620      -0.01024982       0.00598338
C        6.92632191     -13.20858323       9.92000817      -0.00570841      -0.00092640       0.00359269
C        6.27068656     -13.00775012      12.62386641      -0.00320340      -0.00203098      -0.00096554
C        5.37817646     -13.60665172      11.72820890       0.00050437      -0.00162446      -0.00065666
C        5.70682378     -13.71297949      10.38642708      -0.00101054       0.00024109       0.00501978
H        6.00255601     -12.93123065      13.66572413      -0.00200484      -0.00300379      -0.00843005
H        4.43285542     -13.98984991      12.09454409       0.00399289       0.00109131      -0.00033366
H        7.17141585     -13.30492032       8.87378677       0.00308003       0.00049729       0.00637390
H        5.02426245     -14.18286360       9.68796806       0.00426878       0.00158828       0.00684073
C        1.02177434      -7.27277247       7.76258679       0.00046967      -0.00150181       0.00008627
H        0.91775189      -5.54567488       6.42980145      -0.00134499      -0.00060493       0.00172888
H        0.39634043      -7.04395885       5.70971158       0.00249600       0.00327479      -0.00335412
C        1.69420149      -5.57085257       9.59500979       0.00090168      -0.00123165       0.00163160
H        0.74786413      -3.65423992       9.83995090      -0.00194535       0.00394723      -0.00176342
H        1.04687581      -4.07857320       8.17664783      -0.00074780       0.00234243       0.00080371
C        2.14158850      -6.53686524       8.50385288      -0.00088845       0.00100896       0.00055767
H        1.24378424      -6.12910858      10.42203511       0.00333486       0.00358169       0.00481254
H        2.58622252      -5.08991285      10.01165368       0.00202000       0.00032159       0.00046414
H        2.81160535      -7.27580399       8.95764498       0.00189855      -0.00049606      -0.00192168
H        2.75037873      -5.99618639       7.77100252       0.00002418      -0.00115965      -0.00076735
H        1.44771169      -8.17734653       7.31478974      -0.00439047      -0.00515360      -0.00012408
H        0.27595549      -7.63020827       8.47909957      -0.00107361      -0.00242350      -0.00042175
123
Properties=species:S:1:pos:R:3:forces:R:3 energy=-73148.29469829105 free_energy=-73148.29585310165 pbc="F F F"
C        0.35021498      -6.45719456       6.63323762       0.00064302      -0.00216040      -0.00111285
C       -0.75185910      -4.96773803       9.03882289       0.00009625      -0.00018006       0.00137860
N       -1.35883578      -4.87122204       7.67528312       0.00175452      -0.00102597       0.00017393
C       -1.11498677      -6.09625147       6.85622264       0.00081629      -0.00128400      -0.00158072
C       -8.79138392      -2.69068696       8.32976933       0.00408409       0.00154623      -0.00453759
C      -10.71377590      -2.17662003       7.05540767       0.00008988       0.00000495      -0.00012240
C      -11.32873872      -2.93438801       6.06959664       0.00010467      -0.00001949      -0.00001860
C      -11.43539894      -1.32793184       7.88705935       0.00012254       0.00003257       0.00007385
C      -12.81196408      -1.20437168       7.70771784      -0.00007093      -0.00000138      -0.00001281
C      -13.43435818      -1.97258694       6.71867879      -0.00003505       0.00001353       0.00000048
C      -12.71442654      -2.83988396       5.89856641      -0.00007671      -0.00000578      -0.00001484
C      -13.39886461      -3.66167188       4.83839202       0.00005102      -0.00000155      -0.00001252
C      -13.63674665      -0.28807876       8.57501202       0.00001093      -0.00000686       0.00002705
O       -9.44055083      -3.01757391       9.28503778      -0.00319990      -0.00145596       0.00428565
O       -9.32496973      -2.23308478       7.15711487      -0.00045770      -0.00006494       0.00021881
H       -1.59708149      -5.94042313       5.88282810      -0.00165191       0.00096956      -0.00049847
H       -1.63521904      -6.94136193       7.33067158      -0.00147875       0.00081997      -0.00056834
H      -10.74069666      -3.59557241       5.44619628      -0.00003109       0.00002893       0.00000199
H      -10.91923152      -0.77400436       8.65916748      -0.00002798      -0.00000306      -0.00005977
H      -14.50559763      -1.88886388       6.58646443       0.00005300       0.00001350      -0.00000211
H      -14.47546080      -3.48499545       4.82710559      -0.00002263      -0.00000327      -0.00000967
H      -13.22293995      -4.72854708       5.00484500      -0.00000086       0.00000216      -0.00002544
H      -12.99722848      -3.42456091       3.84867421      -0.00000383      -0.00000089       0.00000399
H      -13.02044053       0.22511037       9.31497755      -0.00002832      -0.00000196       0.00000737
H      -14.41220601      -0.85210943       9.10201432       0.00000581      -0.00000087       0.00000830
H      -14.14777475       0.46459662       7.96698229      -0.00001045      -0.00000882       0.00001365
O       10.38908546      -7.46757647      14.09836252       0.00223579      -0.00075051       0.00482961
C       10.97075866      -6.18413265      14.19330093       0.00374168      -0.00125968       0.00629248
C       10.08134256      -5.12554660      13.58157398      -0.00048101      -0.00052750      -0.00266623
O       10.18984087      -5.25451354      12.17303223      -0.00583389       0.00592822      -0.01353717
C        9.67821378      -7.83125753      15.26075629      -0.00108302      -0.00157789       0.00087870
C        9.50242029      -4.36361154      11.40547745      -0.01785447       0.00848299      -0.00904604
C        9.86772207      -4.33438224      10.04510040      -0.01127481       0.01226594      -0.00944901
O       10.91070999      -5.14619576       9.69523840      -0.00746846       0.01249087       0.00070477
C       11.30668754      -5.17662283       8.33149323      -0.00645399      -0.00370738      -0.00177550
C        8.91699303      -9.10753004      15.00477049      -0.00040984      -0.00119269       0.00004394
O        9.82884801     -10.13078258      14.68262270      -0.00086159      -0.00134683       0.00203855
C        9.38175096     -11.41835479      15.03291009      -0.00194809      -0.00129700      -0.00042443
C        8.12237911     -11.87338349      14.33241817       0.00139332       0.00003126      -0.00072330
O        8.38112105     -11.92424342      12.94366699      -0.00891688      -0.00516120       0.00180614
C        7.42955443     -12.49468093      12.14949775      -0.00724638       0.00017828       0.00103533
C        7.75168300     -12.57684074      10.78131527      -0.01035780      -0.00145061       0.00289178
O        8.93216668     -11.99868231      10.41497822      -0.00806355       0.00100011       0.00341845
C        9.39992384     -12.23770425       9.09590451      -0.00018847       0.00102065       0.00093865
C       10.67474515     -11.44235957       8.92077870       0.00537622      -0.00370610      -0.00341935
O       10.41144062     -10.06464903       8.74584208       0.00426554      -0.00716436      -0.01301825
C       10.28083936      -9.70123606       7.38681296      -0.00238717       0.00307715      -0.00046313
C        9.74381379      -8.29809035       7.29060411      -0.00361934       0.00226498      -0.00088137
O       10.68388227      -7.40512028       7.84360301      -0.02690566       0.01403749      -0.01582721
C       10.40182256      -6.06425720       7.50873092      -0.00021447       0.00556636      -0.00132492
H       11.25646399      -9.75692322       6.88829207      -0.00974985      -0.00689770       0.00209308
H       12.31644663      -5.59325865       8.32402550       0.00007131       0.00633719      -0.00419207
H        8.21226273      -8.95816794      14.17951352       0.00075739      -0.00036385       0.00170259
H       10.37669666      -7.98035021      16.09304542      -0.00181405       0.00041450       0.00052330
H       11.35255437      -4.16159583       7.91837244       0.00836621      -0.00039357       0.00250850
H        9.59880124     -10.38615636       6.86382727       0.00845447      -0.00357195       0.00218912
H        8.34417058      -9.36465169      15.90572020       0.00065984       0.00069571      -0.00164539
H        8.97571918      -7.03620443      15.55065832       0.00163256       0.00072723      -0.00034141
H        9.21100453     -11.47588733      16.12042839       0.00249466      -0.00017957       0.00002341
H        9.34623097      -5.82108698       7.70736617       0.02212960      -0.00223900      -0.00852965
H        9.56581970      -8.05826687       6.23044778       0.00022100      -0.00583203       0.01493452
H        8.78741676      -8.21940931       7.82471560       0.00748685      -0.00204093      -0.00467979
H       10.58873119      -5.89798702       6.43781437       0.00090794       0.00235731       0.01361827
H        7.29251290     -11.18734374      14.53821806       0.00396737      -0.00381058      -0.00137607
H        7.85672527     -12.86785607      14.71032832       0.00171466       0.00479423      -0.00129759
H       10.19613465     -12.10164969      14.78085680       0.00014274       0.00220677       0.00173769
H       11.91658801      -6.20558168      13.64491321      -0.00026848       0.00200173       0.00149006
H       11.18568963      -5.92890617      15.24121980       0.00493341      -0.00247690       0.01039469
H       10.41669623      -4.12622834      13.89001970       0.00257684      -0.00072370       0.00932642
H        9.04226304      -5.26715317      13.90289629      -0.00031785      -0.00120632       0.01193159
H        9.60062617     -13.30878192       8.96228208       0.00558289       0.00151234      -0.00337581
H        8.65389603     -11.92278186       8.35673095       0.00327884      -0.00025029      -0.00464753
H       11.24580472     -11.84134888       8.06954246       0.00721590       0.00110906      -0.00362123
H       11.28254288     -11.55031245       9.82263214       0.00312564      -0.00316156       0.00154538
H       -0.92010556      -4.08484345       7.18120109       0.00081693       0.00032257       0.00059041
C        0.71494299      -4.49094328       9.13395847       0.00066096       0.00225092       0.00211193
H       -0.84934811      -5.99411106       9.39546011       0.00190903       0.00006263      -0.00148347
H       -1.36815102      -4.36651256       9.71252706      -0.00359468      -0.00242068      -0.00055328
C       -2.82345372      -4.57293836       7.72120292       0.00058383      -0.00000689      -0.00020227
C       -3.12182339      -3.12007754       8.07070528      -0.00009242       0.00018001       0.00001618
N       -4.55706520      -2.86163215       8.17045808      -0.00031745       0.00016844      -0.00001338
C       -5.25570876      -2.36771056       7.11102043       0.00014448       0.00000167      -0.00004220
C       -6.61337285      -2.28994582       7.12179371      -0.00035942       0.00005589      -0.00003186
C       -7.31726189      -2.73969795       8.25278018      -0.00052255      -0.00007582       0.00029063
C       -5.22984458      -3.29675078       9.27439225       0.00020742      -0.00004360       0.00001079
C       -6.58757667      -3.24059878       9.34538274      -0.00023723       0.00005136      -0.00007603
H       -3.30797917      -5.23115614       8.45519048      -0.00000022       0.00026400      -0.00019146
H       -3.25698551      -4.80302602       6.74204646      -0.00048486       0.00003202      -0.00024947
H       -2.71095287      -2.45757534       7.30728281       0.00005421       0.00009417       0.00021057
H       -2.65520148      -2.85589352       9.02175887      -0.00026468      -0.00010544       0.00001884
H       -4.66804158      -2.03646371       6.26289501       0.00001281      -0.00006107       0.00005551
H       -7.14256539      -1.88978121       6.27052551       0.00000857       0.00000614       0.00000840
H       -4.62479041      -3.69657396      10.08158806      -0.00005942       0.00000669      -0.00004991
H       -7.11191337      -3.58776052      10.22454114      -0.00003241      -0.00002299       0.00006836
C        9.18725488      -3.49739883       9.17269163      -0.00679544       0.00613274       0.00340370
C        8.47831238      -3.55022737      11.87017172      -0.00504549       0.00474346      -0.01164407
C        7.79559029      -2.71204249      10.98198186       0.00476909      -0.00622332      -0.00480300
C        8.14940671      -2.68670876       9.64170664       0.00757408      -0.00512838       0.00098968
H        8.20289983      -3.55726531      12.91336029       0.00496812      -0.00406430      -0.00636722
H        6.99340251      -2.08276829      11.34972854       0.01573896      -0.01253009      -0.00131981
H        9.44259221      -3.47962941       8.12503825      -0.00284357       0.00612867       0.00866978
H        7.62842691      -2.04020923       8.94624170       0.01278351      -0.01078378       0.00631181
C        6.87141893     -13.18961168       9.90105872      -0.00587679      -0.00090271       0.00367772
C        6.21451111     -12.98684389      12.60449368      -0.00352862      -0.00223339      -0.00105822
C        5.32184659     -13.58519281      11.70860139       0.00066108      -0.00166202      -0.00068843
C        5.65112727     -13.69249513      10.36703903      -0.00127786       0.00017098       0.00538135
H        5.94592555     -12.90958008      13.64619254      -0.00212257      -0.00317737      -0.00890091
H        4.37589985     -13.96720615      12.07457427       0.00418908       0.00112608      -0.00033372
H        7.11694749     -13.28672946       8.85500289       0.00324724       0.00051483       0.00679908
H        4.96842897     -14.16193793       9.66839506       0.00454529       0.00167833       0.00724815
C        1.02212387      -7.27265621       7.76227221       0.00047017      -0.00159690       0.00011466
H        0.91765951      -5.54564538       6.42938742      -0.00142215      -0.00061208       0.00184650
H        0.39600711      -7.04406521       5.70966447       0.00266561       0.00350498      -0.00356551
C        1.69403801      -5.57109582       9.59508451       0.00100771      -0.00132088       0.00169753
H        0.74785659      -3.65448271       9.84027780      -0.00207320       0.00419205      -0.00188829
H        1.04682724      -4.07862225       8.17688313      -0.00080485       0.00248142       0.00088993
C        2.14174768      -6.53663441       8.50367852      -0.00096998       0.00107049       0.00064237
H        1.24336090      -6.12975703      10.42168799       0.00353518       0.00379139       0.00516716
H        2.58589274      -5.09028778      10.01221815       0.00215039       0.00033399       0.00048935
H        2.81193973      -7.27552552       8.95729095       0.00202769      -0.00053116      -0.00204026
H        2.75039387      -5.99558963       7.77098708       0.00005387      -0.00120912      -0.00084907
H        1.44838522      -8.17696553       7.31425921      -0.00467894      -0.00549546      -0.00014229
H        0.27643949      -7.63046583       8.47874886      -0.00112977      -0.00257470      -0.00046776
123
Properties=species:S:1:pos:R:3:forces:R:3 energy=-73148.2945588055 free_energy=-73148.29585310165 pbc="F F F"
C        0.35019173      -6.45715225       6.63311280       0.00068735      -0.00227508      -0.00117254
C       -0.75195608      -4.96774755       9.03896798       0.00011328      -0.00020044       0.00146364
N       -1.35886540      -4.87126358       7.67541123       0.00187564      -0.00104586       0.00014782
C       -1.11499194      -6.09631693       6.85641683       0.00085592      -0.00138485      -0.00166970
C       -8.79137509      -2.69059772       8.32977591       0.00332889       0.00129006      -0.00376402
C      -10.71378000      -2.17660957       7.05539790       0.00010270       0.00000535      -0.00009203
C      -11.32874603      -2.93442023       6.06962159      -0.00000572       0.00001407      -0.00000024
C      -11.43539871      -1.32788272       7.88701446       0.00001739       0.00000140       0.00000781
C      -12.81196560      -1.20432984       7.70767072       0.00001502       0.00000925       0.00002027
C      -13.43436372      -1.97258854       6.71866837      -0.00005019       0.00000060      -0.00001621
C      -12.71443531      -2.83992235       5.89859174       0.00000077      -0.00001764      -0.00001043
C      -13.39887723      -3.66175626       4.83845564       0.00006056       0.00000560      -0.00002205
C      -13.63674477      -0.28799793       8.57492729       0.00003268       0.00001716       0.00001331
O       -9.44054063      -3.01741447       9.28508403      -0.00262899      -0.00119893       0.00353697
O       -9.32497525      -2.23307300       7.15710050      -0.00035357      -0.00006247       0.00020033
H       -1.59728550      -5.94062378       5.88310257      -0.00175443       0.00103193      -0.00052768
H       -1.63501862      -6.94146852       7.33101404      -0.00156644       0.00087715      -0.00060763
H      -10.74070673      -3.59563160       5.44624872      -0.00000830       0.00000873      -0.00001600
H      -10.91922992      -0.77392113       8.65909471      -0.00000609       0.00001612      -0.00002632
H      -14.50560241      -1.88887079       6.58645349       0.00004503       0.00001508      -0.00000174
H      -14.47547334      -3.48507992       4.82716582      -0.00002714      -0.00000163      -0.00001342
H      -13.22295168      -4.72862428       5.00495414       0.00000118       0.00000260      -0.00002745
H      -12.99724422      -3.42468798       3.84872589      -0.00001395      -0.00000814       0.00001891
H      -13.02043467       0.22522319       9.31486813      -0.00003804      -0.00000879      -0.00000016
H      -14.41220221      -0.85200444       9.10195646      -0.00001493      -0.00001135       0.00002468
H      -14.14777375       0.46465130       7.96686565      -0.00000783      -0.00001346       0.00002017
O       10.33494504      -7.44889492      14.08072441       0.00235714      -0.00082853       0.00508629
C       10.91677922      -6.16554450      14.17609670       0.00389880      -0.00129080       0.00654954
C       10.02742966      -5.10670595      13.56479332      -0.00044066      -0.00050461      -0.00265867
O       10.13594700      -5.23532417      12.15627138      -0.00604790       0.00618568      -0.01442122
C        9.62409983      -7.81287562      15.24305003      -0.00117103      -0.00162051       0.00085913
C        9.44730992      -4.34523068      11.38891854      -0.01891304       0.00899472      -0.00950910
C        9.81080757      -4.31731488      10.02804831      -0.01190758       0.01289120      -0.00982642
O       10.85347283      -5.12933593       9.67767979      -0.00783861       0.01310444       0.00074571
C       11.24896802      -5.15946909       8.31378324      -0.00681388      -0.00393581      -0.00177991
C        8.86236017      -9.08874475      14.98662734      -0.00043458      -0.00125635      -0.00002244
O        9.77376557     -10.11240535      14.66445534      -0.00088847      -0.00139368       0.00215290
C        9.32592839     -11.39979324      15.01453255      -0.00207800      -0.00135362      -0.00040780
C        8.06653023     -11.85409771      14.31363456       0.00151646      -0.00005817      -0.00079298
O        8.32579026     -11.90528566      12.92498110      -0.00941736      -0.00542605       0.00195503
C        7.37413649     -12.47524407      12.13056042      -0.00759172       0.00022024       0.00099814
C        7.69692183     -12.55837176      10.76259046      -0.01088059      -0.00148419       0.00308180
O        8.87818163     -11.98158804      10.39670641      -0.00846612       0.00109702       0.00358111
C        9.34600459     -12.22089800       9.07773300      -0.00023639       0.00112608       0.00099671
C       10.62103980     -11.42587986       8.90283598       0.00569785      -0.00400651      -0.00370404
O       10.35794376     -10.04817290       8.72757326       0.00452506      -0.00746655      -0.01370960
C       10.22809486      -9.68497439       7.36839629      -0.00254776       0.00323319      -0.00044358
C        9.68977629      -8.28238526       7.27172881      -0.00386342       0.00234497      -0.00095725
O       10.62856489      -7.38855738       7.82547888      -0.02828968       0.01476622      -0.01658741
C       10.34445915      -6.04790005       7.49150141      -0.00026490       0.00584614      -0.00142282
H       11.20419691      -9.73969474       6.87069040      -0.01022491      -0.00726775       0.00216327
H       12.25906223      -5.57529611       8.30588660       0.00008886       0.00666575      -0.00443839
H        8.15785559      -8.93886559      14.16126328       0.00080930      -0.00040122       0.00181044
H       10.32264656      -7.96258064      16.07517491      -0.00186707       0.00041971       0.00061795
H       11.29373726      -4.14442305       7.90058352       0.00880811      -0.00039256       0.00263588
H        9.54710973     -10.37054702       6.84488133       0.00892181      -0.00372951       0.00231185
H        8.28923935      -9.34578631      15.88741343       0.00068214       0.00073232      -0.00170980
H        8.92190988      -7.01771780      15.53341129       0.00171897       0.00075809      -0.00036777
H        9.15482394     -11.45729985      16.10199548       0.00263274      -0.00018844       0.00000530
H        9.28871441      -5.80620943       7.69131561       0.02326969      -0.00231840      -0.00904590
H        9.51244222      -8.04269660       6.21140234       0.00020120      -0.00615009       0.01571150
H        8.73285406      -8.20464728       7.80508214       0.00788371      -0.00215563      -0.00492880
H       10.53013991      -5.88093168       6.42044837       0.00098079       0.00250761       0.01435277
H        7.23702460     -11.16749316      14.51903766       0.00415248      -0.00397816      -0.00143383
H        7.80006787     -12.84836958      14.69154043       0.00181731       0.00508279      -0.00135272
H       10.14002470     -12.08349951      14.76266518       0.00014967       0.00232895       0.00182690
H       11.86257281      -6.18690658      13.62765251      -0.00029063       0.00211478       0.00157114
H       11.13176166      -5.91069067      15.22407501       0.00520265      -0.00258963       0.01096991
H       10.36282834      -4.10747980      13.87344090       0.00271101      -0.00078637       0.00987548
H        8.98832460      -5.24835128      13.88602767      -0.00035552      -0.00127204       0.01255958
H        9.54632455     -13.29205715       8.94425494       0.00591831       0.00155743      -0.00357016
H        8.60018920     -11.90576320       8.33843991       0.00345064      -0.00025803      -0.00491239
H       11.19225459     -11.82513201       8.05183844       0.00756770       0.00119427      -0.00375919
H       11.22854128     -11.53375957       9.80488585       0.00333418      -0.00333194       0.00166818
H       -0.92011352      -4.08490298       7.18131700       0.00085159       0.00031515       0.00064374
C        0.71486831      -4.49107085       9.13415398       0.00069557       0.00241631       0.00227202
H       -0.84953366      -5.99409957       9.39565012       0.00202435       0.00006351      -0.00156908
H       -1.36819585      -4.36641143       9.71261578      -0.00382433      -0.00256424      -0.00058268
C       -2.82348241      -4.57296221       7.72128936       0.00062583      -0.00000446      -0.00018454
C       -3.12182978      -3.12006861       8.07067304      -0.00012282       0.00018501      -0.00000301
N       -4.55706622      -2.86160079       8.17042505      -0.00027347       0.00018844      -0.00005381
C       -5.25571810      -2.36775413       7.11095810       0.00014633       0.00000229      -0.00003147
C       -6.61338084      -2.28997387       7.12174405      -0.00035918       0.00005757      -0.00003684
C       -7.31725962      -2.73962982       8.25277557      -0.00038624      -0.00008619       0.00028670
C       -5.22983349      -3.29662483       9.27440312       0.00012028      -0.00002766      -0.00002074
C       -6.58756469      -3.24045315       9.34540767      -0.00024796       0.00005445      -0.00007191
H       -3.30802216      -5.23111372       8.45532712      -0.00000090       0.00027965      -0.00020597
H       -3.25700374      -4.80311629       6.74214528      -0.00051995       0.00003179      -0.00028125
H       -2.71096418      -2.45763799       7.30718471       0.00005430       0.00010147       0.00022586
H       -2.65518593      -2.85580647       9.02169441      -0.00027281      -0.00010904       0.00003748
H       -4.66805855      -2.03657973       6.26279868       0.00000540      -0.00006926       0.00007116
H       -7.14258141      -1.88987129       6.27045204       0.00000411       0.00001002       0.00000096
H       -4.62477242      -3.69639049      10.08162139      -0.00003568      -0.00000855      -0.00001873
H       -7.11189272      -3.58754075      10.22459979      -0.00003971      -0.00002256       0.00006533
C        9.12886682      -3.48155420       9.15561997      -0.00719783       0.00651409       0.00347318
C        8.42374943      -3.53145370      11.85420228      -0.00525769       0.00488875      -0.01225061
C        7.73963074      -2.69434075      10.96602926       0.00489986      -0.00648779      -0.00511247
C        8.09145855      -2.67054388       9.62518429       0.00798285      -0.00538965       0.00106752
H        8.14980817      -3.53725156      12.89778761       0.00522703      -0.00429835      -0.00674316
H        6.93782345      -2.06475741      11.33416962       0.01664093      -0.01322640      -0.00142669
H        9.38270711      -3.46501172       8.10758426      -0.00294774       0.00648516       0.00915970
H        7.56925020      -2.02497778       8.92973456       0.01351786      -0.01137898       0.00668798
C        6.81651693     -13.17064014       9.88210938      -0.00628881      -0.00097011       0.00386872
C        6.15833628     -12.96593728      12.58511919      -0.00377721      -0.00234736      -0.00095192
C        5.26551910     -13.56373229      11.68899341       0.00070536      -0.00179225      -0.00088882
C        5.59543021     -13.67201101      10.34764993      -0.00136581       0.00019914       0.00580645
H        5.88929693     -12.88792886      13.62665914      -0.00222555      -0.00335671      -0.00942303
H        4.31894758     -13.94456072      12.05460258       0.00440963       0.00117620      -0.00032814
H        7.06247734     -13.26853913       8.83622176       0.00344824       0.00052835       0.00713914
H        4.91259738     -14.14101110       9.64882265       0.00476171       0.00172914       0.00759692
C        1.02247308      -7.27253974       7.76195829       0.00051697      -0.00171270       0.00010909
H        0.91756716      -5.54561575       6.42897316      -0.00151384      -0.00064643       0.00196148
H        0.39567371      -7.04417161       5.70961753       0.00283540       0.00371484      -0.00380360
C        1.69387560      -5.57133861       9.59515772       0.00101233      -0.00144908       0.00181803
H        0.74784910      -3.65472566       9.84060495      -0.00220084       0.00443494      -0.00201625
H        1.04677877      -4.07867145       8.17711854      -0.00084998       0.00264203       0.00092623
C        2.14190640      -6.53640328       8.50350519      -0.00100545       0.00112515       0.00067193
H        1.24293748      -6.13040588      10.42134133       0.00376020       0.00403796       0.00547576
H        2.58556245      -5.09066334      10.01278251       0.00232379       0.00037403       0.00053359
H        2.81227414      -7.27524715       8.95693696       0.00214118      -0.00055407      -0.00216894
H        2.75040905      -5.99499274       7.77097164       0.00006408      -0.00128124      -0.00090675
H        1.44905865      -8.17658427       7.31372861      -0.00496678      -0.00582682      -0.00015450
H        0.27692398      -7.63072312       8.47839765      -0.00122282      -0.00273874      -0.00047532
123
Properties=species:S:1:pos:R:3:forces:R:3 energy=-73148.2944095884 free_energy=-73148.29585310165 pbc="F F F"
C        0.35016851      -6.45711032       6.63298817       0.00072490      -0.00237530      -0.00121191
C       -0.75205279      -4.96775740       9.03911310       0.00011278      -0.00022235       0.00154634
N       -1.35889472      -4.87130462       7.67553872       0.00197840      -0.00113468       0.00020885
C       -1.11499706      -6.09638259       6.85661105       0.00090429      -0.00144410      -0.00180107
C       -8.79137177      -2.69050954       8.32978673       0.00335602       0.00128496      -0.00375771
C      -10.71378523      -2.17659916       7.05538856       0.00012338       0.00001046      -0.00008941
C      -11.32875433      -2.93445189       6.06964675       0.00005674      -0.00001419      -0.00001705
C      -11.43539905      -1.32783391       7.88696885      -0.00002724       0.00000316       0.00000787
C      -12.81196702      -1.20428779       7.70762396       0.00001967      -0.00002724      -0.00002933
C      -13.43436880      -1.97259046       6.71865739       0.00002944       0.00002497       0.00002789
C      -12.71444353      -2.83996090       5.89861728      -0.00005341      -0.00002033      -0.00003076
C      -13.39888881      -3.66184053       4.83851904       0.00000370       0.00000429       0.00001585
C      -13.63674149      -0.28791696       8.57484194      -0.00002337       0.00000129       0.00006648
O       -9.44052659      -3.01725361       9.28512564      -0.00263341      -0.00119770       0.00353455
O       -9.32497948      -2.23306134       7.15708609      -0.00035745      -0.00006673       0.00020635
H       -1.59748956      -5.94082448       5.88337701      -0.00185147       0.00108668      -0.00054824
H       -1.63481819      -6.94157522       7.33135641      -0.00166515       0.00091220      -0.00063030
H      -10.74071641      -3.59569111       5.44630091      -0.00002846       0.00002764       0.00000038
H      -10.91922799      -0.77383776       8.65902221       0.00000515       0.00002216      -0.00001842
H      -14.50560777      -1.88887760       6.58644266       0.00000387       0.00001589      -0.00000848
H      -14.47548624      -3.48516432       4.82722596       0.00000747      -0.00000701      -0.00001513
H      -13.22296343      -4.72870120       5.00506333       0.00000349      -0.00000271      -0.00002742
H      -12.99726031      -3.42481517       3.84877817       0.00000199       0.00000151      -0.00001517
H      -13.02042930       0.22533587       9.31475855      -0.00002945      -0.00000395       0.00000163
H      -14.41219892      -0.85189975       9.10189909       0.00002124       0.00001175      -0.00000342
H      -14.14777271       0.46470599       7.96674906      -0.00000761      -0.00001039       0.00001227
O       10.28080452      -7.43021370      14.06308621       0.00245562      -0.00089506       0.00536545
C       10.86279929      -6.14695630      14.15889173       0.00409234      -0.00128031       0.00679529
C        9.97351802      -5.08786414      13.54801319      -0.00047487      -0.00062799      -0.00276029
O       10.08205192      -5.21613234      12.13950698      -0.00623420       0.00641352      -0.01509058
C        9.56998553      -7.79449318      15.22534318      -0.00119690      -0.00170516       0.00087789
C        9.39220129      -4.32685000      11.37235562      -0.02007996       0.00955487      -0.00981864
C        9.75389343      -4.30024910      10.01099843      -0.01267803       0.01368408      -0.01047134
O       10.79623616      -5.11247245       9.66012054      -0.00804806       0.01364803       0.00066489
C       11.19124666      -5.14231689       8.29607301      -0.00719810      -0.00410682      -0.00173604
C        8.80772734      -9.06995933      14.96848406      -0.00050855      -0.00133622      -0.00003588
O        9.71868210     -10.09402809      14.64628837      -0.00090200      -0.00147939       0.00226302
C        9.27010472     -11.38123101      14.99615467      -0.00214118      -0.00143194      -0.00050391
C        8.01068173     -11.83481333      14.29485051       0.00154817      -0.00003403      -0.00080174
O        8.27045861     -11.88632770      12.90629584      -0.00987804      -0.00570008       0.00203705
C        7.31871837     -12.45580740      12.11162297      -0.00796151       0.00026000       0.00100946
C        7.64215977     -12.53990355      10.74386584      -0.01139909      -0.00149059       0.00331378
O        8.82419442     -11.96449591      10.37843426      -0.00890243       0.00120109       0.00382626
C        9.29208288     -12.20409022       9.05956389      -0.00016868       0.00112319       0.00099111
C       10.56733383     -11.40940100       8.88489102       0.00592268      -0.00418580      -0.00374481
O       10.30444609     -10.03169608       8.70930392       0.00479879      -0.00784409      -0.01437473
C       10.17535035      -9.66871133       7.34998055      -0.00262123       0.00337625      -0.00046110
C        9.63574053      -8.26667979       7.25285230      -0.00412613       0.00251460      -0.00097549
O       10.57324565      -7.37199218       7.80735256      -0.02968675       0.01542771      -0.01736036
C       10.28709596      -6.03154472       7.47427124      -0.00032736       0.00610781      -0.00149518
H       11.15192789      -9.72246515       6.85308916      -0.01073531      -0.00761855       0.00225586
H       12.20167436      -5.55733329       8.28774859       0.00007980       0.00698885      -0.00465902
H        8.10344870      -8.91956323      14.14301301       0.00086540      -0.00043166       0.00191460
H       10.26859681      -7.94481124      16.05730497      -0.00197371       0.00044018       0.00064799
H       11.23491867      -4.12725195       7.88279586       0.00923705      -0.00041549       0.00277531
H        9.49542021     -10.35493540       6.82593668       0.00935421      -0.00389973       0.00242322
H        8.23430797      -9.32692032      15.86910649       0.00071667       0.00078755      -0.00180076
H        8.86810082      -6.99923182      15.51616417       0.00179948       0.00080270      -0.00039092
H        9.09864370     -11.43871256      16.08356185       0.00275203      -0.00019502       0.00007040
H        9.23120169      -5.79133369       7.67526580       0.02438858      -0.00239342      -0.00955624
H        9.45906493      -8.02712589       6.19235741       0.00018932      -0.00645892       0.01645467
H        8.67829287      -8.18988606       7.78544820       0.00830846      -0.00227047      -0.00518961
H       10.47154711      -5.86387865       6.40308520       0.00106070       0.00264791       0.01505984
H        7.18153668     -11.14764274      14.49985710       0.00437879      -0.00418854      -0.00150206
H        7.74341058     -12.82888284      14.67275262       0.00192394       0.00533532      -0.00140024
H       10.08391480     -12.06534966      14.74447324       0.00014172       0.00247238       0.00192506
H       11.80855725      -6.16823138      13.61039174      -0.00031278       0.00222524       0.00163324
H       11.07783372      -5.89247526      15.20692989       0.00546189      -0.00271503       0.01153249
H       10.30895995      -4.08873165      13.85686223       0.00287524      -0.00075803       0.01044677
H        8.93438592      -5.22954949      13.86915932      -0.00035606      -0.00131891       0.01316095
H        9.49202290     -13.27533357       8.92622767       0.00623539       0.00166170      -0.00375867
H        8.54648365     -11.88874432       8.32015021       0.00357535      -0.00024474      -0.00521061
H       11.13870351     -11.80891474       8.03413586       0.00798732       0.00122437      -0.00401979
H       11.17454027     -11.51720660       9.78714009       0.00350433      -0.00349987       0.00171602
H       -0.92012164      -4.08496274       7.18143313       0.00091314       0.00036124       0.00066006
C        0.71479353      -4.49119769       9.13435039       0.00074048       0.00252659       0.00235748
H       -0.84971930      -5.99408831       9.39584031       0.00214329       0.00007544      -0.00166689
H       -1.36824075      -4.36630998       9.71270458      -0.00405656      -0.00270364      -0.00061446
C       -2.82351106      -4.57298596       7.72137660       0.00066491       0.00000393      -0.00022175
C       -3.12183636      -3.12005960       8.07063988      -0.00011691       0.00019789       0.00004882
N       -4.55706739      -2.86156946       8.17039183      -0.00024247       0.00019035      -0.00004972
C       -5.25572646      -2.36779759       7.11089602       0.00001776       0.00001788      -0.00005424
C       -6.61338934      -2.29000191       7.12169386      -0.00025773       0.00002615       0.00002723
C       -7.31725642      -2.73956199       8.25277156      -0.00043732      -0.00005442       0.00021958
C       -5.22982284      -3.29649890       9.27441405       0.00007254      -0.00002789      -0.00000834
C       -6.58755259      -3.24030732       9.34543214      -0.00020480       0.00003430      -0.00003469
H       -3.30806516      -5.23107143       8.45546358      -0.00000377       0.00028769      -0.00020491
H       -3.25702193      -4.80320650       6.74224415      -0.00055340       0.00003094      -0.00030342
H       -2.71097537      -2.45770059       7.30708664       0.00006074       0.00011161       0.00023103
H       -2.65517012      -2.85571948       9.02163021      -0.00030134      -0.00012009       0.00001153
H       -4.66807568      -2.03669592       6.26270256       0.00002107      -0.00006783       0.00006652
H       -7.14259732      -1.88996139       6.27037873      -0.00002043       0.00002471      -0.00002929
H       -4.62475432      -3.69620698      10.08165470      -0.00003311      -0.00000953      -0.00001938
H       -7.11187221      -3.58732114      10.22465877      -0.00004114      -0.00001995       0.00006024
C        9.07047794      -3.46571091       9.13854943      -0.00760035       0.00685926       0.00382579
C        8.36918808      -3.51267924      11.83822976      -0.00547498       0.00508165      -0.01310084
C        7.68367094      -2.67663804      10.95007469       0.00516641      -0.00688761      -0.00533336
C        8.03350811      -2.65437880       9.60866603       0.00856268      -0.00580318       0.00107300
H        8.09671893      -3.51723608      12.88220595       0.00547366      -0.00454240      -0.00701833
H        6.88224687      -2.04674750      11.31860814       0.01745545      -0.01385516      -0.00149411
H        9.32282045      -3.45039622       8.09013860      -0.00304401       0.00683984       0.00958711
H        7.51007444      -2.00975042       8.91323403       0.01417309      -0.01188414       0.00700242
C        6.76161330     -13.15166876       9.86316225      -0.00666098      -0.00103853       0.00397616
C        6.10216254     -12.94503045      12.56574396      -0.00398440      -0.00246804      -0.00098726
C        5.20919309     -13.54227065      11.66938499       0.00078493      -0.00189847      -0.00107461
C        5.53973436     -13.65152677      10.32826040      -0.00148785       0.00021157       0.00623739
H        5.83266988     -12.86627667      13.60712377      -0.00233482      -0.00352419      -0.00986725
H        4.26199879     -13.92191349      12.03462873       0.00461337       0.00121465      -0.00032190
H        7.00800612     -13.25034946       8.81744200       0.00363209       0.00053864       0.00750224
H        4.85676700     -14.12008336       9.62924989       0.00498346       0.00178458       0.00795070
C        1.02282203      -7.27242296       7.76164407       0.00056082      -0.00184748       0.00011507
H        0.91747495      -5.54558590       6.42855858      -0.00160938      -0.00068291       0.00208090
H        0.39534032      -7.04427780       5.70957127       0.00300761       0.00390585      -0.00406185
C        1.69371230      -5.57158206       9.59523133       0.00106757      -0.00154736       0.00194285
H        0.74784156      -3.65496929       9.84093166      -0.00232749       0.00472090      -0.00210616
H        1.04673043      -4.07872059       8.17735354      -0.00089993       0.00280011       0.00098545
C        2.14206543      -6.53617274       8.50333155      -0.00107355       0.00122944       0.00070078
H        1.24251455      -6.13105430      10.42099403       0.00397420       0.00426836       0.00579667
H        2.58523207      -5.09103905      10.01334670       0.00247195       0.00039543       0.00055841
H        2.81260850      -7.27496833       8.95658292       0.00227526      -0.00060306      -0.00228501
H        2.75042412      -5.99439602       7.77095660       0.00007341      -0.00135454      -0.00096108
H        1.44973200      -8.17620256       7.31319805      -0.00525889      -0.00615662      -0.00016429
H        0.27740868      -7.63098027       8.47804645      -0.00130218      -0.00289361      -0.00050163
123
Properties=species:S:1:pos:R:3:forces:R:3 energy=-73148.29425712745 free_energy=-73148.29585310165 pbc="F F F"
C        0.35014541      -6.45706776       6.63286406       0.00076705      -0.00251970      -0.00130299
C       -0.75214955      -4.96776755       9.03925779       0.00011965      -0.00017671       0.00163052
N       -1.35892410      -4.87134573       7.67566672       0.00208151      -0.00121330       0.00019157
C       -1.11500223      -6.09644832       6.85680482       0.00096038      -0.00150442      -0.00185454
C       -8.79136719      -2.69042162       8.32979818       0.00347555       0.00131986      -0.00386546
C      -10.71378943      -2.17658850       7.05537919       0.00010675      -0.00002337      -0.00013533
C      -11.32876141      -2.93448407       6.06967176      -0.00004715       0.00003833       0.00002551
C      -11.43540010      -1.32778566       7.88692265      -0.00000894       0.00003055       0.00003782
C      -12.81196774      -1.20424599       7.70757680      -0.00000310       0.00000142       0.00000367
C      -13.43437370      -1.97259185       6.71864709       0.00000381       0.00000125       0.00000048
C      -12.71445206      -2.83999967       5.89864233       0.00002176      -0.00000685      -0.00000477
C      -13.39890105      -3.66192468       4.83858285      -0.00000232      -0.00000191      -0.00001216
C      -13.63673955      -0.28783591       8.57475743       0.00001562       0.00000649      -0.00000669
O       -9.44051306      -3.01709279       9.28516742      -0.00271373      -0.00122985       0.00362960
O       -9.32498454      -2.23304970       7.15707146      -0.00035167      -0.00006554       0.00022167
H       -1.59769347      -5.94102552       5.88365168      -0.00195992       0.00114990      -0.00060010
H       -1.63461767      -6.94168162       7.33169860      -0.00176091       0.00095159      -0.00066115
H      -10.74072664      -3.59575027       5.44635336       0.00000579      -0.00000342      -0.00002866
H      -10.91922588      -0.77375402       8.65895015      -0.00000256       0.00001238      -0.00002919
H      -14.50561351      -1.88888442       6.58643174       0.00001972       0.00001597      -0.00000551
H      -14.47549851      -3.48524878       4.82728616       0.00000809      -0.00000697      -0.00001458
H      -13.22297526      -4.72877841       5.00517246       0.00000487      -0.00000324      -0.00002490
H      -12.99727629      -3.42494226       3.84883000      -0.00000237      -0.00000056      -0.00000165
H      -13.02042361       0.22544873       9.31464890      -0.00002951       0.00000179       0.00001385
H      -14.41219540      -0.85179496       9.10184144      -0.00000572      -0.00000539       0.00002153
H      -14.14777150       0.46476065       7.96663243       0.00000051      -0.00002124       0.00002744
O       10.22666353      -7.41153289      14.04544929       0.00260732      -0.00094143       0.00557770
C       10.80881987      -6.12836699      14.14168434       0.00417358      -0.00133336       0.00713359
C        9.91960477      -5.06902247      13.53123201      -0.00032514      -0.00064170      -0.00295216
O       10.02815914      -5.19693992      12.12273991      -0.00654146       0.00677052      -0.01570570
C        9.51587188      -7.77611081      15.20763526      -0.00130928      -0.00179020       0.00095573
C        9.33709123      -4.30846704      11.35579066      -0.02101842       0.00993705      -0.01033728
C        9.69697726      -4.28318116       9.99394650      -0.01324344       0.01424599      -0.01083851
O       10.73900197      -5.09560877       9.64255977      -0.00843656       0.01430023       0.00072157
C       11.13352307      -5.12516542       8.27836429      -0.00755292      -0.00427559      -0.00176597
C        8.75309359      -9.05117408      14.95034028      -0.00047296      -0.00140655       0.00000858
O        9.66359747     -10.07565111      14.62812127      -0.00092268      -0.00155973       0.00236547
C        9.21428137     -11.36266856      14.97777644      -0.00223738      -0.00150752      -0.00049847
C        7.95483381     -11.81552864      14.27606604       0.00158608       0.00000262      -0.00080091
O        8.21512553     -11.86737057      12.88761097      -0.01031351      -0.00595689       0.00211012
C        7.26329995     -12.43637130      12.09268513      -0.00831759       0.00031918       0.00107789
C        7.58739697     -12.52143507      10.72514379      -0.01200259      -0.00158870       0.00340223
O        8.77020418     -11.94740566      10.36016419      -0.00928807       0.00131702       0.00400805
C        9.23816212     -12.18728387       9.04139465      -0.00023460       0.00118801       0.00104737
C       10.51362718     -11.39292186       8.86694806       0.00621605      -0.00438738      -0.00400051
O       10.25094774     -10.01521901       8.69103368       0.00508034      -0.00823593      -0.01496816
C       10.12260713      -9.65244707       7.33156550      -0.00283590       0.00353324      -0.00049162
C        9.58170475      -8.25097213       7.23397541      -0.00439101       0.00257421      -0.00099830
O       10.51792466      -7.35542638       7.78922361      -0.03099656       0.01614141      -0.01808801
C       10.22973242      -6.01519103       7.45704187      -0.00044554       0.00638354      -0.00159130
H       11.09965579      -9.70523466       6.83548922      -0.01116676      -0.00796755       0.00231901
H       12.14428253      -5.53936939       8.26961167       0.00011694       0.00728052      -0.00488921
H        8.04904331      -8.90026079      14.12476353       0.00085661      -0.00045168       0.00194904
H       10.21454644      -7.92704144      16.03943429      -0.00206548       0.00045302       0.00067625
H       11.17609908      -4.11008351       7.86500980       0.00965162      -0.00043368       0.00289199
H        9.44373277     -10.33932168       6.80699342       0.00981036      -0.00403805       0.00254722
H        8.17937599      -9.30805372      15.85079981       0.00074305       0.00085002      -0.00188450
H        8.81429216      -6.98074615      15.49891717       0.00189532       0.00083711      -0.00042536
H        9.04246357     -11.42012562      16.06512795       0.00288549      -0.00019911       0.00004371
H        9.17369233      -5.77645974       7.65921603       0.02551628      -0.00247143      -0.01006812
H        9.40568800      -8.01155474       6.17331328       0.00016516      -0.00675337       0.01715873
H        8.62373510      -8.17512549       7.76581284       0.00871322      -0.00238689      -0.00544835
H       10.41295270      -5.84682741       6.38572371       0.00114432       0.00277861       0.01578950
H        7.12604926     -11.12779360      14.48067658       0.00460597      -0.00440244      -0.00156834
H        7.68675330     -12.80939515      14.65396454       0.00202597       0.00556417      -0.00144367
H       10.02780415     -12.04719949      14.72628105       0.00013928       0.00261138       0.00201357
H       11.75454065      -6.14955628      13.59313124      -0.00027614       0.00233847       0.00164827
H       11.02390558      -5.87425979      15.18978416       0.00572698      -0.00282761       0.01208321
H       10.25509196      -4.06998309      13.84028504       0.00299086      -0.00081923       0.01097830
H        8.88044792      -5.21074772      13.85229062      -0.00043668      -0.00138704       0.01377601
H        9.43772070     -13.25860918       8.90820065       0.00656585       0.00172198      -0.00395596
H        8.49277766     -11.87172492       8.30186044       0.00373629      -0.00024535      -0.00547678
H       11.08515239     -11.79269800       8.01643285       0.00834171       0.00129311      -0.00418745
H       11.12053854     -11.50065341       9.76939321       0.00371079      -0.00365796       0.00184164
H       -0.92012971      -4.08502264       7.18154910       0.00096160       0.00038035       0.00070023
C        0.71471904      -4.49132527       9.13454654       0.00076443       0.00268917       0.00250502
H       -0.84990500      -5.99407643       9.39603047       0.00225383       0.00004414      -0.00174427
H       -1.36828577      -4.36620859       9.71279364      -0.00427073      -0.00285968      -0.00065474
C       -2.82353989      -4.57300979       7.72146341       0.00069695      -0.00000156      -0.00021951
C       -3.12184291      -3.12005050       8.07060783      -0.00012726       0.00020635      -0.00002259
N       -4.55706732      -2.86153812       8.17035855      -0.00031459       0.00020662      -0.00003801
C       -5.25573703      -2.36784089       7.11083374       0.00020373       0.00000644      -0.00005615
C       -6.61339588      -2.29003047       7.12164500      -0.00046837       0.00006898      -0.00003885
C       -7.31725383      -2.73949393       8.25276667      -0.00044638      -0.00006181       0.00023532
C       -5.22981279      -3.29637291       9.27442432       0.00014484      -0.00003880      -0.00000066
C       -6.58754037      -3.24016142       9.34545641      -0.00026238       0.00001995       0.00001338
H       -3.30810821      -5.23102902       8.45560046       0.00000047       0.00030740      -0.00023135
H       -3.25704024      -4.80329669       6.74234254      -0.00058008       0.00003566      -0.00030603
H       -2.71098667      -2.45776322       7.30698853       0.00006025       0.00011024       0.00025748
H       -2.65515461      -2.85563246       9.02156551      -0.00030250      -0.00011871       0.00005185
H       -4.66809251      -2.03681208       6.26260630       0.00000896      -0.00007520       0.00008273
H       -7.14261377      -1.89005122       6.27030479       0.00002274       0.00000096       0.00002027
H       -4.62473610      -3.69602360      10.08168848      -0.00005675       0.00000440      -0.00004984
H       -7.11185185      -3.58710148      10.22471787      -0.00002697      -0.00000891       0.00003216
C        9.01208810      -3.44986939       9.12148492      -0.00804227       0.00726124       0.00399080
C        8.31462826      -3.49390380      11.82225179      -0.00576125       0.00528331      -0.01372422
C        7.62771273      -2.65893570      10.93411862       0.00535589      -0.00721908      -0.00559175
C        7.97555873      -2.63821667       9.59215172       0.00901487      -0.00608883       0.00107038
H        8.04363182      -3.49721902      12.86661661       0.00572857      -0.00477881      -0.00735617
H        6.82667163      -2.02873788      11.30304501       0.01830520      -0.01450802      -0.00158480
H        9.26293215      -3.43578277       8.07270046      -0.00312334       0.00718780       0.01001343
H        7.45089819      -1.99452539       8.89673825       0.01486865      -0.01243619       0.00736181
C        6.70670818     -13.13269828       9.84421425      -0.00692031      -0.00102539       0.00423524
C        6.04599072     -12.92412168      12.54636910      -0.00430207      -0.00265484      -0.00111887
C        5.15286855     -13.52080892      11.64977347       0.00094938      -0.00192964      -0.00105792
C        5.48403993     -13.63104118      10.30887260      -0.00167042       0.00018120       0.00651836
H        5.77604460     -12.84462398      13.58758633      -0.00244025      -0.00369067      -0.01031022
H        4.20505313     -13.89926449      12.01465328       0.00480361       0.00124598      -0.00032387
H        6.95353383     -13.23216041       8.79866459       0.00382090       0.00054209       0.00780545
H        4.80093715     -14.09915551       9.60967639       0.00523794       0.00185493       0.00833240
C        1.02317153      -7.27230677       7.76132963       0.00057111      -0.00189257       0.00014779
H        0.91738244      -5.54555643       6.42814366      -0.00169790      -0.00071330       0.00219581
H        0.39500689      -7.04438407       5.70952491       0.00318014       0.00412126      -0.00428506
C        1.69354933      -5.57182615       9.59530503       0.00112895      -0.00158998       0.00202671
H        0.74783416      -3.65521235       9.84125877      -0.00245428       0.00496012      -0.00223781
H        1.04668192      -4.07876985       8.17758881      -0.00094807       0.00294794       0.00105011
C        2.14222414      -6.53594127       8.50315878      -0.00109931       0.00124895       0.00069776
H        1.24209196      -6.13170258      10.42064624       0.00417787       0.00448111       0.00614442
H        2.58490156      -5.09141499      10.01391072       0.00261813       0.00041191       0.00059361
H        2.81294279      -7.27468965       8.95622932       0.00239437      -0.00062293      -0.00240893
H        2.75043914      -5.99379916       7.77094131       0.00007142      -0.00143024      -0.00099614
H        1.45040510      -8.17582077       7.31266735      -0.00552937      -0.00652551      -0.00019167
H        0.27789337      -7.63123708       8.47769501      -0.00137927      -0.00306047      -0.00052813
123
Properties=species:S:1:pos:R:3:forces:R:3 energy=-73148.2940981788 free_energy=-73148.29585310165 pbc="F F F"
C        0.35012239      -6.45702502       6.63274026       0.00080046      -0.00268263      -0.00143892
C       -0.75224641      -4.96777705       9.03940245       0.00013395      -0.00020472       0.00175453
N       -1.35895362      -4.87138724       7.67579453       0.00219107      -0.00124241       0.00017464
C       -1.11500747      -6.09651394       6.85699837       0.00100076      -0.00160849      -0.00192213
C       -8.79136145      -2.69033284       8.32980618       0.00314302       0.00118020      -0.00345943
C      -10.71379311      -2.17657800       7.05536988       0.00004923      -0.00003207      -0.00014633
C      -11.32877000      -2.93451624       6.06969640      -0.00001478       0.00007510       0.00006962
C      -11.43540140      -1.32773664       7.88687738       0.00001238       0.00000498       0.00000861
C      -12.81196858      -1.20420433       7.70752961      -0.00000978       0.00000628       0.00001019
C      -13.43437847      -1.97259398       6.71863593      -0.00004065       0.00004095       0.00003457
C      -12.71445993      -2.84003762       5.89866846       0.00003463      -0.00005454      -0.00005162
C      -13.39891346      -3.66200923       4.83864642      -0.00000513       0.00002694       0.00000429
C      -13.63673700      -0.28775477       8.57467280       0.00000388      -0.00001702      -0.00000766
O       -9.44050111      -3.01693279       9.28521198      -0.00242803      -0.00109798       0.00324852
O       -9.32498927      -2.23303807       7.15705715      -0.00032389      -0.00005874       0.00020099
H       -1.59789766      -5.94122631       5.88392638      -0.00206009       0.00120656      -0.00064516
H       -1.63441713      -6.94178807       7.33204100      -0.00184418       0.00101253      -0.00070483
H      -10.74073656      -3.59580953       5.44640576       0.00001327      -0.00001651      -0.00004103
H      -10.91922385      -0.77367066       8.65887753       0.00000097       0.00002084      -0.00001554
H      -14.50561900      -1.88889119       6.58642095       0.00003764       0.00001339      -0.00000496
H      -14.47551106      -3.48533332       4.82734630       0.00000756      -0.00001232      -0.00001631
H      -13.22298709      -4.72885533       5.00528162       0.00000491      -0.00001662      -0.00002374
H      -12.99729216      -3.42506933       3.84888180       0.00000084      -0.00000063      -0.00000607
H      -13.02041850       0.22556133       9.31453904      -0.00002126       0.00000782       0.00002086
H      -14.41219174      -0.85168995       9.10178390       0.00000095       0.00000010       0.00001574
H      -14.14777029       0.46481529       7.96651599      -0.00000566      -0.00001228       0.00002191
O       10.17252310      -7.39285183      14.02781202       0.00270040      -0.00100757       0.00581030
C       10.75483837      -6.10977808      14.12447742       0.00441527      -0.00137615       0.00742449
C        9.86569388      -5.05018057      13.51444803      -0.00045335      -0.00068140      -0.00305408
O        9.97426404      -5.17774273      12.10597263      -0.00673720       0.00701627      -0.01643455
C        9.46175680      -7.75772847      15.18992773      -0.00128671      -0.00186799       0.00096031
C        9.28198344      -4.29008475      11.33922002      -0.02219787       0.01047480      -0.01042046
C        9.64006170      -4.26611477       9.97689790      -0.01386166       0.01493842      -0.01161528
O       10.68176676      -5.07874342       9.62499974      -0.00872850       0.01486361       0.00078368
C       11.07579742      -5.10801454       8.26065608      -0.00785720      -0.00446805      -0.00180948
C        8.69846116      -9.03238855      14.93219668      -0.00056517      -0.00149786       0.00001679
O        9.60851193     -10.05727363      14.60995411      -0.00093424      -0.00165987       0.00247504
C        9.15845847     -11.34410719      14.95939771      -0.00239971      -0.00150096      -0.00049098
C        7.89898560     -11.79624359      14.25728262       0.00168300      -0.00004995      -0.00088143
O        8.15979192     -11.84841394      12.86892579      -0.01077929      -0.00621843       0.00222337
C        7.20788180     -12.41693463      12.07374620      -0.00873876       0.00037122       0.00121474
C        7.53263248     -12.50296807      10.70642175      -0.01253176      -0.00163947       0.00349569
O        8.71621114     -11.93031724      10.34189545      -0.00968194       0.00143152       0.00423127
C        9.18423889     -12.17047759       9.02322732      -0.00021946       0.00124511       0.00102162
C       10.45991902     -11.37644232       8.84900536       0.00649405      -0.00463974      -0.00422548
O       10.19744983      -9.99874276       8.67276322       0.00533471      -0.00854778      -0.01556903
C       10.06986339      -9.63618053       7.31315072      -0.00302623       0.00365800      -0.00049520
C        9.52766970      -8.23526460       7.21509842      -0.00460672       0.00274742      -0.00106261
O       10.46260280      -7.33885831       7.77109232      -0.03233957       0.01674724      -0.01881307
C       10.17236771      -5.99883872       7.43981227      -0.00053872       0.00666118      -0.00164564
H       11.04738179      -9.68800263       6.81789068      -0.01158539      -0.00831423       0.00236716
H       12.08688989      -5.52140586       8.25147452       0.00007570       0.00759232      -0.00511046
H        7.99463785      -8.88095866      14.10651349       0.00090417      -0.00048089       0.00204470
H       10.16049631      -7.90927189      16.02156342      -0.00217167       0.00046579       0.00072182
H       11.11727828      -4.09291715       7.84722401       0.01005745      -0.00044012       0.00300634
H        9.39204644     -10.32370628       6.78805139       0.01026403      -0.00417490       0.00267492
H        8.12444409      -9.28918689      15.83249336       0.00078527       0.00090930      -0.00199551
H        8.76048384      -6.96226128      15.48167000       0.00194671       0.00090175      -0.00043994
H        8.98628323     -11.40153846      16.04669430       0.00302243      -0.00021022       0.00004378
H        9.11618718      -5.76158788       7.64316650       0.02661187      -0.00254161      -0.01058043
H        9.35231178      -7.99598240       6.15426888       0.00014451      -0.00706760       0.01789601
H        8.56917990      -8.16036646       7.74617640       0.00910107      -0.00249854      -0.00568523
H       10.35435658      -5.82977838       6.36836486       0.00122707       0.00291791       0.01648128
H        7.07056252     -11.10794442      14.46149573       0.00479692      -0.00458247      -0.00161766
H        7.63009650     -12.78990714      14.63517606       0.00213176       0.00582760      -0.00148484
H        9.97169267     -12.02904885      14.70808888       0.00018156       0.00271264       0.00207992
H       11.70052420      -6.13088105      13.57587017      -0.00029431       0.00244373       0.00170296
H       10.96997753      -5.85604443      15.17263754       0.00597563      -0.00294318       0.01261789
H       10.20122347      -4.05123501      13.82370750       0.00314473      -0.00081544       0.01153209
H        8.82651034      -5.19194610      13.83542143      -0.00040169      -0.00142707       0.01434841
H        9.38341851     -13.24188485       8.89017326       0.00687598       0.00180869      -0.00413700
H        8.43907270     -11.85470538       8.28357094       0.00388525      -0.00025260      -0.00573166
H       11.03160114     -11.77648091       7.99872958       0.00868406       0.00134871      -0.00435212
H       11.06653693     -11.48409978       9.75164649       0.00390633      -0.00382024       0.00195434
H       -0.92013745      -4.08508227       7.18166470       0.00099813       0.00038420       0.00074794
C        0.71464459      -4.49145277       9.13474185       0.00078180       0.00282252       0.00268163
H       -0.85009080      -5.99406493       9.39622090       0.00237093       0.00006156      -0.00184190
H       -1.36833036      -4.36610747       9.71288242      -0.00449665      -0.00300260      -0.00069414
C       -2.82356876      -4.57303360       7.72155008       0.00073890      -0.00000170      -0.00022283
C       -3.12184916      -3.12004142       8.07057446      -0.00015450       0.00022376       0.00002706
N       -4.55706866      -2.86150675       8.17032561      -0.00028598       0.00021359      -0.00004980
C       -5.25574616      -2.36788439       7.11077139       0.00018859       0.00000709      -0.00005078
C       -6.61340415      -2.29005869       7.12159560      -0.00044715       0.00006743      -0.00003565
C       -7.31725120      -2.73942558       8.25276174      -0.00039357      -0.00007641       0.00026143
C       -5.22980247      -3.29624671       9.27443466       0.00016683      -0.00005606       0.00003374
C       -6.58752780      -3.24001588       9.34548154      -0.00029445       0.00005188      -0.00006077
H       -3.30815119      -5.23098677       8.45573696       0.00000062       0.00032341      -0.00023996
H       -3.25705847      -4.80338685       6.74244160      -0.00061761       0.00003414      -0.00033917
H       -2.71099804      -2.45782601       7.30689061       0.00007011       0.00012407       0.00025989
H       -2.65513884      -2.85554530       9.02150161      -0.00033161      -0.00013263       0.00002474
H       -4.66810952      -2.03692813       6.26251007       0.00000751      -0.00007508       0.00007966
H       -7.14262966      -1.89014130       6.27023131       0.00000812       0.00000866       0.00000470
H       -4.62471769      -3.69584025      10.08172218      -0.00007033       0.00001218      -0.00006642
H       -7.11183132      -3.58688175      10.22477651      -0.00004993      -0.00002335       0.00007125
C        8.95369704      -3.43402866       9.10442133      -0.00855023       0.00763587       0.00452661
C        8.26006860      -3.47512635      11.80627076      -0.00590862       0.00540275      -0.01456806
C        7.57175575      -2.64123343      10.91815979       0.00549042      -0.00756019      -0.00562030
C        7.91760776      -2.62205527       9.57564215       0.00964350      -0.00646821       0.00079942
H        7.99054654      -3.47720021      12.85101952       0.00597040      -0.00501527      -0.00765164
H        6.77109808      -2.01072869      11.28748006       0.01914284      -0.01514614      -0.00168261
H        9.20304211      -3.42117138       8.05527164      -0.00317148       0.00753366       0.01031968
H        7.39172255      -1.97930382       8.88024833       0.01553267      -0.01296004       0.00772895
C        6.65180220     -13.11372814       9.82526908      -0.00723666      -0.00104926       0.00438423
C        5.98981929     -12.90321321      12.52699266      -0.00446996      -0.00277309      -0.00122230
C        5.09654605     -13.49934597      11.63016116       0.00103515      -0.00200891      -0.00107640
C        5.42834555     -13.61055562      10.28948366      -0.00179493       0.00017023       0.00681138
H        5.71942095     -12.82297055      13.56804671      -0.00254988      -0.00385163      -0.01073104
H        4.14811123     -13.87661358      11.99467545       0.00500160       0.00128261      -0.00033005
H        6.89905999     -13.21397194       8.77988898       0.00399834       0.00054548       0.00815925
H        4.74510933     -14.07822629       9.59010392       0.00545453       0.00190335       0.00867615
C        1.02352081      -7.27218983       7.76101552       0.00061635      -0.00205346       0.00014120
H        0.91728946      -5.54552658       6.42773024      -0.00177914      -0.00073317       0.00229789
H        0.39467375      -7.04449089       5.70947801       0.00334681       0.00436918      -0.00445335
C        1.69338631      -5.57206961       9.59537831       0.00118326      -0.00167776       0.00218276
H        0.74782688      -3.65545568       9.84158575      -0.00258173       0.00520420      -0.00236112
H        1.04663332      -4.07881956       8.17782492      -0.00097991       0.00312994       0.00105239
C        2.14238321      -6.53571048       8.50298498      -0.00115167       0.00131589       0.00074182
H        1.24166958      -6.13235071      10.42029860       0.00439417       0.00471426       0.00645725
H        2.58457069      -5.09179125      10.01447475       0.00275618       0.00042535       0.00060766
H        2.81327718      -7.27441066       8.95587564       0.00251818      -0.00065643      -0.00253174
H        2.75045360      -5.99320251       7.77092657       0.00009730      -0.00149363      -0.00106285
H        1.45107846      -8.17543911       7.31213678      -0.00582996      -0.00682964      -0.00019818
H        0.27837833      -7.63149402       8.47734341      -0.00146266      -0.00322029      -0.00054430
123
Properties=species:S:1:pos:R:3:forces:R:3 energy=-73148.2939230109 free_energy=-73148.29585310165 pbc="F F F"
C        0.35009948      -6.45698282       6.63261561       0.00083998      -0.00281401      -0.00147057
C       -0.75234306      -4.96778648       9.03954700       0.00012858      -0.00024087       0.00184395
N       -1.35898324      -4.87142862       7.67592233       0.00230569      -0.00128900       0.00017834
C       -1.11501263      -6.09657994       6.85719205       0.00104487      -0.00165868      -0.00201714
C       -8.79136682      -2.69024865       8.32982889       0.00498325       0.00192843      -0.00566653
C      -10.71379820      -2.17656791       7.05536023       0.00015718       0.00000660      -0.00014484
C      -11.32877800      -2.93454759       6.06972208       0.00002432       0.00000304      -0.00000453
C      -11.43540219      -1.32768796       7.88683164       0.00000397       0.00000840       0.00002155
C      -12.81197025      -1.20416236       7.70748248       0.00003469       0.00001499       0.00002843
C      -13.43438369      -1.97259522       6.71862597      -0.00004113      -0.00000340      -0.00001597
C      -12.71446841      -2.84007651       5.89869337      -0.00001544      -0.00001162      -0.00001615
C      -13.39892509      -3.66209349       4.83871012      -0.00008106       0.00001645       0.00000226
C      -13.63673427      -0.28767397       8.57458780      -0.00005896      -0.00002108      -0.00000881
O       -9.44047939      -3.01676819       9.28524273      -0.00394856      -0.00180951       0.00530559
O       -9.32499310      -2.23302620       7.15704224      -0.00051397      -0.00009361       0.00031930
H       -1.59810198      -5.94142719       5.88420077      -0.00215945       0.00125796      -0.00067323
H       -1.63421651      -6.94189441       7.33238321      -0.00194010       0.00104614      -0.00073714
H      -10.74074614      -3.59586916       5.44645783      -0.00001549       0.00001484      -0.00001213
H      -10.91922184      -0.77358717       8.65880520      -0.00000155       0.00002300      -0.00002747
H      -14.50562404      -1.88889805       6.58641002       0.00002624       0.00001474      -0.00000504
H      -14.47552351      -3.48541773       4.82740639       0.00006947      -0.00001946      -0.00001215
H      -13.22299897      -4.72893247       5.00539078       0.00000551      -0.00001078      -0.00002531
H      -12.99730837      -3.42519640       3.84893391       0.00000798       0.00000177      -0.00001661
H      -13.02041301       0.22567414       9.31442942      -0.00000529       0.00001719       0.00003404
H      -14.41218815      -0.85158512       9.10172617       0.00002404       0.00001374       0.00000234
H      -14.14776909       0.46486983       7.96639951       0.00000122      -0.00001860       0.00002792
O       10.11838249      -7.37417008      14.01017444       0.00281643      -0.00107604       0.00603002
C       10.70085655      -6.09118847      14.10726964       0.00463420      -0.00144017       0.00772122
C        9.81178180      -5.03133874      13.49766433      -0.00043404      -0.00064719      -0.00323069
O        9.92036874      -5.15854348      12.08920091      -0.00694361       0.00727040      -0.01705265
C        9.40764237      -7.73934619      15.17222075      -0.00135833      -0.00199095       0.00095103
C        9.22687511      -4.27170116      11.32264940      -0.02330942       0.01100220      -0.01078916
C        9.58314461      -4.24904708       9.95984788      -0.01442093       0.01549339      -0.01202512
O       10.62453132      -5.06187761       9.60743984      -0.00908673       0.01547384       0.00086480
C       11.01806983      -5.09086448       8.24294927      -0.00820690      -0.00463602      -0.00191212
C        8.64382879      -9.01360447      14.91405419      -0.00056291      -0.00151122      -0.00003086
O        9.55342650     -10.03889649      14.59178721      -0.00097769      -0.00174809       0.00258696
C        9.10263350     -11.32554460      14.94101918      -0.00240749      -0.00158429      -0.00055365
C        7.84313764     -11.77695847      14.23849808       0.00170791      -0.00010151      -0.00087500
O        8.10445731     -11.82945777      12.85024225      -0.01119685      -0.00645617       0.00227833
C        7.15246165     -12.39749897      12.05480850      -0.00900531       0.00045723       0.00123250
C        7.47786767     -12.48450079      10.68770079      -0.01318264      -0.00174667       0.00360632
O        8.66221546     -11.91323074      10.32362784      -0.00998330       0.00158274       0.00439608
C        9.13031532     -12.15367130       9.00505988      -0.00030684       0.00129203       0.00105369
C       10.40621043     -11.35996299       8.83106158       0.00679755      -0.00481844      -0.00430538
O       10.14395103      -9.98226643       8.65449301       0.00559855      -0.00889635      -0.01622242
C       10.01711940      -9.61991274       7.29473677      -0.00308093       0.00383228      -0.00046527
C        9.47363571      -8.21955547       7.19622048      -0.00485152       0.00285852      -0.00110525
O       10.40727870      -7.32228939       7.75295836      -0.03363329       0.01738429      -0.01951051
C       10.11500328      -5.98248830       7.42258244      -0.00062120       0.00691760      -0.00165603
H       10.99510643      -9.67076982       6.80029222      -0.01205660      -0.00864571       0.00244927
H       12.02949466      -5.50344142       8.23333667       0.00010339       0.00786848      -0.00532518
H        7.94023261      -8.86165650      14.08826340       0.00094048      -0.00051384       0.00212485
H       10.10644533      -7.89150242      16.00369130      -0.00224350       0.00048254       0.00078632
H       11.05845737      -4.07575280       7.82943832       0.01045478      -0.00045688       0.00312352
H        9.34036256     -10.30808823       6.76911182       0.01065167      -0.00435488       0.00278639
H        8.06951268      -9.27031953      15.81418617       0.00079139       0.00096055      -0.00204046
H        8.70667534      -6.94377682      15.46442270       0.00200127       0.00096766      -0.00044721
H        8.93010308     -11.38295107      16.02825969       0.00313663      -0.00021934       0.00007701
H        9.05868631      -5.74671763       7.62711720       0.02766037      -0.00260817      -0.01108189
H        9.29893580      -7.98040954       6.13522486       0.00011890      -0.00736447       0.01859360
H        8.51462692      -8.14560846       7.72653911       0.00948447      -0.00260471      -0.00592569
H       10.29575838      -5.81273159       6.35100871       0.00132716       0.00306620       0.01712443
H        7.01507708     -11.08809630      14.44231482       0.00497056      -0.00475115      -0.00167453
H        7.57343975     -12.77041821      14.61638728       0.00224601       0.00608043      -0.00152298
H        9.91558087     -12.01089788      14.68989637       0.00016220       0.00285775       0.00217128
H       11.64650856      -6.11220636      13.55860855      -0.00031996       0.00255920       0.00175284
H       10.91604906      -5.83782878      15.15549079       0.00622256      -0.00305308       0.01314188
H       10.14735547      -4.03248699      13.80713056       0.00326384      -0.00087185       0.01206183
H        8.77257334      -5.17314441      13.81855233      -0.00043878      -0.00148049       0.01493160
H        9.32911615     -13.22516010       8.87214609       0.00719200       0.00185998      -0.00432993
H        8.38536753     -11.83768565       8.26528171       0.00404114      -0.00025672      -0.00598584
H       10.97804925     -11.76026396       7.98102682       0.00903673       0.00140403      -0.00454759
H       11.01253542     -11.46754600       9.73390012       0.00406304      -0.00397864       0.00199512
H       -0.92014508      -4.08514197       7.18178056       0.00104652       0.00039900       0.00078432
C        0.71457001      -4.49158023       9.13493868       0.00082425       0.00292892       0.00276087
H       -0.85027665      -5.99405330       9.39641120       0.00248670       0.00008060      -0.00192940
H       -1.36837505      -4.36600612       9.71297137      -0.00472126      -0.00315223      -0.00073545
C       -2.82359762      -4.57305725       7.72163656       0.00077968      -0.00002629      -0.00022153
C       -3.12185577      -3.12003229       8.07054208      -0.00013363       0.00023913       0.00000352
N       -4.55706847      -2.86147527       8.17029216      -0.00040853       0.00022063      -0.00001852
C       -5.25575488      -2.36792776       7.11070880       0.00019497      -0.00000462      -0.00002885
C       -6.61341226      -2.29008666       7.12154562      -0.00046349       0.00005848      -0.00001164
C       -7.31724734      -2.73935770       8.25275679      -0.00061262      -0.00008810       0.00033736
C       -5.22979238      -3.29612132       9.27444675       0.00021338      -0.00001216      -0.00006652
C       -6.58751574      -3.23987016       9.34550628      -0.00030184       0.00004469      -0.00005534
H       -3.30819437      -5.23094455       8.45587363       0.00000369       0.00034675      -0.00025477
H       -3.25707677      -4.80347697       6.74254061      -0.00065384       0.00003591      -0.00036877
H       -2.71100928      -2.45788863       7.30679235       0.00007322       0.00012624       0.00028016
H       -2.65512339      -2.85545827       9.02143708      -0.00033824      -0.00013463       0.00004239
H       -4.66812677      -2.03704441       6.26241422       0.00001447      -0.00007414       0.00007654
H       -7.14264565      -1.89023142       6.27015804       0.00000026       0.00001465      -0.00000767
H       -4.62470004      -3.69565639      10.08175484      -0.00004299      -0.00001129      -0.00002138
H       -7.11181070      -3.58666195      10.22483520      -0.00003450      -0.00001941       0.00006405
C        8.89530481      -3.41818962       9.08736459      -0.00895866       0.00799242       0.00474102
C        8.20550924      -3.45634709      11.79028500      -0.00602335       0.00548496      -0.01535559
C        7.51579973      -2.62353119      10.90220028       0.00566149      -0.00788474      -0.00588959
C        7.85965788      -2.60589667       9.55913493       0.01009506      -0.00674787       0.00079334
H        7.93746386      -3.45718005      12.83541382       0.00619168      -0.00524667      -0.00788096
H        6.71552588      -1.99271978      11.27191333       0.01994743      -0.01575666      -0.00176633
H        9.14315060      -3.40656213       8.03784988      -0.00323683       0.00787605       0.01073265
H        7.33254718      -1.96408526       8.86376379       0.01619734      -0.01347984       0.00807554
C        6.59689466     -13.09475905       9.80632361      -0.00745771      -0.00102551       0.00455563
C        5.93365007     -12.88230410      12.50761475      -0.00480793      -0.00296203      -0.00132262
C        5.04022559     -13.47788216      11.61054720       0.00117159      -0.00204426      -0.00104123
C        5.37265263     -13.59006881      10.27009612      -0.00200596       0.00010398       0.00705183
H        5.66279886     -12.80131613      13.54850515      -0.00265133      -0.00400902      -0.01114374
H        4.09117248     -13.85396099      11.97469610       0.00519565       0.00131285      -0.00033654
H        6.84458483     -13.19578396       8.76111537       0.00416798       0.00054543       0.00850694
H        4.68928216     -14.05729679       9.57053060       0.00571920       0.00198341       0.00905464
C        1.02387074      -7.27207314       7.76070111       0.00063494      -0.00216235       0.00014821
H        0.91719644      -5.54549639       6.42731714      -0.00186977      -0.00075315       0.00241323
H        0.39434047      -7.04459739       5.70943207       0.00352226       0.00457481      -0.00469862
C        1.69322331      -5.57231341       9.59545156       0.00122612      -0.00176730       0.00228732
H        0.74781961      -3.65569971       9.84191235      -0.00270374       0.00550285      -0.00243740
H        1.04658494      -4.07886914       8.17806012      -0.00102587       0.00328778       0.00110458
C        2.14254204      -6.53547937       8.50281217      -0.00120872       0.00140167       0.00074074
H        1.24124767      -6.13299846      10.41995024       0.00460181       0.00493109       0.00679691
H        2.58423941      -5.09216781      10.01503850       0.00291763       0.00045198       0.00064041
H        2.81361149      -7.27413163       8.95552187       0.00265457      -0.00069806      -0.00264215
H        2.75046794      -5.99260587       7.77091170       0.00010173      -0.00157224      -0.00110915
H        1.45175164      -8.17505707       7.31160641      -0.00611434      -0.00716380      -0.00021569
H        0.27886326      -7.63175097       8.47699169      -0.00153824      -0.00338161      -0.00056727
123
Properties=species:S:1:pos:R:3:forces:R:3 energy=-73148.29375108685 free_energy=-73148.29585310165 pbc="F F F"
C        0.35007642      -6.45694035       6.63249139       0.00088472      -0.00293966      -0.00155810
C       -0.75243955      -4.96779630       9.03969207       0.00011661      -0.00024104       0.00190623
N       -1.35901280      -4.87146994       7.67604953       0.00242656      -0.00132140       0.00021410
C       -1.11501751      -6.09664552       6.85738623       0.00107321      -0.00175011      -0.00213313
C       -8.79135578      -2.69015791       8.32983143       0.00369181       0.00139842      -0.00410047
C      -10.71380216      -2.17655703       7.05535112       0.00007766      -0.00006360      -0.00020322
C      -11.32878561      -2.93457992       6.06974683       0.00001389       0.00004381       0.00003839
C      -11.43540369      -1.32763982       7.88678519       0.00011114       0.00009248       0.00014335
C      -12.81197079      -1.20412021       7.70743599      -0.00009203      -0.00001343      -0.00004101
C      -13.43438858      -1.97259718       6.71861518      -0.00004739       0.00003105       0.00002384
C      -12.71447612      -2.84011489       5.89871897       0.00001764      -0.00002563      -0.00002390
C      -13.39893848      -3.66217733       4.83877363       0.00000131      -0.00001609       0.00000238
C      -13.63673290      -0.28759290       8.57450212       0.00007488      -0.00000259       0.00007372
O       -9.44047121      -3.01660995       9.28529216      -0.00288015      -0.00130441       0.00384524
O       -9.32499880      -2.23301475       7.15702792      -0.00036973      -0.00006676       0.00025719
H       -1.59830638      -5.94162821       5.88447506      -0.00225025       0.00131054      -0.00069976
H       -1.63401576      -6.94200092       7.33272523      -0.00203232       0.00109078      -0.00076797
H      -10.74075638      -3.59592827       5.44651033      -0.00000855       0.00000357      -0.00002250
H      -10.91921970      -0.77350340       8.65873315      -0.00003433      -0.00001955      -0.00007639
H      -14.50562974      -1.88890479       6.58639912       0.00004572       0.00001280      -0.00000265
H      -14.47553521      -3.48550240       4.82746650       0.00000613      -0.00000742      -0.00001768
H      -13.22301068      -4.72900980       5.00549996       0.00000037       0.00000815      -0.00002842
H      -12.99732430      -3.42532355       3.84898587      -0.00000269       0.00000029      -0.00001115
H      -13.02040701       0.22578710       9.31432022      -0.00006450      -0.00001768      -0.00002383
H      -14.41218449      -0.85148028       9.10166865      -0.00000055      -0.00000028       0.00001284
H      -14.14776771       0.46492425       7.96628315      -0.00001824       0.00000682       0.00000210
O       10.06424065      -7.35548796      13.99253697       0.00294551      -0.00114253       0.00623665
C       10.64687493      -6.07259875      14.09006154       0.00478375      -0.00148225       0.00794725
C        9.75787094      -5.01249614      13.48087857      -0.00046003      -0.00067854      -0.00334674
O        9.86647088      -5.13934178      12.07242899      -0.00709546       0.00747511      -0.01771140
C        9.35352791      -7.72096432      15.15451200      -0.00140064      -0.00205880       0.00104414
C        9.17176778      -4.25331783      11.30607293      -0.02460230       0.01162570      -0.01080061
C        9.52622630      -4.23197915       9.94280144      -0.01499498       0.01613081      -0.01281786
O       10.56729437      -5.04500982       9.58988048      -0.00933361       0.01598799       0.00088400
C       10.96034206      -5.07371628       8.22524054      -0.00854498      -0.00479156      -0.00190222
C        8.58919559      -8.99481880      14.89591112      -0.00057185      -0.00161564      -0.00007300
O        9.49834097     -10.02052034      14.57362023      -0.00100541      -0.00181341       0.00270963
C        9.04680993     -11.30698182      14.92264090      -0.00256923      -0.00161719      -0.00060751
C        7.78728944     -11.75767450      14.21971373       0.00177050      -0.00004971      -0.00094485
O        8.04912128     -11.81050278      12.83155708      -0.01159045      -0.00668269       0.00244200
C        7.09704261     -12.37806284      12.03587140      -0.00939620       0.00049478       0.00117874
C        7.42309994     -12.46603531      10.66898007      -0.01365966      -0.00175427       0.00383639
O        8.60821772     -11.89614585      10.30536051      -0.01037979       0.00170106       0.00457400
C        9.07639085     -12.13686513       8.98689394      -0.00029600       0.00129227       0.00111914
C       10.35250139     -11.34348383       8.81311846       0.00706816      -0.00501108      -0.00450200
O       10.09045209      -9.96578962       8.63622189       0.00586066      -0.00920367      -0.01677245
C        9.96437569      -9.60364246       7.27632433      -0.00321113       0.00390965      -0.00052071
C        9.41960171      -8.20384526       7.17734138      -0.00503272       0.00295234      -0.00113622
O       10.35195345      -7.30571946       7.73482185      -0.03488684       0.01798165      -0.02019212
C       10.05763880      -5.96613910       7.40535301      -0.00068350       0.00718927      -0.00169161
H       10.94282917      -9.65353540       6.78269464      -0.01249903      -0.00896077       0.00251638
H       11.97209850      -5.48547695       8.21519773       0.00010054       0.00815233      -0.00554286
H        7.88582819      -8.84235498      14.07001400       0.00096443      -0.00053988       0.00219866
H       10.05239436      -7.87373293      15.98581973      -0.00234581       0.00049810       0.00078879
H       10.99963536      -4.05859019       7.81165313       0.01084657      -0.00046885       0.00321729
H        9.28867943     -10.29246890       6.75017311       0.01108292      -0.00446914       0.00293002
H        8.01458117      -9.25145213      15.79587914       0.00081301       0.00102211      -0.00210817
H        8.65286713      -6.92529282      15.44717557       0.00207111       0.00101790      -0.00048009
H        8.87392266     -11.36436336      16.00982477       0.00327278      -0.00022474       0.00009541
H        9.00118981      -5.73184916       7.61106795       0.02866679      -0.00266087      -0.01157030
H        9.24556032      -7.96483617       6.11618180       0.00008546      -0.00764752       0.01924406
H        8.46007701      -8.13085219       7.70690052       0.00980151      -0.00270770      -0.00613809
H       10.23715839      -5.79568692       6.33365492       0.00142146       0.00319571       0.01776148
H        6.95959162     -11.06824784      14.42313423       0.00518899      -0.00495791      -0.00172795
H        7.51678340     -12.75092825      14.59759825       0.00234098       0.00628192      -0.00154560
H        9.85946798     -11.99274660      14.67170369       0.00020257       0.00296346       0.00225028
H       11.59249231      -6.09353107      13.54134715      -0.00031871       0.00266199       0.00179212
H       10.86212061      -5.81961336      15.13834332       0.00647614      -0.00315377       0.01370256
H       10.09348718      -4.01373987      13.79055476       0.00340665      -0.00086642       0.01259774
H        8.71863757      -5.15434277      13.80168480      -0.00045131      -0.00152921       0.01549921
H        9.27481351     -13.20843527       8.85411886       0.00749446       0.00195548      -0.00452736
H        8.33166294     -11.82066571       8.24699273       0.00415737      -0.00024842      -0.00626793
H       10.92449699     -11.74404711       7.96332439       0.00937781       0.00145528      -0.00472819
H       10.95853317     -11.45099200       9.71615308       0.00423809      -0.00413910       0.00208861
H       -0.92015267      -4.08520168       7.18189634       0.00109064       0.00040887       0.00082560
C        0.71449543      -4.49170868       9.13513416       0.00085365       0.00314766       0.00292914
H       -0.85046256      -5.99404150       9.39660172       0.00259834       0.00006886      -0.00201437
H       -1.36841983      -4.36590474       9.71306036      -0.00494212      -0.00329417      -0.00076909
C       -2.82362647      -4.57308110       7.72172378       0.00081278      -0.00002709      -0.00026018
C       -3.12186248      -3.12002331       8.07050913      -0.00013670       0.00024331       0.00007036
N       -4.55706953      -2.86144387       8.17025905      -0.00037146       0.00023866      -0.00005785
C       -5.25576464      -2.36797153       7.11064733       0.00022078       0.00001770      -0.00008106
C       -6.61341966      -2.29011482       7.12149596      -0.00051141       0.00004855       0.00002642
C       -7.31724531      -2.73928981       8.25275293      -0.00045478      -0.00005299       0.00020921
C       -5.22978147      -3.29599504       9.27445663       0.00015002      -0.00003308      -0.00001872
C       -6.58750372      -3.23972446       9.34553091      -0.00027883       0.00002270       0.00001510
H       -3.30823733      -5.23090198       8.45601022      -0.00000155       0.00035874      -0.00026170
H       -3.25709521      -4.80356715       6.74263914      -0.00068474       0.00003908      -0.00037324
H       -2.71102067      -2.45795139       7.30669462       0.00008211       0.00014685       0.00027395
H       -2.65510772      -2.85537113       9.02137268      -0.00036826      -0.00014867       0.00001356
H       -4.66814349      -2.03716041       6.26231771       0.00000249      -0.00008778       0.00010727
H       -7.14266200      -1.89032137       6.27008433       0.00000794       0.00001447      -0.00000883
H       -4.62468178      -3.69547302      10.08178854      -0.00006083      -0.00000091      -0.00004193
H       -7.11179013      -3.58644225      10.22489412      -0.00004025      -0.00001422       0.00004626
C        8.83691242      -3.40235225       9.07030834      -0.00954852       0.00843359       0.00537668
C        8.15095064      -3.43756616      11.77429631      -0.00607438       0.00554343      -0.01636340
C        7.45984434      -2.60582841      10.88623708       0.00574595      -0.00822037      -0.00572491
C        7.80170523      -2.58973776       9.54263380       0.01082429      -0.00718655       0.00033402
H        7.88438337      -3.43715858      12.81980007       0.00639731      -0.00547288      -0.00807232
H        6.65995544      -1.97471131      11.25634453       0.02076334      -0.01637182      -0.00187784
H        9.08325760      -3.39195507       8.02043737      -0.00325930       0.00820578       0.01100639
H        7.27337280      -1.94887048       8.84728496       0.01682547      -0.01396487       0.00843469
C        6.54198715     -13.07578956       9.78738027      -0.00781395      -0.00107715       0.00468736
C        5.87748123     -12.86139429      12.48823565      -0.00500210      -0.00307061      -0.00132214
C        4.98390792     -13.45641659      11.59093269       0.00114876      -0.00219625      -0.00113612
C        5.31695939     -13.56958290      10.25070662      -0.00207335       0.00015415       0.00742900
H        5.60617852     -12.77966122      13.52896165      -0.00274918      -0.00416648      -0.01157281
H        4.03423664     -13.83130696      11.95471461       0.00545937       0.00137877      -0.00035486
H        6.79010816     -13.17759643       8.74234437       0.00435005       0.00054282       0.00880585
H        4.63345685     -14.03636597       9.55095830       0.00589767       0.00200019       0.00935196
C        1.02422047      -7.27195679       7.76038646       0.00065508      -0.00224570       0.00017669
H        0.91710334      -5.54546642       6.42690382      -0.00196152      -0.00077996       0.00253591
H        0.39400722      -7.04470413       5.70938614       0.00369282       0.00478755      -0.00492309
C        1.69305988      -5.57255698       9.59552486       0.00131096      -0.00185993       0.00236600
H        0.74781245      -3.65594281       9.84223974      -0.00283033       0.00571710      -0.00258270
H        1.04653658      -4.07891876       8.17829582      -0.00107177       0.00344181       0.00114873
C        2.14270098      -6.53524810       8.50263898      -0.00126464       0.00144128       0.00080310
H        1.24082606      -6.13364610      10.41960164       0.00480023       0.00513598       0.00715241
H        2.58390799      -5.09254470      10.01560211       0.00306533       0.00047141       0.00066571
H        2.81394577      -7.27385263       8.95516821       0.00277473      -0.00072156      -0.00276546
H        2.75048203      -5.99200938       7.77089741       0.00012677      -0.00162666      -0.00118364
H        1.45242479      -8.17467465       7.31107603      -0.00639061      -0.00751945      -0.00024555
H        0.27934856      -7.63200768       8.47663971      -0.00161655      -0.00354764      -0.00058772
123
Properties=species:S:1:pos:R:3:forces:R:3 energy=-73148.29356943125 free_energy=-73148.29585310165 pbc="F F F"
C        0.35005358      -6.45689794       6.63236719       0.00091742      -0.00307228      -0.00164089
C       -0.75253646      -4.96780579       9.03983679       0.00013990      -0.00023984       0.00198404
N       -1.35904215      -4.87151085       7.67617711       0.00251085      -0.00142081       0.00024092
C       -1.11502273      -6.09671109       6.85757946       0.00113034      -0.00182152      -0.00219244
C       -8.79136022      -2.69007301       8.32985164       0.00533098       0.00203773      -0.00600599
C      -10.71380724      -2.17654674       7.05534145       0.00013566      -0.00001447      -0.00017616
C      -11.32879405      -2.93461167       6.06977210       0.00005293       0.00001341       0.00000751
C      -11.43540350      -1.32759060       7.88674035       0.00004082       0.00002322       0.00004885
C      -12.81197251      -1.20407839       7.70738874      -0.00002849      -0.00000446      -0.00002033
C      -13.43439375      -1.97259894       6.71860448      -0.00001699       0.00001985       0.00001431
C      -12.71448417      -2.84015324       5.89874458      -0.00005132      -0.00002283      -0.00003177
C      -13.39895082      -3.66226177       4.83883757       0.00001872      -0.00000453      -0.00000954
C      -13.63672983      -0.28751210       8.57441733       0.00001730       0.00000491       0.00005689
O       -9.44045102      -3.01644611       9.28532532      -0.00420101      -0.00192405       0.00563998
O       -9.32500232      -2.23300294       7.15701334      -0.00053972      -0.00009027       0.00032431
H       -1.59851054      -5.94182921       5.88474996      -0.00235957       0.00136819      -0.00075382
H       -1.63381494      -6.94210730       7.33306738      -0.00212373       0.00113842      -0.00080576
H      -10.74076612      -3.59598775       5.44656249      -0.00001851       0.00001539      -0.00001212
H      -10.91921810      -0.77342034       8.65866017      -0.00000504       0.00002048      -0.00003302
H      -14.50563494      -1.88891162       6.58638826       0.00003541       0.00001366      -0.00000258
H      -14.47554751      -3.48558689       4.82752681       0.00000641      -0.00000975      -0.00001649
H      -13.22302255      -4.72908690       5.00560912      -0.00000172       0.00000919      -0.00002880
H      -12.99734001      -3.42545050       3.84903738      -0.00000929      -0.00000501       0.00000723
H      -13.02040150       0.22589995       9.31421078      -0.00004922      -0.00000789      -0.00001228
H      -14.41218108      -0.85137558       9.10161112       0.00000900       0.00000886       0.00000606
H      -14.14776671       0.46497903       7.96616630      -0.00000641      -0.00000969       0.00001812
O       10.01009828      -7.33680495      13.97489910       0.00307370      -0.00118460       0.00639017
C       10.59289326      -6.05400846      14.07285185       0.00496352      -0.00153077       0.00824106
C        9.70396064      -4.99365397      13.46409333      -0.00047117      -0.00066209      -0.00346124
O        9.81257101      -5.12013830      12.05565559      -0.00730646       0.00769931      -0.01837742
C        9.29941396      -7.70258240      15.13680355      -0.00146525      -0.00214327       0.00110798
C        9.11665881      -4.23493284      11.28949470      -0.02564632       0.01205167      -0.01099529
C        9.46930833      -4.21491158       9.92575351      -0.01559478       0.01673772      -0.01339769
O       10.51005784      -5.02814101       9.57232094      -0.00961733       0.01654351       0.00094056
C       10.90261301      -5.05656769       8.20753332      -0.00886804      -0.00496739      -0.00195384
C        8.53456326      -8.97603453      14.87776758      -0.00060493      -0.00165784      -0.00007755
O        9.44325416     -10.00214365      14.55545413      -0.00099289      -0.00187242       0.00277935
C        8.99098561     -11.28841883      14.90426024      -0.00266436      -0.00171554      -0.00055571
C        7.73144183     -11.73838964      14.20092959       0.00180817      -0.00003597      -0.00097460
O        7.99378466     -11.79154843      12.81287295      -0.01198813      -0.00690940       0.00253940
C        7.04162252     -12.35862750      12.01693297      -0.00979877       0.00053388       0.00125778
C        7.36833107     -12.44756980      10.65026065      -0.01415527      -0.00178158       0.00395393
O        8.55421738     -11.87906255      10.28709497      -0.01073587       0.00182593       0.00476295
C        9.02246507     -12.12006008       8.96872929      -0.00027287       0.00138909       0.00109518
C       10.29879259     -11.32700430       8.79517581       0.00726962      -0.00523353      -0.00464313
O       10.03695281      -9.94931295       8.61795049       0.00612837      -0.00952697      -0.01734424
C        9.91163306      -9.58737193       7.25791108      -0.00341955       0.00407779      -0.00048971
C        9.36556850      -8.18813410       7.15846185      -0.00524580       0.00306094      -0.00117451
O       10.29662726      -7.28914798       7.71668348      -0.03614992       0.01855791      -0.02086121
C       10.00027276      -5.94979166       7.38812382      -0.00068203       0.00743949      -0.00173654
H       10.89054872      -9.63629987       6.76509827      -0.01284859      -0.00928875       0.00254309
H       11.91469980      -5.46751206       8.19705804       0.00010414       0.00843089      -0.00576182
H        7.83142410      -8.82305365      14.05176488       0.00098920      -0.00057776       0.00226261
H        9.99834281      -7.85596337      15.96794717      -0.00243915       0.00051201       0.00082234
H       10.94081273      -4.04143016       7.79386806       0.01122706      -0.00046444       0.00330092
H        9.23699888     -10.27684673       6.73123640       0.01148557      -0.00461707       0.00305054
H        7.95964977      -9.23258455      15.77757187       0.00082935       0.00108165      -0.00217063
H        8.59905909      -6.90680905      15.42992824       0.00213680       0.00105983      -0.00050137
H        8.81774197     -11.34577544      15.99139068       0.00339656      -0.00023428       0.00006016
H        8.94369776      -5.71698213       7.59501847       0.02960550      -0.00270823      -0.01204432
H        9.19218493      -7.94926197       6.09713863       0.00005599      -0.00793091       0.01991437
H        8.40552886      -8.11609669       7.68726121       0.01016273      -0.00282128      -0.00636719
H       10.17855663      -5.77864438       6.31630346       0.00151878       0.00333070       0.01838049
H        6.90410688     -11.04839979      14.40395364       0.00539038      -0.00515223      -0.00178510
H        7.46012707     -12.73143805      14.57880874       0.00245236       0.00651345      -0.00157536
H        9.80335492     -11.97459508      14.65351111       0.00019720       0.00310104       0.00232459
H       11.53847505      -6.07485575      13.52408584      -0.00031402       0.00277000       0.00182452
H       10.80819219      -5.80139774      15.12119623       0.00671729      -0.00325886       0.01420105
H       10.03961923      -3.99499295      13.77397986       0.00354258      -0.00089407       0.01314470
H        8.66470302      -5.13554142      13.78481813      -0.00047594      -0.00157805       0.01610148
H        9.22051086     -13.19171005       8.83609142       0.00779570       0.00201185      -0.00470264
H        8.27795814     -11.80364541       8.22870327       0.00429637      -0.00025132      -0.00650787
H       10.87094414     -11.72783012       7.94562232       0.00971511       0.00149624      -0.00492072
H       10.90453082     -11.43443767       9.69840572       0.00442302      -0.00429299       0.00219086
H       -0.92016046      -4.08526196       7.18201232       0.00115649       0.00045190       0.00084217
C        0.71442095      -4.49183610       9.13533035       0.00088006       0.00326321       0.00303937
H       -0.85064866      -5.99402966       9.39679225       0.00271276       0.00006779      -0.00210128
H       -1.36846452      -4.36580338       9.71314931      -0.00517403      -0.00343499      -0.00080015
C       -2.82365539      -4.57310482       7.72181029       0.00084145      -0.00003301      -0.00025275
C       -3.12186902      -3.12001436       8.07047672      -0.00014302       0.00026393       0.00003490
N       -4.55707055      -2.86141251       8.17022594      -0.00033879       0.00025338      -0.00008209
C       -5.25577255      -2.36801468       7.11058423       0.00009835      -0.00000447      -0.00001478
C       -6.61342874      -2.29014316       7.12144670      -0.00040591       0.00006293      -0.00002156
C       -7.31724081      -2.73922171       8.25274800      -0.00072670      -0.00008547       0.00034940
C       -5.22977039      -3.29586918       9.27446772       0.00003600      -0.00001881      -0.00003010
C       -6.58749230      -3.23957844       9.34555494      -0.00017560       0.00002330      -0.00001845
H       -3.30828045      -5.23085972       8.45614699       0.00000912       0.00038147      -0.00028948
H       -3.25711357      -4.80365735       6.74273793      -0.00071865       0.00004109      -0.00039042
H       -2.71103182      -2.45801400       7.30659638       0.00007933       0.00014333       0.00029980
H       -2.65509226      -2.85528404       9.02130821      -0.00037863      -0.00015235       0.00003238
H       -4.66816089      -2.03727675       6.26222205       0.00003676      -0.00007171       0.00006547
H       -7.14267776      -1.89041147       6.27001100      -0.00001487       0.00002196      -0.00002221
H       -4.62466369      -3.69528948      10.08182186      -0.00003442      -0.00001540      -0.00001318
H       -7.11176976      -3.58622259      10.22495305      -0.00004344      -0.00001796       0.00006157
C        8.77851709      -3.38651518       9.05325912      -0.00989743       0.00872849       0.00568035
C        8.09639396      -3.41878449      11.75830060      -0.00629745       0.00570566      -0.01715241
C        7.40388983      -2.58812575      10.87027302       0.00586081      -0.00854993      -0.00574613
C        7.74375467      -2.57358224       9.52613492       0.01130596      -0.00745482       0.00012720
H        7.83130525      -3.41713573      12.80417794       0.00663181      -0.00571128      -0.00834218
H        6.60438591      -1.95670268      11.24077363       0.02157166      -0.01697756      -0.00198117
H        9.02336284      -3.37734940       8.00303122      -0.00330125       0.00853158       0.01141429
H        7.21419894      -1.93365898       8.83081233       0.01745734      -0.01445047       0.00876951
C        6.48707769     -13.05682124       9.76843873      -0.00809843      -0.00110283       0.00476465
C        5.82131349     -12.84048413      12.46885616      -0.00519039      -0.00319846      -0.00144249
C        4.92759086     -13.43495062      11.57131765       0.00128877      -0.00225300      -0.00123930
C        5.26126792     -13.54909578      10.23131676      -0.00224674       0.00014954       0.00785327
H        5.54956010     -12.75800545      13.50941551      -0.00285600      -0.00431965      -0.01195678
H        3.97730492     -13.80865091      11.93473105       0.00562234       0.00139421      -0.00034922
H        6.73563039     -13.15940941       8.72357439       0.00452026       0.00054307       0.00913691
H        4.57763265     -14.01543452       9.53138607       0.00610020       0.00203182       0.00965268
C        1.02457012      -7.27183969       7.76007212       0.00067597      -0.00237274       0.00018379
H        0.91701014      -5.54543632       6.42649034      -0.00205097      -0.00080390       0.00264957
H        0.39367386      -7.04481121       5.70934015       0.00386742       0.00501072      -0.00513215
C        1.69289705      -5.57280095       9.59559755       0.00134560      -0.00193103       0.00252534
H        0.74780525      -3.65618668       9.84256666      -0.00295235       0.00598559      -0.00268340
H        1.04648809      -4.07896867       8.17853152      -0.00111698       0.00360073       0.00119937
C        2.14285955      -6.53501735       8.50246635      -0.00129844       0.00151664       0.00081386
H        1.24040461      -6.13429376      10.41925310       0.00501642       0.00536584       0.00746368
H        2.58357651      -5.09292172      10.01616582       0.00321572       0.00048859       0.00068531
H        2.81427998      -7.27357343       8.95481480       0.00289844      -0.00075567      -0.00288734
H        2.75049618      -5.99141264       7.77088293       0.00013763      -0.00170027      -0.00123546
H        1.45309794      -8.17429206       7.31054548      -0.00667213      -0.00786198      -0.00026543
H        0.27983412      -7.63226454       8.47628754      -0.00169689      -0.00370870      -0.00061147
123
Properties=species:S:1:pos:R:3:forces:R:3 energy=-73148.2933715564 free_energy=-73148.29585310165 pbc="F F F"
C        0.35003060      -6.45685547       6.63224290       0.00096735      -0.00319345      -0.00170067
C       -0.75263315      -4.96781482       9.03998172       0.00014536      -0.00028068       0.00206403
N       -1.35907199      -4.87155264       7.67630470       0.00264555      -0.00144548       0.00023890
C       -1.11502757      -6.09677700       6.85777325       0.00115621      -0.00189269      -0.00230557
C       -8.79135657      -2.68998505       8.32986243       0.00545664       0.00204264      -0.00602067
C      -10.71381179      -2.17653669       7.05533175       0.00017613      -0.00001073      -0.00018677
C      -11.32880132      -2.93464360       6.06979725      -0.00003821       0.00004357       0.00003266
C      -11.43540518      -1.32754177       7.88669450       0.00008939       0.00002581       0.00007072
C      -12.81197224      -1.20403671       7.70734183      -0.00011396       0.00001388      -0.00001186
C      -13.43439958      -1.97260049       6.71859370       0.00006562       0.00000674       0.00002062
C      -12.71449282      -2.84019192       5.89876977      -0.00001776      -0.00000805      -0.00001705
C      -13.39896309      -3.66234618       4.83890104       0.00000763      -0.00000274       0.00000429
C      -13.63672721      -0.28743093       8.57433320       0.00000438      -0.00002257      -0.00002586
O       -9.44043701      -3.01628517       9.28536706      -0.00424622      -0.00193861       0.00567834
O       -9.32500656      -2.23299128       7.15699897      -0.00060475      -0.00008005       0.00030971
H       -1.59871479      -5.94203019       5.88502459      -0.00245267       0.00141974      -0.00077897
H       -1.63361390      -6.94221350       7.33340941      -0.00221716       0.00117789      -0.00083617
H      -10.74077612      -3.59604693       5.44661499       0.00000527      -0.00000966      -0.00003792
H      -10.91921600      -0.77333673       8.65858804      -0.00001711       0.00000507      -0.00005601
H      -14.50563989      -1.88891857       6.58637737      -0.00000280       0.00001846      -0.00000594
H      -14.47555992      -3.48567138       4.82758695       0.00001181      -0.00001407      -0.00001857
H      -13.22303432      -4.72916374       5.00571837      -0.00000422       0.00000122      -0.00002997
H      -12.99735603      -3.42557757       3.84908952      -0.00000451      -0.00000194      -0.00000922
H      -13.02039658       0.22601233       9.31410048      -0.00002088       0.00002004       0.00003264
H      -14.41217749      -0.85127056       9.10155356       0.00000723       0.00000768       0.00000990
H      -14.14776560       0.46503385       7.96604981      -0.00000058      -0.00002239       0.00003250
O        9.95595602      -7.31812120      13.95726046       0.00315708      -0.00125758       0.00662162
C       10.53891078      -6.03541828      14.05564325       0.00518805      -0.00154757       0.00847113
C        9.65004949      -4.97481103      13.44730732      -0.00046051      -0.00066364      -0.00364298
O        9.75866946      -5.10093260      12.03887878      -0.00751162       0.00789762      -0.01892936
C        9.24529944      -7.68420080      15.11909558      -0.00151460      -0.00222207       0.00108883
C        9.06155063      -4.21654854      11.27291355      -0.02675502       0.01255956      -0.01121347
C        9.41239000      -4.19784363       9.90870645      -0.01617759       0.01732482      -0.01398826
O       10.45282073      -5.01127051       9.55476233      -0.00986445       0.01705980       0.00097644
C       10.84488168      -5.03942028       8.18982514      -0.00920570      -0.00511944      -0.00197232
C        8.47993077      -8.95724953      14.85962430      -0.00062436      -0.00172162      -0.00004473
O        9.38816784      -9.98376808      14.53728769      -0.00099844      -0.00191164       0.00286476
C        8.93515992     -11.26985572      14.88588089      -0.00273529      -0.00179577      -0.00053902
C        7.67559350     -11.71910552      14.18214504       0.00186884      -0.00000662      -0.00102359
O        7.93844701     -11.77259442      12.79418880      -0.01237983      -0.00713328       0.00265563
C        6.98620271     -12.33919180      11.99799534      -0.01020646       0.00056905       0.00131881
C        7.31356140     -12.42910516      10.63154198      -0.01471746      -0.00185959       0.00402808
O        8.50021387     -11.86198158      10.26883016      -0.01104462       0.00198144       0.00494087
C        8.96853863     -12.10325507       8.95056542      -0.00029099       0.00149077       0.00108433
C       10.24508246     -11.31052470       8.77723280       0.00752354      -0.00545120      -0.00481214
O        9.98345366      -9.93283622       8.59967862       0.00637481      -0.00983715      -0.01790309
C        9.85888901      -9.57109929       7.23949961      -0.00342801       0.00422215      -0.00049484
C        9.31153643      -8.17242170       7.13958159      -0.00553265       0.00314629      -0.00118266
O       10.24129869      -7.27257501       7.69854214      -0.03734094       0.01911533      -0.02148762
C        9.94290702      -5.93344566       7.37089489      -0.00076361       0.00771594      -0.00175376
H       10.83826775      -9.61906330       6.74750216      -0.01329713      -0.00960069       0.00261148
H       11.85729870      -5.44954643       8.17891854       0.00012784       0.00869726      -0.00598335
H        7.77702042      -8.80375273      14.03351581       0.00100077      -0.00060611       0.00230825
H        9.94429088      -7.83819381      15.95007374      -0.00252069       0.00052309       0.00085851
H       10.88198969      -4.02427173       7.77608290       0.01160461      -0.00047073       0.00337930
H        9.18531980     -10.26122238       6.71230133       0.01184780      -0.00476780       0.00316671
H        7.90471854      -9.21371676      15.75926452       0.00085766       0.00114144      -0.00225277
H        8.54525113      -6.88832552      15.41268099       0.00220427       0.00110384      -0.00052586
H        8.76156177     -11.32718727      15.97295522       0.00351249      -0.00023975       0.00005986
H        8.88620879      -5.70211683       7.57896918       0.03057795      -0.00276247      -0.01252647
H        9.13880993      -7.93368716       6.07809625       0.00002412      -0.00820068       0.02053215
H        8.35098330      -8.10134256       7.66762083       0.01052077      -0.00293022      -0.00659692
H       10.11995336      -5.76160385       6.29895458       0.00162384       0.00346374       0.01896200
H        6.84862342     -11.02855244      14.38477287       0.00557512      -0.00534161      -0.00184064
H        7.40347130     -12.71194646      14.56001914       0.00254611       0.00671766      -0.00160209
H        9.74724121     -11.95644283      14.63531845       0.00019720       0.00322308       0.00239472
H       11.48445878      -6.05618053      13.50682408      -0.00034978       0.00288060       0.00187343
H       10.75426357      -5.78318231      15.10404808       0.00695476      -0.00336464       0.01472183
H        9.98575127      -3.97624607      13.75740588       0.00368524      -0.00091088       0.01368543
H        8.61076903      -5.11673980      13.76795331      -0.00050811      -0.00162695       0.01668367
H        9.16620779     -13.17498477       8.81806447       0.00810009       0.00204256      -0.00488960
H        8.22425379     -11.78662477       8.21041421       0.00443342      -0.00025725      -0.00673482
H       10.81739099     -11.71161343       7.92792048       0.01002100       0.00155441      -0.00507405
H       10.85052821     -11.41788303       9.68065837       0.00459631      -0.00444624       0.00227956
H       -0.92016790      -4.08532152       7.18212812       0.00119084       0.00044427       0.00089426
C        0.71434634      -4.49196453       9.13552678       0.00090730       0.00343861       0.00315999
H       -0.85083474      -5.99401772       9.39698295       0.00282707       0.00008072      -0.00218984
H       -1.36850902      -4.36570220       9.71323795      -0.00540529      -0.00356625      -0.00082467
C       -2.82368418      -4.57312847       7.72189721       0.00088167      -0.00002899      -0.00024916
C       -3.12187531      -3.12000522       8.07044479      -0.00017360       0.00026989      -0.00005323
N       -4.55707106      -2.86138094       8.17019208      -0.00038922       0.00023636       0.00000819
C       -5.25578290      -2.36805839       7.11052262       0.00027108       0.00001860      -0.00009048
C       -6.61343545      -2.29017153       7.12139753      -0.00059700       0.00008944      -0.00005779
C       -7.31723831      -2.73915358       8.25274303      -0.00070745      -0.00009900       0.00037563
C       -5.22976136      -3.29574299       9.27447793       0.00024801      -0.00004002      -0.00001591
C       -6.58747878      -3.23943282       9.34558003      -0.00038373       0.00003523      -0.00001754
H       -3.30832353      -5.23081730       8.45628342       0.00000728       0.00039343      -0.00029739
H       -3.25713197      -4.80374764       6.74283678      -0.00075485       0.00004338      -0.00042015
H       -2.71104315      -2.45807673       7.30649822       0.00008126       0.00014074       0.00033013
H       -2.65507680      -2.85519709       9.02124350      -0.00038303      -0.00014463       0.00007613
H       -4.66817770      -2.03739287       6.26212585       0.00000734      -0.00008728       0.00010128
H       -7.14269418      -1.89050136       6.26993719       0.00001858       0.00000421       0.00001600
H       -4.62464534      -3.69510608      10.08185550      -0.00007187       0.00000817      -0.00006297
H       -7.11174933      -3.58600288      10.22501185      -0.00002418      -0.00001091       0.00004326
C        8.72012231      -3.37068067       9.03621224      -0.01043269       0.00913895       0.00621106
C        8.04183734      -3.40000048      11.74229968      -0.00641920       0.00574319      -0.01786793
C        7.34793639      -2.57042350      10.85430878       0.00593585      -0.00880682      -0.00590092
C        7.68580299      -2.55742759       9.50963958       0.01193541      -0.00784646      -0.00012159
H        7.77822995      -3.39711199      12.78854717       0.00685715      -0.00594589      -0.00859253
H        6.54881827      -1.93869459      11.22520036       0.02236053      -0.01757026      -0.00206967
H        8.96346638      -3.36274560       7.98563374      -0.00330415       0.00884870       0.01169858
H        7.15502608      -1.91845115       8.81434548       0.01805896      -0.01490589       0.00909890
C        6.43216818     -13.03785304       9.74949542      -0.00843529      -0.00109834       0.00504601
C        5.76514704     -12.81957322      12.44947545      -0.00535418      -0.00330220      -0.00157144
C        4.87127569     -13.41348404      11.55170116       0.00136101      -0.00234044      -0.00125450
C        5.20557661     -13.52860827      10.21192886      -0.00233072       0.00013739       0.00803053
H        5.49294314     -12.73634912      13.48986753      -0.00296124      -0.00446671      -0.01230094
H        3.92037619     -13.78599315      11.91474583       0.00581548       0.00142748      -0.00034870
H        6.68115112     -13.14122277       8.70480753       0.00470000       0.00052858       0.00938868
H        4.52180962     -13.99450249       9.51181289       0.00631715       0.00208145       0.01000215
C        1.02491974      -7.27172267       7.75975745       0.00073221      -0.00247928       0.00018960
H        0.91691687      -5.54540646       6.42607675      -0.00214364      -0.00083096       0.00276168
H        0.39334049      -7.04491820       5.70929453       0.00403996       0.00522089      -0.00536017
C        1.69273384      -5.57304476       9.59566995       0.00139907      -0.00202719       0.00268809
H        0.74779811      -3.65643021       9.84289370      -0.00307457       0.00623482      -0.00279829
H        1.04643959      -4.07901858       8.17876746      -0.00116301       0.00375660       0.00124851
C        2.14301844      -6.53478596       8.50229413      -0.00137325       0.00156265       0.00077174
H        1.23998350      -6.13494098      10.41890419       0.00522718       0.00559239       0.00778793
H        2.58324448      -5.09329925      10.01672919       0.00336622       0.00051270       0.00070734
H        2.81461393      -7.27329406       8.95446110       0.00303761      -0.00079611      -0.00299017
H        2.75051006      -5.99081624       7.77086893       0.00015166      -0.00176666      -0.00128568
H        1.45377126      -8.17390948       7.31001476      -0.00695845      -0.00818518      -0.00027916
H        0.28031975      -7.63252130       8.47593530      -0.00178894      -0.00388024      -0.00061999
123
Properties=species:S:1:pos:R:3:forces:R:3 energy=-73148.2931834131 free_energy=-73148.29585310165 pbc="F F F"
C        0.35000765      -6.45681334       6.63211836       0.00100486      -0.00328311      -0.00175683
C       -0.75273015      -4.96782406       9.04012608       0.00013043      -0.00029381       0.00219278
N       -1.35910142      -4.87159348       7.67643211       0.00273156      -0.00153304       0.00027001
C       -1.11503242      -6.09684250       6.85796709       0.00119686      -0.00199020      -0.00239497
C       -8.79135181      -2.68989734       8.32987423       0.00550396       0.00209503      -0.00616255
C      -10.71381615      -2.17652614       7.05532211       0.00013924      -0.00001642      -0.00019330
C      -11.32880933      -2.93467545       6.06982242      -0.00000095       0.00002849       0.00001538
C      -11.43540598      -1.32749306       7.88664881       0.00008659       0.00003314       0.00007525
C      -12.81197409      -1.20399475       7.70729464      -0.00006580       0.00001147      -0.00000486
C      -13.43440400      -1.97260207       6.71858348       0.00002128      -0.00001097      -0.00001144
C      -12.71450142      -2.84023056       5.89879501       0.00000381      -0.00000060      -0.00000232
C      -13.39897516      -3.66243029       4.83896457       0.00003046      -0.00002038       0.00001633
C      -13.63672532      -0.28735011       8.57424754       0.00001847      -0.00002038       0.00003039
O       -9.44042314      -3.01612410       9.28540815      -0.00433547      -0.00198398       0.00580720
O       -9.32501169      -2.23297958       7.15698454      -0.00058502      -0.00008738       0.00032777
H       -1.59891899      -5.94223135       5.88529906      -0.00255159       0.00147603      -0.00081754
H       -1.63341286      -6.94232004       7.33375138      -0.00230684       0.00122925      -0.00087078
H      -10.74078603      -3.59610633       5.44666727      -0.00001650       0.00000859      -0.00001994
H      -10.91921385      -0.77325326       8.65851570      -0.00002043       0.00000434      -0.00005837
H      -14.50564533      -1.88892535       6.58636651       0.00001046       0.00001742      -0.00000367
H      -14.47557209      -3.48575590       4.82764706      -0.00002670      -0.00000746      -0.00002040
H      -13.22304619      -4.72924084       5.00582754      -0.00000271       0.00001017      -0.00003297
H      -12.99737220      -3.42570471       3.84914167       0.00000110      -0.00000154      -0.00001805
H      -13.02039069       0.22612532       9.31399106      -0.00004051       0.00000491       0.00001102
H      -14.41217401      -0.85116575       9.10149603       0.00001589       0.00001254       0.00000640
H      -14.14776412       0.46508820       7.96593355      -0.00001185      -0.00000264       0.00001451
O        9.90181282      -7.29943753      13.93962244       0.00330682      -0.00129312       0.00673482
C       10.48492893      -6.01682763      14.03843338       0.00532466      -0.00161016       0.00873068
C        9.59613864      -4.95596772      13.43051858      -0.00051618      -0.00062108      -0.00371110
O        9.70476704      -5.08172479      12.02210022      -0.00768951       0.00808319      -0.01963878
C        9.19118444      -7.66581961      15.10138607      -0.00152649      -0.00225445       0.00119971
C        9.00644342      -4.19816293      11.25632702      -0.02798209       0.01307688      -0.01103994
C        9.35547000      -4.18077545       9.89166189      -0.01664752       0.01786264      -0.01477242
O       10.39558369      -4.99439909       9.53720366      -0.01014078       0.01759064       0.00101507
C       10.78714826      -5.02227361       8.17211802      -0.00950909      -0.00527188      -0.00199735
C        8.42529924      -8.93846444      14.84148125      -0.00072581      -0.00183356      -0.00011186
O        9.33308082      -9.96539207      14.51912113      -0.00102079      -0.00198817       0.00297555
C        8.87933432     -11.25129198      14.86750177      -0.00281388      -0.00183928      -0.00063260
C        7.61974597     -11.69982040      14.16336050       0.00191081      -0.00003400      -0.00105935
O        7.88310842     -11.75364170      12.77550435      -0.01275194      -0.00733811       0.00277686
C        6.93078119     -12.31975661      11.97905736      -0.01055586       0.00063282       0.00137222
C        7.25879058     -12.41064071      10.61282461      -0.01525164      -0.00191639       0.00412464
O        8.44620777     -11.84490202      10.25056683      -0.01137733       0.00213706       0.00513494
C        8.91461110     -12.08644952       8.93240224      -0.00026894       0.00150135       0.00110173
C       10.19137179     -11.29404522       8.75929043       0.00775146      -0.00561959      -0.00496000
O        9.92995391      -9.91635939       8.58140583       0.00665054      -0.01018000      -0.01837951
C        9.80614660      -9.55482515       7.22108886      -0.00363252       0.00436604      -0.00054479
C        9.25750411      -8.15670760       7.12070050      -0.00572532       0.00321865      -0.00118178
O       10.18596853      -7.25600045       7.68039887      -0.03854907       0.01966226      -0.02212319
C        9.88554009      -5.91710100       7.35366590      -0.00075194       0.00797296      -0.00174761
H       10.78598299      -9.60182557       6.72990731      -0.01364923      -0.00990437       0.00264290
H       11.79989536      -5.43158051       8.16077894       0.00013515       0.00895381      -0.00619593
H        7.72261689      -8.78445182      14.01526650       0.00105735      -0.00065000       0.00240668
H        9.89023879      -7.82042436      15.93220032      -0.00261773       0.00053765       0.00087728
H       10.82316552      -4.00711525       7.75829820       0.01196568      -0.00047097       0.00345738
H        9.13364260     -10.24559575       6.69336803       0.01224864      -0.00488664       0.00330239
H        7.84978696      -9.19484898      15.74095745       0.00089265       0.00121003      -0.00232626
H        8.49144330      -6.86984266      15.39543355       0.00225197       0.00114915      -0.00054757
H        8.70538095     -11.30859891      15.95451945       0.00362466      -0.00025025       0.00010570
H        8.82872412      -5.68725298       7.56291971       0.03145299      -0.00279739      -0.01299694
H        9.08543490      -7.91811153       6.05905389      -0.00001485      -0.00847422       0.02113703
H        8.29644052      -8.08659004       7.64797918       0.01085265      -0.00304527      -0.00681760
H       10.06134835      -5.74456537       6.28160823       0.00172676       0.00359733       0.01952579
H        6.79313986     -11.00870561      14.36559225       0.00575917      -0.00551123      -0.00188982
H        7.34681513     -12.69245439      14.54122886       0.00265562       0.00694437      -0.00162308
H        9.69112698     -11.93829050      14.61712543       0.00019589       0.00335293       0.00247744
H       11.43044170      -6.03750540      13.48956249      -0.00033746       0.00298053       0.00191020
H       10.70033475      -5.76496669      15.08690013       0.00719746      -0.00345786       0.01521980
H        9.93188334      -3.95749922      13.74083191       0.00381929      -0.00093953       0.01420749
H        8.55683471      -5.09793816      13.75108819      -0.00049559      -0.00166773       0.01724639
H        9.11190442     -13.15825948       8.80003712       0.00839198       0.00212171      -0.00506897
H        8.17055009     -11.76960437       8.19212521       0.00452305      -0.00024374      -0.00698736
H       10.76383691     -11.69539676       7.91021909       0.01034344       0.00159110      -0.00526365
H       10.79652492     -11.40132855       9.66291022       0.00476321      -0.00459139       0.00237197
H       -0.92017563      -4.08538188       7.18224417       0.00125981       0.00050132       0.00090629
C        0.71427132      -4.49209281       9.13572297       0.00091194       0.00359233       0.00327890
H       -0.85102101      -5.99400560       9.39717360       0.00293894       0.00009847      -0.00228548
H       -1.36855386      -4.36560061       9.71332726      -0.00562355      -0.00371831      -0.00087880
C       -2.82371293      -4.57315230       7.72198424       0.00090370      -0.00005384      -0.00030446
C       -3.12188189      -3.11999631       8.07041114      -0.00015256       0.00029063       0.00007141
N       -4.55707139      -2.86134976       8.17015939      -0.00045168       0.00026980      -0.00004940
C       -5.25579233      -2.36810170       7.11045992       0.00025219      -0.00000694      -0.00002635
C       -6.61344332      -2.29019969       7.12134782      -0.00059950       0.00008003      -0.00003073
C       -7.31723577      -2.73908559       8.25273888      -0.00067109      -0.00008386       0.00032771
C       -5.22975073      -3.29561715       9.27448903       0.00020534      -0.00002137      -0.00006241
C       -6.58746706      -3.23928715       9.34560462      -0.00032616       0.00003674      -0.00002237
H       -3.30836667      -5.23077485       8.45642006       0.00000852       0.00041193      -0.00030536
H       -3.25715047      -4.80383778       6.74293545      -0.00078281       0.00004493      -0.00042427
H       -2.71105446      -2.45813952       7.30640032       0.00009445       0.00016641       0.00031282
H       -2.65506106      -2.85510991       9.02117955      -0.00041626      -0.00016502       0.00002504
H       -4.66819477      -2.03750896       6.26202963       0.00001918      -0.00008504       0.00009259
H       -7.14271020      -1.89059142       6.26986372       0.00001600       0.00000669       0.00001097
H       -4.62462737      -3.69492254      10.08188895      -0.00005813      -0.00000325      -0.00003927
H       -7.11172852      -3.58578300      10.22507028      -0.00004284      -0.00002235       0.00007253
C        8.66172674      -3.35484785       9.01916917      -0.01101727       0.00957766       0.00677092
C        7.98728154      -3.38121570      11.72629653      -0.00643673       0.00577269      -0.01891883
C        7.29198549      -2.55272021      10.83833992       0.00594330      -0.00905544      -0.00563365
C        7.62785029      -2.54127473       9.49314953       0.01267567      -0.00826665      -0.00063515
H        7.72515653      -3.37708660      12.77290750       0.00704557      -0.00617138      -0.00873087
H        6.49326281      -1.92067602      11.20962951       0.02326370      -0.01809731      -0.00217421
H        8.90356852      -3.34814397       7.96824404      -0.00330272       0.00915081       0.01198799
H        7.09585397      -1.90324663       8.79788483       0.01863760      -0.01533404       0.00941828
C        6.37725682     -13.01888534       9.73055438      -0.00871861      -0.00109890       0.00520063
C        5.70898173     -12.79866178      12.43009292      -0.00554814      -0.00341629      -0.00160471
C        4.81496343     -13.39201613      11.53208310       0.00139928      -0.00242919      -0.00129151
C        5.14988629     -13.50812036      10.19253986      -0.00246558       0.00012105       0.00831163
H        5.43632757     -12.71469187      13.47031856      -0.00304408      -0.00461604      -0.01272623
H        3.86345028     -13.76333383      11.89475857       0.00602866       0.00146165      -0.00035737
H        6.62667059     -13.12303657       8.68604193       0.00487459       0.00051921       0.00965938
H        4.46598767     -13.97356959       9.49224025       0.00653192       0.00212411       0.01032188
C        1.02526967      -7.27160573       7.75944243       0.00075405      -0.00262305       0.00019515
H        0.91682340      -5.54537697       6.42566306      -0.00223564      -0.00086084       0.00287543
H        0.39300716      -7.04502505       5.70924957       0.00421084       0.00541554      -0.00561097
C        1.69256692      -5.57329126       9.59574064       0.00145952      -0.00210499       0.00281442
H        0.74779112      -3.65667404       9.84322051      -0.00319654       0.00647965      -0.00290699
H        1.04639094      -4.07906866       8.17900388      -0.00120178       0.00391825       0.00127871
C        2.14317657      -6.53455511       8.50212096      -0.00142905       0.00159019       0.00080738
H        1.23956180      -6.13558864      10.41855477       0.00539279       0.00577213       0.00813177
H        2.58290613      -5.09368351      10.01729169       0.00349917       0.00049981       0.00073133
H        2.81494778      -7.27301458       8.95410782       0.00314891      -0.00081843      -0.00311681
H        2.75052358      -5.99021986       7.77085534       0.00017469      -0.00182049      -0.00135695
H        1.45444429      -8.17352642       7.30948415      -0.00724349      -0.00851869      -0.00030372
H        0.28080560      -7.63277803       8.47558237      -0.00186772      -0.00404304      -0.00064298
123
Properties=species:S:1:pos:R:3:forces:R:3 energy=-73148.29297256285 free_energy=-73148.29585310165 pbc="F F F"
C        0.34998464      -6.45677082       6.63199400       0.00103855      -0.00341685      -0.00182770
C       -0.75282729      -4.96783325       9.04027107       0.00009115      -0.00029788       0.00225969
N       -1.35913114      -4.87163499       7.67655984       0.00285012      -0.00157417       0.00024819
C       -1.11503716      -6.09690852       6.85816058       0.00123280      -0.00204325      -0.00248814
C       -8.79133893      -2.68980551       8.32987413       0.00371460       0.00140187      -0.00412024
C      -10.71382029      -2.17651549       7.05531282       0.00014251      -0.00004245      -0.00016463
C      -11.32881662      -2.93470787       6.06984716      -0.00011480       0.00008583       0.00005889
C      -11.43540594      -1.32744437       7.88660344      -0.00002138       0.00003338       0.00004074
C      -12.81197602      -1.20395316       7.70724714       0.00002599       0.00002383       0.00003311
C      -13.43440867      -1.97260401       6.71857271      -0.00003350       0.00001806       0.00001168
C      -12.71450986      -2.84026846       5.89882082       0.00009692      -0.00005263      -0.00003374
C      -13.39898699      -3.66251514       4.83902820      -0.00004709       0.00003767       0.00000334
C      -13.63672288      -0.28726895       8.57416332      -0.00000857      -0.00002778      -0.00003008
O       -9.44041716      -3.01596694       9.28546060      -0.00289146      -0.00131081       0.00386187
O       -9.32501717      -2.23296804       7.15697040      -0.00041753      -0.00006229       0.00024414
H       -1.59912308      -5.94243241       5.88557389      -0.00265005       0.00152738      -0.00084889
H       -1.63321172      -6.94242625       7.33409350      -0.00239789       0.00126600      -0.00090445
H      -10.74079607      -3.59616555       5.44671965       0.00001876      -0.00002109      -0.00004536
H      -10.91921192      -0.77316979       8.65844319      -0.00000737       0.00000723      -0.00003759
H      -14.50565124      -1.88893206       6.58635565       0.00002840       0.00001285      -0.00000457
H      -14.47558497      -3.48584028       4.82770721       0.00003847      -0.00002237      -0.00002191
H      -13.22305804      -4.72931763       5.00593667       0.00000444      -0.00002220      -0.00002498
H      -12.99738816      -3.42583176       3.84919358      -0.00000138      -0.00000488      -0.00001082
H      -13.02038536       0.22623799       9.31388140      -0.00001866       0.00001488       0.00002578
H      -14.41217004      -0.85106068       9.10143803       0.00000244       0.00000409       0.00002153
H      -14.14776305       0.46514270       7.96581693       0.00000060      -0.00001026       0.00002930
O        9.84767000      -7.28075350      13.92198365       0.00340276      -0.00135334       0.00694032
C       10.43094587      -5.99823714      14.02122391       0.00553983      -0.00161290       0.00889972
C        9.54222714      -4.93712387      13.41372859      -0.00051421      -0.00064266      -0.00385231
O        9.65086355      -5.06251412      12.00531835      -0.00786215       0.00825432      -0.02017236
C        9.13707006      -7.64743816      15.08367762      -0.00162648      -0.00234014       0.00119843
C        8.95133473      -4.17977669      11.23974208      -0.02901933       0.01354366      -0.01144400
C        9.29854954      -4.16370643       9.87461375      -0.01714206       0.01828168      -0.01505375
O       10.33834575      -4.97752646       9.51964566      -0.01043200       0.01815856       0.00101185
C       10.72941245      -5.00512715       8.15441162      -0.00972998      -0.00544685      -0.00198340
C        8.37066721      -8.91968002      14.82333828      -0.00074488      -0.00189650      -0.00014597
O        9.27799279      -9.94701628      14.50095505      -0.00101221      -0.00203824       0.00306243
C        8.82350872     -11.23272886      14.84912203      -0.00290731      -0.00188708      -0.00064412
C        7.56389768     -11.68053510      14.14457575       0.00195456      -0.00007284      -0.00109494
O        7.82776862     -11.73468919      12.75682078      -0.01312810      -0.00756058       0.00283122
C        6.87536012     -12.30032164      11.96011953      -0.01093650       0.00068569       0.00141525
C        7.20401653     -12.39217831      10.59410602      -0.01561493      -0.00184868       0.00437903
O        8.39219944     -11.82782349      10.23230374      -0.01171792       0.00226480       0.00528598
C        8.86068321     -12.06964532       8.91424031      -0.00034523       0.00157003       0.00110471
C       10.13765991     -11.27756604       8.74134705       0.00802767      -0.00583571      -0.00504276
O        9.87645394      -9.89988190       8.56313409       0.00689414      -0.01044536      -0.01894599
C        9.75340164      -9.53854903       7.20267798      -0.00364240       0.00452971      -0.00052059
C        9.20347331      -8.14099294       7.10181834      -0.00594491       0.00331140      -0.00120932
O       10.13063601      -7.23942470       7.66225297      -0.03969973       0.02018261      -0.02269435
C        9.82817300      -5.90075668       7.33643833      -0.00079606       0.00818133      -0.00183795
H       10.73369731      -9.58458662       6.71231287      -0.01408103      -0.01020158       0.00272301
H       11.74248926      -5.41361405       8.14263909       0.00011075       0.00921461      -0.00640719
H        7.66821385      -8.76515099      13.99701757       0.00107842      -0.00068357       0.00246618
H        9.83618574      -7.80265460      15.91432567      -0.00266675       0.00054495       0.00094118
H       10.76434075      -3.98996065       7.74051374       0.01231914      -0.00046787       0.00353249
H        9.08196696     -10.22996680       6.67443639       0.01258411      -0.00503916       0.00341344
H        7.79485551      -9.17598108      15.72264972       0.00090709       0.00127308      -0.00237543
H        8.43763522      -6.85136014      15.37818610       0.00231847       0.00119315      -0.00057694
H        8.64920005     -11.29000990      15.93608313       0.00373902      -0.00025893       0.00012289
H        8.77124311      -5.67239078       7.54686979       0.03232276      -0.00282250      -0.01345836
H        9.03206017      -7.90253519       6.04001242      -0.00006401      -0.00874267       0.02171552
H        8.24189993      -8.07183894       7.62833635       0.01116503      -0.00314949      -0.00703069
H       10.00274143      -5.72752896       6.26426391       0.00182270       0.00373163       0.02011140
H        6.73765727     -10.98885891      14.34641144       0.00592691      -0.00566898      -0.00193061
H        7.29015928     -12.67296190      14.52243824       0.00276499       0.00716909      -0.00164071
H        9.63501132     -11.92013719      14.59893249       0.00020333       0.00346858       0.00254648
H       11.37642486      -6.01883052      13.47230079      -0.00037155       0.00308807       0.00196010
H       10.64640580      -5.74675106      15.06975209       0.00741927      -0.00355405       0.01572581
H        9.87801523      -3.93875268      13.72425739       0.00395320      -0.00094116       0.01473429
H        8.50290121      -5.07913630      13.73422244      -0.00053121      -0.00169968       0.01780950
H        9.05760066     -13.14153373       8.78201000       0.00868231       0.00217633      -0.00525123
H        8.11684551     -11.75258304       8.17383618       0.00467335      -0.00025470      -0.00719211
H       10.71028218     -11.67918007       7.89251794       0.01065239       0.00163821      -0.00545366
H       10.74252218     -11.38477389       9.64516269       0.00491169      -0.00474590       0.00242939
H       -0.92018307      -4.08544169       7.18235980       0.00129505       0.00049315       0.00095758
C        0.71419517      -4.49222117       9.13591877       0.00091326       0.00374963       0.00343228
H       -0.85120738      -5.99399350       9.39736416       0.00304730       0.00009893      -0.00236780
H       -1.36859887      -4.36549901       9.71341629      -0.00585426      -0.00385580      -0.00090778
C       -2.82374198      -4.57317625       7.72207076       0.00094763      -0.00003044      -0.00028943
C       -3.12188844      -3.11998738       8.07037954      -0.00017866       0.00030851      -0.00002041
N       -4.55707247      -2.86131813       8.17012581      -0.00037134       0.00026673      -0.00004691
C       -5.25580061      -2.36814535       7.11039800       0.00013340       0.00002000      -0.00006258
C       -6.61345178      -2.29022781       7.12129816      -0.00048435       0.00007426      -0.00003282
C       -7.31723428      -2.73901733       8.25273397      -0.00044465      -0.00009388       0.00030780
C       -5.22973960      -3.29549088       9.27449888       0.00010693      -0.00004956       0.00002730
C       -6.58745508      -3.23914192       9.34563043      -0.00027311       0.00006467      -0.00008952
H       -3.30840978      -5.23073229       8.45655665       0.00000407       0.00042017      -0.00031629
H       -3.25716897      -4.80392803       6.74303414      -0.00082036       0.00004480      -0.00045303
H       -2.71106570      -2.45820204       7.30630218       0.00008904       0.00015359       0.00035243
H       -2.65504570      -2.85502296       9.02111452      -0.00041902      -0.00016407       0.00006586
H       -4.66821178      -2.03762515       6.26193355       0.00002483      -0.00008827       0.00009536
H       -7.14272616      -1.89068155       6.26979039      -0.00000039       0.00001531      -0.00000543
H       -4.62460921      -3.69473913      10.08192257      -0.00007515       0.00000859      -0.00006683
H       -7.11170791      -3.58556314      10.22512882      -0.00007997      -0.00003425       0.00010138
C        8.60332901      -3.33901627       9.00213200      -0.01143488       0.00994037       0.00699253
C        7.93272725      -3.36242905      11.71028390      -0.00655510       0.00577121      -0.01945090
C        7.23603622      -2.53501633      10.82237436       0.00608283      -0.00920808      -0.00593013
C        7.56989927      -2.52512435       9.47666038       0.01315674      -0.00856634      -0.00070071
H        7.67208471      -3.35705960      12.75726055       0.00729238      -0.00641111      -0.00900227
H        6.43772414      -1.90264453      11.19406076       0.02419292      -0.01845993      -0.00217825
H        8.84366944      -3.33354532       7.95086204      -0.00333371       0.00945584       0.01235243
H        7.03668230      -1.88804520       8.78143047       0.01921628      -0.01574799       0.00971941
C        6.32234524     -12.99991714       9.71161563      -0.00911403      -0.00119444       0.00521330
C        5.65281725     -12.77774988      12.41070959      -0.00571254      -0.00351601      -0.00165899
C        4.75865163     -13.37054708      11.51246458       0.00148565      -0.00251877      -0.00137037
C        5.09419632     -13.48763217      10.17315058      -0.00259170       0.00012834       0.00863695
H        5.37971361     -12.69303393      13.45076720      -0.00313118      -0.00476007      -0.01311010
H        3.80652832     -13.74067265      11.87476889       0.00620860       0.00148659      -0.00035903
H        6.57218859     -13.10485075       8.66727811       0.00504701       0.00051589       0.00994857
H        4.41016697     -13.95263585       9.47266751       0.00673224       0.00215229       0.01061307
C        1.02561912      -7.27148848       7.75912727       0.00078823      -0.00278982       0.00016426
H        0.91672988      -5.54534766       6.42524919      -0.00232220      -0.00087225       0.00298440
H        0.39267380      -7.04513226       5.70920412       0.00437875       0.00562247      -0.00583289
C        1.69239569      -5.57354033       9.59580956       0.00146932      -0.00223276       0.00287805
H        0.74778445      -3.65691851       9.84354745      -0.00331841       0.00671026      -0.00302641
H        1.04634250      -4.07911889       8.17924025      -0.00124286       0.00407742       0.00130152
C        2.14333378      -6.53432503       8.50194709      -0.00150396       0.00163502       0.00082150
H        1.23913925      -6.13623671      10.41820444       0.00551468       0.00592542       0.00847746
H        2.58255936      -5.09407709      10.01785311       0.00366209       0.00047459       0.00079862
H        2.81528142      -7.27273503       8.95375464       0.00326352      -0.00085083      -0.00322999
H        2.75053665      -5.98962349       7.77084236       0.00018490      -0.00188002      -0.00141336
H        1.45511762      -8.17314360       7.30895313      -0.00753550      -0.00885338      -0.00033348
H        0.28129155      -7.63303477       8.47522947      -0.00196032      -0.00421093      -0.00066309
123
Properties=species:S:1:pos:R:3:forces:R:3 energy=-73148.29273900564 free_energy=-73148.29585310165 pbc="F F F"
C        0.34996170      -6.45672815       6.63187013       0.00106653      -0.00360291      -0.00197436
C       -0.75292530      -4.96784200       9.04041564       0.00005970      -0.00028733       0.00233203
N       -1.35916077      -4.87167659       7.67668715       0.00294626      -0.00161957       0.00027549
C       -1.11504203      -6.09697452       6.85835436       0.00127485      -0.00210989      -0.00259876
C       -8.79133497      -2.68971758       8.32988550       0.00382442       0.00142761      -0.00421294
C      -10.71382452      -2.17650522       7.05530293       0.00010246      -0.00001784      -0.00015160
C      -11.32882537      -2.93473939       6.06987261      -0.00000894       0.00004739       0.00003755
C      -11.43540674      -1.32739567       7.88655772       0.00004579       0.00003007       0.00005096
C      -12.81197663      -1.20391088       7.70720067      -0.00006258      -0.00001192      -0.00002223
C      -13.43441462      -1.97260563       6.71856206       0.00009131       0.00000226       0.00001633
C      -12.71451707      -2.84030730       5.89884619      -0.00005460      -0.00000674      -0.00001633
C      -13.39900004      -3.66259891       4.83909190       0.00005263      -0.00001049       0.00001740
C      -13.63671989      -0.28718832       8.57407750      -0.00003410      -0.00000421       0.00002302
O       -9.44040309      -3.01580603       9.28550208      -0.00296009      -0.00133852       0.00394499
O       -9.32502219      -2.23295627       7.15695600      -0.00041616      -0.00007042       0.00025338
H       -1.59932723      -5.94263359       5.88584877      -0.00274357       0.00157998      -0.00088245
H       -1.63301042      -6.94253221       7.33443533      -0.00249420       0.00129360      -0.00092751
H      -10.74080595      -3.59622489       5.44677195       0.00000357      -0.00000876      -0.00003493
H      -10.91921012      -0.77308636       8.65837069      -0.00001105       0.00000484      -0.00004140
H      -14.50565625      -1.88893894       6.58634475      -0.00000970       0.00001702      -0.00000655
H      -14.47559672      -3.48592498       4.82776732      -0.00002290      -0.00000558      -0.00001921
H      -13.22306987      -4.72939490       5.00604582      -0.00000342       0.00000641      -0.00003303
H      -12.99740415      -3.42595890       3.84924547      -0.00000579      -0.00000528      -0.00001423
H      -13.02037988       0.22635075       9.31377191      -0.00002680       0.00001081       0.00001223
H      -14.41216684      -0.85095607       9.10138091       0.00002844       0.00002025      -0.00000647
H      -14.14776195       0.46519759       7.96570032       0.00000877      -0.00002718       0.00003663
O        9.79352694      -7.26207072      13.90434631       0.00354018      -0.00141430       0.00711422
C       10.37696477      -5.97964835      14.00401661       0.00565475      -0.00163865       0.00907522
C        9.48831668      -4.91828134      13.39694151      -0.00055861      -0.00055337      -0.00412601
O        9.59695535      -5.04329934      11.98853225      -0.00797209       0.00833595      -0.02058017
C        9.08295523      -7.62905720      15.06596875      -0.00177288      -0.00240676       0.00123942
C        8.89622546      -4.16138824      11.22315176      -0.03010616       0.01400390      -0.01158664
C        9.24162972      -4.14663746       9.85756732      -0.01768351       0.01884172      -0.01573157
O       10.28110752      -4.96065216       9.50208552      -0.01072359       0.01868260       0.00113773
C       10.67167546      -4.98798214       8.13670576      -0.01001966      -0.00553778      -0.00206316
C        8.31603377      -8.90089646      14.80519630      -0.00067031      -0.00188744      -0.00025520
O        9.22290545      -9.92864017      14.48278811      -0.00104910      -0.00213230       0.00317538
C        8.76768148     -11.21416492      14.83074186      -0.00297925      -0.00196290      -0.00065498
C        7.50804887     -11.66125078      14.12579091       0.00202549      -0.00003165      -0.00113106
O        7.77242818     -11.71573713      12.73813671      -0.01349324      -0.00777152       0.00294816
C        6.81993675     -12.28088720      11.94118132      -0.01116669       0.00080836       0.00145042
C        7.14924232     -12.37371511      10.57539013      -0.01613730      -0.00191484       0.00443745
O        8.33818865     -11.81074683      10.21404237      -0.01202953       0.00242007       0.00545752
C        8.80675385     -12.05284062       8.89607870      -0.00038052       0.00163101       0.00109625
C       10.08394741     -11.26108606       8.72340518       0.00826931      -0.00602806      -0.00520624
O        9.82295354      -9.88340477       8.54486068       0.00715785      -0.01074004      -0.01941720
C        9.70065814      -9.52227141       7.18426848      -0.00375977       0.00460339      -0.00054681
C        9.14944278      -8.12527739       7.08293570      -0.00617197       0.00344729      -0.00123534
O       10.07530186      -7.22284689       7.64410487      -0.04082566       0.02066004      -0.02326748
C        9.77080578      -5.88441465       7.31921002      -0.00087282       0.00841749      -0.00187007
H       10.68140832      -9.56734682       6.69471984      -0.01445240      -0.01048616       0.00277419
H       11.68508098      -5.39564692       8.12449900       0.00014146       0.00944246      -0.00661873
H        7.61381126      -8.74585069      13.97876843       0.00109404      -0.00072475       0.00254147
H        9.78213251      -7.78488502      15.89645131      -0.00272664       0.00054312       0.00100460
H       10.70551538      -3.97280757       7.72272963       0.01267041      -0.00050312       0.00360014
H        9.03029284     -10.21433523       6.65550589       0.01296185      -0.00514013       0.00355251
H        7.73992443      -9.15711245      15.70434159       0.00088577       0.00130451      -0.00238021
H        8.38382718      -6.83287806      15.36093895       0.00239827       0.00121485      -0.00060613
H        8.59301866     -11.27142091      15.91764739       0.00385523      -0.00025891       0.00010601
H        8.71376500      -5.65753010       7.53081973       0.03320796      -0.00284864      -0.01392064
H        8.97868548      -7.88695810       6.02097072      -0.00010306      -0.00900313       0.02228624
H        8.18736143      -8.05708860       7.60869261       0.01146939      -0.00326263      -0.00724044
H        9.94413280      -5.71049464       6.24692260       0.00193188       0.00386345       0.02065934
H        6.68217543     -10.96901266      14.32723069       0.00609034      -0.00584062      -0.00197751
H        7.23350346     -12.65346796      14.50364749       0.00286187       0.00735402      -0.00165460
H        9.57889563     -11.90198375      14.58073910       0.00020089       0.00360224       0.00262064
H       11.32240806      -6.00015590      13.45503962      -0.00033597       0.00317951       0.00199513
H       10.59247697      -5.72853535      15.05260497       0.00766769      -0.00365256       0.01626315
H        9.82414690      -3.92000575      13.70768192       0.00409105      -0.00097848       0.01525184
H        8.44896888      -5.06033430      13.71735555      -0.00056543      -0.00174820       0.01838323
H        9.00329653     -13.12480788       8.76398296       0.00896888       0.00223815      -0.00542460
H        8.06314134     -11.73556184       8.15554727       0.00479152      -0.00025676      -0.00740749
H       10.65672705     -11.66296357       7.87481662       0.01093579       0.00169076      -0.00561029
H       10.68851851     -11.36821939       9.62741421       0.00508088      -0.00489940       0.00252070
H       -0.92019074      -4.08550175       7.18247553       0.00134647       0.00051203       0.00099022
C        0.71411821      -4.49235015       9.13611448       0.00089741       0.00386731       0.00354221
H       -0.85139387      -5.99398142       9.39755492       0.00315119       0.00010328      -0.00245768
H       -1.36864382      -4.36539738       9.71350538      -0.00609107      -0.00399733      -0.00094349
C       -2.82377086      -4.57319984       7.72215746       0.00097413      -0.00004764      -0.00030958
C       -3.12189503      -3.11997829       8.07034711      -0.00016859       0.00031924      -0.00002372
N       -4.55707324      -2.86128645       8.17009185      -0.00038528       0.00023699       0.00005908
C       -5.25580934      -2.36818907       7.11033630       0.00007641       0.00004721      -0.00012147
C       -6.61345984      -2.29025595       7.12124850      -0.00046360       0.00006789      -0.00002246
C       -7.31723134      -2.73894962       8.25272975      -0.00048900      -0.00007784       0.00028884
C       -5.22972941      -3.29536523       9.27451075       0.00012803      -0.00001061      -0.00006425
C       -6.58744262      -3.23899569       9.34565403      -0.00032663       0.00002627      -0.00000026
H       -3.30845301      -5.23068984       8.45669305       0.00000605       0.00044003      -0.00033032
H       -3.25718741      -4.80401830       6.74313309      -0.00085442       0.00005198      -0.00046676
H       -2.71107692      -2.45826478       7.30620411       0.00009793       0.00016409       0.00036389
H       -2.65503010      -2.85493599       9.02105003      -0.00044481      -0.00017190       0.00005789
H       -4.66822890      -2.03774130       6.26183744       0.00002779      -0.00009085       0.00010010
H       -7.14274235      -1.89077161       6.26971698       0.00000147       0.00001820      -0.00001065
H       -4.62459127      -3.69455544      10.08195550      -0.00005642      -0.00000424      -0.00004190
H       -7.11168748      -3.58534352      10.22518781      -0.00005553      -0.00001594       0.00005754
C        8.54493000      -3.32318572       8.98509565      -0.01194540       0.01027281       0.00763436
C        7.87817319      -3.34364133      11.69426816      -0.00667079       0.00583671      -0.02027603
C        7.18008861      -2.51730993      10.80640459       0.00622064      -0.00938201      -0.00586897
C        7.51194635      -2.50897456       9.46017650       0.01383132      -0.00896717      -0.00102854
H        7.61901520      -3.33703134      12.74160356       0.00752637      -0.00665591      -0.00919235
H        6.38219923      -1.88460133      11.17849413       0.02521463      -0.01872057      -0.00219103
H        8.78376848      -3.31894877       7.93348853      -0.00332105       0.00976100       0.01253881
H        6.97751118      -1.87284689       8.76498255       0.01974427      -0.01610765       0.00999659
C        6.26743111     -12.98095073       9.69267642      -0.00932885      -0.00116606       0.00534596
C        5.59665542     -12.75683656      12.39132546      -0.00603157      -0.00368970      -0.00174490
C        4.70234193     -13.34907770      11.49284411       0.00157773      -0.00260603      -0.00144774
C        5.03850795     -13.46714288      10.15376102      -0.00279462       0.00010696       0.00899196
H        5.32310140     -12.67137517      13.43121371      -0.00321834      -0.00489702      -0.01345177
H        3.74960858     -13.71800996      11.85477795       0.00642226       0.00152345      -0.00036857
H        6.51770519     -13.08666516       8.64851651       0.00521792       0.00050269       0.01021026
H        4.35434716     -13.93170141       9.45309441       0.00693518       0.00218246       0.01090963
C        1.02596894      -7.27137231       7.75881078       0.00079099      -0.00294484       0.00017913
H        0.91663623      -5.54531854       6.42483513      -0.00240120      -0.00087288       0.00309212
H        0.39234051      -7.04523988       5.70915860       0.00454117       0.00586666      -0.00600132
C        1.69222106      -5.57379149       9.59587650       0.00148680      -0.00235134       0.00301075
H        0.74777788      -3.65716342       9.84387404      -0.00343588       0.00695461      -0.00311944
H        1.04629412      -4.07916912       8.17947707      -0.00128728       0.00423752       0.00132203
C        2.14349002      -6.53409636       8.50177357      -0.00158752       0.00169918       0.00075824
H        1.23871617      -6.13688501      10.41785320       0.00560027       0.00605858       0.00880621
H        2.58220604      -5.09447925      10.01841419       0.00378560       0.00039991       0.00085379
H        2.81561437      -7.27245484       8.95340110       0.00338895      -0.00090253      -0.00333498
H        2.75054984      -5.98902677       7.77082963       0.00016901      -0.00196291      -0.00143778
H        1.45579070      -8.17275976       7.30842219      -0.00781984      -0.00921522      -0.00038035
H        0.28177727      -7.63329158       8.47487662      -0.00203059      -0.00437492      -0.00071129
123
Properties=species:S:1:pos:R:3:forces:R:3 energy=-73148.29247949764 free_energy=-73148.29585310165 pbc="F F F"
C        0.34993840      -6.45668597       6.63174524       0.00110845      -0.00371665      -0.00202319
C       -0.75302372      -4.96785095       9.04056078       0.00003335      -0.00026376       0.00238140
N       -1.35919039      -4.87171743       7.67681446       0.00302547      -0.00171938       0.00029576
C       -1.11504663      -6.09704051       6.85854795       0.00129983      -0.00217402      -0.00269794
C       -8.79133861      -2.68963259       8.32990544       0.00539147       0.00203670      -0.00601766
C      -10.71382888      -2.17649475       7.05529395       0.00014228      -0.00003742      -0.00021973
C      -11.32883401      -2.93477110       6.06989786      -0.00000155       0.00002992       0.00002229
C      -11.43540720      -1.32734708       7.88651197       0.00003583       0.00004566       0.00007811
C      -12.81197831      -1.20386929       7.70715326      -0.00001121       0.00001131       0.00000274
C      -13.43441893      -1.97260751       6.71855131      -0.00005341       0.00002891       0.00002420
C      -12.71452584      -2.84034553       5.89887183       0.00005472      -0.00004154      -0.00004011
C      -13.39901166      -3.66268339       4.83915551      -0.00004852       0.00002360       0.00000858
C      -13.63671824      -0.28710735       8.57399305       0.00001236      -0.00001157       0.00001993
O       -9.44038319      -3.01564211       9.28553505      -0.00422773      -0.00193069       0.00566045
O       -9.32502583      -2.23294464       7.15694140      -0.00057995      -0.00008327       0.00032437
H       -1.59953122      -5.94283476       5.88612351      -0.00284147       0.00162946      -0.00091130
H       -1.63280927      -6.94263870       7.33477755      -0.00258018       0.00134494      -0.00096289
H      -10.74081523      -3.59628462       5.44682394      -0.00002298       0.00001767      -0.00001207
H      -10.91920819      -0.77300287       8.65829840      -0.00001407       0.00000784      -0.00004989
H      -14.50566194      -1.88894575       6.58633387       0.00003548       0.00001298      -0.00000278
H      -14.47560964      -3.48600934       4.82782754       0.00003671      -0.00002109      -0.00002072
H      -13.22308165      -4.72947183       5.00615496       0.00000276      -0.00001822      -0.00002677
H      -12.99742009      -3.42608601       3.84929751       0.00000242      -0.00000270      -0.00001776
H      -13.02037419       0.22646369       9.31366245      -0.00003812       0.00000376       0.00000365
H      -14.41216276      -0.85085086       9.10132279       0.00000563       0.00000898       0.00001066
H      -14.14776070       0.46525195       7.96558394      -0.00000750      -0.00000675       0.00002287
O        9.73938467      -7.24338864      13.88671011       0.00366465      -0.00148234       0.00731082
C       10.32298408      -5.96106057      13.98680936       0.00581598      -0.00163341       0.00931777
C        9.43440537      -4.89943736      13.38015365      -0.00054377      -0.00056577      -0.00434911
O        9.54304492      -5.02408208      11.97174383      -0.00815865       0.00849399      -0.02108872
C        9.02883905      -7.61067697      15.04826074      -0.00176042      -0.00250749       0.00125419
C        8.84111750      -4.14299867      11.20655704      -0.03124484       0.01445629      -0.01155883
C        9.18470948      -4.12956800       9.84052070      -0.01827097       0.01944553      -0.01640463
O       10.22386804      -4.94377631       9.48452702      -0.01090717       0.01914990       0.00118840
C       10.61393701      -4.97083765       8.11899967      -0.01030576      -0.00568259      -0.00212407
C        8.26140210      -8.88211157      14.78705228      -0.00078124      -0.00198221      -0.00015287
O        9.16781603      -9.91026501      14.46462254      -0.00100130      -0.00218129       0.00322607
C        8.71185429     -11.19560071      14.81236105      -0.00306875      -0.00202632      -0.00061215
C        7.45220127     -11.64196618      14.10700592       0.00203109      -0.00002676      -0.00119579
O        7.71708609     -11.69678609      12.71945284      -0.01380506      -0.00794846       0.00303316
C        6.76451507     -12.26145210      11.92224202      -0.01166677       0.00081253       0.00160968
C        7.09446618     -12.35525359      10.55667417      -0.01656967      -0.00192249       0.00451565
O        8.28417388     -11.79367197      10.19578124      -0.01234663       0.00257355       0.00564146
C        8.75282320     -12.03603527       8.87791912      -0.00034344       0.00168180       0.00109971
C       10.03023350     -11.24460608       8.70546245       0.00853252      -0.00626761      -0.00531897
O        9.76945289      -9.86692750       8.52658737       0.00740699      -0.01099634      -0.01989061
C        9.64791487      -9.50599230       7.16585900      -0.00393510       0.00474256      -0.00052571
C        9.09541344      -8.10955978       7.06405246      -0.00645891       0.00351012      -0.00125313
O       10.01996540      -7.20626878       7.62595423      -0.04188025       0.02117920      -0.02379051
C        9.71343702      -5.86807375       7.30198202      -0.00090918       0.00864935      -0.00188516
H       10.62911642      -9.55010591       6.67712811      -0.01475150      -0.01076624       0.00279217
H       11.62767042      -5.37767944       8.10635848       0.00015517       0.00966603      -0.00682057
H        7.55940916      -8.72655082      13.96052013       0.00111208      -0.00075986       0.00257905
H        9.72807876      -7.76711574      15.87857689      -0.00282756       0.00054466       0.00104356
H       10.64668924      -3.95565670       7.70494542       0.01300311      -0.00050920       0.00365534
H        8.97862029     -10.19870190       6.63657677       0.01331012      -0.00526040       0.00367352
H        7.68499243      -9.13824425      15.68603446       0.00093545       0.00138693      -0.00249417
H        8.33001949      -6.81439707      15.34369179       0.00242461       0.00127918      -0.00061592
H        8.53683735     -11.25283100      15.89921129       0.00396613      -0.00026269       0.00009530
H        8.65629165      -5.64267095       7.51476901       0.03402490      -0.00285776      -0.01437051
H        8.92531120      -7.87138023       6.00192961      -0.00014879      -0.00925960       0.02283692
H        8.13282529      -8.04233967       7.58904789       0.01181222      -0.00338041      -0.00747090
H        9.88552259      -5.69346202       6.22958377       0.00204398       0.00399212       0.02117038
H        6.62669360     -10.94916664      14.30804977       0.00627793      -0.00600925      -0.00202262
H        7.17684765     -12.63397335      14.48485596       0.00296683       0.00753959      -0.00165249
H        9.52277910     -11.88383031      14.56254540       0.00020922       0.00371690       0.00268038
H       11.26839175      -5.98148193      13.43777873      -0.00032487       0.00326226       0.00205401
H       10.53854863      -5.71031997      15.03545896       0.00791277      -0.00376060       0.01677234
H        9.77027872      -3.90125896      13.69110590       0.00423291      -0.00099210       0.01575880
H        8.39503734      -5.04153236      13.70048829      -0.00061434      -0.00178517       0.01895116
H        8.94899245     -13.10808233       8.74595567       0.00925179       0.00230891      -0.00559064
H        8.00943745     -11.71854033       8.13725924       0.00485771      -0.00023703      -0.00766247
H       10.60317144     -11.64674692       7.85711547       0.01120529       0.00173685      -0.00576322
H       10.63451492     -11.35166501       9.60966594       0.00522121      -0.00504813       0.00257846
H       -0.92019833      -4.08556188       7.18259128       0.00140445       0.00054764       0.00101330
C        0.71404062      -4.49248007       9.13630989       0.00085787       0.00405696       0.00364389
H       -0.85158056      -5.99396910       9.39774540       0.00324561       0.00008662      -0.00253557
H       -1.36868888      -4.36529551       9.71359440      -0.00633918      -0.00412983      -0.00096678
C       -2.82380004      -4.57322388       7.72224446       0.00101879      -0.00003041      -0.00031578
C       -3.12190148      -3.11996933       8.07031399      -0.00018176       0.00033069      -0.00004706
N       -4.55707373      -2.86125516       8.17005917      -0.00046217       0.00027400       0.00000723
C       -5.25581922      -2.36823245       7.11027387       0.00021380       0.00002772      -0.00009441
C       -6.61346707      -2.29028410       7.12119883      -0.00060916       0.00006258       0.00001507
C       -7.31722782      -2.73888165       8.25272510      -0.00065088      -0.00008702       0.00034285
C       -5.22971941      -3.29523892       9.27452062       0.00021207      -0.00003499      -0.00003064
C       -6.58743073      -3.23885020       9.34567952      -0.00032139       0.00005632      -0.00007094
H       -3.30849614      -5.23064739       8.45682968       0.00000929       0.00045469      -0.00034969
H       -3.25720597      -4.80410848       6.74323160      -0.00089066       0.00004852      -0.00048817
H       -2.71108819      -2.45832742       7.30610613       0.00009384       0.00016127       0.00038717
H       -2.65501459      -2.85484894       9.02098574      -0.00045195      -0.00017661       0.00007629
H       -4.66824600      -2.03785750       6.26174144       0.00002288      -0.00009379       0.00010608
H       -7.14275834      -1.89086165       6.26964345       0.00000368       0.00002065      -0.00001834
H       -4.62457290      -3.69437209      10.08198928      -0.00008367       0.00000869      -0.00006446
H       -7.11166663      -3.58512347      10.22524569      -0.00007781      -0.00003722       0.00011236
C        8.48652908      -3.30735598       8.96806419      -0.01236258       0.01054862       0.00813817
C        7.82361879      -3.32485141      11.67824682      -0.00669008       0.00585245      -0.02121618
C        7.12414197      -2.49960192      10.79043205       0.00630814      -0.00949603      -0.00566745
C        7.45399393      -2.49282714       9.44369785       0.01441509      -0.00926114      -0.00150979
H        7.56594783      -3.31700172      12.72593649       0.00774228      -0.00689830      -0.00933555
H        6.32668541      -1.86654742      11.16292904       0.02632049      -0.01890288      -0.00219712
H        8.72386627      -3.30435408       7.91612128      -0.00332992       0.01006851       0.01277898
H        6.91833998      -1.85765114       8.74854091       0.02031374      -0.01650822       0.01033024
C        6.21251699     -12.96198362       9.67373877      -0.00961465      -0.00116748       0.00548903
C        5.54049299     -12.73592343      12.37194138      -0.00617769      -0.00382114      -0.00204721
C        4.64603289     -13.32760771      11.47322169       0.00179845      -0.00257438      -0.00131226
C        4.98282023     -13.44665256      10.13437263      -0.00298613       0.00002857       0.00912547
H        5.26649080     -12.64971566      13.41165838      -0.00331956      -0.00503283      -0.01374960
H        3.69269320     -13.69534530      11.83478441       0.00654387       0.00151579      -0.00036422
H        6.46322062     -13.06848002       8.62975664       0.00538522       0.00048627       0.01046044
H        4.29852854     -13.91076647       9.43352149       0.00717261       0.00223908       0.01123963
C        1.02631808      -7.27125644       7.75849485       0.00079380      -0.00307930       0.00014358
H        0.91654251      -5.54528951       6.42442086      -0.00249416      -0.00090043       0.00320170
H        0.39200731      -7.04534700       5.70911366       0.00470673       0.00605984      -0.00624947
C        1.69204418      -5.57404387       9.59594103       0.00149252      -0.00253130       0.00319442
H        0.74777157      -3.65740900       9.84420069      -0.00355266       0.00715765      -0.00323522
H        1.04624605      -4.07921941       8.17971382      -0.00133852       0.00439285       0.00134946
C        2.14364534      -6.53386760       8.50159822      -0.00168642       0.00169986       0.00074891
H        1.23829245      -6.13753365      10.41750167       0.00567117       0.00618313       0.00909974
H        2.58184763      -5.09488901      10.01897573       0.00391362       0.00030342       0.00092334
H        2.81594713      -7.27217459       8.95304832       0.00349006      -0.00093194      -0.00345085
H        2.75056238      -5.98843002       7.77081788       0.00017505      -0.00201672      -0.00150036
H        1.45646384      -8.17237601       7.30789083      -0.00810049      -0.00960398      -0.00043685
H        0.28226325      -7.63354856       8.47452329      -0.00211304      -0.00454792      -0.00074974
123
Properties=species:S:1:pos:R:3:forces:R:3 energy=-73148.292190795 free_energy=-73148.29585310165 pbc="F F F"
C        0.34991517      -6.45664376       6.63162063       0.00114185      -0.00385450      -0.00207952
C       -0.75312255      -4.96785955       9.04070481      -0.00001400      -0.00027129       0.00247891
N       -1.35922036      -4.87175927       7.67694155       0.00314265      -0.00173380       0.00030327
C       -1.11505151      -6.09710632       6.85874126       0.00134748      -0.00227118      -0.00274551
C       -8.79133345      -2.68954423       8.32991457       0.00517434       0.00196063      -0.00578082
C      -10.71383380      -2.17648445       7.05528430       0.00017732      -0.00003468      -0.00020030
C      -11.32884159      -2.93480301       6.06992289       0.00000679       0.00003248       0.00002098
C      -11.43540877      -1.32729846       7.88646616       0.00008446       0.00004998       0.00009230
C      -12.81197801      -1.20382738       7.70710641      -0.00013590       0.00001028      -0.00001889
C      -13.43442494      -1.97260899       6.71854092       0.00012755      -0.00000954       0.00000644
C      -12.71453304      -2.84038408       5.89889733      -0.00008756      -0.00000840      -0.00001937
C      -13.39902492      -3.66276755       4.83921917       0.00007069      -0.00000489       0.00001574
C      -13.63671561      -0.28702641       8.57390754       0.00003174      -0.00001902       0.00002591
O       -9.44037026      -3.01548150       9.28557792      -0.00405754      -0.00185688       0.00544250
O       -9.32503026      -2.23293307       7.15692727      -0.00056404      -0.00008121       0.00031632
H       -1.59973491      -5.94303605       5.88639903      -0.00295797       0.00168609      -0.00098521
H       -1.63260815      -6.94274485       7.33511968      -0.00266525       0.00138817      -0.00100379
H      -10.74082552      -3.59634373       5.44687648      -0.00000838       0.00000519      -0.00002263
H      -10.91920617      -0.77291929       8.65822607      -0.00001734       0.00000181      -0.00005547
H      -14.50566714      -1.88895256       6.58632298      -0.00002730       0.00001873      -0.00000597
H      -14.47562156      -3.48609388       4.82788764      -0.00001979      -0.00000938      -0.00001968
H      -13.22309335      -4.72954921       5.00626421      -0.00001014       0.00001269      -0.00003463
H      -12.99743595      -3.42621300       3.84934919      -0.00001341      -0.00000864      -0.00000462
H      -13.02036872       0.22657628       9.31355283      -0.00004417       0.00000628       0.00000606
H      -14.41215959      -0.85074611       9.10126568       0.00001727       0.00001385       0.00000265
H      -14.14775965       0.46530676       7.96546737      -0.00000544      -0.00000969       0.00002228
O        9.68524331      -7.22470618      13.86907405       0.00375775      -0.00157422       0.00750836
C       10.26900161      -5.94247209      13.96960140       0.00601685      -0.00165260       0.00955643
C        9.38049519      -4.88059356      13.36336386      -0.00065047      -0.00051188      -0.00451279
O        9.48913372      -5.00486216      11.95495380      -0.00834280       0.00866061      -0.02170467
C        8.97472392      -7.59229698      15.03055291      -0.00184288      -0.00257510       0.00124477
C        8.78600928      -4.12460792      11.18995968      -0.03231379       0.01486612      -0.01152137
C        9.12778717      -4.11249704       9.82347356      -0.01868182       0.01983898      -0.01695013
O       10.16662882      -4.92689943       9.46696794      -0.01114452       0.01965582       0.00127077
C       10.55619686      -4.95369358       8.10129393      -0.01054931      -0.00585398      -0.00214982
C        8.20676921      -8.86332828      14.76891039      -0.00076330      -0.00200891      -0.00024584
O        9.11272756      -9.89188917      14.44645589      -0.00102615      -0.00225592       0.00334284
C        8.65602579     -11.17703663      14.79398185      -0.00312793      -0.00209308      -0.00075023
C        7.39635232     -11.62268053      14.08822006       0.00212538      -0.00005752      -0.00115764
O        7.66174360     -11.67783573      12.70076972      -0.01414508      -0.00814575       0.00309932
C        6.70909109     -12.24201789      11.90330497      -0.01195419       0.00089353       0.00156665
C        7.03968822     -12.33679256      10.53795797      -0.01690429      -0.00185390       0.00474000
O        8.23015762     -11.77659780      10.17752191      -0.01270652       0.00270545       0.00583738
C        8.69889077     -12.01923164       8.85976020      -0.00033498       0.00181178       0.00105596
C        9.97651931     -11.22812676       8.68751942       0.00874591      -0.00647253      -0.00536887
O        9.71595167      -9.85044959       8.50831416       0.00766394      -0.01127565      -0.02036911
C        9.59517134      -9.48971222       7.14745081      -0.00405195       0.00491846      -0.00053620
C        9.04138415      -8.09384076       7.04516811      -0.00665388       0.00353885      -0.00123857
O        9.96462727      -7.18968862       7.60780209      -0.04295081       0.02167380      -0.02432609
C        9.65606843      -5.85173382       7.28475410      -0.00098674       0.00884771      -0.00190972
H       10.57682263      -9.53286510       6.65953722      -0.01510640      -0.01105840       0.00284693
H       11.57025782      -5.35971194       8.08821807       0.00013941       0.00990299      -0.00702926
H        7.50500722      -8.70725107      13.94227151       0.00113821      -0.00080614       0.00265375
H        9.67402415      -7.74934657      15.86070201      -0.00288350       0.00054133       0.00113072
H       10.58786222      -3.93850854       7.68716162       0.01333928      -0.00049202       0.00369955
H        8.92694988     -10.18306654       6.61764929       0.01365232      -0.00538624       0.00379514
H        7.63006090      -9.11937567      15.66772634       0.00093060       0.00142749      -0.00251647
H        8.27621138      -6.79591650      15.32644492       0.00248429       0.00131927      -0.00063487
H        8.48065603     -11.23424146      15.88077369       0.00406377      -0.00026865       0.00016255
H        8.59882159      -5.62781351       7.49871828       0.03485036      -0.00286943      -0.01481639
H        8.87193679      -7.85580161       5.98288854      -0.00019403      -0.00949493       0.02335873
H        8.07829164      -8.02759163       7.56940200       0.01209689      -0.00348028      -0.00767611
H        9.82691118      -5.67643142       6.21224745       0.00215921       0.00412202       0.02167179
H        6.57121299     -10.92932129      14.28886905       0.00641449      -0.00614674      -0.00206262
H        7.12019212     -12.61447832      14.46606418       0.00306740       0.00774694      -0.00167147
H        9.46666211     -11.86567609      14.54435180       0.00018830       0.00385326       0.00276325
H       11.21437591      -5.96280838      13.42051795      -0.00031607       0.00335476       0.00209889
H       10.48462032      -5.69210492      15.01831270       0.00814035      -0.00386048       0.01724774
H        9.71641060      -3.88251233      13.67452944       0.00437940      -0.00100093       0.01627228
H        8.34110574      -5.02273044      13.68362099      -0.00060712      -0.00181745       0.01949357
H        8.89468841     -13.09135608       8.72792845       0.00953519       0.00232308      -0.00576223
H        7.95573323     -11.70151815       8.11897095       0.00495917      -0.00023879      -0.00787423
H       10.54961547     -11.63052966       7.83941448       0.01148902       0.00178183      -0.00595760
H       10.58051140     -11.33511026       9.59191728       0.00535989      -0.00518951       0.00263216
H       -0.92020603      -4.08562203       7.18270706       0.00144580       0.00055227       0.00105561
C        0.71396240      -4.49261012       9.13650469       0.00084535       0.00417284       0.00368605
H       -0.85176738      -5.99395722       9.39793619       0.00334452       0.00010327      -0.00263181
H       -1.36873419      -4.36519334       9.71368365      -0.00658105      -0.00427032      -0.00101249
C       -2.82382886      -4.57324730       7.72233113       0.00103686      -0.00005532      -0.00035192
C       -3.12190803      -3.11996043       8.07028178      -0.00019193       0.00035655      -0.00006992
N       -4.55707464      -2.86122388       8.17002621      -0.00043130       0.00028139       0.00000961
C       -5.25582781      -2.36827583       7.11021165       0.00013036       0.00003773      -0.00011325
C       -6.61347599      -2.29031245       7.12114967      -0.00053501       0.00006676       0.00000630
C       -7.31722474      -2.73881338       8.25272041      -0.00065964      -0.00008023       0.00031018
C       -5.22970876      -3.29511282       9.27453122       0.00018883      -0.00004265      -0.00001395
C       -6.58741830      -3.23870450       9.34570378      -0.00033796       0.00004800      -0.00003905
H       -3.30853930      -5.23060499       8.45696642       0.00000938       0.00047276      -0.00036341
H       -3.25722444      -4.80419884       6.74333013      -0.00092580       0.00005568      -0.00049350
H       -2.71109941      -2.45839013       7.30600808       0.00009512       0.00016175       0.00040841
H       -2.65499913      -2.85476194       9.02092103      -0.00046512      -0.00017900       0.00009093
H       -4.66826303      -2.03797368       6.26164530       0.00002571      -0.00009690       0.00011246
H       -7.14277442      -1.89095178       6.26957010      -0.00000314       0.00002065      -0.00001679
H       -4.62455487      -3.69418849      10.08202250      -0.00007882       0.00000792      -0.00006486
H       -7.11164629      -3.58490383      10.22530485      -0.00007055      -0.00003296       0.00010026
C        8.42812869      -3.29152896       8.95103768      -0.01292145       0.01097836       0.00854124
C        7.76906531      -3.30605961      11.66221859      -0.00669921       0.00582193      -0.02209766
C        7.06819489      -2.48189248      10.77446171       0.00647587      -0.00956786      -0.00578249
C        7.39604100      -2.47668081       9.42722165       0.01503792      -0.00966499      -0.00169420
H        7.51288227      -3.29697060      12.71025988       0.00794525      -0.00713541      -0.00942200
H        6.27117825      -1.84848770      11.14736272       0.02740792      -0.01899619      -0.00215948
H        8.66396228      -3.28976105       7.89876201      -0.00332317       0.01036003       0.01302470
H        6.85917015      -1.84245935       8.73210660       0.02081816      -0.01682944       0.01059034
C        6.15760212     -12.94301719       9.65480226      -0.01000266      -0.00124627       0.00548304
C        5.48433234     -12.71500954      12.35255388      -0.00637590      -0.00392298      -0.00201845
C        4.58972764     -13.30613566      11.45360007       0.00180703      -0.00270724      -0.00145751
C        4.92713234     -13.42616298      10.11498267      -0.00308082       0.00005625       0.00950038
H        5.20988195     -12.62805550      13.39210122      -0.00339431      -0.00516950      -0.01412676
H        3.63578029     -13.67267926      11.81478935       0.00676637       0.00155574      -0.00037440
H        6.40873464     -13.05029521       8.61099821       0.00555139       0.00047427       0.01075150
H        4.24271134     -13.88983036       9.41394855       0.00733931       0.00224386       0.01148869
C        1.02666683      -7.27114098       7.75817852       0.00081028      -0.00322571       0.00006888
H        0.91644851      -5.54526031       6.42400625      -0.00258156      -0.00091788       0.00330734
H        0.39167433      -7.04545395       5.70906863       0.00487385       0.00625885      -0.00649125
C        1.69186704      -5.57429748       9.59600514       0.00151896      -0.00263659       0.00330708
H        0.74776548      -3.65765531       9.84452728      -0.00366659       0.00739571      -0.00331759
H        1.04619820      -4.07926964       8.17995081      -0.00139257       0.00453683       0.00140877
C        2.14379949      -6.53363925       8.50142304      -0.00177923       0.00171508       0.00074534
H        1.23786915      -6.13818188      10.41714849       0.00570047       0.00626315       0.00943664
H        2.58148705      -5.09530366      10.01953816       0.00402368       0.00016551       0.00099415
H        2.81627941      -7.27189384       8.95269550       0.00358450      -0.00095899      -0.00356814
H        2.75057472      -5.98783311       7.77080680       0.00016959      -0.00207779      -0.00155019
H        1.45713694      -8.17199221       7.30735951      -0.00839442      -0.00997305      -0.00048783
H        0.28274919      -7.63380576       8.47416997      -0.00221346      -0.00473145      -0.00077261
123
Properties=species:S:1:pos:R:3:forces:R:3 energy=-73148.29186965385 free_energy=-73148.29585310165 pbc="F F F"
C        0.34989181      -6.45660195       6.63149621       0.00117773      -0.00392747      -0.00219253
C       -0.75322160      -4.96786824       9.04084924      -0.00004295      -0.00031428       0.00252993
N       -1.35925011      -4.87180040       7.67706891       0.00321269      -0.00183833       0.00033021
C       -1.11505655      -6.09717258       6.85893568       0.00138041      -0.00232828      -0.00288510
C       -8.79132656      -2.68945571       8.32992425       0.00479886       0.00186174      -0.00548592
C      -10.71383868      -2.17647436       7.05527414       0.00017542       0.00001055      -0.00012523
C      -11.32884959      -2.93483463       6.06994824       0.00001627      -0.00000793      -0.00002420
C      -11.43540884      -1.32724944       7.88642088      -0.00000121       0.00002399       0.00004131
C      -12.81198029      -1.20378520       7.70705968      -0.00004268      -0.00002420      -0.00004205
C      -13.43442972      -1.97261063       6.71853033       0.00010163      -0.00000793       0.00001323
C      -12.71454149      -2.84042306       5.89892218      -0.00006449       0.00003552       0.00002837
C      -13.39903679      -3.66285168       4.83928322       0.00000012      -0.00002348      -0.00000989
C      -13.63671320      -0.28694552       8.57382283       0.00000617       0.00000364       0.00002843
O       -9.44035830      -3.01532142       9.28562180      -0.00379079      -0.00174103       0.00510524
O       -9.32503579      -2.23292122       7.15691252      -0.00049108      -0.00009724       0.00032830
H       -1.59993879      -5.94323740       5.88667377      -0.00304145       0.00173254      -0.00099194
H       -1.63240684      -6.94285099       7.33546165      -0.00276691       0.00142014      -0.00102530
H      -10.74083552      -3.59640295       5.44692894      -0.00002173       0.00001528      -0.00001292
H      -10.91920441      -0.77283605       8.65815332       0.00000129       0.00001384      -0.00003579
H      -14.50567216      -1.88895941       6.58631216      -0.00001290       0.00001714      -0.00000743
H      -14.47563381      -3.48617840       4.82794776       0.00000876      -0.00001111      -0.00001935
H      -13.22310525      -4.72962623       5.00637336      -0.00000201       0.00000659      -0.00003328
H      -12.99745200      -3.42634004       3.84940114      -0.00000559      -0.00000718      -0.00001151
H      -13.02036315       0.22668911       9.31344318      -0.00004311       0.00000604       0.00000781
H      -14.41215570      -0.85064111       9.10120760       0.00001252       0.00000862       0.00001218
H      -14.14775841       0.46536111       7.96535096      -0.00000041      -0.00000953       0.00002406
O        9.63110074      -7.20602413      13.85143885       0.00392369      -0.00162128       0.00763213
C       10.21502066      -5.92388430      13.95239279       0.00612408      -0.00162625       0.00982222
C        9.32658423      -4.86174920      13.34657260      -0.00065392      -0.00049591      -0.00468194
O        9.43522120      -4.98563907      11.93816045      -0.00847495       0.00877741      -0.02222717
C        8.92060812      -7.57391714      15.01284441      -0.00192803      -0.00264398       0.00130468
C        8.73090207      -4.10621658      11.17335975      -0.03345295       0.01533462      -0.01157416
C        9.07086634      -4.09542779       9.80642728      -0.01920044       0.02034263      -0.01743889
O       10.10938866      -4.91002125       9.44940997      -0.01128101       0.02006745       0.00130260
C       10.49845496      -4.93655143       8.08358871      -0.01081926      -0.00594220      -0.00218368
C        8.15213734      -8.84454367      14.75076707      -0.00083166      -0.00211120      -0.00018524
O        9.05763792      -9.87351454      14.42829027      -0.00100541      -0.00232947       0.00341028
C        8.60019791     -11.15847206      14.77560033      -0.00320274      -0.00212944      -0.00071439
C        7.34050423     -11.60339565      14.06943479       0.00216103      -0.00007799      -0.00123221
O        7.60639991     -11.65888591      12.68208598      -0.01446629      -0.00832257       0.00321245
C        6.65366750     -12.22258369      11.88436612      -0.01228237       0.00097913       0.00164545
C        6.98491080     -12.31833100      10.51924455      -0.01751143      -0.00197902       0.00473571
O        8.17613774     -11.75952608      10.15926370      -0.01291931       0.00291109       0.00597632
C        8.64495805     -12.00242653       8.84160162      -0.00035608       0.00181316       0.00108671
C        9.92280581     -11.21164728       8.66957742       0.00894356      -0.00663638      -0.00553831
O        9.66245013      -9.83397210       8.49003991       0.00792859      -0.01153958      -0.02079332
C        9.54242672      -9.47342923       7.12904319      -0.00412124       0.00504839      -0.00050843
C        8.98735571      -8.07812101       7.02628402      -0.00692031       0.00364149      -0.00132149
O        9.90928780      -7.17310684       7.58964747      -0.04397154       0.02209926      -0.02482140
C        9.59869962      -5.83539576       7.26752643      -0.00105174       0.00907540      -0.00191854
H       10.52452696      -9.51562358       6.64194770      -0.01545064      -0.01135112       0.00289406
H       11.51284300      -5.34174370       8.07007738       0.00015915       0.01010211      -0.00722873
H        7.45060590      -8.68795162      13.92402324       0.00114761      -0.00083966       0.00268196
H        9.61996967      -7.73157732      15.84282685      -0.00295373       0.00053935       0.00118933
H       10.52903473      -3.92136212       7.66937815       0.01365470      -0.00052297       0.00374919
H        8.87528133     -10.16742900       6.59872392       0.01396878      -0.00551310       0.00389435
H        7.57512925      -9.10050714      15.64941884       0.00097078       0.00150275      -0.00260407
H        8.22240380      -6.77743649      15.30919783       0.00253857       0.00135471      -0.00065529
H        8.42447443     -11.21565151      15.86233692       0.00416738      -0.00027159       0.00014279
H        8.54135547      -5.61295750       7.48266727       0.03564502      -0.00288567      -0.01526248
H        8.81856270      -7.84022238       5.96384775      -0.00022685      -0.00974043       0.02392084
H        8.02376074      -8.01284506       7.54975451       0.01239143      -0.00358823      -0.00787084
H        9.76829799      -5.65940287       6.19491374       0.00227022       0.00425152       0.02215258
H        6.51573286     -10.90947636      14.26968833       0.00656850      -0.00629262      -0.00210099
H        7.06353658     -12.59498225      14.44727228       0.00316932       0.00793518      -0.00166884
H        9.41054422     -11.84752167      14.52615818       0.00019869       0.00396980       0.00281966
H       11.16035955      -5.94413471      13.40325721      -0.00027962       0.00342785       0.00212251
H       10.43069182      -5.67388946      15.00116675       0.00836348      -0.00396607       0.01768589
H        9.66254255      -3.86376595      13.65795273       0.00452261      -0.00100839       0.01677790
H        8.28717471      -5.00392817      13.66675264      -0.00066089      -0.00185261       0.02004481
H        8.84038407     -13.07463017       8.70990136       0.00980653       0.00239885      -0.00593285
H        7.90202918     -11.68449626       8.10068319       0.00504544      -0.00021956      -0.00810713
H       10.49605896     -11.61431238       7.82171327       0.01175580       0.00183407      -0.00611239
H       10.52650713     -11.31855548       9.57416797       0.00552363      -0.00533449       0.00272966
H       -0.92021384      -4.08568221       7.18282287       0.00150803       0.00059489       0.00107514
C        0.71388425      -4.49274105       9.13669874       0.00081816       0.00434558       0.00385993
H       -0.85195432      -5.99394541       9.39812709       0.00344110       0.00013773      -0.00273190
H       -1.36877957      -4.36509119       9.71377260      -0.00683136      -0.00439143      -0.00102882
C       -2.82385802      -4.57327118       7.72241731       0.00108548      -0.00004011      -0.00034476
C       -3.12191467      -3.11995115       8.07024935      -0.00019109       0.00035512      -0.00006509
N       -4.55707493      -2.86119253       8.16999295      -0.00045156       0.00031656      -0.00005205
C       -5.25583719      -2.36831922       7.11014914       0.00013345       0.00001436      -0.00004423
C       -6.61348366      -2.29034076       7.12110027      -0.00055087       0.00008565      -0.00004833
C       -7.31722205      -2.73874529       8.25271518      -0.00059551      -0.00010884       0.00038528
C       -5.22969815      -3.29498697       9.27454208       0.00013721      -0.00003758      -0.00000626
[truncated: 2,896,618 more chars]
