# Supplementary material for: The interlocking process in molecular machines explained by a combined approach: the nudged elastic band method and machine learning potential
Source: Chem Sci. 2026 Jan 13;17(12):6055–67. doi: 10.1039/d5sc08303f (PMC12857636; doi:10.1039/d5sc08303f)
Supplement: SC-017-D5SC08303F-s001 [file SC-017-D5SC08303F-s001.zip › Animation-Coordinates-LPZ-AV-JT/[3Γèé24C8].xyz]

109
Properties=species:S:1:pos:R:3:forces:R:3 energy=-61823.3683095433 free_energy=-61823.3683095433 pbc="F F F"
C       -2.59396087      10.72571094       0.19933406      -0.00003020      -0.00003093       0.00000201
C       -1.45987338      12.16497364       2.49806964       0.00000379       0.00002404       0.00001428
C       -0.77273764      10.91385045       1.95594510      -0.00000137      -0.00002384       0.00000203
C       -1.09328679      10.75241214       0.46918075       0.00000200       0.00000045      -0.00001049
C        6.93080581      10.70935327       4.05148708      -0.00001546       0.00002777      -0.00000130
C        8.76273086       9.25489356       4.39838480      -0.00001407       0.00004187       0.00003675
C        9.33884293       8.35238060       3.51645844      -0.00003797      -0.00003099      -0.00004172
C        9.50844524       9.90769429       5.37316009       0.00002136      -0.00001326       0.00000435
C       10.86783139       9.62592593       5.49547415       0.00001371      -0.00001708      -0.00000644
C       11.45172549       8.72181646       4.60253610      -0.00004923       0.00000262      -0.00003040
C       10.70883206       8.08296005       3.61098176       0.00007206       0.00002742       0.00002682
C       11.35187223       7.11230164       2.65596981      -0.00008214      -0.00005341      -0.00000834
C       11.71655440      10.29788433       6.54435147      -0.00001235       0.00004587      -0.00001785
O        7.65162805      11.65635924       3.88940523       0.00000621      -0.00000356      -0.00000205
O        7.38458513       9.44881899       4.33135776       0.00001007      -0.00002301       0.00000454
H       -0.62383867       9.83985730       0.08690739      -0.00000420       0.00001585       0.00000784
H       -0.63612947      11.58905793      -0.06996098      -0.00000165      -0.00000171      -0.00000925
H        8.73346420       7.86925140       2.76029061       0.00001444       0.00000488       0.00000059
H        9.02375012      10.62205214       6.02439479      -0.00000168       0.00000895      -0.00000770
H       12.51048252       8.51190759       4.68624498       0.00000807      -0.00001408      -0.00001421
H       12.42058981       7.00818059       2.84936707       0.00004641       0.00000159       0.00001287
H       11.21581647       7.44222259       1.62179538       0.00001788      -0.00001122       0.00001857
H       10.88595506       6.12576834       2.73814157       0.00004395       0.00004808      -0.00001534
H       11.13096081      10.99315727       7.14804841       0.00001809      -0.00003164      -0.00001140
H       12.53755476      10.85110917       6.07842277      -0.00000969      -0.00000290       0.00000525
H       12.16910127       9.55651829       7.20989088       0.00001229      -0.00000913       0.00003722
O      -13.22048792      14.80785185      -0.07676775      -0.00001614       0.00000135      -0.00000168
C      -14.13035100      13.74973134       0.12974079      -0.00000995       0.00005424      -0.00001419
C      -13.40599452      12.57588669       0.73772489      -0.00001329      -0.00007176       0.00000510
O      -12.53892937      12.00515447      -0.21577562      -0.00000393       0.00000870       0.00000173
C      -13.88643596      16.02306738      -0.34617780       0.00002525       0.00004518      -0.00000552
C      -11.85499308      10.89149642       0.30964011      -0.00007141      -0.00001884       0.00000659
C      -11.09044306      10.20680355      -0.79561938       0.00002152      -0.00000519      -0.00001997
O      -12.00847950       9.69813168      -1.73767945      -0.00002837       0.00000620      -0.00000310
C      -11.52007470       8.58927101      -2.45702867       0.00000164      -0.00001228       0.00002813
C      -12.87554650      17.07527502      -0.71781170       0.00000995      -0.00009757       0.00000414
O      -12.48730039      16.85532269      -2.05851303       0.00000173       0.00002936       0.00000882
C      -11.53290930      17.77910203      -2.52853316       0.00002813      -0.00002533       0.00001460
C      -10.11337018      17.31385299      -2.29619281       0.00000167      -0.00000665      -0.00001441
O       -9.87520168      16.17663833      -3.08991322      -0.00000471       0.00001466       0.00000942
C       -8.53942037      15.73811976      -3.00141720      -0.00001824       0.00000674       0.00001262
C       -8.38150691      14.51818989      -3.87959629      -0.00003263       0.00000489       0.00000918
O       -8.59680300      14.82435225      -5.24355313      -0.00000364       0.00000314       0.00000811
C       -9.93766235      14.63164408      -5.65684182       0.00002277      -0.00003901       0.00002724
C      -10.08880805      13.33858253      -6.42084250       0.00001010       0.00003660       0.00003266
O       -9.81120053      12.27834315      -5.53718952       0.00000969       0.00001740      -0.00002527
C       -9.86879626      11.02483143      -6.17857764       0.00002646      -0.00002539      -0.00002703
C       -9.50015310       9.95672398      -5.18224922      -0.00000510      -0.00003606      -0.00004566
O      -10.55351929       9.82209706      -4.25138772      -0.00001973       0.00000167       0.00001395
C      -10.27397219       8.85154350      -3.27401083       0.00000498       0.00001687      -0.00000906
H       -9.06117350      13.72378423      -3.55051685       0.00002333       0.00000554      -0.00000004
H      -10.87741393      10.83365991      -6.56878320      -0.00001717       0.00000896      -0.00001389
H      -12.32819489       8.27996448      -3.12530703      -0.00002776       0.00001189      -0.00000111
H      -12.56611450      10.17869899       0.74957938       0.00004545      -0.00000158      -0.00001849
H      -12.01268017      17.03384475      -0.03969177      -0.00001351       0.00002040      -0.00000373
H      -14.59642027      15.91134949      -1.17767507       0.00000992       0.00000211       0.00001935
H      -11.30687479       7.75560131      -1.76676815       0.00001881       0.00002628       0.00001978
H       -9.15845945      10.99432084      -7.02131631      -0.00003302      -0.00001063       0.00000243
H      -10.48680944       9.39734294      -0.36250857       0.00002064       0.00003544      -0.00002667
H      -11.15542088      11.21031125       1.09846788       0.00003168       0.00002061       0.00003501
H       -7.35418832      14.14967180      -3.79112499       0.00001926       0.00002597       0.00000690
H      -13.33371269      18.07207495      -0.62128917      -0.00001372       0.00004322      -0.00001151
H      -14.44785407      16.34264534       0.54573424       0.00001355      -0.00001335       0.00000354
H      -11.67352286      18.76385899      -2.05626597      -0.00000456      -0.00002034       0.00001145
H       -9.45067033       9.18254607      -2.62719670      -0.00002557       0.00001741      -0.00001492
H       -7.86082175      16.52960738      -3.34495585      -0.00002306       0.00001028      -0.00000461
H       -9.34721370       9.00423283      -5.71347629       0.00000315       0.00004033       0.00002356
H       -8.56082124      10.22168338      -4.67748479       0.00001049       0.00003353       0.00001585
H       -9.96660338       7.90668162      -3.74529232      -0.00001910       0.00001237       0.00001269
H       -9.95917764      17.07567870      -1.23505953       0.00001039      -0.00002910      -0.00001230
H       -8.28116409      15.48303235      -1.96196503       0.00000368      -0.00000281      -0.00000173
H       -9.42293800      18.12733836      -2.56793261      -0.00000355      -0.00005985      -0.00000486
H      -10.41327232      10.91696897      -1.28038422       0.00000889       0.00001458      -0.00001265
H      -11.70050781      17.89525702      -3.60387527       0.00001949      -0.00002700      -0.00000989
H      -14.59723399      13.45309981      -0.81805133      -0.00001549      -0.00004434      -0.00000578
H      -14.92879907      14.06372215       0.82062631      -0.00001762      -0.00000783      -0.00003149
H      -14.15088203      11.82986142       1.06041067       0.00003754       0.00001968      -0.00000975
H      -12.84566051      12.90573086       1.62306946      -0.00000026       0.00001464       0.00000201
H      -10.20563942      15.47373814      -6.30311731      -0.00002967       0.00000600       0.00000521
H      -10.61153597      14.63414529      -4.79389973       0.00000149      -0.00002344       0.00000014
H       -9.38441592      13.32512521      -7.26269340      -0.00000677      -0.00001336       0.00000681
H      -11.11153277      13.25371560      -6.81983438       0.00003588      -0.00002399       0.00000271
C       -2.96246451      12.14711609       2.24052558      -0.00001575       0.00000627       0.00002127
H       -1.01351380      13.04120548       2.01638935      -0.00000125       0.00000264       0.00002395
H       -1.26651800      12.26144054       3.57007900      -0.00001947       0.00002375      -0.00001744
C       -3.27228252      11.97545854       0.75517929       0.00000709       0.00000212      -0.00000189
H       -3.41668447      13.06816145       2.61682245       0.00001116      -0.00000657      -0.00000861
H       -3.41584454      11.32705010       2.80779488      -0.00002260      -0.00000914      -0.00000567
H       -3.03214167       9.83384046       0.66070151       0.00000885       0.00001761      -0.00000530
H       -2.77974249      10.63907651      -0.87494310       0.00001423      -0.00001697       0.00001241
H       -2.91998570      12.85533945       0.20547444       0.00000403      -0.00000732      -0.00000362
H       -4.35319380      11.92348769       0.59680809      -0.00001264       0.00002076      -0.00000635
C        0.73937239      10.94487631       2.17000262       0.00000602       0.00003484      -0.00000472
C        1.16990616      10.93952852       3.63416136      -0.00003293      -0.00002857       0.00001109
C        2.66017538      10.87089277       3.78284243       0.00003958       0.00001517      -0.00000545
C        3.29476921       9.67336523       4.11835903      -0.00001234      -0.00000679      -0.00000110
C        4.68076174       9.60353461       4.20931336      -0.00001144       0.00003536      -0.00000065
C        5.44738487      10.74248179       3.96292058      -0.00000125      -0.00007033       0.00002331
C        3.43883672      12.00413568       3.53086659      -0.00005171      -0.00001621       0.00000706
C        4.82542006      11.94579454       3.62730850       0.00005043       0.00003955      -0.00001244
H        1.15224483      11.83358552       1.68065980       0.00002130      -0.00000688       0.00000189
H        1.18444864      10.08221041       1.66274954      -0.00000801      -0.00002557      -0.00000144
H        0.70665598      10.09239376       4.14902522      -0.00000335       0.00000669      -0.00002566
H        0.79633892      11.84765959       4.12133211      -0.00001975       0.00001328      -0.00000591
H        2.70019253       8.78769257       4.30707437       0.00001274      -0.00000982      -0.00000293
H        5.17049200       8.67536589       4.46972291      -0.00000058       0.00000639       0.00001088
H        2.94967788      12.93084509       3.25638370       0.00000435      -0.00000124       0.00000572
H        5.43714951      12.81959676       3.44036276      -0.00000551      -0.00000464       0.00000199
H       -1.17524126      10.04038802       2.49371909       0.00000828       0.00000247      -0.00000632
109
Properties=species:S:1:pos:R:3:forces:R:3 energy=-61823.368288458274 free_energy=-61823.3683095433 pbc="F F F"
C       -2.59393223      10.72568979       0.19932596      -0.00006470      -0.00000939      -0.00001765
C       -1.45989607      12.16503590       2.49803320       0.00000706      -0.00005934       0.00001493
C       -0.77273697      10.91390468       1.95594844       0.00008196       0.00003028      -0.00002748
C       -1.09326027      10.75248054       0.46917682      -0.00003275      -0.00001095       0.00001740
C        6.93076850      10.70929544       4.05148816       0.00800766       0.00818732      -0.00134975
C        8.76273420       9.25488477       4.39839138       0.00029635      -0.00042984      -0.00064494
C        9.33884750       8.35236107       3.51645588       0.00011533       0.00053751       0.00065768
C        9.50845362       9.90768149       5.37315354      -0.00017191       0.00047317       0.00048482
C       10.86783535       9.62592206       5.49547550       0.00036073      -0.00037870      -0.00033905
C       11.45173260       8.72180380       4.60253158      -0.00013357       0.00043511       0.00046515
C       10.70884046       8.08294873       3.61098776      -0.00027484      -0.00019628      -0.00031722
C       11.35187935       7.11228406       2.65597908       0.00016713      -0.00003576       0.00005317
C       11.71656120      10.29788282       6.54434695      -0.00011341       0.00009516       0.00002478
O        7.65167329      11.65638762       3.88938053      -0.00680628      -0.00811187       0.00142319
O        7.38459179       9.44880557       4.33136166      -0.00067741      -0.00023800       0.00006580
H       -0.62372776       9.83998711       0.08685325      -0.00014490       0.00005764       0.00012743
H       -0.63616991      11.58919027      -0.06991446       0.00008028       0.00007948      -0.00013598
H        8.73347202       7.86923363       2.76029651      -0.00015609      -0.00013390      -0.00021387
H        9.02375550      10.62205072       6.02438851       0.00011431      -0.00014548      -0.00018876
H       12.51048775       8.51189765       4.68624184       0.00007887      -0.00003409      -0.00001783
H       12.42060022       7.00816736       2.84938066      -0.00007449       0.00000057      -0.00002063
H       11.21582870       7.44219862       1.62180420      -0.00000813       0.00001872      -0.00003181
H       10.88596867       6.12575014       2.73815361      -0.00000543       0.00000449       0.00000545
H       11.13096327      10.99315599       7.14804146       0.00003224      -0.00002769      -0.00002495
H       12.53755772      10.85111013       6.07841563       0.00001289       0.00000044      -0.00000831
H       12.16911043       9.55652507       7.20989296       0.00002073      -0.00003626       0.00001628
O      -13.16383856      14.79283475      -0.05690594       0.00006901       0.00004898      -0.00041002
C      -14.07492984      13.73570515       0.14933148      -0.00001198       0.00064909      -0.00031456
C      -13.35207332      12.56095826       0.75733027      -0.00117350       0.00153804      -0.00014377
O      -12.48558475      11.98914646      -0.19602307      -0.00050545       0.00054502       0.00047648
C      -13.82862091      16.00873184      -0.32603910      -0.00018491       0.00000264      -0.00007547
C      -11.80503680      10.87333178       0.32910561      -0.00121546       0.00035965       0.00121224
C      -11.03886568      10.18930369      -0.77524555       0.00116360      -0.00010031      -0.00173628
O      -11.95513030       9.68362952      -1.72070504       0.00007820      -0.00053304       0.00117576
C      -11.46603233       8.57561201      -2.44089048      -0.00089836      -0.00083208       0.00059348
C      -12.81704508      17.06004915      -0.69831433      -0.00041127      -0.00007087       0.00029135
O      -12.43045555      16.84031916      -2.03954380      -0.00048423      -0.00006621       0.00012362
C      -11.47765098      17.76505206      -2.51087834      -0.00058687      -0.00009412      -0.00014806
C      -10.05734337      17.30117840      -2.28064483      -0.00001192       0.00034308       0.00028238
O       -9.81880737      16.16494905      -3.07566511       0.00000578      -0.00006258       0.00027132
C       -8.48246658      15.72779161      -2.98887382      -0.00011623       0.00005710       0.00004323
C       -8.32466558      14.50797213      -3.86713732      -0.00000193      -0.00047505      -0.00013345
O       -8.54180220      14.81410504      -5.23083718       0.00014603      -0.00067370      -0.00003731
C       -9.88268217      14.61916106      -5.64305450       0.00037456       0.00042918       0.00047362
C      -10.03271388      13.32477573      -6.40504197       0.00025147       0.00048387       0.00029552
O       -9.75443609      12.26609656      -5.51969233       0.00055617      -0.00002027      -0.00017029
C       -9.80949075      11.01180444      -6.15974135      -0.00017115      -0.00011075      -0.00053817
C       -9.44160683       9.94512089      -5.16166600       0.00034621      -0.00050354       0.00032735
O      -10.49684252       9.80971957      -4.23301878      -0.00006795      -0.00048783       0.00008428
C      -10.21861733       8.83899209      -3.25541766       0.00005773      -0.00064051       0.00100839
H       -9.00332687      13.71310496      -3.53722721      -0.00079483      -0.00042307       0.00014784
H      -10.81713713      10.81921929      -6.55174773      -0.00069097      -0.00098283       0.00020197
H      -12.27305857       8.26702519      -3.11083465      -0.00080655       0.00243577       0.00004285
H      -12.51862349      10.16109874       0.76582923      -0.00137994      -0.00142793       0.00014518
H      -11.95351588      17.01760769      -0.02111145      -0.00006867      -0.00001290      -0.00027817
H      -14.53909289      15.89766189      -1.15720645      -0.00036475       0.00045401      -0.00007872
H      -11.25431545       7.74097859      -1.75135708       0.00168628      -0.00057218       0.00000045
H       -9.09755049      10.98105825      -7.00110690       0.00072847       0.00091029      -0.00025917
H      -10.43780705       9.37822393      -0.34163025       0.00072256      -0.00214452      -0.00139432
H      -11.10708976      11.18925239       1.12054493       0.00110853       0.00085439      -0.00068201
H       -7.29701120      14.14010801      -3.77979691       0.00019911       0.00029101      -0.00076501
H      -13.27430150      18.05718682      -0.60095440      -0.00005914       0.00037974       0.00008267
H      -14.38933538      16.32883118       0.56613832       0.00016896       0.00016584      -0.00019068
H      -11.61874917      18.74959018      -2.03833143       0.00116901       0.00055720       0.00024226
H       -9.39691567       9.17035771      -2.60682632       0.00149344      -0.00033131       0.00025079
H       -7.80514961      16.51989827      -3.33349838       0.00016516       0.00015123       0.00044263
H       -9.28601840       8.99244794      -5.69180418      -0.00090710      -0.00022582      -0.00013454
H       -8.50380012      10.21170815      -4.65496348       0.00041559       0.00078644      -0.00010299
H       -9.90961034       7.89457206      -3.72645584      -0.00029570      -0.00086575      -0.00017911
H       -9.90164156      17.06211661      -1.21994190       0.00001270       0.00051386       0.00057032
H       -8.22250775      15.47310581      -1.94973226      -0.00016133      -0.00012668      -0.00016871
H       -9.36812618      18.11568743      -2.55235459       0.00014474       0.00005918      -0.00038990
H      -10.35912175      10.89905829      -1.25691342       0.00011092       0.00191817      -0.00101274
H      -11.64688339      17.88117712      -3.58595740       0.00003196      -0.00028164      -0.00056869
H      -14.54198198      13.43974011      -0.79859542       0.00020825      -0.00030706       0.00019037
H      -14.87320162      14.05065756       0.84000639       0.00052401      -0.00094863       0.00023095
H      -14.09805687      11.81596034       1.07986638       0.00071376      -0.00016680       0.00021793
H      -12.79128166      12.89013803       1.64263557      -0.00105131      -0.00046551       0.00037860
H      -10.15196845      15.46004325      -6.29039215       0.00060704      -0.00062845      -0.00026008
H      -10.55606716      14.62235222      -4.77974530      -0.00058167      -0.00045753       0.00052415
H       -9.32809340      13.31053642      -7.24669945      -0.00013927       0.00049763      -0.00052675
H      -11.05525379      13.23832995      -6.80415956      -0.00011662       0.00060870       0.00037076
C       -2.96249893      12.14708437       2.24053506      -0.00002119       0.00002603       0.00005968
H       -1.01358526      13.04125311       2.01627801      -0.00005834      -0.00001176       0.00006226
H       -1.26650369      12.26158921       3.57002784      -0.00003322      -0.00005547      -0.00000207
C       -3.27233697      11.97539550       0.75519035      -0.00006690      -0.00011690       0.00002795
H       -3.41679305      13.06808372       2.61685984       0.00018005       0.00004317      -0.00020382
H       -3.41580622      11.32699907       2.80783307       0.00000286      -0.00013395      -0.00011593
H       -3.03204323       9.83377539       0.66066600      -0.00011912      -0.00000223       0.00019319
H       -2.77970830      10.63903372      -0.87495028       0.00001915       0.00017567      -0.00000127
H       -2.92012537      12.85529902       0.20547389       0.00019764       0.00006062      -0.00001896
H       -4.35324873      11.92337698       0.59683165       0.00003364      -0.00017450       0.00006746
C        0.73937174      10.94491988       2.17001792      -0.00002045      -0.00010069       0.00003852
C        1.16990337      10.93953080       3.63417667       0.00001296       0.00042514      -0.00003409
C        2.66017671      10.87090708       3.78284824      -0.00015903      -0.00228070       0.00056668
C        3.29476627       9.67334354       4.11837512       0.00045782       0.00205433      -0.00049633
C        4.68076825       9.60354031       4.20931827      -0.00094771      -0.00170721       0.00039285
C        5.44739175      10.74245257       3.96292361      -0.00076377       0.00188851      -0.00052449
C        3.43883954      12.00411364       3.53086958       0.00035959       0.00164989      -0.00040810
C        4.82542401      11.94579424       3.62729766       0.00032437      -0.00151118       0.00041672
H        1.15226598      11.83362357       1.68068842       0.00000157       0.00002944      -0.00001823
H        1.18443251      10.08224528       1.66276291       0.00000065       0.00003464      -0.00004746
H        0.70665377      10.09238838       4.14902020       0.00000583      -0.00006898       0.00001886
H        0.79633591      11.84765474       4.12136788      -0.00002376      -0.00007394      -0.00003269
H        2.70019728       8.78769121       4.30708768      -0.00031448      -0.00057826       0.00013140
H        5.17049419       8.67535563       4.46973718      -0.00011168       0.00039573      -0.00009820
H        2.94968435      12.93083740       3.25637711       0.00014873      -0.00040266       0.00012387
H        5.43715685      12.81957817       3.44034667       0.00021726       0.00032655      -0.00007415
H       -1.17523588      10.04043998       2.49372350      -0.00003394       0.00003547      -0.00004191
109
Properties=species:S:1:pos:R:3:forces:R:3 energy=-61823.368228447056 free_energy=-61823.3683095433 pbc="F F F"
C       -2.59390142      10.72567171       0.19931664      -0.00012753      -0.00009146      -0.00002742
C       -1.45991634      12.16509789       2.49799486       0.00000896      -0.00019155       0.00005667
C       -0.77273546      10.91395530       1.95595150       0.00009310       0.00009489      -0.00004935
C       -1.09323186      10.75254515       0.46917270      -0.00008728       0.00015666       0.00004554
C        6.93070610      10.70920900       4.05149159       0.02152746       0.02261277      -0.00377906
C        8.76273960       9.25486112       4.39838094       0.00060940       0.00109053       0.00078082
C        9.33885675       8.35235405       3.51646918      -0.00024456      -0.00048518      -0.00062966
C        9.50845402       9.90768375       5.37315869       0.00016656      -0.00058571      -0.00054809
C       10.86784497       9.62591188       5.49547008      -0.00030148       0.00025976       0.00013392
C       11.45173717       8.72180193       4.60254169      -0.00014496      -0.00034046      -0.00045979
C       10.70884185       8.08293068       3.61098652       0.00028861       0.00030637       0.00043499
C       11.35188794       7.11226709       2.65598928      -0.00003135      -0.00004971      -0.00005567
C       11.71656429      10.29788274       6.54434167       0.00002131       0.00008806       0.00004158
O        7.65175391      11.65645340       3.88935139      -0.01840211      -0.02230135       0.00391795
O        7.38459602       9.44878736       4.33136595      -0.00200284      -0.00046015      -0.00010154
H       -0.62361707       9.84011589       0.08679826      -0.00024849       0.00001520       0.00020921
H       -0.63620669      11.58932301      -0.06986519       0.00014451       0.00010392      -0.00024204
H        8.73347448       7.86921251       2.76030042       0.00014567       0.00015683       0.00020564
H        9.02376109      10.62204357       6.02438077      -0.00010692       0.00022172       0.00005118
H       12.51049359       8.51188999       4.68624468       0.00003808       0.00001469       0.00002872
H       12.42060545       7.00815220       2.84939002       0.00001715       0.00000880       0.00001099
H       11.21583406       7.44217749       1.62181176       0.00001910      -0.00001111      -0.00000427
H       10.88597588       6.12573267       2.73816728       0.00001776       0.00000143      -0.00000864
H       11.13096722      10.99315718       7.14803550       0.00000103      -0.00003340      -0.00005961
H       12.53756041      10.85111081       6.07840780      -0.00001596      -0.00000746       0.00000817
H       12.16911645       9.55652895       7.20989042       0.00001333      -0.00002868       0.00001390
O      -13.10718149      14.77781979      -0.03704104       0.00006907       0.00010386      -0.00081744
C      -14.01949937      13.72168117       0.16892760       0.00000823       0.00136280      -0.00062770
C      -13.29814578      12.54603439       0.77693748      -0.00236785       0.00288153      -0.00036868
O      -12.43223686      11.97313877      -0.17627121      -0.00104284       0.00114256       0.00100362
C      -13.77080451      15.99439688      -0.30590268      -0.00035585      -0.00022142      -0.00019625
C      -11.75509291      10.85516753       0.34856162      -0.00244170       0.00072074       0.00234404
C      -10.98729983      10.17179315      -0.75487338       0.00234270      -0.00046027      -0.00336355
O      -11.90177149       9.66913036      -1.70373139       0.00004911      -0.00103045       0.00230706
C      -11.41197929       8.56196044      -2.42475706      -0.00145563      -0.00165522       0.00138479
C      -12.75854186      17.04481716      -0.67882012      -0.00078797       0.00017697       0.00057599
O      -12.37360884      16.82531507      -2.02057695      -0.00097930      -0.00019202       0.00024939
C      -11.42239349      17.75100322      -2.49322154      -0.00112808      -0.00011146      -0.00029469
C      -10.00131771      17.28851290      -2.26509589      -0.00013304       0.00034228       0.00058499
O       -9.76241298      16.15326579      -3.06141830      -0.00011659       0.00002646       0.00061190
C       -8.42551874      15.71746308      -2.97633472      -0.00007653       0.00027514       0.00000945
C       -8.26782916      14.49775333      -3.85468289      -0.00021104      -0.00107229      -0.00027645
O       -8.48680573      14.80384766      -5.21812664       0.00031996      -0.00128430      -0.00008988
C       -9.82770217      14.60667486      -5.62927234       0.00076354       0.00071302       0.00109965
C       -9.97662273      13.31096382      -6.38923499       0.00045615       0.00096619       0.00057060
O       -9.69768457      12.25385067      -5.50218487       0.00109246      -0.00003850      -0.00033319
C       -9.75018239      10.99878714      -6.14089364      -0.00039291      -0.00028014      -0.00100607
C       -9.38306151       9.93352112      -5.14107659       0.00068387      -0.00084126       0.00068396
O      -10.44016422       9.79733851      -4.21464995      -0.00008798      -0.00094828       0.00012851
C      -10.16325285       8.82643656      -3.23682663      -0.00000867      -0.00135076       0.00206327
H       -8.94548809      13.70242544      -3.52394660      -0.00152196      -0.00076854       0.00027996
H      -10.75684826      10.80477505      -6.53469994      -0.00131981      -0.00193346       0.00040064
H      -12.21790591       8.25410763      -3.09636354      -0.00176426       0.00477316      -0.00005689
H      -12.47114944      10.14352110       0.78206240      -0.00275675      -0.00286516       0.00027397
H      -11.89435136      17.00136409      -0.00253573      -0.00015196      -0.00003228      -0.00056767
H      -14.48176177      15.88396996      -1.13674133      -0.00071931       0.00091300      -0.00015438
H      -11.20174377       7.72636477      -1.73595050       0.00331224      -0.00114940      -0.00008553
H       -9.03663091      10.96781972      -6.98087498       0.00145899       0.00182965      -0.00051287
H      -10.38883510       9.35907946      -0.32075958       0.00135438      -0.00411404      -0.00281294
H      -11.05878410      11.16818319       1.14260266       0.00223120       0.00170833      -0.00131558
H       -7.23984350      14.13054093      -3.76847609       0.00046176       0.00055732      -0.00151085
H      -13.21488801      18.04229545      -0.58062063      -0.00004152       0.00061572       0.00016196
H      -14.33081512      16.31501437       0.58653689       0.00028685       0.00037774      -0.00031956
H      -11.56397287      18.73532304      -2.02039404       0.00229891       0.00108817       0.00045736
H       -9.34315005       9.15816069      -2.58646593       0.00299100      -0.00066684       0.00053685
H       -7.74947942      16.51018683      -3.32204314       0.00026188       0.00019200       0.00091713
H       -9.22483258       8.98067428      -5.67012286      -0.00177691      -0.00053331      -0.00033045
H       -8.44678816      10.20173541      -4.63243990       0.00082673       0.00154044      -0.00020871
H       -9.85261489       7.88245565      -3.70761599      -0.00059200      -0.00171403      -0.00036047
H       -9.84410781      17.04856644      -1.20482369       0.00002164       0.00106012       0.00107870
H       -8.16385549      15.46318379      -1.93750751      -0.00031514      -0.00027893      -0.00029339
H       -9.31332356      18.10404602      -2.53677098       0.00041935       0.00028171      -0.00083312
H      -10.30497938      10.88111626      -1.23343074       0.00031871       0.00390311      -0.00204105
H      -11.59326255      17.86709681      -3.56803454       0.00006720      -0.00053610      -0.00112634
H      -14.48672095      13.42638915      -0.77913460       0.00041028      -0.00060265       0.00038548
H      -14.81758891      14.03759042       0.85939863       0.00104971      -0.00187406       0.00047099
H      -14.04522790      11.80206276       1.09932080       0.00147373      -0.00027232       0.00040681
H      -12.73690089      12.87453949       1.66220546      -0.00203638      -0.00089672       0.00081464
H      -10.09828750      15.44633293      -6.27768026       0.00120195      -0.00115170      -0.00058478
H      -10.50060107      14.61056649      -4.76559516      -0.00113686      -0.00086487       0.00099378
H       -9.27177110      13.29594214      -7.23069561      -0.00028037       0.00096806      -0.00104934
H      -10.99897649      13.22294367      -6.78847732      -0.00023209       0.00122114       0.00074186
C       -2.96253072      12.14705450       2.24054473      -0.00000122      -0.00010378       0.00011376
H       -1.01365493      13.04129668       2.01616201      -0.00008397       0.00001556       0.00009988
H       -1.26648332      12.26173219       3.56997530      -0.00006037      -0.00010492      -0.00002607
C       -3.27239063      11.97533096       0.75520347      -0.00012006      -0.00014360       0.00000995
H       -3.41690070      13.06800386       2.61689781       0.00032275       0.00019142      -0.00036938
H       -3.41576188      11.32694778       2.80787399       0.00002285      -0.00025076      -0.00024138
H       -3.03194376       9.83371068       0.66062753      -0.00022831       0.00002739       0.00035787
H       -2.77967547      10.63899800      -0.87495895       0.00004324       0.00035832       0.00000441
H       -2.92026838      12.85526212       0.20547439       0.00036099       0.00006279      -0.00000224
H       -4.35330239      11.92325885       0.59685797       0.00007473      -0.00035081       0.00014462
C        0.73936887      10.94495973       2.17003510       0.00010013      -0.00000358       0.00005746
C        1.16990165      10.93954127       3.63419231       0.00009614      -0.00011703       0.00010717
C        2.66017815      10.87087567       3.78286522      -0.00018656       0.00117438      -0.00032122
C        3.29476899       9.67336372       4.11838108       0.00012422      -0.00102997       0.00024587
C        4.68075917       9.60351043       4.20932811      -0.00024390       0.00042553      -0.00010920
C        5.44739108      10.74245623       3.96291412      -0.00165057      -0.00088263       0.00010884
C        3.43884609      12.00412435       3.53086262       0.00056562      -0.00089633       0.00025599
C        4.82543766      11.94576634       3.62729357      -0.00056386       0.00052096      -0.00013936
H        1.15227923      11.83366465       1.68071923      -0.00004089       0.00000616      -0.00002805
H        1.18442155      10.08228377       1.66277432       0.00001076       0.00004659      -0.00007221
H        0.70665629      10.09238295       4.14902156      -0.00007242       0.00003473      -0.00003633
H        0.79633848      11.84764955       4.12140611       0.00000258       0.00001512      -0.00000556
H        2.70019424       8.78768065       4.30710558       0.00007667       0.00025122      -0.00004545
H        5.17049734       8.67535131       4.46974379      -0.00004047      -0.00005393       0.00002507
H        2.94969359      12.93082027       3.25637049      -0.00009354       0.00033611      -0.00006964
H        5.43716570      12.81956655       3.44032966       0.00026551      -0.00011379       0.00003316
H       -1.17523302      10.04049104       2.49372926      -0.00007857       0.00003962      -0.00007275
109
Properties=species:S:1:pos:R:3:forces:R:3 energy=-61823.3681343754 free_energy=-61823.3683095433 pbc="F F F"
C       -2.59387006      10.72565358       0.19930693      -0.00021939      -0.00018473      -0.00001267
C       -1.45993632      12.16515867       2.49795705       0.00000548      -0.00021547       0.00007378
C       -0.77273413      10.91400700       1.95595446       0.00012338       0.00007510      -0.00004566
C       -1.09320412      10.75261150       0.46916903      -0.00010455       0.00024296       0.00004816
C        6.93072847      10.70921455       4.05148066       0.01787146       0.01860847      -0.00310609
C        8.76274335       9.25485282       4.39838801       0.00052661       0.00043941       0.00004285
C        9.33885598       8.35233457       3.51646745       0.00037318       0.00002539       0.00017786
C        9.50845553       9.90767326       5.37315316       0.00056956      -0.00027817      -0.00007644
C       10.86785251       9.62590617       5.49546981      -0.00066280       0.00023523       0.00000289
C       11.45173624       8.72179054       4.60253893       0.00060052      -0.00003326       0.00014830
C       10.70885393       8.08291965       3.61099818      -0.00058568      -0.00006479      -0.00028157
C       11.35189288       7.11224923       2.65599751       0.00013214       0.00003076       0.00007451
C       11.71656716      10.29788481       6.54433813       0.00015614      -0.00006293      -0.00004095
O        7.65173652      11.65641256       3.88933828      -0.01511028      -0.01826422       0.00321009
O        7.38460399       9.44877803       4.33136390      -0.00185138      -0.00041485      -0.00002740
H       -0.62350596       9.84024388       0.08674280      -0.00037462       0.00001353       0.00031582
H       -0.63624375      11.58945506      -0.06981556       0.00022131       0.00016331      -0.00036375
H        8.73348183       7.86919467       2.76030948      -0.00009074      -0.00003214      -0.00009239
H        9.02376436      10.62203918       6.02437652      -0.00008458       0.00013738      -0.00000740
H       12.51050081       8.51188262       4.68624793      -0.00019962       0.00003663      -0.00002158
H       12.42061234       7.00813749       2.84939999      -0.00003217      -0.00001124      -0.00001994
H       11.21583989       7.44215585       1.62181965      -0.00000560       0.00000870      -0.00001828
H       10.88598348       6.12571590       2.73818081      -0.00001135      -0.00001721       0.00000131
H       11.13097117      10.99315807       7.14802773      -0.00006005       0.00002735       0.00000108
H       12.53756261      10.85111120       6.07839977      -0.00002536      -0.00000925       0.00003095
H       12.16912329       9.55653147       7.20988831      -0.00001233       0.00002955      -0.00001156
O      -13.05052104      14.76280200      -0.01717695       0.00012260       0.00021295      -0.00122515
C      -13.96406113      13.70765581       0.18852429      -0.00012463       0.00206125      -0.00100142
C      -13.24421471      12.53110960       0.79654412      -0.00342745       0.00434458      -0.00045642
O      -12.37888616      11.95713074      -0.15651790      -0.00159681       0.00176644       0.00148737
C      -13.71298280      15.98005843      -0.28576621      -0.00056456      -0.00036628      -0.00029821
C      -11.70516280      10.83700604       0.36800776      -0.00340760       0.00097919       0.00347218
C      -10.93574281      10.15427596      -0.73450594       0.00349528      -0.00058854      -0.00504017
O      -11.84840853       9.65463931      -1.68675667       0.00010467      -0.00158769       0.00346434
C      -11.35791355       8.54832118      -2.40861985      -0.00234836      -0.00248277       0.00198048
C      -12.70003591      17.02958457      -0.65932924      -0.00120389       0.00025016       0.00085902
O      -12.31675983      16.81030703      -2.00161113      -0.00141925      -0.00023511       0.00034058
C      -11.36713444      17.73694875      -2.47556126      -0.00170422      -0.00011820      -0.00039345
C       -9.94529403      17.27584143      -2.24954365      -0.00017786       0.00071564       0.00089654
O       -9.70602381      16.14158454      -3.04716902      -0.00012016      -0.00011790       0.00084162
C       -8.36857705      15.70713858      -2.96380106      -0.00012839       0.00044012       0.00002541
C       -8.21099706      14.48753567      -3.84223130      -0.00045776      -0.00160086      -0.00042838
O       -8.43181402      14.79358375      -5.20541908       0.00051606      -0.00190215      -0.00009418
C       -9.77272263      14.59418077      -5.61548715       0.00108957       0.00107259       0.00151205
C       -9.92052965      13.29714550      -6.37342196       0.00064306       0.00148249       0.00093210
O       -9.64093496      12.24160365      -5.48467112       0.00161874      -0.00008655      -0.00049633
C       -9.69087241      10.98577169      -6.12203801      -0.00050865      -0.00039613      -0.00154927
C       -9.32452187       9.92192778      -5.12048416       0.00108457      -0.00122756       0.00116456
O      -10.38348664       9.78495655      -4.19628248      -0.00015038      -0.00144830       0.00019050
C      -10.10788657       8.81388322      -3.21823629       0.00004498      -0.00198281       0.00307393
H       -8.88765231      13.69174665      -3.51066943      -0.00221800      -0.00112756       0.00041175
H      -10.69655010      10.79033067      -6.51764489      -0.00199029      -0.00288337       0.00057576
H      -12.16274690       8.24121020      -3.08188665      -0.00257681       0.00715415      -0.00010983
H      -12.42368349      10.12595808       0.79827611      -0.00414442      -0.00428156       0.00039938
H      -11.83518653      16.98511831       0.01603564      -0.00020394      -0.00005015      -0.00084665
H      -14.42442665      15.87027798      -1.11627610      -0.00104078       0.00135660      -0.00020074
H      -11.14915450       7.71177090      -1.72054277       0.00500182      -0.00178860      -0.00004268
H       -8.97570630      10.95459546      -6.96063030       0.00212938       0.00275517      -0.00070021
H      -10.33988604       9.33992297      -0.29990644       0.00198230      -0.00607967      -0.00421621
H      -11.01050035      11.14710551       1.16464298       0.00324888       0.00254097      -0.00200198
H       -7.18267948      14.12098278      -3.75716021       0.00073818       0.00080123      -0.00224157
H      -13.15547125      18.02740154      -0.56029313      -0.00005615       0.00091353       0.00023434
H      -14.27228983      16.30119578       0.60693616       0.00043862       0.00055386      -0.00048405
H      -11.50919432      18.72104983      -2.00245101       0.00343948       0.00156547       0.00065825
H       -9.28937905       9.14596385      -2.56611639       0.00445128      -0.00101498       0.00080751
H       -7.69381891      16.50047819      -3.31058959       0.00038811       0.00027993       0.00135331
H       -9.16365359       8.96890896      -5.64842980      -0.00264130      -0.00081168      -0.00052755
H       -8.38978960      10.19177292      -4.60991378       0.00120163       0.00227903      -0.00035834
H       -9.79562277       7.87033784      -3.68876968      -0.00090002      -0.00257245      -0.00055435
H       -9.78657248      17.03501756      -1.18970488       0.00003045       0.00156933       0.00161062
H       -8.10520788      15.45326597      -1.92529131      -0.00047050      -0.00042193      -0.00041356
H       -9.25852627      18.09240305      -2.52118278       0.00058496       0.00036543      -0.00122049
H      -10.25084582      10.86315763      -1.20994579       0.00043612       0.00577995      -0.00298307
H      -11.53963421      17.85300933      -3.55010805       0.00008629      -0.00080749      -0.00168097
H      -14.43145259      13.41303546      -0.75967475       0.00063735      -0.00088360       0.00064229
H      -14.76196875      14.02451972       0.87879227       0.00160542      -0.00280740       0.00068639
H      -13.99239053      11.78816767       1.11877749       0.00216774      -0.00042341       0.00060693
H      -12.68251689      12.85894119       1.68177817      -0.00306590      -0.00137062       0.00115254
H      -10.04460645      15.43260688      -6.26497319       0.00181268      -0.00173733      -0.00083977
H      -10.44513414      14.59877638      -4.75144661      -0.00169484      -0.00127991       0.00150992
H       -9.21544401      13.28134688      -7.21468139      -0.00041106       0.00141776      -0.00158412
H      -10.94269578      13.20755286      -6.77278736      -0.00034631       0.00182487       0.00109966
C       -2.96256245      12.14702416       2.24055426      -0.00001302      -0.00017384       0.00020576
H       -1.01372432      13.04134058       2.01604585      -0.00012821       0.00000131       0.00015813
H       -1.26646296      12.26187549       3.56992257      -0.00008702      -0.00016005      -0.00003314
C       -3.27244452      11.97526663       0.75521639      -0.00013554      -0.00013966      -0.00000457
H       -3.41700892      13.06792584       2.61693633       0.00050493       0.00025283      -0.00056626
H       -3.41571737      11.32689584       2.80791467       0.00003946      -0.00035320      -0.00037051
H       -3.03184435       9.83364603       0.66058875      -0.00033119       0.00005773       0.00052304
H       -2.77964271      10.63896204      -0.87496737       0.00007090       0.00054476      -0.00000969
H       -2.92041172      12.85522424       0.20547508       0.00052530       0.00005740       0.00001796
H       -4.35335539      11.92314092       0.59688429       0.00007348      -0.00053531       0.00021620
C        0.73936698      10.94500091       2.17005176       0.00013941      -0.00006126       0.00014483
C        1.16990096      10.93954493       3.63420918       0.00012314       0.00014807       0.00003111
C        2.66018403      10.87088356       3.78287252      -0.00067461      -0.00035111       0.00002928
C        3.29475976       9.67334875       4.11839465       0.00148779       0.00028157      -0.00001177
C        4.68077598       9.60350803       4.20933242      -0.00174820      -0.00014508      -0.00003868
C        5.44739661      10.74244227       3.96291130      -0.00114447      -0.00030959      -0.00000280
C        3.43884566      12.00410558       3.53086285       0.00126973       0.00023142       0.00000070
C        4.82544711      11.94575555       3.62728499      -0.00091732       0.00017294      -0.00006397
H        1.15229229      11.83370541       1.68075001      -0.00004784       0.00003437      -0.00004331
H        1.18441034      10.08232228       1.66278614       0.00001316       0.00007790      -0.00011215
H        0.70665806      10.09237954       4.14902246      -0.00007632      -0.00001380      -0.00002152
H        0.79634142      11.84764423       4.12144453      -0.00002160      -0.00000512      -0.00001807
H        2.70019741       8.78768143       4.30712116      -0.00027255      -0.00025133       0.00006537
H        5.17049794       8.67534198       4.46975137       0.00008266      -0.00005148       0.00002775
H        2.94970076      12.93081123       3.25636180      -0.00005071       0.00011239      -0.00000017
H        5.43717315      12.81955043       3.44031296       0.00027003       0.00001088       0.00000341
H       -1.17523056      10.04054126       2.49373521      -0.00010060       0.00008239      -0.00012893
109
Properties=species:S:1:pos:R:3:forces:R:3 energy=-61823.367999755625 free_energy=-61823.3683095433 pbc="F F F"
C       -2.59383942      10.72563452       0.19929752      -0.00027127      -0.00020167      -0.00001228
C       -1.45995661      12.16521942       2.49791900       0.00000800      -0.00028102       0.00009218
C       -0.77273322      10.91405839       1.95595762       0.00017840       0.00006795      -0.00005949
C       -1.09317524      10.75267639       0.46916469      -0.00018200       0.00038575       0.00008225
C        6.93077663      10.70924210       4.05146640       0.00953344       0.01016911      -0.00171748
C        8.76274545       9.25483840       4.39838239       0.00064802       0.00082478       0.00081890
C        9.33887371       8.35232259       3.51648209      -0.00125808      -0.00049663      -0.00095332
C        9.50847261       9.90766414       5.37315450      -0.00102956      -0.00013867      -0.00048259
C       10.86784284       9.62590524       5.49546795       0.00103486      -0.00022545       0.00005255
C       11.45175696       8.72178251       4.60254761      -0.00133044      -0.00015604      -0.00060797
C       10.70884156       8.08290389       3.61099450       0.00159580       0.00027061       0.00081253
C       11.35190187       7.11223257       2.65600855      -0.00029439      -0.00002289      -0.00012457
C       11.71657440      10.29788335       6.54433236      -0.00020984       0.00012472       0.00004772
O        7.65169831      11.65634759       3.88932972      -0.00802848      -0.00975693       0.00172431
O        7.38460552       9.44876884       4.33136252      -0.00086957      -0.00046259      -0.00002411
H       -0.62339540       9.84037256       0.08668766      -0.00047842      -0.00000924       0.00040704
H       -0.63628068      11.58958760      -0.06976595       0.00029311       0.00019461      -0.00047963
H        8.73348366       7.86917289       2.76031183       0.00036034       0.00026323       0.00040775
H        9.02376689      10.62203463       6.02437147       0.00007574      -0.00000307      -0.00004928
H       12.51050069       8.51187618       4.68625013       0.00041471      -0.00005830       0.00005802
H       12.42061823       7.00812233       2.84940909       0.00006990       0.00002479       0.00005197
H       11.21584526       7.44213479       1.62182730       0.00004125      -0.00003550       0.00002825
H       10.88599028       6.12569814       2.73819442       0.00005181       0.00002192      -0.00001635
H       11.13097343      10.99315989       7.14802122       0.00005255      -0.00003915      -0.00002751
H       12.53756440      10.85111113       6.07839258       0.00002369      -0.00000205      -0.00002857
H       12.16912985       9.55653580       7.20988604       0.00001109      -0.00004306      -0.00000013
O      -12.99385775      14.74778454       0.00268485       0.00021191       0.00021031      -0.00161534
C      -13.90861651      13.69363025       0.20811984      -0.00018311       0.00272763      -0.00130889
C      -13.19028030      12.51618449       0.81615282      -0.00458246       0.00576138      -0.00057989
O      -12.32553663      11.94112136      -0.13676330      -0.00205898       0.00230396       0.00200301
C      -13.65515713      15.96571502      -0.26563129      -0.00083797      -0.00040870      -0.00034964
C      -11.65523876      10.81884412       0.38744493      -0.00458562       0.00125742       0.00447896
C      -10.88419343      10.13675622      -0.71414599       0.00471628      -0.00072527      -0.00664389
O      -11.79504325       9.64015656      -1.66977821       0.00013340      -0.00211304       0.00458491
C      -11.30384191       8.53469547      -2.39248016      -0.00319922      -0.00335133       0.00263500
C      -12.64152837      17.01434805      -0.63984009      -0.00159162       0.00039166       0.00111106
O      -12.25990825      16.79529529      -1.98264546      -0.00180781      -0.00025499       0.00041211
C      -11.31187161      17.72289111      -2.45789708      -0.00230432      -0.00031930      -0.00053942
C       -9.88927154      17.26317164      -2.23398717      -0.00027680       0.00079927       0.00117989
O       -9.64963638      16.12990324      -3.03291747      -0.00022697      -0.00008190       0.00115907
C       -8.31164092      15.69681848      -2.95127139      -0.00018394       0.00054902       0.00009573
C       -8.15417279      14.47732168      -3.82978347      -0.00046282      -0.00221002      -0.00052243
O       -8.37682761      14.78331445      -5.19271189       0.00059825      -0.00248918      -0.00020289
C       -9.71774309      14.58168073      -5.60170349       0.00151491       0.00139585       0.00203466
C       -9.86443481      13.28332350      -6.35760198       0.00084059       0.00198579       0.00122583
O       -9.58418508      12.22935531      -5.46715340       0.00208822      -0.00015843      -0.00066626
C       -9.63156147      10.97275923      -6.10317718      -0.00055772      -0.00046241      -0.00198492
C       -9.26598690       9.91033853      -5.09988575       0.00140649      -0.00166953       0.00148529
O      -10.32681058       9.77257557      -4.17791764      -0.00017732      -0.00198519       0.00029325
C      -10.05251848       8.80133480      -3.19964420       0.00009795      -0.00258029       0.00407434
H       -8.82981514      13.68106853      -3.49739636      -0.00295217      -0.00149467       0.00055510
H      -10.63624400      10.77588393      -6.50058335      -0.00268054      -0.00382048       0.00073170
H      -12.10757755       8.22833174      -3.06740256      -0.00344247       0.00946020      -0.00019247
H      -12.37622095      10.10840418       0.81446843      -0.00544646      -0.00561246       0.00048239
H      -11.77602193      16.96887022       0.03460180      -0.00026903      -0.00006037      -0.00111707
H      -14.36708897      15.85658539      -1.09580954      -0.00137257       0.00178887      -0.00027066
H      -11.09654913       7.69719483      -1.70513364       0.00665349      -0.00238354      -0.00004568
H       -8.91477806      10.94138286      -6.94037141       0.00279930       0.00366582      -0.00090998
H      -10.29096618       9.32075536      -0.27906998       0.00263493      -0.00804732      -0.00560388
H      -10.96223828      11.12602073       1.18666484       0.00430814       0.00338180      -0.00263397
H       -7.12551769      14.11143351      -3.74584981       0.00084787       0.00110503      -0.00296675
H      -13.09604995      18.01250502      -0.53996979      -0.00005192       0.00114128       0.00032358
H      -14.21375875      16.28737355       0.62733455       0.00060195       0.00070563      -0.00066647
H      -11.45441142      18.70677234      -1.98450583       0.00453619       0.00216048       0.00088580
H       -9.23560763       9.13377402      -2.54577429       0.00590913      -0.00136220       0.00107775
H       -7.63816804      16.49077258      -3.29913687       0.00054527       0.00039687       0.00176443
H       -9.10247868       8.95715220      -5.62672767      -0.00349117      -0.00103645      -0.00066562
H       -8.33280485      10.18181995      -4.58738823       0.00161522       0.00301876      -0.00046331
H       -9.73863372       7.85822006      -3.66990816      -0.00120377      -0.00340820      -0.00076718
H       -9.72903681      17.02147032      -1.17458542       0.00004686       0.00209212       0.00214369
H       -8.04656206      15.44335254      -1.91308183      -0.00061883      -0.00055684      -0.00055892
H       -9.20373402      18.08075959      -2.50559072       0.00085651       0.00057284      -0.00163255
H      -10.19671288      10.84517092      -1.18646194       0.00050217       0.00766408      -0.00391424
H      -11.48600011      17.83891176      -3.53217634       0.00010987      -0.00103310      -0.00223462
H      -14.37617548      13.39967994      -0.74021431       0.00083465      -0.00117785       0.00085038
H      -14.70634005      14.01144443       0.89818628       0.00211982      -0.00369271       0.00091919
H      -13.93955101      11.77427521       1.13823954       0.00292438      -0.00050752       0.00077596
H      -12.62813135      12.84334025       1.70135213      -0.00405711      -0.00181928       0.00152606
H       -9.99092466      15.41886352      -6.25226836       0.00238506      -0.00223326      -0.00112562
H      -10.38967238      14.58698023      -4.73730361      -0.00219864      -0.00174403       0.00196356
H       -9.15911257      13.26674934      -7.19865951      -0.00057288       0.00185774      -0.00207182
H      -10.88641139      13.19216054      -6.75709096      -0.00044437       0.00240614       0.00148212
C       -2.96259435      12.14699337       2.24056428      -0.00000905      -0.00019139       0.00024908
H       -1.01379376      13.04138462       2.01592941      -0.00017165      -0.00000332       0.00021470
H       -1.26644251      12.26201841       3.56987015      -0.00011304      -0.00021099      -0.00004547
C       -3.27249813      11.97520337       0.75522897      -0.00018588      -0.00026897       0.00002012
H       -3.41711688      13.06784725       2.61697455       0.00067997       0.00032859      -0.00075220
H       -3.41567258      11.32684471       2.80795517       0.00003674      -0.00049826      -0.00047637
H       -3.03174474       9.83358141       0.66055004      -0.00045074       0.00006736       0.00069948
H       -2.77960981      10.63892644      -0.87497586       0.00009248       0.00072173      -0.00002106
H       -2.92055517      12.85518649       0.20547602       0.00071129       0.00011410       0.00000273
H       -4.35340878      11.92302273       0.59691065       0.00010379      -0.00070852       0.00029021
C        0.73936502      10.94504174       2.17006895       0.00017426      -0.00003464       0.00015690
C        1.16989984      10.93955120       3.63422546       0.00015381       0.00012363       0.00007999
C        2.66018390      10.87088072       3.78288211      -0.00036037      -0.00041768       0.00005310
C        3.29476432       9.67334305       4.11840696       0.00106281       0.00039637      -0.00007194
C        4.68077735       9.60349868       4.20933747      -0.00125146       0.00007847      -0.00005623
C        5.44740472      10.74243269       3.96290759      -0.00076437      -0.00031364       0.00003192
C        3.43885615      12.00409576       3.53086134       0.00067237       0.00027037      -0.00005504
C        4.82545040      11.94574323       3.62727626      -0.00042915       0.00010028      -0.00000599
H        1.15230565      11.83374661       1.68078065      -0.00007351       0.00002070      -0.00004256
H        1.18439917      10.08236087       1.66279800       0.00002263       0.00009453      -0.00015400
H        0.70666001      10.09237452       4.14902368      -0.00009001       0.00001914      -0.00004360
H        0.79634450      11.84763943       4.12148265      -0.00004129       0.00001261      -0.00001399
H        2.70019798       8.78767792       4.30713762      -0.00023168      -0.00021894       0.00006433
H        5.17049926       8.67533249       4.46975897       0.00004476      -0.00005906       0.00002381
H        2.94970779      12.93079999       3.25635366       0.00000008       0.00006287       0.00002483
H        5.43718180      12.81953591       3.44029608       0.00010552      -0.00002228       0.00000428
H       -1.17522806      10.04059190       2.49374116      -0.00012826       0.00012133      -0.00017788
109
Properties=species:S:1:pos:R:3:forces:R:3 energy=-61823.367829453506 free_energy=-61823.3683095433 pbc="F F F"
C       -2.59380860      10.72561596       0.19928812      -0.00032096      -0.00019697      -0.00003718
C       -1.45997670      12.16528078       2.49788091      -0.00000405      -0.00036357       0.00012252
C       -0.77273234      10.91410992       1.95596096       0.00023508       0.00006795      -0.00008065
C       -1.09314702      10.75274221       0.46916045      -0.00022791       0.00048278       0.00011575
C        6.93071518      10.70916300       4.05146842       0.02267441       0.02348501      -0.00390157
C        8.76275658       9.25482708       4.39838803       0.00023234       0.00068301       0.00017210
C        9.33886457       8.35230492       3.51647692       0.00068736      -0.00009584       0.00010264
C        9.50845842       9.90766232       5.37314913       0.00116059      -0.00058323      -0.00020543
C       10.86786430       9.62589425       5.49546667      -0.00114095       0.00040838       0.00002027
C       11.45174515       8.72177397       4.60254397       0.00080580      -0.00011611       0.00012207
C       10.70886792       8.08289158       3.61100848      -0.00091046       0.00003326      -0.00026786
C       11.35190406       7.11221580       2.65601625       0.00025117      -0.00003874       0.00005805
C       11.71657543      10.29788578       6.54432759       0.00017280      -0.00010889       0.00003097
O        7.65177814      11.65641017       3.88930126      -0.01936427      -0.02338042       0.00409550
O        7.38460878       9.44874810       4.33136625      -0.00208336      -0.00034773      -0.00008929
H       -0.62328436       9.84050072       0.08663237      -0.00059575      -0.00001770       0.00050548
H       -0.63631766      11.58971979      -0.06971647       0.00036510       0.00024252      -0.00059975
H        8.73349243       7.86915606       2.76032283      -0.00012273      -0.00002559      -0.00009192
H        9.02377215      10.62202857       6.02436485      -0.00020077       0.00028451       0.00007853
H       12.51051120       8.51186796       4.68625386      -0.00024998       0.00005399      -0.00002129
H       12.42062559       7.00810740       2.84941926      -0.00007670      -0.00000757      -0.00003608
H       11.21585144       7.44211279       1.62183555      -0.00001234       0.00001201      -0.00002236
H       10.88599836       6.12568107       2.73820786      -0.00001837      -0.00000177       0.00000106
H       11.13097768      10.99316064       7.14801483      -0.00006241       0.00002289      -0.00002201
H       12.53756738      10.85111137       6.07838455       0.00000865       0.00001590       0.00002002
H       12.16913644       9.55653863       7.20988363      -0.00001770       0.00005656      -0.00003171
O      -12.93718978      14.73276381       0.02254418       0.00027291       0.00021296      -0.00201412
C      -13.85316492      13.67960161       0.22771419      -0.00021827       0.00340390      -0.00160882
C      -13.13634193      12.50125808       0.83576169      -0.00563455       0.00718260      -0.00074670
O      -12.27218647      11.92510689      -0.11700984      -0.00254917       0.00285053       0.00256431
C      -13.59732928      15.95136948      -0.24549748      -0.00097867      -0.00049529      -0.00043848
C      -11.60532387      10.80068156       0.40687219      -0.00571489       0.00156069       0.00552103
C      -10.83265247      10.11923377      -0.69379159       0.00583893      -0.00106871      -0.00819856
O      -11.74167326       9.62568794      -1.65280189       0.00018680      -0.00259405       0.00576365
C      -11.24976548       8.52108291      -2.37633527      -0.00386944      -0.00419974       0.00327057
C      -12.58301534      16.99910797      -0.62035394      -0.00203973       0.00060987       0.00135511
O      -12.20304890      16.78027956      -1.96368079      -0.00228477      -0.00033956       0.00053132
C      -11.25660713      17.70882594      -2.44023087      -0.00283599      -0.00039476      -0.00070971
C       -9.83325002      17.25050175      -2.21842594      -0.00034380       0.00097314       0.00137901
O       -9.59325161      16.11822391      -3.01866236      -0.00033474       0.00001442       0.00151336
C       -8.25471139      15.68650186      -2.93874489      -0.00018132       0.00059307       0.00008119
C       -8.09735625      14.46710783      -3.81733932      -0.00055492      -0.00260377      -0.00064468
O       -8.32184589      14.77304331      -5.18000965       0.00075972      -0.00310258      -0.00016809
C       -9.66276079      14.56917153      -5.58792254       0.00186872       0.00178033       0.00249189
C       -9.80833582      13.26949696      -6.34177771       0.00100672       0.00243163       0.00151241
O       -9.52743796      12.21710511      -5.44963048       0.00257832      -0.00017953      -0.00081956
C       -9.57224928      10.95975258      -6.08430764      -0.00057447      -0.00063562      -0.00246069
C       -9.20745482       9.89875341      -5.07928188       0.00165272      -0.00201911       0.00178540
O      -10.27013492       9.76019621      -4.15955146      -0.00019002      -0.00252968       0.00040829
C       -9.99715027       8.78879119      -3.18104885       0.00011124      -0.00319934       0.00503635
H       -8.77198111      13.67039341      -3.48413059      -0.00370278      -0.00190304       0.00070134
H      -10.57592901      10.76143973      -6.48351508      -0.00335655      -0.00475812       0.00089432
H      -12.05239876       8.21547159      -3.05291341      -0.00435534       0.01169568      -0.00028353
H      -12.32876246      10.09086019       0.83064061      -0.00671732      -0.00691157       0.00054865
H      -11.71685691      16.95262203       0.05316629      -0.00031256      -0.00010044      -0.00136824
H      -14.30974987      15.84289262      -1.07534133      -0.00172494       0.00221140      -0.00037921
H      -11.04393029       7.68263582      -1.68971997       0.00824190      -0.00296875      -0.00007835
H       -8.85384593      10.92818452      -6.92009895       0.00344026       0.00456799      -0.00107593
H      -10.24207134       9.30157289      -0.25825306       0.00323864      -0.00990597      -0.00702265
H      -10.91399600      11.10493068       1.20866869       0.00528916       0.00418533      -0.00331336
H       -7.06836586      14.10189460      -3.73454302       0.00108505       0.00134410      -0.00369685
H      -13.03662176      17.99760517      -0.51965324      -0.00002894       0.00130780       0.00039463
H      -14.15522312      16.27354637       0.64773078       0.00074545       0.00089624      -0.00079792
H      -11.39962540      18.69248836      -1.96655787       0.00562085       0.00270974       0.00109611
H       -9.18183517       9.12158977      -2.52543849       0.00734843      -0.00170955       0.00136600
H       -7.58252350      16.48106816      -3.28768619       0.00066006       0.00049558       0.00216659
H       -9.04131113       8.94540363      -5.60501184      -0.00432524      -0.00125986      -0.00080920
H       -8.27583249      10.17187696      -4.56486269       0.00205613       0.00374006      -0.00054395
H       -9.68164872       7.84610510      -3.65103947      -0.00152459      -0.00419385      -0.00094931
H       -9.67150038      17.00792818      -1.15946450       0.00005930       0.00259329       0.00269753
H       -7.98791706      15.43344434      -1.90088157      -0.00077388      -0.00070057      -0.00067460
H       -9.14894744      18.06911911      -2.48999073       0.00107719       0.00068176      -0.00203362
H      -10.14259019      10.82716717      -1.16296997       0.00067791       0.00961494      -0.00491468
H      -11.43236238      17.82480792      -3.51424162       0.00014873      -0.00129585      -0.00272794
H      -14.32089116      13.38632111      -0.72075413       0.00101642      -0.00147322       0.00104793
H      -14.65070064      13.99836302       0.91758113       0.00259820      -0.00456382       0.00115585
H      -13.88670614      11.76038288       1.15770476       0.00363069      -0.00062153       0.00096171
H      -12.57374202      12.82773584       1.72092540      -0.00503884      -0.00226178       0.00189793
H       -9.93724467      15.40510962      -6.23956276       0.00294531      -0.00279299      -0.00138473
H      -10.33420931      14.57516558      -4.72316612      -0.00271580      -0.00215848       0.00246096
H       -9.10277778      13.25214410      -7.18263190      -0.00073090       0.00228707      -0.00256825
H      -10.83012322      13.17676445      -6.74138333      -0.00054298       0.00299692       0.00182807
C       -2.96262612      12.14696169       2.24057432       0.00000437      -0.00013292       0.00029498
H       -1.01386299      13.04142887       2.01581310      -0.00021620      -0.00000249       0.00026540
H       -1.26642219      12.26216139       3.56981764      -0.00013920      -0.00026145      -0.00005445
C       -3.27255130      11.97514011       0.75524143      -0.00027877      -0.00040842       0.00004420
H       -3.41722489      13.06776849       2.61701286       0.00086471       0.00037816      -0.00094673
H       -3.41562798      11.32679376       2.80799582       0.00003026      -0.00066344      -0.00057556
H       -3.03164528       9.83351675       0.66051146      -0.00057624       0.00005465       0.00088584
H       -2.77957697      10.63889077      -0.87498445       0.00011603       0.00089748      -0.00002598
H       -2.92069842      12.85514874       0.20547672       0.00090162       0.00017460      -0.00000809
H       -4.35346283      11.92290448       0.59693694       0.00015829      -0.00088039       0.00036666
C        0.73936290      10.94508143       2.17008651       0.00022113       0.00002605       0.00014583
C        1.16989837      10.93955736       3.63424159       0.00022840       0.00008927       0.00014591
C        2.66018440      10.87087203       3.78289324      -0.00027704       0.00015370      -0.00009184
C        3.29477109       9.67334307       4.11841789       0.00029397      -0.00017583       0.00002468
C        4.68076912       9.60348915       4.20934229      -0.00068259      -0.00023971       0.00004511
C        5.44740568      10.74241127       3.96290432      -0.00175124       0.00001276      -0.00011268
C        3.43886339      12.00408984       3.53085880       0.00075182      -0.00011617       0.00004227
C        4.82545739      11.94573344       3.62726733      -0.00053561      -0.00012453       0.00005119
H        1.15231895      11.83378771       1.68081115      -0.00010597      -0.00000452      -0.00003157
H        1.18438784      10.08240023       1.66281010       0.00003694       0.00009584      -0.00019846
H        0.70666201      10.09237025       4.14902470      -0.00013248       0.00002391      -0.00004856
H        0.79634752      11.84763425       4.12152082      -0.00004211       0.00001092      -0.00001873
H        2.70019663       8.78767235       4.30715451      -0.00006452       0.00003694       0.00001589
H        5.17050445       8.67532265       4.46976724      -0.00013485       0.00013351      -0.00003118
H        2.94971533      12.93078800       3.25634566      -0.00002006       0.00019624      -0.00000043
H        5.43718932      12.81952020       3.44028001       0.00032989       0.00001024       0.00000127
H       -1.17522527      10.04064241       2.49374688      -0.00016577       0.00015183      -0.00022300
109
Properties=species:S:1:pos:R:3:forces:R:3 energy=-61823.36763157865 free_energy=-61823.3683095433 pbc="F F F"
C       -2.59377785      10.72559831       0.19927862      -0.00039723      -0.00033692      -0.00003189
C       -1.45999689      12.16534224       2.49784279       0.00000095      -0.00049362       0.00016770
C       -0.77273096      10.91416092       1.95596366       0.00025153       0.00011015      -0.00004792
C       -1.09311911      10.75280848       0.46915694      -0.00023668       0.00051446       0.00008905
C        6.93087255      10.70930298       4.05143565      -0.00648903      -0.00651401       0.00108782
C        8.76275926       9.25481279       4.39838066      -0.00018877       0.00079688       0.00112837
C        9.33888305       8.35229506       3.51649442      -0.00118566      -0.00083125      -0.00131905
C        9.50847618       9.90765281       5.37315270      -0.00056831      -0.00047737      -0.00074080
C       10.86785636       9.62589180       5.49546461       0.00051379       0.00002596       0.00020617
C       11.45176443       8.72176656       4.60255293      -0.00094891      -0.00032330      -0.00067127
C       10.70885208       8.08287618       3.61100569       0.00157702       0.00025469       0.00076997
C       11.35191504       7.11219850       2.65602670      -0.00037289       0.00002289      -0.00006998
C       11.71658168      10.29788376       6.54432310      -0.00003588       0.00007708       0.00002024
O        7.65163808      11.65622849       3.88931184       0.00504869       0.00611140      -0.00109130
O        7.38460454       9.44874114       4.33136307       0.00096816       0.00014812      -0.00009410
H       -0.62317314       9.84062851       0.08657688      -0.00074342       0.00002861       0.00062388
H       -0.63635462      11.58985217      -0.06966700       0.00044027       0.00029378      -0.00071568
H        8.73349405       7.86913361       2.76032441       0.00043679       0.00032836       0.00051488
H        9.02377513      10.62202343       6.02435914      -0.00004546       0.00011609       0.00016429
H       12.51051204       8.51186151       4.68625599       0.00028722      -0.00003291       0.00004944
H       12.42063040       7.00809218       2.84942802       0.00011062       0.00002319       0.00005951
H       11.21585676       7.44209151       1.62184336       0.00004075      -0.00003125       0.00001086
H       10.88600530       6.12566390       2.73822147       0.00004880       0.00001226      -0.00001845
H       11.13098005      10.99316249       7.14800784       0.00002817      -0.00001643      -0.00000486
H       12.53756970      10.85111192       6.07837692      -0.00002129      -0.00001800       0.00000057
H       12.16914229       9.55654340       7.20988040       0.00000409      -0.00002638       0.00000349
O      -12.88051596      14.71774103       0.04240265       0.00024145       0.00029434      -0.00242069
C      -13.79770708      13.66557175       0.24730714      -0.00022197       0.00403678      -0.00184500
C      -13.08239963      12.48633191       0.85537072      -0.00672764       0.00858974      -0.00088817
O      -12.21883659      11.90909213      -0.09725538      -0.00294971       0.00335073       0.00309867
C      -13.53949778      15.93701946      -0.22536490      -0.00108285      -0.00046347      -0.00049015
C      -11.55541866      10.78252162       0.42629038      -0.00680840       0.00172114       0.00646478
C      -10.78111981      10.10170398      -0.67344071       0.00699890      -0.00120902      -0.00978076
O      -11.68829694       9.61123049      -1.63582684       0.00027311      -0.00313210       0.00693870
C      -11.19567988       8.50748039      -2.36018839      -0.00465053      -0.00500381       0.00388461
C      -12.52450093      16.98386715      -0.60086920      -0.00238818       0.00047356       0.00163421
O      -12.14618673      16.76525754      -1.94471599      -0.00268435      -0.00028290       0.00066829
C      -11.20134170      17.69475584      -2.42256336      -0.00333619      -0.00050890      -0.00084913
C       -9.77722966      17.23782800      -2.20286378      -0.00044298       0.00132459       0.00167389
O       -9.53687233      16.10654923      -3.00440553      -0.00026870      -0.00014424       0.00174564
C       -8.19778632      15.67618735      -2.92622350      -0.00032663       0.00075650       0.00012363
C       -8.04054356      14.45689817      -3.80489934      -0.00063668      -0.00311458      -0.00075132
O       -8.26686953      14.76276758      -5.16731051       0.00091815      -0.00368387      -0.00015759
C       -9.60777885      14.55665854      -5.57414257       0.00220215       0.00213030       0.00295770
C       -9.75223676      13.25566654      -6.32594726       0.00123887       0.00278997       0.00179619
O       -9.47069047      12.20485346      -5.43210013       0.00305203      -0.00013840      -0.00095332
C       -9.51293167      10.94675033      -6.06543174      -0.00089497      -0.00074160      -0.00295019
C       -9.14892991       9.88717484      -5.05867537       0.00204414      -0.00243521       0.00226563
O      -10.21345758       9.74782137      -4.14118478      -0.00024515      -0.00302085       0.00048661
C       -9.94178080       8.77625426      -3.16245513       0.00015078      -0.00391978       0.00601351
H       -8.71414765      13.65971801      -3.47087112      -0.00440298      -0.00225305       0.00083546
H      -10.51560570      10.74699918      -6.46644149      -0.00390330      -0.00567216       0.00106862
H      -11.99721251       8.20263019      -3.03841916      -0.00521685       0.01387154      -0.00031773
H      -12.28130968      10.07332924       0.84678917      -0.00796711      -0.00815483       0.00061688
H      -11.65769332      16.93636963       0.07173504      -0.00043947      -0.00012060      -0.00169064
H      -14.25240680      15.82919905      -1.05487410      -0.00204956       0.00260783      -0.00046745
H      -10.99129333       7.66809250      -1.67430388       0.00978810      -0.00355210      -0.00014520
H       -8.79291072      10.91500022      -6.89981098       0.00417157       0.00546162      -0.00133131
H      -10.19320205       9.28237474      -0.23745364       0.00381371      -0.01171400      -0.00845014
H      -10.86577580      11.08383488       1.23065531       0.00624960       0.00499682      -0.00397467
H       -7.01121768      14.09236453      -3.72324002       0.00128864       0.00159133      -0.00442744
H      -12.97718865      17.98269866      -0.49934139      -0.00007286       0.00163737       0.00047226
H      -14.09668227      16.25971700       0.66812644       0.00092015       0.00102348      -0.00096777
H      -11.34483405      18.67819772      -1.94860645       0.00666771       0.00324018       0.00127998
H       -9.12806093       9.10940563      -2.50511052       0.00881202      -0.00204088       0.00165629
H       -7.52688868      16.47136611      -3.27623960       0.00077801       0.00058601       0.00256472
H       -8.98015326       8.93366310      -5.58327966      -0.00514389      -0.00148193      -0.00098104
H       -8.21887383      10.16194552      -4.54233529       0.00245568       0.00442733      -0.00067045
H       -9.62466821       7.83399028      -3.63216567      -0.00185811      -0.00490667      -0.00112806
H       -9.61396235      16.99438651      -1.14434313       0.00006883       0.00310155       0.00320687
H       -7.92927573      15.42354211      -1.88868823      -0.00092681      -0.00084210      -0.00082387
H       -9.09416556      18.05747726      -2.47438764       0.00126999       0.00075365      -0.00240780
H      -10.08847585      10.80914483      -1.13946940       0.00079315       0.01146877      -0.00582532
H      -11.37872036      17.81069506      -3.49630513       0.00017387      -0.00155575      -0.00320117
H      -14.26559935      13.37296128      -0.70129371       0.00118553      -0.00177434       0.00120144
H      -14.59505351      13.98527755       0.93697612       0.00307262      -0.00539128       0.00139156
H      -13.83385324      11.74649336       1.17717377       0.00430511      -0.00073241       0.00115239
H      -12.51935148      12.81213035       1.74050128      -0.00599048      -0.00268177       0.00226430
H       -9.88356452      15.39134218      -6.22686101       0.00350609      -0.00334383      -0.00163669
H      -10.27874820      14.56334625      -4.70903133      -0.00323768      -0.00253603       0.00296435
H       -9.04643839      13.23752590      -7.16659482      -0.00091637       0.00273524      -0.00305643
H      -10.77383090      13.16136274      -6.72566667      -0.00065026       0.00358229       0.00216337
C       -2.96265796      12.14693207       2.24058401       0.00001017      -0.00026051       0.00037203
H       -1.01393245      13.04147241       2.01569698      -0.00024295       0.00002074       0.00030624
H       -1.26640183      12.26230446       3.56976523      -0.00016863      -0.00031021      -0.00008094
C       -3.27260501      11.97507532       0.75525448      -0.00032832      -0.00037059       0.00001839
H       -3.41733275      13.06768929       2.61705099       0.00101826       0.00049651      -0.00112425
H       -3.41558359      11.32674223       2.80803658       0.00005492      -0.00076205      -0.00070697
H       -3.03154598       9.83345192       0.66047289      -0.00067119       0.00010647       0.00104243
H       -2.77954408      10.63885512      -0.87499291       0.00014275       0.00108905      -0.00002679
H       -2.92084171      12.85511125       0.20547712       0.00106264       0.00016153       0.00001818
H       -4.35351596      11.92278633       0.59696321       0.00018270      -0.00106634       0.00044337
C        0.73936105      10.94512277       2.17010322       0.00025968      -0.00002282       0.00020439
C        1.16989848      10.93956328       3.63425803       0.00015527       0.00010356       0.00015545
C        2.66018590      10.87087316       3.78290182      -0.00005400      -0.00054607       0.00009248
C        3.29477149       9.67333296       4.11843098       0.00027943       0.00049067      -0.00015900
C        4.68077970       9.60348496       4.20934637      -0.00070071      -0.00042166       0.00011215
C        5.44740433      10.74240045       3.96290115       0.00133699       0.00097501      -0.00013313
C        3.43886975      12.00407523       3.53085836       0.00042573       0.00051332      -0.00014278
C        4.82546588      11.94572220       3.62725894      -0.00061154      -0.00052966       0.00014090
H        1.15233202      11.83382811       1.68084208      -0.00011445       0.00002803      -0.00005635
H        1.18437668      10.08243890       1.66282178       0.00003712       0.00013057      -0.00023074
H        0.70666384      10.09236532       4.14902596      -0.00011882       0.00007141      -0.00008278
H        0.79635030      11.84762942       4.12155920      -0.00005829       0.00002147      -0.00001991
H        2.70019828       8.78767084       4.30717056      -0.00015255      -0.00014499       0.00006254
H        5.17050374       8.67531351       4.46977462      -0.00009184       0.00008454      -0.00002863
H        2.94972306      12.93077770       3.25633725      -0.00001976       0.00003920       0.00004810
H        5.43719771      12.81950495       3.44026288       0.00003078       0.00013371      -0.00003188
H       -1.17522278      10.04069272       2.49375291      -0.00018742       0.00020674      -0.00028348
109
Properties=species:S:1:pos:R:3:forces:R:3 energy=-61823.36737855835 free_energy=-61823.3683095433 pbc="F F F"
C       -2.59374680      10.72557888       0.19926885      -0.00046386      -0.00031706      -0.00001897
C       -1.46001694      12.16540396       2.49780447      -0.00000571      -0.00062123       0.00021769
C       -0.77272961      10.91421171       1.95596692       0.00028408       0.00019753      -0.00008953
C       -1.09309122      10.75287492       0.46915318      -0.00026903       0.00052987       0.00010979
C        6.93069469      10.70909571       4.05145836       0.02942502       0.03125764      -0.00521331
C        8.76276491       9.25480497       4.39839037       0.00048941       0.00053823       0.00001303
C        9.33888209       8.35227193       3.51648320      -0.00011408       0.00018275       0.00020444
C        9.50847220       9.90764634       5.37314185       0.00045948      -0.00022963      -0.00000894
C       10.86786607       9.62588803       5.49546669      -0.00030708      -0.00006020      -0.00028466
C       11.45176083       8.72175366       4.60254790       0.00001049       0.00021207       0.00024676
C       10.70887213       8.08286524       3.61101855      -0.00003481      -0.00013238      -0.00020504
C       11.35191883       7.11218101       2.65603522       0.00000149       0.00002372       0.00003123
C       11.71658457      10.29788508       6.54431786       0.00007349       0.00002821       0.00008902
O        7.65183395      11.65642408       3.88926212      -0.02562802      -0.03112864       0.00545647
O        7.38461129       9.44871626       4.33136923      -0.00238347      -0.00031102      -0.00011843
H       -0.62306212       9.84075703       0.08652137      -0.00087473       0.00004822       0.00073430
H       -0.63639185      11.58998361      -0.06961710       0.00052646       0.00037640      -0.00085081
H        8.73350261       7.86911758       2.76033684      -0.00003837      -0.00001056      -0.00006265
H        9.02377832      10.62202057       6.02435533      -0.00007559       0.00014498      -0.00009960
H       12.51051989       8.51185436       4.68625976      -0.00000170      -0.00000699      -0.00000868
H       12.42063788       7.00807741       2.84943804       0.00001359      -0.00000788      -0.00000529
H       11.21586269       7.44206990       1.62185135       0.00001179      -0.00000291       0.00000295
H       10.88601290       6.12564679       2.73823489       0.00000938       0.00000486       0.00000144
H       11.13098456      10.99316308       7.14800150      -0.00002663       0.00000051      -0.00003171
H       12.53757199      10.85111201       6.07836910      -0.00000659      -0.00000576       0.00000852
H       12.16914898       9.55654640       7.20987831      -0.00001557       0.00002582      -0.00003058
O      -12.82383902      14.70271662       0.06226127       0.00029159       0.00034317      -0.00281521
C      -13.74224142      13.65154170       0.26690107      -0.00029552       0.00468314      -0.00216901
C      -13.02845439      12.47140552       0.87498088      -0.00764918       0.00996053      -0.00098163
O      -12.16548477      11.89307557      -0.07749961      -0.00337875       0.00381100       0.00367963
C      -13.48166109      15.92266903      -0.20523208      -0.00124657      -0.00051500      -0.00066410
C      -11.50552404      10.76435993       0.44569895      -0.00787532       0.00203180       0.00737751
C      -10.72959466      10.08416588      -0.65309243       0.00816011      -0.00130689      -0.01136267
O      -11.63491404       9.59678358      -1.61884967       0.00036305      -0.00370717       0.00809765
C      -11.14158653       8.49388969      -2.34403898      -0.00537759      -0.00575256       0.00440496
C      -12.46598433      16.96862508      -0.58138758      -0.00272071       0.00033510       0.00189662
O      -12.08932012      16.75023336      -1.92575017      -0.00311136      -0.00026463       0.00078762
C      -11.14607532      17.68068058      -2.40489198      -0.00375092      -0.00079912      -0.00107622
C       -9.72120999      17.22515216      -2.18729898      -0.00056458       0.00151175       0.00194028
O       -9.48049422      16.09487137      -2.99015069      -0.00035650      -0.00013196       0.00206786
C       -8.14086981      15.66587645      -2.91370680      -0.00028968       0.00097394       0.00012477
C       -7.98373372      14.44669192      -3.79246416      -0.00067723      -0.00361681      -0.00086671
O       -8.21189962      14.75248969      -5.15461380       0.00111037      -0.00425633      -0.00015426
C       -9.55279835      14.54413958      -5.56036263       0.00254214       0.00244451       0.00345689
C       -9.69613208      13.24183220      -6.31011229       0.00136168       0.00325096       0.00204432
O       -9.41394318      12.19260438      -5.41456497       0.00350153      -0.00024247      -0.00105381
C       -9.45361703      10.93375409      -6.04654918      -0.00087532      -0.00087285      -0.00337657
C       -9.09040875       9.87559960      -5.03806191       0.00225934      -0.00274378       0.00265324
O      -10.15678262       9.73544641      -4.12281934      -0.00022614      -0.00353792       0.00058258
C       -9.88640813       8.76371973      -3.14386146       0.00000697      -0.00449163       0.00703704
H       -8.65631009      13.64904477      -3.45762015      -0.00510834      -0.00262939       0.00097894
H      -10.45527388      10.73256113      -6.44936160      -0.00457423      -0.00657914       0.00119980
H      -11.94201807       8.18980768      -3.02391894      -0.00607557       0.01599856      -0.00034212
H      -12.23386308      10.05581158       0.86291803      -0.00925345      -0.00942725       0.00068922
H      -11.59853389      16.92010774       0.09030121      -0.00050718      -0.00012179      -0.00197053
H      -14.19506010      15.81550377      -1.03440817      -0.00235414       0.00301351      -0.00050545
H      -10.93863871       7.65356434      -1.65889280       0.01129379      -0.00420687      -0.00014150
H       -8.73197123      10.90182878      -6.87950949       0.00480600       0.00635907      -0.00151037
H      -10.14435739       9.26316036      -0.21666778       0.00438685      -0.01348398      -0.00989383
H      -10.81757965      11.06273274       1.25262355       0.00719309       0.00578136      -0.00462635
H       -6.95407000      14.08284547      -3.71194355       0.00147011       0.00184699      -0.00516395
H      -12.91775217      17.96778915      -0.47903413      -0.00012291       0.00199769       0.00056193
H      -14.03813449      16.24588608       0.68852052       0.00104053       0.00118675      -0.00107161
H      -11.29003764      18.66389885      -1.93065240       0.00767127       0.00393307       0.00151367
H       -9.07428457       9.09722404      -2.48479150       0.01029067      -0.00236859       0.00197241
H       -7.47126241      16.46166902      -3.26479572       0.00082772       0.00061355       0.00297749
H       -8.91900058       8.92193240      -5.56153289      -0.00592503      -0.00173718      -0.00117276
H       -8.16193295      10.15202539      -4.51980420       0.00291546       0.00512743      -0.00076760
H       -9.56769269       7.82187638      -3.61328197      -0.00214690      -0.00570683      -0.00136995
H       -9.55642263      16.98084453      -1.12922218       0.00007199       0.00360964       0.00368211
H       -7.87063906      15.41364669      -1.87650327      -0.00107811      -0.00099694      -0.00094817
H       -9.03938899      18.04583458      -2.45877974       0.00150155       0.00085989      -0.00279947
H      -10.03437150      10.79110204      -1.11596127       0.00090175       0.01328611      -0.00669600
H      -11.32507481      17.79657233      -3.47836393       0.00020537      -0.00178878      -0.00366272
H      -14.21029951      13.35959867      -0.68183378       0.00136176      -0.00205759       0.00139631
H      -14.53939871      13.97218986       0.95637082       0.00352701      -0.00621692       0.00163481
H      -13.78099452      11.73260624       1.19664740       0.00496770      -0.00084521       0.00133915
H      -12.46496026      12.79652514       1.76007964      -0.00697026      -0.00312641       0.00257764
H       -9.82988419      15.37756006      -6.21416166       0.00403444      -0.00383761      -0.00193264
H      -10.22329099      14.55152192      -4.69489845      -0.00375973      -0.00290366       0.00344060
H       -8.99009413      13.22290038      -7.15055165      -0.00108343       0.00315785      -0.00353422
H      -10.71753535      13.14595681      -6.70994313      -0.00070914       0.00415594       0.00251454
C       -2.96268999      12.14690213       2.24059411       0.00000661      -0.00037639       0.00041806
H       -1.01400195      13.04151600       2.01558111      -0.00026894       0.00004558       0.00034238
H       -1.26638160      12.26244775       3.56971270      -0.00019388      -0.00035772      -0.00009491
C       -3.27265883      11.97501245       0.75526693      -0.00035162      -0.00049367       0.00005684
H       -3.41744050      13.06761029       2.61708903       0.00117774       0.00059538      -0.00129852
H       -3.41553923      11.32669017       2.80807746       0.00008502      -0.00084142      -0.00084911
H       -3.03144623       9.83338808       0.66043380      -0.00079637       0.00009002       0.00123332
H       -2.77951122      10.63881912      -0.87500124       0.00016693       0.00127109      -0.00004868
H       -2.92098519      12.85507299       0.20547815       0.00124985       0.00022179      -0.00000010
H       -4.35356919      11.92266816       0.59698959       0.00017908      -0.00124101       0.00051243
C        0.73935890      10.94516242       2.17011996       0.00032041       0.00006507       0.00024754
C        1.16989615      10.93957130       3.63427406       0.00031435      -0.00011803       0.00021303
C        2.66018891      10.87085786       3.78291473      -0.00040078       0.00099435      -0.00032130
C        3.29476933       9.67334024       4.11843983       0.00067586      -0.00103986       0.00023949
C        4.68077332       9.60345880       4.20935552      -0.00120807       0.00080553      -0.00023092
C        5.44740566      10.74239125       3.96289398      -0.00157684      -0.00100887       0.00014237
C        3.43887757      12.00407374       3.53085459       0.00079694      -0.00051335       0.00013274
C        4.82547407      11.94570397       3.62725202      -0.00096250       0.00054913      -0.00012650
H        1.15234528      11.83386968       1.68087255      -0.00015295      -0.00000652      -0.00005328
H        1.18436538      10.08247756       1.66283362       0.00006394       0.00012579      -0.00027819
H        0.70666591      10.09236036       4.14902740      -0.00017007       0.00011304      -0.00011024
H        0.79635315      11.84762401       4.12159731      -0.00006610       0.00008435       0.00000140
H        2.70019721       8.78766466       4.30718747      -0.00008103       0.00018041      -0.00000683
H        5.17050812       8.67530796       4.46978200       0.00000773      -0.00023822       0.00006707
H        2.94973057      12.93076438       3.25632972      -0.00002032       0.00031398      -0.00000951
H        5.43720566      12.81949181       3.44024656       0.00038063      -0.00015723       0.00004162
H       -1.17522004      10.04074383       2.49375854      -0.00023489       0.00020063      -0.00030755
109
Properties=species:S:1:pos:R:3:forces:R:3 energy=-61823.3671093188 free_energy=-61823.3683095433 pbc="F F F"
C       -2.59371591      10.72556132       0.19925950      -0.00053010      -0.00041676      -0.00003575
C       -1.46003736      12.16546484       2.49776703      -0.00000513      -0.00066020       0.00019968
C       -0.77272888      10.91426226       1.95597036       0.00036311       0.00024498      -0.00011200
C       -1.09306257      10.75294126       0.46914892      -0.00033973       0.00059114       0.00015283
C        6.93085712      10.70924625       4.05142485      -0.00179850      -0.00145416       0.00021537
C        8.76276521       9.25480076       4.39839607       0.00020367      -0.00065494      -0.00057168
C        9.33889113       8.35225325       3.51649104      -0.00087124       0.00046778       0.00027919
C        9.50848689       9.90762827       5.37313760      -0.00081962       0.00073802       0.00054777
C       10.86785958       9.62588663       5.49546733       0.00114346      -0.00071737      -0.00046305
C       11.45177500       8.72174176       4.60254872      -0.00097144       0.00059080       0.00040245
C       10.70886822       8.08285300       3.61102297       0.00087994      -0.00027233      -0.00005829
C       11.35192757       7.11216476       2.65604507      -0.00030595      -0.00001299      -0.00002444
C       11.71659074      10.29788457       6.54431385      -0.00020815       0.00007270       0.00001902
O        7.65166953      11.65622054       3.88927419       0.00126191       0.00145700      -0.00025128
O        7.38461783       9.44871687       4.33136178       0.00029612       0.00004143       0.00004868
H       -0.62295115       9.84088495       0.08646607      -0.00099736       0.00005406       0.00083643
H       -0.63642930      11.59011581      -0.06956724       0.00061852       0.00044730      -0.00098374
H        8.73350708       7.86909784       2.76034171       0.00007707      -0.00000635       0.00001097
H        9.02378034      10.62201667       6.02435216       0.00020510      -0.00027464      -0.00023603
H       12.51052167       8.51184745       4.68626231       0.00034892      -0.00008962      -0.00000024
H       12.42064298       7.00806262       2.84944754       0.00012444       0.00000297       0.00003622
H       11.21586807       7.44204840       1.62185917       0.00003308      -0.00000932       0.00001673
H       10.88601966       6.12562903       2.73824851       0.00005639       0.00006142      -0.00000376
H       11.13098695      10.99316442       7.14799391       0.00003218       0.00001328       0.00002497
H       12.53757424      10.85111239       6.07836153       0.00003655       0.00000928      -0.00002914
H       12.16915493       9.55655090       7.20987545       0.00002079      -0.00004451       0.00000785
O      -12.76715783      14.68768907       0.08211870       0.00031146       0.00039695      -0.00322734
C      -13.68677108      13.63750861       0.28649473      -0.00029975       0.00535977      -0.00243571
C      -12.97450466      12.45648083       0.89459379      -0.00871962       0.01123834      -0.00110239
O      -12.11213282      11.87705667      -0.05774184      -0.00380158       0.00432622       0.00421524
C      -13.42382030      15.90831370      -0.18510251      -0.00138745      -0.00053878      -0.00066804
C      -11.45564088      10.74620123       0.46509674      -0.00886440       0.00214708       0.00829530
C      -10.67807764      10.06661768      -0.63274297       0.00934911      -0.00138414      -0.01301312
O      -11.58152488       9.58234295      -1.60186952       0.00052989      -0.00429863       0.00924063
C      -11.08748363       8.48030944      -2.32788885      -0.00623176      -0.00655103       0.00505632
C      -12.40746680      16.95337834      -0.56190609      -0.00311077       0.00050187       0.00210026
O      -12.03245382      16.73520998      -1.90678352      -0.00351262      -0.00032474       0.00085878
C      -11.09080398      17.66659715      -2.38721940      -0.00429165      -0.00074768      -0.00114787
C       -9.66519200      17.21247455      -2.17173219      -0.00060344       0.00163886       0.00222723
O       -9.42411978      16.08319390      -2.97589469      -0.00041741      -0.00019228       0.00236440
C       -8.08395742      15.65556933      -2.90119451      -0.00035262       0.00105089       0.00016657
C       -7.92692439      14.43648843      -3.78003671      -0.00084323      -0.00406361      -0.00095391
O       -8.15693140      14.74221346      -5.14192298       0.00124174      -0.00482926      -0.00014663
C       -9.49781763      14.53161686      -5.54658373       0.00288475       0.00271627       0.00392747
C       -9.64002509      13.22799454      -6.29427504       0.00161092       0.00364161       0.00240076
O       -9.35719342      12.18035455      -5.39702529       0.00392112      -0.00022018      -0.00120473
C       -9.39429841      10.92076114      -6.02765871      -0.00105661      -0.00095546      -0.00379783
C       -9.03189511       9.86403222      -5.01744192       0.00259423      -0.00315571       0.00304282
O      -10.10010842       9.72306975      -4.10445165      -0.00027013      -0.00398529       0.00062907
C       -9.83103746       8.75118848      -3.12526694       0.00013832      -0.00511622       0.00802863
H       -8.59847621      13.63837449      -3.44438813      -0.00572862      -0.00296339       0.00113065
H      -10.39493519      10.71812821      -6.43227239      -0.00513523      -0.00747345       0.00135545
H      -11.88681653       8.17700407      -3.00941373      -0.00689341       0.01808559      -0.00035892
H      -12.18642160      10.03830839       0.87902727      -0.01052663      -0.01065714       0.00074923
H      -11.53937441      16.90384655       0.10886417      -0.00057303      -0.00014544      -0.00222831
H      -14.13770943      15.80180756      -1.01394127      -0.00269514       0.00339491      -0.00060291
H      -10.88597122       7.63904304      -1.64348876       0.01275672      -0.00477598      -0.00014932
H       -8.67102887      10.88867154      -6.85919338       0.00548063       0.00722394      -0.00172602
H      -10.09553716       9.24392941      -0.19589284       0.00489206      -0.01518738      -0.01135335
H      -10.76940844      11.04162574       1.27457345       0.00812259       0.00658276      -0.00525187
H       -6.89692484      14.07333623      -3.70065576       0.00172453       0.00207766      -0.00590797
H      -12.85832368      17.95287530      -0.45872455      -0.00005508       0.00217398       0.00062442
H      -13.97958019      16.23205222       0.70891407       0.00118580       0.00129426      -0.00122662
H      -11.23523133      18.64959852      -1.91269737       0.00868185       0.00441001       0.00165320
H       -9.02050352       9.08504508      -2.46447983       0.01162845      -0.00270575       0.00226689
H       -7.41564719      16.45197500      -3.25335202       0.00095269       0.00072827       0.00333702
H       -8.85785230       8.91021015      -5.53977271      -0.00671713      -0.00193107      -0.00132366
H       -8.10500709      10.14211751      -4.49726948       0.00334207       0.00581104      -0.00085559
H       -9.51072004       7.80976219      -3.59439036      -0.00248184      -0.00642151      -0.00158513
H       -9.49888072      16.96730113      -1.11410194       0.00006812       0.00413089       0.00414360
H       -7.81200455      15.40375612      -1.86432479      -0.00122794      -0.00115348      -0.00109738
H       -8.98461499      18.03418796      -2.44317072       0.00172164       0.00099075      -0.00316813
H       -9.98027366      10.77303650      -1.09244011       0.00096105       0.01500847      -0.00752049
H      -11.27142355      17.78243997      -3.46041927       0.00022963      -0.00204499      -0.00412920
H      -14.15499143      13.34623442      -0.66237246       0.00150346      -0.00236888       0.00153974
H      -14.48373619      13.95909984       0.97576582       0.00395511      -0.00702776       0.00188185
H      -13.72813261      11.71872232       1.21612671       0.00567454      -0.00092319       0.00151537
H      -12.41056851      12.78091885       1.77966063      -0.00787553      -0.00353839       0.00293699
H       -9.77620430      15.36376508      -6.20146546       0.00454797      -0.00430508      -0.00223506
H      -10.16783681      14.53969297      -4.68076958      -0.00424317      -0.00323787       0.00390817
H       -8.93374709      13.20827227      -7.13450313      -0.00124792       0.00357082      -0.00401599
H      -10.66123284      13.13054492      -6.69421169      -0.00084677       0.00472253       0.00283709
C       -2.96272196      12.14687077       2.24060368       0.00003855      -0.00036343       0.00048146
H       -1.01407116      13.04156006       2.01546477      -0.00032443       0.00001581       0.00040976
H       -1.26636126      12.26259081       3.56965984      -0.00022123      -0.00041121      -0.00008987
C       -3.27271226      11.97494811       0.75527976      -0.00042370      -0.00049201       0.00003712
H       -3.41754866      13.06753197       2.61712745       0.00135609       0.00066344      -0.00149506
H       -3.41549411      11.32663900       2.80811768       0.00006645      -0.00101439      -0.00093710
H       -3.03134701       9.83332314       0.66039559      -0.00089448       0.00012732       0.00139270
H       -2.77947839      10.63878342      -0.87501010       0.00019310       0.00145200      -0.00004405
H       -2.92112845      12.85503567       0.20547859       0.00141487       0.00021370       0.00002391
H       -4.35362271      11.92254989       0.59701587       0.00022861      -0.00142358       0.00059002
C        0.73935736      10.94520488       2.17013719       0.00033023      -0.00005357       0.00027520
C        1.16989543      10.93957532       3.63429070       0.00032929       0.00010677       0.00020158
C        2.66018964      10.87086210       3.78292243      -0.00006425      -0.00004737      -0.00004203
C        3.29477475       9.67332740       4.11845391       0.00024486       0.00003159      -0.00006497
C        4.68078353       9.60346463       4.20935704      -0.00055730      -0.00001542       0.00002546
C        5.44741905      10.74238303       3.96289178       0.00052404      -0.00000489       0.00006467
C        3.43888574      12.00405872       3.53085459       0.00007358       0.00017026      -0.00009950
C        4.82547583      11.94569075       3.62724371      -0.00022340       0.00022598      -0.00000443
H        1.15235837      11.83391026       1.68090358      -0.00015388       0.00004088      -0.00007283
H        1.18435451      10.08251538       1.66284514       0.00005163       0.00018332      -0.00030287
H        0.70666811      10.09235626       4.14902839      -0.00019338       0.00006642      -0.00009673
H        0.79635640      11.84761918       4.12163561      -0.00008028       0.00004897      -0.00001442
H        2.70019861       8.78766265       4.30720362      -0.00007694       0.00001546       0.00003860
H        5.17050813       8.67529488       4.46979023      -0.00013847       0.00011127      -0.00003905
H        2.94973765      12.93075509       3.25632089       0.00003028       0.00010616       0.00005525
H        5.43721463      12.81947663       3.44022915      -0.00011387      -0.00014512       0.00002604
H       -1.17521738      10.04079467       2.49376447      -0.00027068       0.00021258      -0.00034710
109
Properties=species:S:1:pos:R:3:forces:R:3 energy=-61823.36680115305 free_energy=-61823.3683095433 pbc="F F F"
C       -2.59368542      10.72554203       0.19925011      -0.00057448      -0.00042165      -0.00004043
C       -1.46005761      12.16552547       2.49772915       0.00000614      -0.00070272       0.00021884
C       -0.77272738      10.91431444       1.95597295       0.00036174       0.00017822      -0.00006258
C       -1.09303458      10.75300688       0.46914552      -0.00036460       0.00070088       0.00012922
C        6.93089609      10.70926941       4.05141050      -0.00798426      -0.00806587       0.00134136
C        8.76277335       9.25478681       4.39839562      -0.00035024      -0.00055432      -0.00040646
C        9.33888922       8.35224003       3.51649525      -0.00005698       0.00024092       0.00026441
C        9.50848494       9.90762410       5.37313682      -0.00010182       0.00036591       0.00035799
C       10.86787134       9.62587790       5.49546372       0.00027478      -0.00029674      -0.00022108
C       11.45177268       8.72173595       4.60255289      -0.00012505       0.00023448       0.00023949
C       10.70888055       8.08283772       3.61102868       0.00004900      -0.00012118      -0.00012517
C       11.35193043       7.11214756       2.65605428       0.00004071       0.00000632       0.00000119
C       11.71659354      10.29788443       6.54430874      -0.00005519       0.00015651       0.00001501
O        7.65165012      11.65617237       3.88926383       0.00627198       0.00752174      -0.00133597
O        7.38461855       9.44870023       4.33136264       0.00093406       0.00048560      -0.00001714
H       -0.62284035       9.84101350       0.08641085      -0.00111812       0.00005186       0.00094235
H       -0.63646629      11.59024829      -0.06951773       0.00068057       0.00048186      -0.00109478
H        8.73351332       7.86907885       2.76034907      -0.00002969      -0.00004759      -0.00006838
H        9.02378455      10.62201095       6.02434557       0.00007309      -0.00013740      -0.00007684
H       12.51053014       8.51183977       4.68626548       0.00003783      -0.00001780      -0.00000984
H       12.42065102       7.00804741       2.84945712      -0.00003658       0.00000108      -0.00000450
H       11.21587408       7.44202694       1.62186736       0.00000971      -0.00000437       0.00000567
H       10.88602756       6.12561241       2.73826200       0.00000687       0.00000066       0.00000340
H       11.13099046      10.99316590       7.14798777       0.00004242      -0.00003282      -0.00001884
H       12.53757723      10.85111290       6.07835356      -0.00002740      -0.00003176       0.00001672
H       12.16916130       9.55655465       7.20987291       0.00003251      -0.00005526       0.00002860
O      -12.71047315      14.67265778       0.10197593       0.00032130       0.00053063      -0.00364330
C      -13.63129572      13.62347565       0.30608940      -0.00030613       0.00592673      -0.00270462
C      -12.92054985      12.44155754       0.91420914      -0.00985175       0.01251400      -0.00122231
O      -12.05878221      11.86103593      -0.03798374      -0.00417233       0.00483763       0.00478107
C      -13.36597562      15.89395650      -0.16497261      -0.00149324      -0.00060097      -0.00079336
C      -11.40576784      10.72804523       0.48448466      -0.00982732       0.00220561       0.00917506
C      -10.62656587      10.04906383      -0.61239710       0.01040179      -0.00156164      -0.01454228
O      -11.52812765       9.56790780      -1.58488729       0.00069612      -0.00481784       0.01042771
C      -11.03337474       8.46673789      -2.31173667      -0.00690487      -0.00733972       0.00563562
C      -12.34894407      16.93812891      -0.54242810      -0.00352067       0.00051540       0.00233746
O      -11.97558211      16.72018516      -1.88781782      -0.00393903      -0.00037506       0.00096905
C      -11.03553069      17.65250867      -2.36954314      -0.00475371      -0.00078368      -0.00134504
C       -9.60917431      17.19979294      -2.15616310      -0.00059950       0.00181103       0.00243269
O       -9.36774916      16.07151507      -2.96163767      -0.00049615      -0.00014114       0.00271553
C       -8.02705047      15.64526645      -2.88868592      -0.00045836       0.00114495       0.00018259
C       -7.87011901      14.42629093      -3.76761171      -0.00079781      -0.00452173      -0.00106758
O       -8.10196595      14.73193314      -5.12923395       0.00126565      -0.00539608      -0.00015092
C       -9.44283806      14.51908743      -5.53280429       0.00323057       0.00302583       0.00438511
C       -9.58391526      13.21415368      -6.27843242       0.00186153       0.00411904       0.00264877
O       -9.30044317      12.16810484      -5.37948385       0.00436670      -0.00027037      -0.00130421
C       -9.33497829      10.90777274      -6.00876267      -0.00121029      -0.00113368      -0.00417081
C       -8.97338646       9.85246593      -4.99681681       0.00295874      -0.00338012       0.00347215
O      -10.04343349       9.71069234      -4.08608320      -0.00033939      -0.00442153       0.00067461
C       -9.77566377       8.73865907      -3.10667280       0.00012738      -0.00567949       0.00905943
H       -8.54064632      13.62771009      -3.43116782      -0.00638547      -0.00333292       0.00127695
H      -10.33458786      10.70369571      -6.41517539      -0.00571699      -0.00833442       0.00150025
H      -11.83160771       8.16422098      -2.99490353      -0.00775451       0.02009965      -0.00039961
H      -12.13898618      10.02081974       0.89511630      -0.01177168      -0.01186316       0.00078112
H      -11.48021396      16.88758454       0.12742605      -0.00063254      -0.00015564      -0.00250324
H      -14.08035536      15.78811186      -0.99347504      -0.00299308       0.00377092      -0.00064494
H      -10.83329055       7.62452921      -1.62809119       0.01417686      -0.00535529      -0.00013833
H       -8.61008548      10.87552344      -6.83886570       0.00615191       0.00810762      -0.00193005
H      -10.04673786       9.22468473      -0.17513214       0.00537269      -0.01682830      -0.01282249
H      -10.72126060      11.02051440       1.29650707       0.00903299       0.00738922      -0.00589214
H       -6.83978286      14.06383307      -3.68937085       0.00187412       0.00232314      -0.00663058
H      -12.79889796      17.93795069      -0.43841642      -0.00002683       0.00246828       0.00069416
H      -13.92101871      16.21821762       0.72930496       0.00131039       0.00140038      -0.00132574
H      -11.18041861      18.63529220      -1.89473916       0.00966112       0.00496193       0.00181578
H       -8.96672246       9.07286928      -2.44417303       0.01298455      -0.00306164       0.00256473
H       -7.36004260      16.44228693      -3.24190999       0.00107130       0.00082583       0.00368891
H       -8.79670993       8.89849737      -5.51799710      -0.00748236      -0.00219538      -0.00152063
H       -8.04809550      10.13221895      -4.47473360       0.00374752       0.00646897      -0.00095636
H       -9.45374978       7.79764858      -3.57549216      -0.00278994      -0.00717134      -0.00180800
H       -9.44133691      16.95375750      -1.09898305       0.00007061       0.00462154       0.00462694
H       -7.75337506      15.39387477      -1.85215308      -0.00134436      -0.00133066      -0.00122380
H       -8.92984584      18.02253898      -2.42755798       0.00189744       0.00103593      -0.00353136
H       -9.92618162      10.75494920      -1.06890689       0.00108714       0.01678254      -0.00838596
H      -11.21776756      17.76829820      -3.44247058       0.00026407      -0.00229447      -0.00454426
H      -14.09967680      13.33286666      -0.64291006       0.00166018      -0.00266494       0.00170571
H      -14.42806875      13.94600816       0.99516100       0.00439055      -0.00781314       0.00212888
H      -13.67526297      11.70484229       1.23560838       0.00636162      -0.00100053       0.00169616
H      -12.35617589      12.76531199       1.79924701      -0.00875323      -0.00394119       0.00326063
H       -9.72252082      15.34995567      -6.18877475       0.00506372      -0.00478443      -0.00251822
H      -10.11238633      14.52786130      -4.66664346      -0.00468082      -0.00356798       0.00435357
H       -8.87739730      13.19364468      -7.11845139      -0.00143458       0.00395446      -0.00444544
H      -10.60492611      13.11512866      -6.67847500      -0.00097140       0.00527684       0.00317549
C       -2.96275362      12.14684101       2.24061325       0.00001550      -0.00048492       0.00057209
H       -1.01414041      13.04160400       2.01534856      -0.00036502       0.00001752       0.00046204
H       -1.26634112      12.26273424       3.56960735      -0.00024616      -0.00046857      -0.00009742
C       -3.27276564      11.97488406       0.75529259      -0.00047176      -0.00055653       0.00003642
H       -3.41765631      13.06745293       2.61716546       0.00152328       0.00075263      -0.00167798
H       -3.41544960      11.32658688       2.80815826       0.00009688      -0.00109102      -0.00108063
H       -3.03124731       9.83325935       0.66035684      -0.00102438       0.00010801       0.00157989
H       -2.77944556      10.63874797      -0.87501851       0.00021821       0.00162938      -0.00005285
H       -2.92127185      12.85499803       0.20547927       0.00159425       0.00024681       0.00002045
H       -4.35367589      11.92243150       0.59704210       0.00024497      -0.00160073       0.00066534
C        0.73935468      10.94524434       2.17015497       0.00042370       0.00003790       0.00022467
C        1.16989526      10.93958205       3.63430594       0.00026417       0.00003947       0.00033331
C        2.66018860      10.87085637       3.78293270       0.00029790       0.00018343      -0.00009470
C        3.29478019       9.67332273       4.11846635      -0.00043261      -0.00000763      -0.00010926
C        4.68077984       9.60345498       4.20936175       0.00015342      -0.00003187       0.00008451
C        5.44741960      10.74236779       3.96288822       0.00125331       0.00037694       0.00002092
C        3.43889308      12.00405209       3.53085220      -0.00018126      -0.00012988      -0.00004181
C        4.82548209      11.94567826       3.62723528      -0.00016344       0.00010620       0.00003349
H        1.15237178      11.83395168       1.68093403      -0.00019602      -0.00001039      -0.00005363
H        1.18434331      10.08255436       1.66285698       0.00005513       0.00019674      -0.00034227
H        0.70666982      10.09235150       4.14902968      -0.00019663       0.00012044      -0.00013777
H        0.79635911      11.84761418       4.12167405      -0.00007756       0.00004286      -0.00003382
H        2.70019871       8.78765930       4.30721990      -0.00003223       0.00005996       0.00003733
H        5.17051179       8.67528542       4.46979812      -0.00024908       0.00017734      -0.00006842
H        2.94974541      12.93074259       3.25631308      -0.00002351       0.00022949       0.00002811
H        5.43722390      12.81946217       3.44021242      -0.00019038      -0.00016332       0.00002812
H       -1.17521485      10.04084476       2.49377057      -0.00028738       0.00028314      -0.00041784
109
Properties=species:S:1:pos:R:3:forces:R:3 energy=-61823.366454061106 free_energy=-61823.3683095433 pbc="F F F"
C       -2.59365413      10.72552355       0.19924061      -0.00067113      -0.00048168      -0.00004890
C       -1.46007777      12.16558774       2.49769089      -0.00000475      -0.00085303       0.00025842
C       -0.77272684      10.91436437       1.95597680       0.00046635       0.00028694      -0.00013149
C       -1.09300662      10.75307344       0.46914129      -0.00039083       0.00071992       0.00016832
C        6.93088807      10.70924458       4.05140443      -0.00568086      -0.00611780       0.00104397
C        8.76278189       9.25477440       4.39839796      -0.00081104      -0.00050473      -0.00061934
C        9.33887925       8.35222336       3.51649441       0.00171703       0.00034821       0.00092256
C        9.50847488       9.90762201       5.37313562       0.00157752      -0.00022930       0.00026262
C       10.86789139       9.62586537       5.49545877      -0.00161159       0.00059041       0.00020088
C       11.45176097       8.72173024       4.60255301       0.00188833      -0.00009990       0.00049055
C       10.70890361       8.08282469       3.61104037      -0.00207049      -0.00021142      -0.00089991
C       11.35193359       7.11213081       2.65606221       0.00045204       0.00000787       0.00017762
C       11.71659447      10.29788646       6.54430564       0.00031362      -0.00013961      -0.00015905
O        7.65166536      11.65616699       3.88924541       0.00446171       0.00547725      -0.00099336
O        7.38462450       9.44868813       4.33136260       0.00067645       0.00041860      -0.00001222
H       -0.62272934       9.84114178       0.08635549      -0.00125727       0.00009239       0.00105634
H       -0.63650348      11.59038037      -0.06946807       0.00076509       0.00054657      -0.00122248
H        8.73352222       7.86906162       2.76035915      -0.00042948      -0.00027834      -0.00046250
H        9.02379029      10.62200352       6.02433853      -0.00017281       0.00014337       0.00014103
H       12.51054049       8.51183131       4.68626874      -0.00060358       0.00010868      -0.00006502
H       12.42065779       7.00803272       2.84946744      -0.00012913      -0.00002881      -0.00007430
H       11.21588015       7.44200518       1.62187562      -0.00003485       0.00003496      -0.00004875
H       10.88603548       6.12559501       2.73827550      -0.00005005      -0.00002071       0.00001287
H       11.13099445      10.99316693       7.14798074      -0.00009548       0.00004617       0.00002863
H       12.53757999      10.85111319       6.07834502      -0.00004917      -0.00002258       0.00007410
H       12.16916822       9.55655743       7.20987062      -0.00000047       0.00003526       0.00000986
O      -12.65378510      14.65762661       0.12183278       0.00040814       0.00052209      -0.00403189
C      -13.57581350      13.60943934       0.32568466      -0.00048208       0.00670791      -0.00299671
C      -12.86659525      12.42663518       0.93382650      -0.01072055       0.01376283      -0.00125918
O      -12.00543453      11.84501120      -0.01822326      -0.00454128       0.00530589       0.00537556
C      -13.30812299      15.87959526      -0.14484428      -0.00182638      -0.00067950      -0.00086186
C      -11.35590504      10.70988810       0.50386450      -0.01076800       0.00233662       0.01005945
C      -10.57506268      10.03150221      -0.59205217       0.01149315      -0.00170195      -0.01608777
O      -11.47472271       9.55347916      -1.56790175       0.00088018      -0.00543600       0.01156414
C      -10.97925815       8.45317375      -2.29558116      -0.00769302      -0.00794387       0.00615692
C      -12.29041842      16.92287642      -0.52295128      -0.00374919       0.00069463       0.00252542
O      -11.91870814      16.70515776      -1.86885222      -0.00439191      -0.00050154       0.00103104
C      -10.98025565      17.63841273      -2.35186499      -0.00518608      -0.00070918      -0.00128639
C       -9.55315803      17.18710819      -2.14059124      -0.00067317       0.00197214       0.00263470
O       -9.31138332      16.05983791      -2.94737961      -0.00050378      -0.00022018       0.00301898
C       -7.97014904      15.63496824      -2.87618190      -0.00053966       0.00131494       0.00022388
C       -7.81331298      14.41609776      -3.75519191      -0.00092669      -0.00494766      -0.00119740
O       -8.04700604      14.72165062      -5.11654877       0.00137180      -0.00594573      -0.00011659
C       -9.38785795      14.50655079      -5.51902514       0.00358891       0.00343207       0.00480729
C       -9.52780167      13.20030873      -6.26258692       0.00195509       0.00452280       0.00292909
O       -9.24369144      12.15585548      -5.36194110       0.00480038      -0.00029004      -0.00143152
C       -9.27565774      10.89478741      -5.98986170      -0.00126711      -0.00126660      -0.00454047
C       -8.91488288       9.84090690      -4.97618715       0.00323421      -0.00381613       0.00390351
O       -9.98675884       9.69831499      -4.06771494      -0.00039637      -0.00484136       0.00074506
C       -9.72028767       8.72613320      -3.08807620       0.00013281      -0.00624371       0.01002562
H       -8.48281155      13.61704976      -3.41795680      -0.00699889      -0.00369070       0.00140947
H      -10.27423326      10.68926324      -6.39807109      -0.00633428      -0.00920059       0.00162946
H      -11.77639172       8.15145693      -2.98038826      -0.00859385       0.02206383      -0.00041332
H      -12.09155671      10.00334369       0.91118840      -0.01300101      -0.01305055       0.00080335
H      -11.42105113      16.87132141       0.14598249      -0.00073104      -0.00015601      -0.00278318
H      -14.02299564      15.77441617      -0.97301078      -0.00325399       0.00413856      -0.00065271
H      -10.78059847       7.61002431      -1.61270063       0.01561649      -0.00597178      -0.00008913
H       -8.54914010      10.86238455      -6.81852715       0.00678752       0.00898206      -0.00211273
H       -9.99796027       9.20542772      -0.15438752       0.00584025      -0.01845124      -0.01427458
H      -10.67313692      10.99939907       1.31842464       0.00988038       0.00816400      -0.00657342
H       -6.78264276      14.05434003      -3.67809096       0.00211984       0.00254504      -0.00735939
H      -12.73947465      17.92301905      -0.41811038       0.00001460       0.00269656       0.00077209
H      -13.86245076      16.20438185       0.74969495       0.00147367       0.00148241      -0.00148111
H      -11.12560418      18.62098149      -1.87677551       0.01065124       0.00541001       0.00190569
H       -8.91293900       9.06069743      -2.42387321       0.01432421      -0.00342301       0.00287702
H       -7.30444820      16.43260550      -3.23046956       0.00116034       0.00089463       0.00404333
H       -8.73557358       8.88679154      -5.49620836      -0.00823760      -0.00236087      -0.00168458
H       -7.99119873      10.12232918      -4.45219609       0.00419913       0.00715604      -0.00103743
H       -9.39678380       7.78553622      -3.55658629      -0.00307431      -0.00790602      -0.00202933
H       -9.38379138      16.94021418      -1.08386522       0.00007137       0.00512270       0.00513557
H       -7.69474888      15.38400177      -1.83998784      -0.00147507      -0.00150817      -0.00138766
H       -8.87508072      18.01088752      -2.41194178       0.00210861       0.00114061      -0.00388451
H       -9.87209799      10.73684424      -1.04536154       0.00119112       0.01851592      -0.00921206
H      -11.16410489      17.75414623      -3.42451552       0.00026153      -0.00251401      -0.00507342
H      -14.04435550      13.31949712      -0.62344778       0.00182178      -0.00296517       0.00189042
H      -14.37239461      13.93291341       1.01455760       0.00486040      -0.00861919       0.00232642
H      -13.62238885      11.69096521       1.25509396       0.00696526      -0.00111947       0.00191167
H      -12.30178150      12.74970489       1.81883753      -0.00967821      -0.00437048       0.00351595
H       -9.66883457      15.33613188      -6.17608811       0.00555414      -0.00530883      -0.00276142
H      -10.05693915      14.51602446      -4.65252089      -0.00513139      -0.00387743       0.00479721
H       -8.82104552      13.17901568      -7.10239540      -0.00156148       0.00432841      -0.00492422
H      -10.54861522      13.09970996      -6.66273264      -0.00102969       0.00582402       0.00352535
C       -2.96278513      12.14680796       2.24062324       0.00002775      -0.00031671       0.00059376
H       -1.01420999      13.04164762       2.01523257      -0.00040048       0.00003639       0.00050217
H       -1.26632077      12.26287715       3.56955492      -0.00027386      -0.00051245      -0.00010864
C       -3.27281982      11.97482122       0.75530499      -0.00050098      -0.00068802       0.00006173
H       -3.41776450      13.06737387       2.61720384       0.00172035       0.00077684      -0.00188449
H       -3.41540458      11.32653699       2.80819848       0.00006410      -0.00131839      -0.00114402
H       -3.03114806       9.83319447       0.66031816      -0.00112570       0.00014433       0.00174774
H       -2.77941264      10.63871212      -0.87502692       0.00024501       0.00181379      -0.00006053
H       -2.92141520      12.85495994       0.20547977       0.00177543       0.00029939       0.00001896
H       -4.35372926      11.92231358       0.59706846       0.00025990      -0.00177545       0.00073667
C        0.73935357      10.94528671       2.17017150       0.00038489      -0.00009163       0.00031735
C        1.16989396      10.93958439       3.63432312       0.00035006       0.00041495       0.00025237
C        2.66019272      10.87086798       3.78293897       0.00002897      -0.00172421       0.00037070
C        3.29477615       9.67330520       4.11848074       0.00024939       0.00156653      -0.00046468
C        4.68079072       9.60345457       4.20936543      -0.00089538      -0.00108503       0.00029078
C        5.44742685      10.74234397       3.96288739       0.00095952       0.00182021      -0.00035474
C        3.43889755      12.00403011       3.53085346       0.00007641       0.00141191      -0.00043566
C        4.82548723      11.94567587       3.62722432       0.00004017      -0.00109452       0.00035977
H        1.15238472      11.83399155       1.68096489      -0.00018682       0.00004899      -0.00008004
H        1.18433196      10.08259330       1.66286906       0.00006115       0.00023458      -0.00038626
H        0.70667176      10.09234779       4.14903046      -0.00020820       0.00004727      -0.00010993
H        0.79636243      11.84760940       4.12171244      -0.00010754      -0.00000241      -0.00004961
H        2.70020124       8.78765956       4.30723562      -0.00030714      -0.00040254       0.00014136
H        5.17051338       8.67527533       4.46980596      -0.00023180       0.00032705      -0.00010535
H        2.94975176      12.93073505       3.25630393       0.00013123      -0.00017940       0.00015341
H        5.43723060      12.81944463       3.44019630      -0.00005421       0.00011090      -0.00003643
H       -1.17521202      10.04089598       2.49377621      -0.00033696       0.00026956      -0.00043670
109
Properties=species:S:1:pos:R:3:forces:R:3 energy=-61823.36608588413 free_energy=-61823.3683095433 pbc="F F F"
C       -2.59362368      10.72550429       0.19923126      -0.00069933      -0.00043802      -0.00005450
C       -1.46009766      12.16564823       2.49765267      -0.00001489      -0.00090848       0.00030005
C       -0.77272524      10.91441659       1.95597985       0.00045753       0.00024390      -0.00011933
C       -1.09297803      10.75313874       0.46913736      -0.00046070       0.00087230       0.00018680
C        6.93086290      10.70919547       4.05140239      -0.00003077       0.00018481      -0.00004344
C        8.76278098       9.25476447       4.39840049      -0.00007892      -0.00071692      -0.00083181
C        9.33889295       8.35220614       3.51649964       0.00066370       0.00057042       0.00086236
C        9.50848950       9.90760851       5.37313040       0.00034816       0.00043258       0.00060618
C       10.86788409       9.62586625       5.49546214      -0.00019276      -0.00018743      -0.00028732
C       11.45177876       8.72171828       4.60255539       0.00041616       0.00032544       0.00052416
C       10.70889834       8.08281108       3.61104261      -0.00085509      -0.00020236      -0.00049686
C       11.35194074       7.11211355       2.65607265       0.00024211      -0.00000310       0.00003433
C       11.71660081      10.29788612       6.54429957       0.00007619      -0.00000110      -0.00001875
O        7.65169391      11.65618016       3.88922340      -0.00003397      -0.00015004       0.00002472
O        7.38463361       9.44867810       4.33136185      -0.00007731       0.00008857       0.00004925
H       -0.62261881       9.84127042       0.08630035      -0.00135598       0.00005585       0.00114441
H       -0.63654052      11.59051317      -0.06941830       0.00082903       0.00057495      -0.00133575
H        8.73352635       7.86904157       2.76036466      -0.00026951      -0.00020423      -0.00033136
H        9.02379173      10.62200105       6.02433563       0.00006202      -0.00012385      -0.00012917
H       12.51054151       8.51182485       4.68627133      -0.00010803       0.00000570      -0.00002970
H       12.42066429       7.00801762       2.84947668      -0.00007599      -0.00001274      -0.00003261
H       11.21588572       7.44198373       1.62188312      -0.00001198       0.00001089       0.00000066
H       10.88604274       6.12557809       2.73828893      -0.00002469      -0.00001299       0.00001188
H       11.13099731      10.99316833       7.14797376      -0.00003526       0.00003234       0.00002657
H       12.53758173      10.85111315       6.07833786      -0.00001354      -0.00001523       0.00002090
H       12.16917457       9.55656111       7.20986800       0.00000895      -0.00000147       0.00000278
O      -12.59709381      14.64259200       0.14168990       0.00042725       0.00057053      -0.00442943
C      -13.52032717      13.59540530       0.34528034      -0.00045156       0.00715578      -0.00329825
C      -12.81263623      12.41171093       0.95344618      -0.01170552       0.01509702      -0.00137198
O      -11.95208640      11.82898347       0.00153858      -0.00490367       0.00572765       0.00600082
C      -13.25026954      15.86523006      -0.12471585      -0.00190043      -0.00068054      -0.00097033
C      -11.30605237      10.69173173       0.52323756      -0.01174510       0.00247145       0.01086208
C      -10.52356836      10.01393223      -0.57170748       0.01258886      -0.00190908      -0.01759529
O      -11.42130962       9.53905268      -1.55091087       0.00094473      -0.00594115       0.01269698
C      -10.92513522       8.43961963      -2.27942492      -0.00840938      -0.00868690       0.00673372
C      -12.23188927      16.90762105      -0.50347851      -0.00417227       0.00074226       0.00276169
O      -11.86183245      16.69012780      -1.84988933      -0.00478446      -0.00050164       0.00113773
C      -10.92497847      17.62431423      -2.33418203      -0.00564063      -0.00072044      -0.00144958
C       -9.49714237      17.17442408      -2.12501804      -0.00074661       0.00207391       0.00295164
O       -9.25501872      16.04815997      -2.93312127      -0.00058037      -0.00028491       0.00331718
C       -7.91325193      15.62467537      -2.86368257      -0.00060868       0.00144672       0.00022946
C       -7.75650809      14.40591140      -3.74277801      -0.00101243      -0.00544262      -0.00127238
O       -7.99204967      14.71136556      -5.10386791       0.00149345      -0.00648518      -0.00004733
C       -9.33287863      14.49400817      -5.50524728       0.00397456       0.00376239       0.00526828
C       -9.47168335      13.18646132      -6.24673843       0.00204790       0.00488198       0.00319564
O       -9.18693894      12.14360423      -5.34439905       0.00522324      -0.00031185      -0.00153285
C       -9.21633633      10.88180582      -5.97095447      -0.00140437      -0.00136280      -0.00492311
C       -8.85638451       9.82935392      -4.95555231       0.00350538      -0.00423419       0.00433064
O       -9.93008539       9.68593742      -4.04934479      -0.00046659      -0.00520962       0.00076973
C       -9.66490930       8.71361260      -3.06947745       0.00015763      -0.00689149       0.01093364
H       -8.42497328      13.60639206      -3.40475222      -0.00755233      -0.00397321       0.00151313
H      -10.21387152      10.67483040      -6.38096150      -0.00688731      -0.01004564       0.00178246
H      -11.72116913       8.13871016      -2.96586910      -0.00941014       0.02401073      -0.00041906
H      -12.04413478       9.98588134       0.92724483      -0.01417507      -0.01419993       0.00079402
H      -11.36188802      16.85505749       0.16453324      -0.00077677      -0.00017256      -0.00303837
H      -13.96563333      15.76071859      -0.95254479      -0.00356657       0.00449097      -0.00070769
H      -10.72789599       7.59552642      -1.59731862       0.01702302      -0.00652054      -0.00008671
H       -8.48819414      10.84925433      -6.79817730       0.00743306       0.00983936      -0.00230056
H       -9.94920696       9.18615844      -0.13365561       0.00632152      -0.02003004      -0.01570027
H      -10.62503766      10.97828109       1.34032521       0.01072634       0.00892489      -0.00721485
H       -6.72550200      14.04485719      -3.66681598       0.00228396       0.00279750      -0.00810854
H      -12.68005425      17.90808073      -0.39780227       0.00008703       0.00294653       0.00079130
H      -13.80387683      16.19054229       0.77008481       0.00159533       0.00158666      -0.00158229
H      -11.07078316      18.60666694      -1.85880968       0.01159753       0.00587671       0.00202389
H       -8.85915122       9.04852855      -2.40358245       0.01564092      -0.00377721       0.00322087
H       -7.24886421      16.42293125      -3.21903261       0.00126563       0.00099223       0.00437909
H       -8.67444339       8.87509614      -5.47440569      -0.00898729      -0.00256009      -0.00184559
H       -7.93431584      10.11244834      -4.42965866       0.00466769       0.00784361      -0.00109484
H       -9.33982139       7.77342458      -3.53767297      -0.00336529      -0.00858901      -0.00224162
H       -9.32624326      16.92667037      -1.06874812       0.00006754       0.00562775       0.00560209
H       -7.63612432      15.37414052      -1.82783086      -0.00158769      -0.00169914      -0.00153478
H       -8.82032101      17.99923142      -2.39632125       0.00235349       0.00129508      -0.00425779
H       -9.81802464      10.71871821      -1.02180082       0.00129497       0.02022031      -0.01001186
H      -11.11043462      17.73998613      -3.40655778       0.00026666      -0.00272814      -0.00548126
H      -13.98902663      13.30612503      -0.60398522       0.00197526      -0.00323370       0.00208882
H      -14.31671283      13.91981458       1.03395512       0.00522283      -0.00933966       0.00259790
H      -13.56950993      11.67709080       1.27458411       0.00758502      -0.00121051       0.00210975
H      -12.24738603      12.73409553       1.83843030      -0.01056769      -0.00478017       0.00379245
H       -9.61514627      15.32229300      -6.16340317       0.00601191      -0.00574729      -0.00307976
H      -10.00149561      14.50418419      -4.63840294      -0.00558246      -0.00418062       0.00525913
H       -8.76469114      13.16438281      -7.08633513      -0.00168277       0.00470681      -0.00540312
H      -10.49229919      13.08428893      -6.64698442      -0.00110930       0.00636170       0.00385588
C       -2.96281711      12.14677935       2.24063315       0.00004159      -0.00052767       0.00064718
H       -1.01427926      13.04169184       2.01511609      -0.00043632       0.00003605       0.00055737
H       -1.26630062      12.26302028       3.56950253      -0.00030002      -0.00056505      -0.00013864
C       -3.27287338      11.97475677       0.75531775      -0.00052978      -0.00074184       0.00006604
H       -3.41787209      13.06729460       2.61724175       0.00186173       0.00092660      -0.00204358
H       -3.41536042      11.32648456       2.80823919       0.00010264      -0.00138050      -0.00129494
H       -3.03104837       9.83313039       0.66027934      -0.00126450       0.00010408       0.00194307
H       -2.77937971      10.63867652      -0.87503536       0.00026490       0.00198661      -0.00007470
H       -2.92155847      12.85492241       0.20548054       0.00194655       0.00030589       0.00002462
H       -4.35378277      11.92219550       0.59709470       0.00027987      -0.00195321       0.00080960
C        0.73935083      10.94532645       2.17018859       0.00049420      -0.00000659       0.00034486
C        1.16989220      10.93959378       3.63433878       0.00047988       0.00007801       0.00033724
C        2.66019539      10.87084736       3.78295326      -0.00006044       0.00033054      -0.00016691
C        3.29477995       9.67331733       4.11848876       0.00005972      -0.00043452       0.00000989
C        4.68078787       9.60343209       4.20937336      -0.00026917       0.00067666      -0.00010817
C        5.44743817      10.74235012       3.96287959      -0.00010604      -0.00060570       0.00017461
C        3.43890575      12.00403001       3.53084933      -0.00010529       0.00013342      -0.00012092
C        4.82549525      11.94565161       3.62721898      -0.00010681       0.00037234      -0.00000709
H        1.15239798      11.83403303       1.68099565      -0.00022406       0.00002809      -0.00008486
H        1.18432104      10.08263167       1.66288078       0.00007054       0.00024097      -0.00042145
H        0.70667411      10.09234294       4.14903169      -0.00026464       0.00010567      -0.00014151
H        0.79636519      11.84760367       4.12175053      -0.00010278       0.00007396      -0.00002380
H        2.70019930       8.78765115       4.30725301      -0.00001608       0.00017611       0.00002138
H        5.17051453       8.67526863       4.46981310      -0.00016205       0.00000248      -0.00001797
H        2.94975958      12.93072197       3.25629626       0.00009011       0.00008950       0.00009131
H        5.43723937      12.81943255       3.44017894      -0.00015415      -0.00021099       0.00003738
H       -1.17520957      10.04094587       2.49378246      -0.00035503       0.00033973      -0.00050417
109
Properties=species:S:1:pos:R:3:forces:R:3 energy=-61823.36567229326 free_energy=-61823.3683095433 pbc="F F F"
C       -2.59359266      10.72548608       0.19922202      -0.00077813      -0.00053575      -0.00009496
C       -1.46011855      12.16570872       2.49761498       0.00003006      -0.00093862       0.00031447
C       -0.77272466      10.91446721       1.95598331       0.00053602       0.00029969      -0.00016659
C       -1.09294988      10.75320480       0.46913327      -0.00049409       0.00095393       0.00021327
C        6.93084790      10.70915988       4.05139827       0.00366931       0.00409932      -0.00070766
C        8.76278376       9.25475597       4.39840536       0.00020796      -0.00113857      -0.00132806
C        9.33890112       8.35218716       3.51650133       0.00026184       0.00098431       0.00121963
C        9.50849862       9.90759667       5.37312516      -0.00019170       0.00097916       0.00102246
C       10.86788151       9.62586470       5.49546214       0.00057673      -0.00066218      -0.00057106
C       11.45178840       8.72170567       4.60255569      -0.00016505       0.00072086       0.00078881
C       10.70890043       8.08279933       3.61104867      -0.00045943      -0.00038129      -0.00058174
C       11.35194875       7.11209611       2.65608203       0.00010735       0.00001311       0.00002766
C       11.71660743      10.29788538       6.54429362      -0.00018651       0.00011854       0.00009869
O        7.65171690      11.65618462       3.88920321      -0.00308489      -0.00387928       0.00069214
O        7.38463967       9.44866528       4.33136166      -0.00047642      -0.00000656       0.00009370
H       -0.62250785       9.84139865       0.08624497      -0.00148433       0.00006956       0.00124961
H       -0.63657774      11.59064548      -0.06936847       0.00090418       0.00061961      -0.00145323
H        8.73353154       7.86902273       2.76037179      -0.00028731      -0.00025289      -0.00039498
H        9.02379412      10.62199795       6.02433202       0.00020119      -0.00031157      -0.00031939
H       12.51054520       8.51181831       4.68627429       0.00010507      -0.00005331      -0.00002953
H       12.42066978       7.00800270       2.84948601      -0.00001375      -0.00001329      -0.00002004
H       11.21589135       7.44196221       1.62189110       0.00000168       0.00000989       0.00000542
H       10.88605000       6.12556076       2.73830239      -0.00001191      -0.00000549       0.00001439
H       11.13100009      10.99316992       7.14796786       0.00004883      -0.00003637      -0.00002970
H       12.53758348      10.85111326       6.07833058       0.00004838       0.00000991      -0.00002905
H       12.16918041       9.55656545       7.20986561       0.00002096      -0.00003419      -0.00000200
O      -12.54040008      14.62755885       0.16155104       0.00047288       0.00057842      -0.00481073
C      -13.46483545      13.58136767       0.36487749      -0.00055057       0.00784576      -0.00350919
C      -12.75867442      12.39678884       0.97306807      -0.01263195       0.01628339      -0.00144988
O      -11.89873676      11.81295570       0.02130373      -0.00523138       0.00616348       0.00657463
C      -13.19241308      15.85086457      -0.10458614      -0.00200763      -0.00072589      -0.00107228
C      -11.25621174      10.67357817       0.54260296      -0.01263511       0.00255311       0.01162633
C      -10.47208254       9.99635387      -0.55136225       0.01365316      -0.00209141      -0.01912856
O      -11.36788534       9.52462820      -1.53391606       0.00090587      -0.00642490       0.01378036
C      -10.87100283       8.42607104      -2.26326712      -0.00912189      -0.00932407       0.00735962
C      -12.17335850      16.89236367      -0.48401049      -0.00449926       0.00068259       0.00295857
O      -11.80495965      16.67509325      -1.83093102      -0.00510168      -0.00033887       0.00123262
C      -10.86969829      17.61021532      -2.31649398      -0.00606084      -0.00125039      -0.00167000
C       -9.44112992      17.16173294      -2.10944140      -0.00082994       0.00229815       0.00318421
O       -9.19865632      16.03648689      -2.91886551      -0.00068998      -0.00035131       0.00361985
C       -7.85635841      15.61439044      -2.85118918      -0.00067210       0.00150359       0.00026117
C       -7.69970615      14.39572916      -3.73037026      -0.00112361      -0.00576627      -0.00133818
O       -7.93709746      14.70107816      -5.09119153       0.00165838      -0.00703216       0.00004148
C       -9.27789672      14.48145857      -5.49146995       0.00426424       0.00414169       0.00569105
C       -9.41556147      13.17261021      -6.23088727       0.00226896       0.00526595       0.00349939
O       -9.13018509      12.13135255      -5.32685614       0.00565109      -0.00034451      -0.00166684
C       -9.15701222      10.86882702      -5.95204286      -0.00162853      -0.00150871      -0.00527424
C       -8.79789143       9.81780391      -4.93491391       0.00386062      -0.00455099       0.00484961
O       -9.87341066       9.67356153      -4.03097427      -0.00056756      -0.00560749       0.00078559
C       -9.60952805       8.70109097      -3.05087902       0.00015110      -0.00740409       0.01185775
H       -8.36713628      13.59574163      -3.39155540      -0.00816402      -0.00432756       0.00164491
H      -10.15350356      10.66039779      -6.36384572      -0.00738610      -0.01086681       0.00194116
H      -11.66594132       8.12598743      -2.95134404      -0.01021143       0.02585488      -0.00046184
H      -11.99671975       9.96843687       0.94328127      -0.01535530      -0.01535399       0.00079883
H      -11.30272131      16.83878899       0.18307248      -0.00082480      -0.00018383      -0.00329146
H      -13.90826723      15.74702055      -0.93207653      -0.00387441       0.00485455      -0.00076534
H      -10.67518105       7.58103241      -1.58194362       0.01840819      -0.00707241      -0.00008095
H       -8.42724714      10.83613193      -6.77781589       0.00809246       0.01070854      -0.00251034
H       -9.90048009       9.16687866      -0.11293193       0.00683580      -0.02161709      -0.01702393
H      -10.57695969      10.95715926       1.36220922       0.01152727       0.00966489      -0.00786000
H       -6.66837046      14.03537859      -3.65554568       0.00256235       0.00302076      -0.00885555
H      -12.62062781      17.89313847      -0.37750490       0.00008363       0.00326094       0.00084604
H      -13.74529663      16.17670337       0.79047495       0.00170408       0.00170321      -0.00166652
H      -11.01596075      18.59233785      -1.84083351       0.01249167       0.00657830       0.00224577
H       -8.80535874       9.03636036      -2.38330111       0.01694031      -0.00414684       0.00360071
H       -7.19328612      16.41326308      -3.20759577       0.00137669       0.00110634       0.00468273
H       -8.61332032       8.86340980      -5.45258937      -0.00972714      -0.00277855      -0.00200645
H       -7.87744621      10.10257897      -4.40712078       0.00507736       0.00848356      -0.00120374
H       -9.28286132       7.76131306      -3.51875264      -0.00362470      -0.00934807      -0.00251775
H       -9.26869482      16.91312375      -1.05363221       0.00004540       0.00610685       0.00609286
H       -7.57750268      15.36428804      -1.81568170      -0.00169694      -0.00187883      -0.00170913
H       -8.76556807      17.98757366      -2.38069510       0.00260085       0.00143794      -0.00459865
H       -9.76396246      10.70057070      -0.99822706       0.00144570       0.02192252      -0.01080158
H      -11.05675974      17.72582205      -3.38859175       0.00026982      -0.00288506      -0.00591741
H      -13.93368925      13.29275086      -0.58452105       0.00209512      -0.00353128       0.00223821
H      -14.26102629      13.90670981       1.05335619       0.00566272      -0.01010189       0.00278563
H      -13.51662583      11.66321774       1.29407562       0.00820792      -0.00127824       0.00231866
H      -12.19298906      12.71848486       1.85802583      -0.01144582      -0.00517574       0.00408082
H       -9.56145699      15.30844129      -6.15072198       0.00647064      -0.00621725      -0.00337577
H       -9.94605211      14.49233819      -4.62428887      -0.00601683      -0.00447242       0.00569874
H       -8.70833222      13.14975045      -7.07027220      -0.00182624       0.00505462      -0.00586318
H      -10.43597627      13.06886625      -6.63122722      -0.00127872       0.00688278       0.00413273
C       -2.96284867      12.14674783       2.24064293       0.00001421      -0.00054277       0.00071649
H       -1.01434816      13.04173603       2.01499950      -0.00049841       0.00000069       0.00062769
H       -1.26628036      12.26316350       3.56945002      -0.00032956      -0.00061975      -0.00015581
C       -3.27292724      11.97469282       0.75533090      -0.00055891      -0.00073434       0.00003416
H       -3.41798006      13.06721612       2.61727997       0.00203941       0.00099300      -0.00223610
H       -3.41531576      11.32643312       2.80827970       0.00010593      -0.00151859      -0.00140298
H       -3.03094899       9.83306627       0.66024082      -0.00136739       0.00013378       0.00210855
H       -2.77934676      10.63864057      -0.87504433       0.00029350       0.00217452      -0.00004965
H       -2.92170169      12.85488470       0.20548094       0.00210729       0.00028909       0.00005624
H       -4.35383595      11.92207739       0.59712097       0.00030019      -0.00213668       0.00088791
C        0.73934878      10.94536778       2.17020545       0.00054597      -0.00002499       0.00041563
C        1.16989159      10.93960152       3.63435516       0.00046641      -0.00017530       0.00039053
C        2.66019924      10.87083537       3.78296520      -0.00031984       0.00135158      -0.00044045
C        3.29477772       9.67331833       4.11849909       0.00052798      -0.00115681       0.00020021
C        4.68079298       9.60342182       4.20937887      -0.00064349       0.00085390      -0.00016431
C        5.44744251      10.74234201       3.96287453      -0.00019950      -0.00123751       0.00032488
C        3.43890397      12.00402957       3.53084493       0.00089559      -0.00086144       0.00018984
C        4.82551151      11.94563468       3.62721232      -0.00123990       0.00095725      -0.00021096
H        1.15241108      11.83407325       1.68102638      -0.00024158       0.00005548      -0.00011365
H        1.18430990      10.08267049       1.66289218       0.00007044       0.00027782      -0.00044371
H        0.70667604      10.09233762       4.14903311      -0.00027911       0.00019956      -0.00019669
H        0.79636793      11.84759881       4.12178877      -0.00010089       0.00011817      -0.00001248
H        2.70019919       8.78764649       4.30726971       0.00002218       0.00031021      -0.00000228
H        5.17051697       8.67525940       4.46982083      -0.00015887      -0.00000408      -0.00001787
H        2.94976886      12.93070671       3.25628918      -0.00013719       0.00054180      -0.00003041
H        5.43724603      12.81941725       3.44016231       0.00000218      -0.00019792       0.00003961
H       -1.17520681      10.04099704       2.49378813      -0.00040244       0.00032544      -0.00052711
109
Properties=species:S:1:pos:R:3:forces:R:3 energy=-61823.36523275158 free_energy=-61823.3683095433 pbc="F F F"
C       -2.59356170      10.72546802       0.19921183      -0.00085666      -0.00061022      -0.00003530
C       -1.46013832      12.16577003       2.49757726      -0.00000203      -0.00101501       0.00031433
C       -0.77272336      10.91451871       1.95598634       0.00057006       0.00028574      -0.00014293
C       -1.09292224      10.75327092       0.46912977      -0.00051023       0.00097790       0.00020647
C        6.93089595      10.70919293       4.05138215      -0.00427639      -0.00451976       0.00076705
C        8.76278983       9.25473818       4.39839909      -0.00013977      -0.00051868      -0.00044107
C        9.33890975       8.35217733       3.51651295      -0.00011742       0.00029445       0.00031674
C        9.50850434       9.90759420       5.37312780      -0.00038723       0.00045159       0.00037456
C       10.86788631       9.62585540       5.49545708       0.00050426      -0.00019276      -0.00005995
C       11.45179216       8.72170227       4.60256298      -0.00008070       0.00013018       0.00014997
C       10.70890200       8.08278232       3.61105018       0.00001532      -0.00008750      -0.00011265
C       11.35195446       7.11207959       2.65609095       0.00013930      -0.00001061       0.00003886
C       11.71661118      10.29788683       6.54429050      -0.00014785      -0.00002655      -0.00001998
O        7.65168902      11.65612609       3.88919443       0.00328371       0.00402191      -0.00072403
O        7.38463715       9.44865166       4.33136236       0.00062990       0.00025469       0.00001672
H       -0.62239673       9.84152701       0.08618946      -0.00162196       0.00009650       0.00136662
H       -0.63661510      11.59077775      -0.06931867       0.00098793       0.00069579      -0.00158285
H        8.73353494       7.86900186       2.76037610      -0.00003471      -0.00005488      -0.00008352
H        9.02379846      10.62199145       6.02432535       0.00012746      -0.00017849      -0.00013385
H       12.51055090       8.51181059       4.68627703       0.00003331      -0.00000514      -0.00000100
H       12.42067689       7.00798748       2.84949548      -0.00007751       0.00000688      -0.00001357
H       11.21589728       7.44194065       1.62189935      -0.00000415       0.00000772      -0.00002334
H       10.88605741       6.12554362       2.73831617      -0.00001274      -0.00001532       0.00000206
H       11.13100367      10.99317128       7.14796048       0.00002647      -0.00000904       0.00000375
H       12.53758603      10.85111359       6.07832292       0.00003525       0.00001604      -0.00001889
H       12.16918741       9.55656862       7.20986305       0.00000222      -0.00000251      -0.00000466
O      -12.48370433      14.61252389       0.18141296       0.00052723       0.00061373      -0.00519622
C      -13.40933814      13.56733264       0.38447605      -0.00057805       0.00833070      -0.00382102
C      -12.70470870      12.38186698       0.99269190      -0.01350707       0.01754236      -0.00150231
O      -11.84538376      11.79692834       0.04107274      -0.00557685       0.00661767       0.00713164
C      -13.13455204      15.83649717      -0.08445681      -0.00224922      -0.00079725      -0.00116384
C      -11.20638060      10.65542541       0.56196023      -0.01362276       0.00264728       0.01243803
C      -10.42060652       9.97876730      -0.53101541       0.01484329      -0.00234008      -0.02063918
O      -11.31445383       9.51020363      -1.51690857       0.00078547      -0.00684536       0.01473081
C      -10.81686363       8.41253179      -2.24710480      -0.00974587      -0.01002061       0.00798535
C      -12.11482555      16.87710151      -0.46454608      -0.00485343       0.00089049       0.00320712
O      -11.74808447      16.66005523      -1.81197350      -0.00548965      -0.00044139       0.00127482
C      -10.81441463      17.59610153      -2.29880445      -0.00652981      -0.00123227      -0.00170165
C       -9.38511922      17.14904187      -2.09386186      -0.00080347       0.00236964       0.00340151
O       -9.14229513      16.02481423      -2.90461064      -0.00082546      -0.00034535       0.00395310
C       -7.79947025      15.60410929      -2.83870179      -0.00073087       0.00162274       0.00033562
C       -7.64290966      14.38555468      -3.71796856      -0.00113346      -0.00619066      -0.00136882
O       -7.88214753      14.69079047      -5.07851820       0.00173533      -0.00755088       0.00005043
C       -9.22291380      14.46890418      -5.47769310       0.00463462       0.00447169       0.00611198
C       -9.35943303      13.15875705      -6.21503429       0.00233337       0.00564337       0.00377196
O       -9.07342385      12.11910168      -5.30931727       0.00603586      -0.00041437      -0.00176638
C       -9.09768878      10.85585315      -5.93312863      -0.00163014      -0.00169539      -0.00555649
C       -8.73940057       9.80625840      -4.91427250       0.00410745      -0.00483584       0.00522900
O       -9.81672666       9.66117185      -4.01261072      -0.00102210      -0.00572219       0.00090027
C       -9.55414408       8.68857195      -3.03228002       0.00014789      -0.00797975       0.01272416
H       -8.30930494      13.58509919      -3.37836684      -0.00873859      -0.00466502       0.00178280
H      -10.09312676      10.64596610      -6.34672334      -0.00798942      -0.01168731       0.00205358
H      -11.61070629       8.11328347      -2.93681241      -0.01100461       0.02768046      -0.00049143
H      -11.94931351       9.95100889       0.95930326      -0.01646400      -0.01645217       0.00073748
H      -11.24355438      16.82251832       0.20160790      -0.00085792      -0.00020748      -0.00354438
H      -13.85089852      15.73332253      -0.91160850      -0.00413053       0.00522337      -0.00077803
H      -10.62245360       7.56654552      -1.56657252       0.01977019      -0.00762358      -0.00011142
H       -8.36629752      10.82301917      -6.75744607       0.00868600       0.01156054      -0.00268328
H       -9.85177898       9.14758466      -0.09221445       0.00734850      -0.02313748      -0.01835418
H      -10.52890445      10.93603124       1.38407239       0.01235806       0.01041201      -0.00843010
H       -6.61124417      14.02590515      -3.64427926       0.00278064       0.00326260      -0.00960062
H      -12.56119479      17.87819649      -0.35721479       0.00013400       0.00343468       0.00090603
H      -13.68671201      16.16286161       0.81086553       0.00186302       0.00180599      -0.00180372
H      -10.96113425      18.57799785      -1.82285321       0.01342530       0.00706469       0.00234445
H       -8.75156421       9.02419584      -2.36303244       0.01827752      -0.00451105       0.00408824
H       -7.13771605      16.40360218      -3.19615776       0.00147451       0.00118870       0.00497266
H       -8.55220446       8.85173464      -5.43075923      -0.01035413      -0.00308798      -0.00225574
H       -7.82059488      10.09272185      -4.38458429       0.00567690       0.00915317      -0.00124485
H       -9.22590658       7.74920399      -3.49982676      -0.00385817      -0.01020471      -0.00276122
H       -9.21114468      16.89957576      -1.03851657       0.00001440       0.00659404       0.00655490
H       -7.51888822      15.35443987      -1.80354139      -0.00178692      -0.00206562      -0.00187699
H       -8.71082258      17.97591516      -2.36506411       0.00282570       0.00156903      -0.00492961
H       -9.70990911      10.68240381      -0.97463631       0.00153097       0.02354695      -0.01155795
H      -11.00307927      17.71165234      -3.37061808       0.00025846      -0.00306858      -0.00642540
H      -13.87834476      13.27937333      -0.56505612       0.00224016      -0.00377683       0.00244533
H      -14.20533267      13.89360122       1.07275793       0.00602203      -0.01080476       0.00303290
H      -13.46373639      11.64934978       1.31356787       0.00878858      -0.00138990       0.00254225
H      -12.13859269      12.70287388       1.87762700      -0.01233053      -0.00558582       0.00432246
H       -9.50776739      15.29457582      -6.13804050       0.00692311      -0.00662530      -0.00371703
H       -9.89060988      14.48048818      -4.61017879      -0.00646481      -0.00476372       0.00616396
H       -8.65197043      13.13511873      -7.05420795      -0.00192820       0.00541434      -0.00635604
H      -10.37964927      13.05344068      -6.61546336      -0.00134278       0.00740806       0.00444487
C       -2.96288056      12.14671724       2.24065256       0.00004242      -0.00060546       0.00078050
H       -1.01441781      13.04177936       2.01488326      -0.00053228       0.00000568       0.00067792
H       -1.26626033      12.26330665       3.56939730      -0.00035139      -0.00066855      -0.00014070
C       -3.27298041      11.97462875       0.75534329      -0.00064256      -0.00080357       0.00005250
H       -3.41808795      13.06713713       2.61731832       0.00220739       0.00108472      -0.00242266
H       -3.41527106      11.32638198       2.80832020       0.00011309      -0.00164577      -0.00152199
H       -3.03084959       9.83300147       0.66020230      -0.00146678       0.00017442       0.00226686
H       -2.77931377      10.63860476      -0.87505253       0.00031466       0.00235270      -0.00009592
H       -2.92184492      12.85484704       0.20548176       0.00228994       0.00033347       0.00004840
H       -4.35388948      11.92195920       0.59714729       0.00034051      -0.00231385       0.00096265
C        0.73934743      10.94540838       2.17022263       0.00053724      -0.00003906       0.00041349
C        1.16989050      10.93960439       3.63437174       0.00051612       0.00022274       0.00036407
C        2.66019869      10.87085068       3.78297029      -0.00001550      -0.00101986       0.00017492
C        3.29478547       9.67329842       4.11851496      -0.00040382       0.00075030      -0.00033128
C        4.68079259       9.60342819       4.20938010      -0.00027537      -0.00108172       0.00034462
C        5.44744403      10.74230559       3.96287636       0.00059521       0.00186992      -0.00038508
C        3.43891344      12.00400459       3.53084738       0.00041133       0.00106269      -0.00034688
C        4.82551104      11.94564038       3.62719885      -0.00035441      -0.00133483       0.00042337
H        1.15242430      11.83411490       1.68105682      -0.00025801       0.00004256      -0.00010009
H        1.18429858      10.08270910       1.66290444       0.00008484       0.00029013      -0.00050036
H        0.70667798      10.09233406       4.14903377      -0.00027560       0.00013044      -0.00016883
H        0.79637122      11.84759389       4.12182717      -0.00014160       0.00006739      -0.00003510
H        2.70020032       8.78764586       4.30728548      -0.00007817      -0.00003353       0.00008191
H        5.17052118       8.67524649       4.46982954      -0.00043183       0.00051847      -0.00016691
H        2.94977541      12.93069911       3.25628001       0.00004541       0.00002423       0.00012366
H        5.43725333      12.81939847       3.44014654       0.00006133       0.00023132      -0.00006352
H       -1.17520440      10.04104716       2.49379437      -0.00041803       0.00039155      -0.00059490
109
Properties=species:S:1:pos:R:3:forces:R:3 energy=-61823.364773746805 free_energy=-61823.3683095433 pbc="F F F"
C       -2.59353064      10.72544992       0.19920254      -0.00092543      -0.00068478      -0.00005364
C       -1.46015833      12.16583047       2.49753887      -0.00000744      -0.00106001       0.00036526
C       -0.77272216      10.91457070       1.95598952       0.00058991       0.00019503      -0.00012624
C       -1.09289381      10.75333503       0.46912601      -0.00057061       0.00123516       0.00022721
C        6.93090664      10.70918348       4.05137369      -0.00530449      -0.00546530       0.00091754
C        8.76279504       9.25472479       4.39839867      -0.00025755      -0.00039443      -0.00031475
C        9.33891272       8.35216214       3.51651782       0.00007272       0.00023031       0.00028682
C        9.50850643       9.90758856       5.37312709      -0.00017722       0.00024784       0.00021738
C       10.86789295       9.62584984       5.49545535       0.00027764      -0.00012347      -0.00002947
C       11.45179652       8.72169350       4.60256605      -0.00003093       0.00010729       0.00010478
C       10.70890848       8.08276932       3.61105527      -0.00005466      -0.00008750      -0.00010455
C       11.35196127       7.11206243       2.65610066       0.00008136       0.00000012       0.00001538
C       11.71661443      10.29788689       6.54428503      -0.00011315      -0.00000764       0.00001801
O        7.65169107      11.65610439       3.88917910       0.00409013       0.00498726      -0.00089631
O        7.38464142       9.44863902       4.33136239       0.00071812       0.00026441       0.00001027
H       -0.62228636       9.84165664       0.08613447      -0.00170660       0.00001460       0.00144160
H       -0.63665221      11.59091035      -0.06926920       0.00104496       0.00070132      -0.00168055
H        8.73354044       7.86898266       2.76038283      -0.00007172      -0.00006652      -0.00010478
H        9.02380242      10.62198595       6.02431918       0.00006741      -0.00009954      -0.00005868
H       12.51055637       8.51180334       4.68627989       0.00002248      -0.00001070      -0.00000056
H       12.42068294       7.00797236       2.84950529      -0.00004303       0.00000194      -0.00000920
H       11.21590254       7.44191923       1.62190732       0.00000456       0.00000247      -0.00000960
H       10.88606497       6.12552642       2.73832951      -0.00000586      -0.00000878       0.00000588
H       11.13100732      10.99317230       7.14795404       0.00002012      -0.00001134      -0.00000539
H       12.53758847      10.85111361       6.07831524       0.00005169       0.00002892      -0.00002759
H       12.16919384       9.55657259       7.20986054       0.00000720      -0.00001765       0.00000185
O      -12.42700581      14.59748876       0.20127351       0.00058253       0.00066147      -0.00558711
C      -13.35383336      13.55329415       0.40407408      -0.00067365       0.00892985      -0.00402355
C      -12.65073766      12.36694747       1.01231726      -0.01442242       0.01874709      -0.00155905
O      -11.79202775      11.78090201       0.06084352      -0.00588357       0.00698388       0.00772166
C      -13.07668862      15.82212837      -0.06432966      -0.00238655      -0.00086426      -0.00119820
C      -11.15656324      10.63727114       0.58130896      -0.01441699       0.00285137       0.01326698
C      -10.36913714       9.96117024      -0.51066434       0.01586795      -0.00251001      -0.02212256
O      -11.26101774       9.49578268      -1.49989268       0.00080270      -0.00735706       0.01570821
C      -10.76271365       8.39899920      -2.23093714      -0.01066703      -0.01065052       0.00837350
C      -12.05629018      16.86183832      -0.44508401      -0.00510156       0.00087965       0.00341952
O      -11.69120121      16.64501226      -1.79301508      -0.00591010      -0.00048274       0.00137877
C      -10.75913077      17.58198132      -2.28111113      -0.00690460      -0.00127369      -0.00183380
C       -9.32910872      17.13634641      -2.07828032      -0.00088358       0.00257483       0.00359423
O       -9.08593731      16.01314384      -2.89035410      -0.00089955      -0.00042772       0.00423753
C       -7.74258699      15.59383272      -2.82621707      -0.00081217       0.00186491       0.00031047
C       -7.58611350      14.37538615      -3.70557056      -0.00124492      -0.00667524      -0.00143230
O       -7.82720063      14.68050012      -5.06584884       0.00179899      -0.00807711       0.00010562
C       -9.16792969      14.45634301      -5.46391686       0.00491476       0.00500289       0.00649929
C       -9.30330057      13.14490278      -6.19917967       0.00246270       0.00589561       0.00392663
O       -9.01665681      12.10684967      -5.29178296       0.00644371      -0.00041926      -0.00181788
C       -9.03836146      10.84288197      -5.91420999      -0.00174811      -0.00179672      -0.00601482
C       -8.68091696       9.79471866      -4.89363145       0.00453249      -0.00523454       0.00579375
O       -9.76004214       9.64877689      -3.99425486      -0.00142133      -0.00594094       0.00100827
C       -9.49876160       8.67605671      -3.01367919       0.00024956      -0.00852460       0.01354671
H       -8.25147732      13.57446400      -3.36518328      -0.00923471      -0.00495875       0.00190912
H      -10.03274179      10.63153551      -6.32959468      -0.00852539      -0.01248426       0.00218104
H      -11.55546542       8.10059722      -2.92227539      -0.01165761       0.02951145      -0.00038431
H      -11.90191227       9.93359630       0.97531131      -0.01760588      -0.01754342       0.00067162
H      -11.18438669      16.80624182       0.22013963      -0.00094368      -0.00022578      -0.00380557
H      -13.79352756      15.71962389      -0.89113939      -0.00445313       0.00556698      -0.00083834
H      -10.56971522       7.55206818      -1.55120468       0.02114378      -0.00825119      -0.00007829
H       -8.30534759      10.80991524      -6.73706952       0.00927413       0.01238618      -0.00285306
H       -9.80310618       9.12827408      -0.07150439       0.00788027      -0.02464181      -0.01965711
H      -10.48086919      10.91489952       1.40591585       0.01309180       0.01112275      -0.00902387
H       -6.55412049      14.01644042      -3.63301697       0.00300827       0.00350287      -0.01033986
H      -12.50175745      17.86324665      -0.33692958       0.00013665       0.00376965       0.00096376
H      -13.62812133      16.14901886       0.83125461       0.00200123       0.00189287      -0.00192278
H      -10.90630550      18.56364791      -1.80487010       0.01434145       0.00755472       0.00245147
H       -8.69776677       9.01203903      -2.34277270       0.01954113      -0.00489332       0.00452497
H       -7.08215475      16.39394872      -3.18471863       0.00153698       0.00122383       0.00527863
H       -8.49109248       8.84006818      -5.40891948      -0.01097631      -0.00332384      -0.00249487
H       -7.76375673      10.08287758      -4.36204747       0.00613624       0.00978170      -0.00135776
H       -9.16895479       7.73709338      -3.48088882      -0.00410949      -0.01098560      -0.00299054
H       -9.15359261      16.88602816      -1.02340313       0.00001068       0.00705361       0.00708191
H       -7.46028029      15.34459575      -1.79140947      -0.00183937      -0.00227831      -0.00195424
H       -8.65608139      17.96425649      -2.34942790       0.00306518       0.00169584      -0.00526265
H       -9.65586307      10.66421276      -0.95102522       0.00159256       0.02512485      -0.01226483
H      -10.94939527      17.69747513      -3.35264046       0.00025071      -0.00324675      -0.00687099
H      -13.82299271      13.26599486      -0.54559055       0.00236908      -0.00406054       0.00261369
H      -14.14963281      13.88049076       1.09216104       0.00643112      -0.01153125       0.00323030
H      -13.41084452      11.63548630       1.33306288       0.00939675      -0.00147617       0.00275217
H      -12.08419544      12.68726195       1.89723066      -0.01320176      -0.00597902       0.00456081
H       -9.45407821      15.28069996      -6.12536222       0.00740434      -0.00713828      -0.00398327
H       -9.83517399      14.46863450      -4.59607315      -0.00684848      -0.00505827       0.00658736
H       -8.59560719      13.12048940      -7.03814486      -0.00207449       0.00577549      -0.00677875
H      -10.32331565      13.03801200      -6.59969451      -0.00142029       0.00795615       0.00475246
C       -2.96291215      12.14668776       2.24066219       0.00002507      -0.00073777       0.00084921
H       -1.01448713      13.04182354       2.01476696      -0.00056934       0.00000739       0.00073192
H       -1.26624029      12.26344996       3.56934492      -0.00037951      -0.00072113      -0.00017515
C       -3.27303459      11.97456461       0.75535594      -0.00062815      -0.00083389       0.00005439
H       -3.41819572      13.06705747       2.61735616       0.00236538       0.00120190      -0.00259450
H       -3.41522688      11.32633027       2.80836105       0.00014384      -0.00173507      -0.00166054
H       -3.03075009       9.83293688       0.66016371      -0.00158703       0.00018247       0.00244322
H       -2.77928092      10.63856913      -0.87506106       0.00034138       0.00253974      -0.00009021
H       -2.92198796      12.85480956       0.20548249       0.00245316       0.00034092       0.00005887
H       -4.35394249      11.92184093       0.59717369       0.00033265      -0.00249369       0.00103116
C        0.73934498      10.94545024       2.17024029       0.00061240      -0.00008906       0.00039087
C        1.16989038      10.93960975       3.63438762       0.00045881       0.00032326       0.00043881
C        2.66019890      10.87084819       3.78297988       0.00017238      -0.00120418       0.00021259
C        3.29478458       9.67329077       4.11852742      -0.00020623       0.00104260      -0.00040087
C        4.68079644       9.60341781       4.20938562      -0.00049090      -0.00092269       0.00030211
C        5.44744696      10.74229598       3.96287145       0.00083202       0.00158560      -0.00029641
C        3.43892265      12.00399471       3.53084573       0.00009978       0.00111461      -0.00038318
C        4.82551659      11.94562526       3.62719141      -0.00019801      -0.00104808       0.00036607
H        1.15243721      11.83415493       1.68108779      -0.00027011       0.00006096      -0.00010823
H        1.18428783      10.08274750       1.66291575       0.00006737       0.00034697      -0.00051664
H        0.70667981      10.09232939       4.14903491      -0.00028640       0.00014247      -0.00018768
H        0.79637427      11.84758920       4.12186554      -0.00014009       0.00003069      -0.00005892
H        2.70020194       8.78764384       4.30730160      -0.00018045      -0.00015640       0.00011298
H        5.17052310       8.67523799       4.46983711      -0.00040386       0.00047233      -0.00015698
H        2.94978209      12.93068864       3.25627167       0.00011002      -0.00002549       0.00014964
H        5.43726222      12.81938434       3.44012964      -0.00002313       0.00012145      -0.00004010
H       -1.17520180      10.04109695       2.49380035      -0.00043080       0.00047497      -0.00066272
109
Properties=species:S:1:pos:R:3:forces:R:3 energy=-61823.36427095006 free_energy=-61823.3683095433 pbc="F F F"
C       -2.59349204      10.72542723       0.19919517      -0.00098032      -0.00074205      -0.00005411
C       -1.46017207      12.16589315       2.49750481      -0.00000656      -0.00126493       0.00043672
C       -0.77271877      10.91461969       1.95599419       0.00069505       0.00039554      -0.00020760
C       -1.09285941      10.75340121       0.46912164      -0.00060569       0.00114315       0.00028038
C        6.93086451      10.70912141       4.05137356       0.00344875       0.00342346      -0.00056343
C        8.76279893       9.25471112       4.39839925      -0.00005591      -0.00014693      -0.00030879
C        9.33891336       8.35214787       3.51652180       0.00063789       0.00014925       0.00036705
C        9.50850429       9.90758218       5.37312448       0.00060284       0.00004894       0.00025108
C       10.86790509       9.62584228       5.49545435      -0.00062811       0.00013000      -0.00004270
C       11.45179385       8.72168510       4.60256637       0.00087851       0.00003564       0.00031984
C       10.70891998       8.08275576       3.61106341      -0.00084460      -0.00014824      -0.00044036
C       11.35196654       7.11204540       2.65610936       0.00018275       0.00001872       0.00009894
C       11.71661730      10.29788621       6.54428030       0.00003923       0.00006319       0.00000530
O        7.65173425      11.65613395       3.88915446      -0.00291933      -0.00350259       0.00060183
O        7.38465242       9.44862717       4.33136267      -0.00040901      -0.00004047       0.00000510
H       -0.62216988       9.84178168       0.08607846      -0.00184473       0.00010496       0.00157475
H       -0.63668656      11.59104190      -0.06921923       0.00116316       0.00079605      -0.00182535
H        8.73354658       7.86896365       2.76039028      -0.00016260      -0.00009319      -0.00017209
H        9.02380674      10.62198067       6.02431394      -0.00002554       0.00000314      -0.00003136
H       12.51056442       8.51179585       4.68628324      -0.00031320       0.00005039      -0.00003830
H       12.42068918       7.00795763       2.84951474      -0.00005932      -0.00001080      -0.00002751
H       11.21590873       7.44189754       1.62191540      -0.00001250       0.00001786      -0.00003321
H       10.88607233       6.12550909       2.73834314      -0.00001954      -0.00001413       0.00000685
H       11.13101050      10.99317420       7.14794779       0.00001124      -0.00004434      -0.00004070
H       12.53759141      10.85111462       6.07830686      -0.00000375      -0.00001329       0.00002462
H       12.16919986       9.55657599       7.20985784       0.00001685      -0.00001069       0.00001644
O      -12.37030239      14.58245115       0.22113214       0.00062867       0.00066978      -0.00594378
C      -13.29832153      13.53925463       0.42367368      -0.00070500       0.00954056      -0.00434673
C      -12.59676142      12.35203021       1.03194478      -0.01534361       0.01979411      -0.00163823
O      -11.73866815      11.76487454       0.08061574      -0.00616050       0.00736904       0.00835013
C      -13.01881947      15.80775572      -0.04420202      -0.00256269      -0.00089366      -0.00130530
C      -11.10675171      10.61912187       0.60065257      -0.01536727       0.00285709       0.01398501
C      -10.31767419       9.94356170      -0.49030892       0.01687825      -0.00278103      -0.02349401
O      -11.20757466       9.48136550      -1.48286552       0.00074852      -0.00787187       0.01663589
C      -10.70855791       8.38547473      -2.21476661      -0.01129138      -0.01133180       0.00891632
C      -11.99774910      16.84656660      -0.42562305      -0.00550616       0.00099540       0.00359783
O      -11.63431173      16.62996374      -1.77405473      -0.00628209      -0.00049645       0.00145340
C      -10.70384256      17.56785571      -2.26341475      -0.00735366      -0.00140470      -0.00197172
C       -9.27310077      17.12364986      -2.06270038      -0.00090480       0.00279394       0.00385343
O       -9.02958590      16.00148010      -2.87610848      -0.00107032      -0.00047910       0.00447017
C       -7.68571502      15.58357063      -2.81374707      -0.00085139       0.00196743       0.00034721
C       -7.52932357      14.36522887      -3.69318442      -0.00125159      -0.00697851      -0.00155246
O       -7.77225966      14.67021260      -5.05318904       0.00183648      -0.00856358       0.00012076
C       -9.11294567      14.44378048      -5.45014435       0.00513935       0.00529453       0.00689632
C       -9.24716458      13.13104210      -6.18332404       0.00266090       0.00634325       0.00415057
O       -8.95988111      12.09459822      -5.27425123       0.00682387      -0.00038517      -0.00189531
C       -8.97902980      10.82991553      -5.89528859      -0.00183304      -0.00197494      -0.00632098
C       -8.62243243       9.78318446      -4.87298571       0.00474209      -0.00557280       0.00620776
O       -9.70336016       9.63637994      -3.97590315      -0.00158024      -0.00628042       0.00107801
C       -9.44337520       8.66354652      -2.99507718       0.00022011      -0.00909537       0.01436996
H       -8.19365408      13.56384420      -3.35201464      -0.00976505      -0.00535218       0.00210774
H       -9.97234620      10.61710774      -6.31245791      -0.00907398      -0.01327675       0.00229892
H      -11.50021529       8.08792879      -2.90773127      -0.01241841       0.03129473      -0.00033740
H      -11.85451816       9.91620127       0.99130519      -0.01865463      -0.01853963       0.00057268
H      -11.12521725      16.78996232       0.23867067      -0.00096425      -0.00024397      -0.00402641
H      -13.73615236      15.70592442      -0.87067065      -0.00473329       0.00591222      -0.00083963
H      -10.51696201       7.53759520      -1.53584060       0.02244587      -0.00877707      -0.00012190
H       -8.24439471      10.79682194      -6.71668356       0.00989937       0.01319480      -0.00308366
H       -9.75445911       9.10894245      -0.05080199       0.00836114      -0.02603899      -0.02095220
H      -10.43285570      10.89376437       1.42774204       0.01388343       0.01187544      -0.00951286
H       -6.49700491      14.00699175      -3.62178483       0.00323979       0.00376482      -0.01104845
H      -12.44231882      17.84829459      -0.31664760       0.00021178       0.00396072       0.00102152
H      -13.56952282      16.13517403       0.85164428       0.00214381       0.00198142      -0.00204303
H      -10.85147117      18.54929029      -1.78688357       0.01521953       0.00813495       0.00259519
H       -8.64396548       8.99989092      -2.32252034       0.02075240      -0.00527099       0.00494577
H       -7.02660611      16.38430880      -3.17328581       0.00162453       0.00131991       0.00552151
H       -8.42998252       8.82841006      -5.38707051      -0.01159739      -0.00352020      -0.00267318
H       -7.70693136      10.07304464      -4.33951063       0.00663088       0.01040968      -0.00140967
H       -9.11200496       7.72498036      -3.46193937      -0.00438283      -0.01166986      -0.00320826
H       -9.09603794      16.87247751      -1.00829336      -0.00000499       0.00751491       0.00752265
H       -7.40169690      15.33477799      -1.77929084      -0.00190631      -0.00244973      -0.00209494
H       -8.60134435      17.95259535      -2.33378987       0.00329264       0.00183573      -0.00557719
H       -9.60182376      10.64599478      -0.92739233       0.00170634       0.02672465      -0.01298301
H      -10.89570740      17.68329028      -3.33465718       0.00023426      -0.00342613      -0.00732730
H      -13.76762948      13.25261301      -0.52612492       0.00248832      -0.00434048       0.00281300
H      -14.09392295      13.86737366       1.11156431       0.00676715      -0.01220532       0.00347751
H      -13.35794774      11.62162614       1.35256123       0.01002543      -0.00152255       0.00294462
H      -12.02979648      12.67164850       1.91683707      -0.01402850      -0.00633940       0.00482785
H       -9.40039443      15.26681252      -6.11268718       0.00783148      -0.00755455      -0.00432281
H       -9.77973750      14.45677446      -4.58196969      -0.00723674      -0.00530829       0.00697621
H       -8.53923999      13.10585960      -7.02207936      -0.00220949       0.00611077      -0.00725298
H      -10.26697524      13.02258008      -6.58391906      -0.00156064       0.00846097       0.00503564
C       -2.96293495      12.14665430       2.24067807       0.00003969      -0.00066423       0.00093663
H       -1.01455317      13.04186710       2.01465264      -0.00057390       0.00004585       0.00076908
H       -1.26621483      12.26359397       3.56929696      -0.00038424      -0.00076731      -0.00020371
C       -3.27307932      11.97449069       0.75537941      -0.00076345      -0.00099633       0.00008115
H       -3.41830035      13.06697871       2.61739438       0.00257639       0.00122064      -0.00279322
H       -3.41517754      11.32627897       2.80840558       0.00016915      -0.00189484      -0.00172121
H       -3.03064620       9.83286995       0.66012499      -0.00166011       0.00018164       0.00261341
H       -2.77924603      10.63853490      -0.87506736       0.00037709       0.00272340      -0.00008523
H       -2.92214568      12.85476482       0.20548522       0.00257686       0.00038143       0.00005846
H       -4.35398605      11.92167329       0.59724691       0.00037353      -0.00270470       0.00113435
C        0.73934526      10.94549054       2.17025721       0.00061968      -0.00014285       0.00048937
C        1.16988891      10.93961531       3.63440476       0.00062665       0.00036262       0.00041246
C        2.66020463      10.87084342       3.78299028      -0.00027370      -0.00110359       0.00017118
C        3.29478018       9.67328751       4.11853900       0.00060362       0.00092745      -0.00033763
C        4.68080427       9.60340663       4.20939163      -0.00119901      -0.00062181       0.00018875
C        5.44745830      10.74228854       3.96286686      -0.00033122       0.00081491      -0.00018308
C        3.43892637      12.00398559       3.53084389       0.00048053       0.00107163      -0.00036381
C        4.82552352      11.94560846       3.62718399      -0.00026059      -0.00053263       0.00025000
H        1.15245088      11.83419597       1.68111870      -0.00027695       0.00008297      -0.00012787
H        1.18427742      10.08278560       1.66292750       0.00009571       0.00036823      -0.00055712
H        0.70668232      10.09232542       4.14903580      -0.00033240       0.00011543      -0.00017757
H        0.79637721      11.84758437       4.12190395      -0.00014662       0.00004063      -0.00005461
H        2.70020301       8.78764065       4.30731786      -0.00026336      -0.00021381       0.00012984
H        5.17052454       8.67522980       4.46984446      -0.00030955       0.00035573      -0.00011871
H        2.94978974      12.93067708       3.25626354       0.00011491       0.00001575       0.00015035
H        5.43727018      12.81937063       3.44011274      -0.00001491      -0.00001809      -0.00001027
H       -1.17519822      10.04114806       2.49380612      -0.00048560       0.00042800      -0.00066450
109
Properties=species:S:1:pos:R:3:forces:R:3 energy=-61823.36371787363 free_energy=-61823.3683095433 pbc="F F F"
C       -2.59344327      10.72540005       0.19919103      -0.00101685      -0.00077541      -0.00003903
C       -1.46017671      12.16595433       2.49747743       0.00002272      -0.00127605       0.00039747
C       -0.77271037      10.91467069       1.95599964       0.00073165       0.00029624      -0.00017834
C       -1.09281698      10.75346159       0.46911855      -0.00064538       0.00128689       0.00029707
C        6.93100714      10.70925526       4.05133975      -0.02064558      -0.02163825       0.00368826
C        8.76282367       9.25470279       4.39840574      -0.00249785      -0.00113884      -0.00100992
C        9.33891791       8.35213021       3.51652152       0.00101119       0.00042200       0.00078654
C        9.50850198       9.90757500       5.37311694       0.00116717       0.00040430       0.00082213
C       10.86790886       9.62583852       5.49545388      -0.00055444      -0.00003240      -0.00018028
C       11.45179989       8.72167455       4.60256628       0.00076163       0.00032163       0.00064647
C       10.70892646       8.08274312       3.61107096      -0.00093377      -0.00036341      -0.00075650
C       11.35197334       7.11202763       2.65611849       0.00015450       0.00007284       0.00011325
C       11.71662041      10.29788869       6.54427506       0.00010277      -0.00011469      -0.00000553
O        7.65165936      11.65600584       3.88916111       0.01562080       0.01899723      -0.00342415
O        7.38462387       9.44859439       4.33136733       0.00333929       0.00188816      -0.00017354
H       -0.62204617       9.84190616       0.08602236      -0.00191408       0.00008595       0.00168943
H       -0.63671555      11.59117266      -0.06916947       0.00126043       0.00082797      -0.00193439
H        8.73355207       7.86894558       2.76039850      -0.00027973      -0.00021335      -0.00033283
H        9.02381022      10.62197728       6.02430730      -0.00006293      -0.00010864      -0.00000424
H       12.51056843       8.51178902       4.68628633      -0.00022280       0.00002122      -0.00004586
H       12.42069558       7.00794281       2.84952460      -0.00001941      -0.00002464      -0.00003615
H       11.21591419       7.44187628       1.62192276      -0.00000641       0.00000958      -0.00000390
H       10.88607960       6.12549201       2.73835672      -0.00002578      -0.00002542       0.00000782
H       11.13101421      10.99317463       7.14794117      -0.00002404       0.00003092       0.00002349
H       12.53759361      10.85111397       6.07829917       0.00000151       0.00000953       0.00002127
H       12.16920667       9.55657925       7.20985557      -0.00001232       0.00004357      -0.00002543
O      -12.31359363      14.56741137       0.24099127       0.00071197       0.00065785      -0.00630893
C      -13.24280144      13.52521409       0.44327274      -0.00070459       0.01002157      -0.00458837
C      -12.54277917      12.33710991       1.05157283      -0.01628238       0.02100599      -0.00168633
O      -11.68530356      11.74884656       0.10039111      -0.00638670       0.00766385       0.00895643
C      -12.96094406      15.79337810      -0.02407524      -0.00275154      -0.00090040      -0.00135108
C      -11.05694936      10.60097358       0.61999092      -0.01624811       0.00288153       0.01465833
C      -10.26622090       9.92593893      -0.46994817       0.01787877      -0.00295210      -0.02490908
O      -11.15412318       9.46695191      -1.46583236       0.00071704      -0.00840664       0.01757503
C      -10.65439245       8.37195908      -2.19859204      -0.01195779      -0.01192069       0.00941455
C      -11.93920482      16.83129116      -0.40616333      -0.00577235       0.00112206       0.00381839
O      -11.57741645      16.61491151      -1.75509308      -0.00669765      -0.00058765       0.00153756
C      -10.64855313      17.55372471      -2.24571456      -0.00775123      -0.00136483      -0.00211364
C       -9.21709514      17.11095239      -2.04712292      -0.00094008       0.00296980       0.00412491
O       -8.97324500      15.98982502      -2.86187642      -0.00118792      -0.00054610       0.00468248
C       -7.62885474      15.57332174      -2.80129279      -0.00090849       0.00223207       0.00031660
C       -7.47253425      14.35508739      -3.68081648      -0.00137217      -0.00734198      -0.00164229
O       -7.71732729      14.65993005      -5.04054348       0.00187165      -0.00897025       0.00013936
C       -9.05796460      14.43121497      -5.43637518       0.00535583       0.00563705       0.00717980
C       -9.19102122      13.11717921      -6.16746742       0.00265037       0.00673890       0.00438344
O       -8.90309797      12.08234765      -5.25672010       0.00722599      -0.00037599      -0.00202215
C       -8.91969417      10.81695346      -5.87636037      -0.00187257      -0.00207329      -0.00668848
C       -8.56395251       9.77165371      -4.85233636       0.00506222      -0.00594085       0.00662327
O       -9.64668032       9.62398171      -3.95755290      -0.00163591      -0.00664914       0.00113261
C       -9.38798329       8.65104069      -2.97647310       0.00011165      -0.00975025       0.01528394
H       -8.13583818      13.55324396      -3.33886144      -0.01014544      -0.00571736       0.00230196
H       -9.91194107      10.60268346      -6.29531206      -0.00963300      -0.01406898       0.00240818
H      -11.44495648       8.07527907      -2.89318177      -0.01312053       0.03304144      -0.00025789
H      -11.80712868       9.89882451       1.00728525      -0.01971841      -0.01952571       0.00048128
H      -11.06604640      16.77368015       0.25720260      -0.00104100      -0.00025874      -0.00429176
H      -13.67877168      15.69222558      -0.85019912      -0.00505508       0.00622880      -0.00089401
H      -10.46419614       7.52313123      -1.52047719       0.02374383      -0.00932557      -0.00017256
H       -8.18343829      10.78373762      -6.69628954       0.01047016       0.01398475      -0.00324054
H       -9.70583812       9.08958974      -0.03010969       0.00884411      -0.02743551      -0.02222509
H      -10.38486301      10.87262689       1.44955054       0.01464211       0.01259510      -0.00999826
H       -6.43989248      13.99756393      -3.61059346       0.00347724       0.00404136      -0.01172633
H      -12.38287885      17.83333478      -0.29636917       0.00026323       0.00422383       0.00109606
H      -13.51091611      16.12132503       0.87203313       0.00228595       0.00206655      -0.00215780
H      -10.79662654      18.53492965      -1.76889312       0.01605020       0.00863505       0.00270275
H       -8.59015791       8.98774865      -2.30227213       0.02192565      -0.00564267       0.00531878
H       -6.97107157      16.37468271      -3.16186256       0.00165802       0.00137124       0.00576066
H       -8.36887153       8.81676108      -5.36521463      -0.01224177      -0.00363882      -0.00277774
H       -7.65011548      10.06322400      -4.31697376       0.00700655       0.01099189      -0.00149459
H       -9.05505678       7.71286334      -3.44297425      -0.00464103      -0.01227728      -0.00345277
H       -9.03848008      16.85892502      -0.99318905      -0.00002362       0.00794556       0.00791835
H       -7.34314128      15.32499351      -1.76718592      -0.00193925      -0.00263171      -0.00225249
H       -8.54661090      17.94093200      -2.31814958       0.00351794       0.00202546      -0.00589933
H       -9.54779083      10.62775026      -0.90373730       0.00177857       0.02825308      -0.01363094
H      -10.84201634      17.66909573      -3.31666842       0.00019929      -0.00358381      -0.00777953
H      -13.71225587      13.23922785      -0.50665835       0.00258133      -0.00461692       0.00296967
H      -14.03820316      13.85425051       1.13096866       0.00708806      -0.01285514       0.00372128
H      -13.30504244      11.60776853       1.37206176       0.01063553      -0.00159410       0.00313850
H      -11.97539395      12.65603355       1.93644680      -0.01486230      -0.00672153       0.00505306
H       -9.34671676      15.25291139      -6.10001886       0.00821503      -0.00796749      -0.00464074
H       -9.72430108      14.44490872      -4.56786748      -0.00765246      -0.00554483       0.00733691
H       -8.48286787      13.09123047      -7.00601268      -0.00231153       0.00643316      -0.00775562
H      -10.21062991      13.00714418      -6.56813802      -0.00160666       0.00895622       0.00533491
C       -2.96294550      12.14662112       2.24070273       0.00008059      -0.00079581       0.00099731
H       -1.01461324      13.04191212       2.01454023      -0.00059035       0.00001337       0.00086759
H       -1.26618136      12.26373871       3.56925395      -0.00035154      -0.00082131      -0.00018250
C       -3.27311784      11.97440171       0.75541712      -0.00084899      -0.00110254       0.00014826
H       -3.41839932      13.06689608       2.61743021       0.00276631       0.00134557      -0.00293700
H       -3.41512218      11.32622769       2.80845630       0.00023346      -0.00203650      -0.00173693
H       -3.03053618       9.83279869       0.66008640      -0.00171984       0.00009204       0.00279508
H       -2.77920886      10.63850361      -0.87506973       0.00042586       0.00289541      -0.00007606
H       -2.92232546      12.85471113       0.20549189       0.00260236       0.00034293       0.00008287
H       -4.35402016      11.92144229       0.59738117       0.00033929      -0.00294770       0.00123500
C        0.73934743      10.94552856       2.17027510       0.00069295      -0.00004177       0.00052205
C        1.16988963      10.93962090       3.63442244       0.00060430       0.00037065       0.00041878
C        2.66020422      10.87084292       3.78300012       0.00019872      -0.00146026       0.00028769
C        3.29478602       9.67328054       4.11855166      -0.00076210       0.00107157      -0.00044847
C        4.68079428       9.60339654       4.20939614      -0.00025606      -0.00146626       0.00044951
C        5.44742591      10.74225531       3.96286424       0.00444990       0.00336850      -0.00048625
C        3.43893648      12.00397265       3.53084341      -0.00004691       0.00156674      -0.00052251
C        4.82553358      11.94559990       3.62717485      -0.00068521      -0.00133997       0.00041247
H        1.15246568      11.83423693       1.68114956      -0.00029332       0.00004201      -0.00010908
H        1.18426873      10.08282392       1.66293968       0.00013827       0.00033996      -0.00061185
H        0.70668456      10.09232082       4.14903725      -0.00033641       0.00012839      -0.00018423
H        0.79638081      11.84757916       4.12194216      -0.00017347       0.00006707      -0.00004527
H        2.70020237       8.78763659       4.30733454      -0.00023320      -0.00015090       0.00012210
H        5.17053079       8.67521991       4.46985295      -0.00053660       0.00053831      -0.00019137
H        2.94979695      12.93066690       3.25625507       0.00011244      -0.00011758       0.00019545
H        5.43728053      12.81935420       3.44009690      -0.00015025       0.00005282      -0.00002778
H       -1.17519330      10.04119813       2.49381245      -0.00047940       0.00050102      -0.00072824
109
Properties=species:S:1:pos:R:3:forces:R:3 energy=-61823.36310965176 free_energy=-61823.3683095433 pbc="F F F"
C       -2.59338598      10.72537119       0.19918983      -0.00109233      -0.00101811       0.00001264
C       -1.46017314      12.16601641       2.49745373       0.00004600      -0.00135439       0.00042287
C       -0.77269793      10.91472018       1.95600570       0.00077236       0.00028908      -0.00015295
C       -1.09276742      10.75352026       0.46911539      -0.00066264       0.00148179       0.00032663
C        6.93081594      10.70903047       4.05136830       0.01486303       0.01558160      -0.00261453
C        8.76280568       9.25468930       4.39840623       0.00048375      -0.00044996      -0.00087123
C        9.33892724       8.35211288       3.51652646       0.00028354       0.00063801       0.00084078
C        9.50851554       9.90756375       5.37311565       0.00022873       0.00051701       0.00069341
C       10.86790769       9.62583554       5.49545481       0.00003648      -0.00037861      -0.00046138
C       11.45180916       8.72166394       4.60256828       0.00024652       0.00052428       0.00069153
C       10.70892919       8.08272966       3.61107506      -0.00061512      -0.00029993      -0.00054514
C       11.35197926       7.11201106       2.65612843       0.00017595       0.00001740       0.00003242
C       11.71662651      10.29788610       6.54427094      -0.00004768       0.00017187      -0.00000127
O        7.65180444      11.65616747       3.88911071      -0.01256390      -0.01523079       0.00267749
O        7.38466480       9.44860140       4.33136343      -0.00157112      -0.00035751       0.00004931
H       -0.62191638       9.84202844       0.08596621      -0.00197482       0.00007379       0.00180268
H       -0.63673991      11.59130302      -0.06911969       0.00136565       0.00082554      -0.00202761
H        8.73355734       7.86892569       2.76040458      -0.00020675      -0.00015694      -0.00027026
H        9.02381297      10.62197232       6.02430489       0.00008140      -0.00012694      -0.00023639
H       12.51057269       8.51178181       4.68628896      -0.00005754      -0.00001607      -0.00003424
H       12.42070179       7.00792769       2.84953403      -0.00004867      -0.00001416      -0.00002894
H       11.21591996       7.44185473       1.62193094      -0.00000408       0.00000559       0.00000716
H       10.88608720       6.12547464       2.73837013      -0.00002139      -0.00001397       0.00001184
H       11.13101700      10.99317648       7.14793441       0.00002011      -0.00003217      -0.00003481
H       12.53759635      10.85111487       6.07829150      -0.00002858      -0.00003374       0.00002294
H       12.16921247       9.55658415       7.20985228       0.00003788      -0.00006130       0.00004115
O      -12.25687990      14.55236867       0.26085020       0.00073395       0.00071710      -0.00667510
C      -13.18727319      13.51117186       0.46287252      -0.00076056       0.01050854      -0.00486630
C      -12.48879216      12.32219153       1.07120340      -0.01703209       0.02210188      -0.00181752
O      -11.63193351      11.73281492       0.12016779      -0.00673056       0.00809598       0.00961781
C      -12.90306348      15.77899880      -0.00394769      -0.00291816      -0.00098913      -0.00147425
C      -11.00715515      10.58282450       0.63932184      -0.01722807       0.00285161       0.01529568
C      -10.21477645       9.90830484      -0.44958437       0.01887882      -0.00328535      -0.02627414
O      -11.10066106       9.45254564      -1.44879585       0.00062460      -0.00884086       0.01853323
C      -10.60021684       8.35845412      -2.18241542      -0.01263395      -0.01260197       0.00993425
C      -11.88065383      16.81600945      -0.38670520      -0.00614083       0.00127065       0.00403163
O      -11.52051378      16.59985278      -1.73612958      -0.00705862      -0.00061649       0.00157523
C      -10.59326192      17.53958805      -2.22801174      -0.00819159      -0.00139475      -0.00219899
C       -9.16109232      17.09825486      -2.03154515      -0.00096011       0.00312889       0.00431018
O       -8.91691200      15.97817612      -2.84765455      -0.00132984      -0.00055647       0.00489354
C       -7.57200605      15.56308451      -2.78885053      -0.00097227       0.00245380       0.00032171
C       -7.41574359      14.34495984      -3.66846367      -0.00156645      -0.00776887      -0.00174010
O       -7.66240387      14.64965129      -5.02790935       0.00190979      -0.00929994       0.00010717
C       -9.00298722      14.41864563      -5.42260937       0.00555670       0.00589222       0.00751799
C       -9.13487488      13.10331236      -6.15160806       0.00283498       0.00712109       0.00448018
O       -8.84630971      12.07009800      -5.23919094       0.00761741      -0.00031209      -0.00210375
C       -8.86035540      10.80399480      -5.85742735      -0.00200379      -0.00219977      -0.00699800
C       -8.50547609       9.76012801      -4.83168133       0.00543478      -0.00623602       0.00696272
O       -9.59000128       9.61158357      -3.93920272      -0.00156021      -0.00711343       0.00122094
C       -9.33258851       8.63853706      -2.95786534       0.00010813      -0.01034331       0.01619625
H       -8.07802750      13.54265843      -3.32572081      -0.01045666      -0.00605373       0.00246389
H       -9.85153036      10.58825995      -6.27815615      -0.01014870      -0.01484700       0.00252079
H      -11.38968737       8.06264857      -2.87862986      -0.01380404       0.03476562      -0.00015346
H      -11.75974633       9.88146471       1.02325155      -0.02071001      -0.02046499       0.00035634
H      -11.00687304      16.75739518       0.27573355      -0.00107932      -0.00028604      -0.00453433
H      -13.62138875      15.67852598      -0.82972748      -0.00530372       0.00656033      -0.00088163
H      -10.41141773       7.50867881      -1.50511675       0.02500637      -0.00988397      -0.00024224
H       -8.12248199      10.77066078      -6.67588403       0.01108077       0.01475749      -0.00345493
H       -9.65724414       9.07021894      -0.00942798       0.00930919      -0.02878420      -0.02349617
H      -10.33689083      10.85148552       1.47133868       0.01544325       0.01332366      -0.01038842
H       -6.38277953      13.98815761      -3.59943779       0.00369513       0.00434483      -0.01237988
H      -12.32343179      17.81836741      -0.27609925       0.00030882       0.00446554       0.00119793
H      -13.45230335      16.10747428       0.89242172       0.00243473       0.00214162      -0.00225823
H      -10.74177804      18.52056398      -1.75089830       0.01687606       0.00914802       0.00280828
H       -8.53634110       8.97560673      -2.28202682       0.02296950      -0.00600643       0.00561905
H       -6.91555168      16.36506636      -3.15044787       0.00172558       0.00153162       0.00595838
H       -8.30776252       8.80512095      -5.34334977      -0.01291355      -0.00372678      -0.00281810
H       -7.59330852      10.05341575      -4.29443930       0.00729667       0.01153180      -0.00157294
H       -8.99811071       7.70074228      -3.42399665      -0.00490857      -0.01281358      -0.00371491
H       -8.98091810      16.84537110      -0.97808967      -0.00005477       0.00835749       0.00832229
H       -7.28460772      15.31523842      -1.75509219      -0.00195867      -0.00281116      -0.00246865
H       -8.49188218      17.92926862      -2.30250515       0.00373366       0.00223186      -0.00622086
H       -9.49376430      10.60948111      -0.88005848       0.00190236       0.02977654      -0.01428213
H      -10.78832215      17.65489662      -3.29867434       0.00015801      -0.00374008      -0.00825828
H      -13.65687265      13.22583867      -0.48719081       0.00269477      -0.00487398       0.00315146
H      -13.98247503      13.84112227       1.15037516       0.00741993      -0.01348044       0.00394648
H      -13.25212932      11.59391385       1.39156391       0.01117669      -0.00170254       0.00335917
H      -11.92099006      12.64041683       1.95606001      -0.01568231      -0.00709357       0.00527156
H       -9.29304395      15.23899603      -6.08735646       0.00854729      -0.00832142      -0.00499563
H       -9.66886675      14.43303806      -4.55376687      -0.00807329      -0.00575899       0.00767628
H       -8.42649075      13.07660218      -6.98994561      -0.00251778       0.00675675      -0.00815285
H      -10.15427768      12.99170446      -6.55235165      -0.00172475       0.00942302       0.00560777
C       -2.96294558      12.14658473       2.24073320       0.00010118      -0.00089709       0.00112182
H       -1.01466824      13.04195702       2.01443029      -0.00057453       0.00001191       0.00095157
H       -1.26614149      12.26388441       3.56921586      -0.00030200      -0.00088234      -0.00020999
C       -3.27315411      11.97429772       0.75546769      -0.00094451      -0.00116267       0.00020452
H       -3.41849513      13.06681369       2.61746429       0.00299643       0.00141463      -0.00308643
H       -3.41506261      11.32617595       2.80851099       0.00034021      -0.00216030      -0.00171244
H       -3.03042302       9.83272414       0.66004872      -0.00170484       0.00006249       0.00292907
H       -2.77917068      10.63847616      -0.87506860       0.00048577       0.00308165      -0.00005418
H       -2.92252540      12.85464753       0.20550199       0.00255540       0.00028668       0.00012483
H       -4.35404789      11.92116100       0.59756568       0.00025450      -0.00322357       0.00134484
C        0.73935200      10.94556824       2.17029425       0.00081969      -0.00006715       0.00052471
C        1.16989169      10.93962822       3.63443937       0.00067848       0.00013478       0.00053799
C        2.66020908      10.87082923       3.78301418      -0.00024617      -0.00027219      -0.00003330
C        3.29478089       9.67328240       4.11856193       0.00088763       0.00024998      -0.00016218
C        4.68080781       9.60337982       4.20940382      -0.00140870       0.00019515      -0.00001910
C        5.44746968      10.74226967       3.96285738      -0.00147092      -0.00032485       0.00002319
C        3.43894034      12.00397155       3.53083942       0.00053331       0.00049177      -0.00021942
C        4.82553727      11.94557896       3.62716838      -0.00033486       0.00012220       0.00010327
H        1.15248171      11.83427732       1.68118100      -0.00028785       0.00004477      -0.00011660
H        1.18426198      10.08286043       1.66295157       0.00017360       0.00038008      -0.00062011
H        0.70668734      10.09231536       4.14903971      -0.00034929       0.00020101      -0.00023001
H        0.79638460      11.84757338       4.12198022      -0.00015377       0.00011859      -0.00003268
H        2.70020362       8.78763282       4.30735110      -0.00025885      -0.00009780       0.00011526
H        5.17052978       8.67521388       4.46985931      -0.00025555       0.00015672      -0.00006515
H        2.94980447      12.93065358       3.25624738       0.00011086       0.00018214       0.00012679
H        5.43728752      12.81934149       3.44007927       0.00002462      -0.00021101       0.00003256
H       -1.17518739      10.04124814       2.49381937      -0.00047046       0.00053208      -0.00076921
109
Properties=species:S:1:pos:R:3:forces:R:3 energy=-61823.36243655289 free_energy=-61823.3683095433 pbc="F F F"
C       -2.59332598      10.72533825       0.19919160      -0.00113021      -0.00102294       0.00003225
C       -1.46016525      12.16607921       2.49743174       0.00009922      -0.00149252       0.00047022
C       -0.77268369      10.91476825       1.95601335       0.00085986       0.00039756      -0.00017893
C       -1.09271471      10.75358149       0.46911306      -0.00069341       0.00139745       0.00036919
C        6.93078865      10.70898040       4.05136594       0.02166690       0.02293096      -0.00384683
C        8.76281073       9.25467261       4.39840167       0.00062448       0.00010392      -0.00030621
C        9.33893349       8.35209976       3.51653221       0.00016409       0.00037909       0.00050461
C        9.50851970       9.90756176       5.37311685       0.00018919       0.00007373       0.00019857
C       10.86791359       9.62582770       5.49545114      -0.00010037      -0.00009140      -0.00020990
C       11.45181539       8.72165793       4.60257408       0.00008643       0.00021851       0.00028312
C       10.70893269       8.08271403       3.61107822      -0.00033802      -0.00011814      -0.00026643
C       11.35198691       7.11199381       2.65613796       0.00007236       0.00002480      -0.00000215
C       11.71662913      10.29788789       6.54426595       0.00005190       0.00001824       0.00002734
O        7.65185146      11.65619543       3.88908774      -0.01868128      -0.02271952       0.00398950
O        7.38466537       9.44858297       4.33136643      -0.00203800      -0.00028652      -0.00004701
H       -0.62178344       9.84214912       0.08590944      -0.00207454       0.00017160       0.00196108
H       -0.63676166      11.59143199      -0.06906907       0.00150190       0.00091469      -0.00216397
H        8.73356186       7.86890651       2.76041136      -0.00013180      -0.00009410      -0.00018100
H        9.02381675      10.62196690       6.02429858       0.00001721       0.00000872      -0.00015642
H       12.51057762       8.51177475       4.68629204       0.00000181      -0.00001305      -0.00001276
H       12.42070750       7.00791261       2.84954329       0.00001754      -0.00001405      -0.00000753
H       11.21592575       7.44183317       1.62193868       0.00000121      -0.00000036       0.00001007
H       10.88609461       6.12545785       2.73838383      -0.00001637      -0.00002839       0.00000606
H       11.13102085      10.99317755       7.14792768      -0.00002299       0.00000373      -0.00002033
H       12.53759895      10.85111507       6.07828381      -0.00001813      -0.00001163       0.00001318
H       12.16921973       9.55658677       7.20985050      -0.00001096       0.00000880      -0.00001556
O      -12.20016163      14.53732420       0.28070776       0.00076199       0.00080724      -0.00703791
C      -13.13173673      13.49712840       0.48247165      -0.00083917       0.01095688      -0.00508285
C      -12.43479878      12.30727155       1.09083437      -0.01781875       0.02325165      -0.00191861
O      -11.57855799      11.71678452       0.13994710      -0.00700951       0.00836790       0.01025486
C      -12.84517917      15.76461520       0.01617798      -0.00303954      -0.00103306      -0.00152402
C      -10.95737382      10.56467436       0.65864499      -0.01809049       0.00297439       0.01590100
C      -10.16333978       9.89065767      -0.42921766       0.01976097      -0.00344193      -0.02757978
O      -11.04719205       9.43814537      -1.43175248       0.00054824      -0.00938988       0.01936972
C      -10.54603234       8.34495774      -2.16623594      -0.01336661      -0.01321268       0.01044619
C      -11.82209919      16.80072467      -0.36724988      -0.00658792       0.00142866       0.00424427
O      -11.46360644      16.58478793      -1.71716642      -0.00739759      -0.00052513       0.00162947
C      -10.53797043      17.52544879      -2.21030408      -0.00853181      -0.00146174      -0.00239760
C       -9.10509092      17.08555248      -2.01596622      -0.00096369       0.00352570       0.00446848
O       -8.86058510      15.96652935      -2.83343575      -0.00134563      -0.00063276       0.00509346
C       -7.51516148      15.55285452      -2.77641280      -0.00119615       0.00255275       0.00032251
C       -7.35895449      14.33483863      -3.65612432      -0.00152971      -0.00794768      -0.00185251
O       -7.60749009      14.63937770      -5.01528427       0.00186294      -0.00963271       0.00006926
C       -8.94801491      14.40607089      -5.40884555       0.00584960       0.00621134       0.00777239
C       -9.07872371      13.08944414      -6.13574965       0.00284939       0.00750303       0.00470054
O       -8.78951514      12.05784947      -5.22166597       0.00801560      -0.00029790      -0.00220466
C       -8.80101686      10.79104068      -5.83848968      -0.00202248      -0.00232458      -0.00733143
C       -8.44700429       9.74860602      -4.81102261       0.00575039      -0.00646544       0.00736594
O       -9.53332282       9.59918572      -3.92085100      -0.00143278      -0.00755242       0.00125563
C       -9.27718980       8.62603851      -2.93925345       0.00013556      -0.01100135       0.01700640
H       -8.02021733      13.53208519      -3.31258951      -0.01082448      -0.00649225       0.00263280
H       -9.79111151      10.57383759      -6.26099313      -0.01067356      -0.01560652       0.00262768
H      -11.33440773       8.05003528      -2.86407505      -0.01447481       0.03647960      -0.00001733
H      -11.71237074       9.86412324       1.03920634      -0.02174382      -0.02142117       0.00023065
H      -10.94770152      16.74110839       0.29426075      -0.00108762      -0.00032135      -0.00476857
H      -13.56400157      15.66482554      -0.80925375      -0.00558280       0.00687270      -0.00091574
H      -10.35862994       7.49423441      -1.48976106       0.02624630      -0.01045798      -0.00027086
H       -8.06152439      10.75758977      -6.65547096       0.01161622       0.01553085      -0.00361862
H       -9.60867742       9.05083190       0.01124370       0.00983244      -0.03020845      -0.02472240
H      -10.28894130      10.83034200       1.49310528       0.01621401       0.01401753      -0.01074321
H       -6.32566347      13.97876804      -3.58831230       0.00381591       0.00464747      -0.01302711
H      -12.26398071      17.80339727      -0.25583122       0.00037998       0.00462532       0.00126805
H      -13.39368360      16.09361958       0.91280872       0.00259018       0.00219310      -0.00235859
H      -10.68692272      18.50619335      -1.73289928       0.01765877       0.00961855       0.00291671
H       -8.48251782       8.96346884      -2.26178931       0.02400621      -0.00635314       0.00596052
H       -6.86004350      16.35545583      -3.13903614       0.00183541       0.00175753       0.00612174
H       -8.24665922       8.79348991      -5.32147272      -0.01357120      -0.00381628      -0.00286391
H       -7.53651537      10.04361776      -4.27190583       0.00756991       0.01204516      -0.00165959
H       -8.94116644       7.68862119      -3.40500959      -0.00519060      -0.01328628      -0.00395398
H       -8.92335522      16.83181784      -0.96299205      -0.00006733       0.00873501       0.00873282
H       -7.22608089      15.30549543      -1.74300405      -0.00196234      -0.00299367      -0.00273404
H       -8.43715792      17.91760709      -2.28685840       0.00384099       0.00228892      -0.00650170
H       -9.43974603      10.59118706      -0.85635527       0.00202905       0.03122852      -0.01490598
H      -10.73462140      17.64068767      -3.28067685       0.00010026      -0.00390386      -0.00865011
H      -13.60148118      13.21244613      -0.46772283       0.00279352      -0.00513773       0.00331448
H      -13.92673926      13.82798863       1.16978293       0.00777848      -0.01409373       0.00414803
H      -13.19920967      11.58006141       1.41106834       0.01169170      -0.00180936       0.00357471
H      -11.86658471      12.62479817       1.97567705      -0.01647969      -0.00746331       0.00546009
H       -9.23937515      15.22506651      -6.07469967       0.00884121      -0.00868446      -0.00533933
H       -9.61343506      14.42116326      -4.53966863      -0.00853523      -0.00598147       0.00803480
H       -8.37011145      13.06197661      -6.97387674      -0.00262461       0.00705673      -0.00864134
H      -10.09792068      12.97626089      -6.53656155      -0.00181369       0.00988919       0.00587389
C       -2.96294021      12.14654770       2.24076690       0.00010795      -0.00099212       0.00124846
H       -1.01471929      13.04200244       2.01432179      -0.00055315       0.00000550       0.00103489
H       -1.26609792      12.26403070       3.56917991      -0.00024760      -0.00093733      -0.00024116
C       -3.27319448      11.97418803       0.75552507      -0.00109944      -0.00138756       0.00028557
H       -3.41858857      13.06673017       2.61749549       0.00323065       0.00148650      -0.00321814
H       -3.41500188      11.32612336       2.80856749       0.00046963      -0.00227320      -0.00167202
H       -3.03030907       9.83264966       0.66001113      -0.00171133      -0.00006896       0.00310623
H       -2.77913293      10.63845279      -0.87506510       0.00054546       0.00324949      -0.00002179
H       -2.92273860      12.85457744       0.20551523       0.00249656       0.00026761       0.00013696
H       -4.35407739      11.92085871       0.59777812       0.00018773      -0.00349180       0.00145829
C        0.73935876      10.94560607       2.17031229       0.00089499      -0.00006084       0.00063054
C        1.16989376      10.93963440       3.63445819       0.00076428       0.00004274       0.00052726
C        2.66021490      10.87082050       3.78302781      -0.00053632       0.00041078      -0.00021510
C        3.29477852       9.67328279       4.11857265       0.00138462      -0.00045085       0.00003654
C        4.68081192       9.60336523       4.20941048      -0.00204015       0.00058618      -0.00014623
C        5.44746554      10.74225766       3.96285203      -0.00122267      -0.00087249       0.00017053
C        3.43894367      12.00396535       3.53083695       0.00114679       0.00005305      -0.00007074
C        4.82555080      11.94556221       3.62716150      -0.00118184       0.00066218      -0.00007209
H        1.15249844      11.83431798       1.68121301      -0.00028236       0.00003075      -0.00012261
H        1.18425672      10.08289647       1.66296372       0.00023558       0.00038328      -0.00065794
H        0.70669056      10.09231098       4.14904147      -0.00038060       0.00020996      -0.00023168
H        0.79638867      11.84756796       4.12201854      -0.00014994       0.00015071      -0.00001738
H        2.70020405       8.78762851       4.30736783      -0.00026513       0.00001567       0.00009570
H        5.17053263       8.67520658       4.46986674      -0.00017209      -0.00000994      -0.00001984
H        2.94981245      12.93064069       3.25623965       0.00002894       0.00037343       0.00008396
H        5.43729578      12.81932731       3.44006266       0.00015957      -0.00028603       0.00005345
H       -1.17517944      10.04129819       2.49382606      -0.00047896       0.00052878      -0.00078675
109
Properties=species:S:1:pos:R:3:forces:R:3 energy=-61823.36170344279 free_energy=-61823.3683095433 pbc="F F F"
C       -2.59327129      10.72530800       0.19919550      -0.00118450      -0.00116355       0.00007193
C       -1.46015828      12.16613968       2.49740977       0.00009710      -0.00153439       0.00051016
C       -0.77266947      10.91481901       1.95602043       0.00095785       0.00029445      -0.00015032
C       -1.09266480      10.75364052       0.46911172      -0.00072548       0.00161477       0.00039792
C        6.93079401      10.70896922       4.05135725       0.02158310       0.02244067      -0.00372984
C        8.76281562       9.25466003       4.39840187       0.00058228       0.00020969      -0.00018042
C        9.33894314       8.35208480       3.51653894      -0.00038934       0.00026643       0.00021279
C        9.50852745       9.90755293       5.37311464      -0.00026710       0.00020915       0.00020549
C       10.86791215       9.62582536       5.49545118       0.00053418      -0.00037500      -0.00034614
C       11.45182670       8.72164819       4.60257735      -0.00063682       0.00030291       0.00015688
C       10.70893213       8.08269951       3.61108070       0.00040615      -0.00002587       0.00007617
C       11.35199397       7.11197772       2.65614805      -0.00005782      -0.00004530      -0.00008488
C       11.71663431      10.29788764       6.54426073      -0.00009735       0.00004822       0.00007476
O        7.65185955      11.65617975       3.88907133      -0.01888149      -0.02265401       0.00395876
O        7.38466736       9.44857105       4.33136655      -0.00166810      -0.00038654      -0.00003076
H       -0.62165346       9.84227268       0.08585357      -0.00213990       0.00014079       0.00207603
H       -0.63678371      11.59156182      -0.06901856       0.00157392       0.00090545      -0.00224893
H        8.73356608       7.86888624       2.76041647      -0.00000296      -0.00000624      -0.00003850
H        9.02381958      10.62196281       6.02429385       0.00007275      -0.00005384      -0.00020684
H       12.51058159       8.51176768       4.68629466       0.00019944      -0.00004697       0.00000895
H       12.42071363       7.00789769       2.84955279       0.00003990      -0.00000009       0.00001338
H       11.21593138       7.44181188       1.62194656       0.00001571      -0.00001557       0.00002867
H       10.88610162       6.12543963       2.73839738       0.00001582       0.00001936      -0.00000101
H       11.13102419      10.99317867       7.14792066      -0.00000332       0.00000935      -0.00000919
H       12.53760090      10.85111526       6.07827642       0.00002688       0.00000694      -0.00002414
H       12.16922596       9.55659068       7.20984793       0.00000088      -0.00001272      -0.00001460
O      -12.14344078      14.52227854       0.30056402       0.00079608       0.00085438      -0.00739349
C      -13.07619424      13.48308312       0.50206894      -0.00089711       0.01141667      -0.00524536
C      -12.38079978      12.29235378       1.11046648      -0.01863605       0.02436364      -0.00208867
O      -11.52517862      11.70075349       0.15972786      -0.00727391       0.00860286       0.01096570
C      -12.78729209      15.75022998       0.03630372      -0.00312656      -0.00108371      -0.00164546
C      -10.90760427      10.54652503       0.67796256      -0.01888376       0.00308156       0.01638693
C      -10.11191425       9.87299883      -0.40884956       0.02064300      -0.00363398      -0.02878046
O      -10.99371694       9.42375062      -1.41470360       0.00049734      -0.00989693       0.02022672
C      -10.49184178       8.33147192      -2.15005408      -0.01400939      -0.01391613       0.01095253
C      -11.76354252      16.78543685      -0.34779644      -0.00687480       0.00146294       0.00445154
O      -11.40669588      16.56971883      -1.69820428      -0.00773317      -0.00045024       0.00172412
C      -10.48267531      17.51130067      -2.19259580      -0.00886726      -0.00151128      -0.00247133
C       -9.04908666      17.07285128      -2.00038304      -0.00111532       0.00350487       0.00470398
O       -8.80425397      15.95487394      -2.81920581      -0.00149632      -0.00058115       0.00537562
C       -7.45831843      15.54261907      -2.76396785      -0.00121522       0.00277811       0.00024562
C       -7.30216596      14.32472468      -3.64380071      -0.00151639      -0.00822628      -0.00193149
O       -7.55259231      14.62911495      -5.00266699       0.00191790      -0.00991216       0.00006640
C       -8.89304704      14.39349039      -5.39508402       0.00593376       0.00659910       0.00795579
C       -9.02257131      13.07557318      -6.11988997       0.00305402       0.00788665       0.00484103
O       -8.73271608      12.04560097      -5.20414516       0.00836876      -0.00018048      -0.00230962
C       -8.74167944      10.77809033      -5.81954806      -0.00200102      -0.00254619      -0.00763848
C       -8.38853861       9.73708860      -4.79036019       0.00611094      -0.00663447       0.00771123
O       -9.47664518       9.58678986      -3.90249814      -0.00124013      -0.00804314       0.00130367
C       -9.22178844       8.61354352      -2.92063774       0.00015929      -0.01156068       0.01784801
H       -7.96241188      13.52152329      -3.29946746      -0.01110164      -0.00688589       0.00271400
H       -9.73068824      10.55941485      -6.24382329      -0.01121188      -0.01633927       0.00273855
H      -11.27911983       8.03744074      -2.84951736      -0.01513988       0.03818886       0.00012903
H      -11.66500307       9.84679991       1.05514868      -0.02278675      -0.02236708       0.00010284
H      -10.88852913      16.72482033       0.31278717      -0.00115499      -0.00035844      -0.00504655
H      -13.50661122      15.65112527      -0.78878029      -0.00588662       0.00717500      -0.00095734
H      -10.30583287       7.47979653      -1.47441331       0.02744678      -0.01098856      -0.00030706
H       -8.00056890      10.74452408      -6.63504881       0.01215766       0.01630168      -0.00379898
H       -9.56013601       9.03142883       0.03190331       0.01030080      -0.03158465      -0.02596940
H      -10.24101587      10.80919673       1.51485330       0.01696441       0.01471258      -0.01108412
H       -6.26855089      13.96938729      -3.57722698       0.00386788       0.00496506      -0.01370193
H      -12.20452594      17.78842114      -0.23556786       0.00040942       0.00490163       0.00133328
H      -13.33505984      16.07976270       0.93319399       0.00271641       0.00227096      -0.00240689
H      -10.63206208      18.49181683      -1.71489624       0.01843614       0.01005738       0.00296906
H       -8.42868620       8.95133398      -2.24155789       0.02492998      -0.00672819       0.00626193
H       -6.80454258      16.34584528      -3.12761509       0.00188594       0.00187899       0.00634593
H       -8.18556037       8.78186754      -5.29958655      -0.01425278      -0.00389738      -0.00286488
H       -7.47973303      10.03383162      -4.24937491       0.00778042       0.01253363      -0.00175230
H       -8.88422811       7.67650021      -3.38601064      -0.00545647      -0.01376559      -0.00421936
H       -8.86578998      16.81826769      -0.94789103      -0.00007784       0.00917031       0.00909625
H       -7.16753767      15.29573247      -1.73091788      -0.00194087      -0.00322896      -0.00297740
H       -8.38244022      17.90593991      -2.27120893       0.00412996       0.00253998      -0.00684642
H       -9.38573628      10.57287015      -0.83262900       0.00211602       0.03263758      -0.01551322
H      -10.68091606      17.62646934      -3.26267520       0.00005002      -0.00404814      -0.00907953
H      -13.54608286      13.19904943      -0.44825474       0.00288182      -0.00539877       0.00345457
H      -13.87099535      13.81484921       1.18919119       0.00812443      -0.01469303       0.00433888
H      -13.14628424      11.56621058       1.43057351       0.01222116      -0.00188635       0.00377981
H      -11.81217827      12.60917671       1.99529622      -0.01724534      -0.00780658       0.00567977
H       -9.18571274      15.21112433      -6.06205058       0.00911232      -0.00912514      -0.00563628
H       -9.55801047      14.40928315      -4.52557467      -0.00899038      -0.00618173       0.00836463
H       -8.31372869      13.04735433      -6.95780900      -0.00281471       0.00733815      -0.00904615
H      -10.04155888      12.96081486      -6.52076727      -0.00194690       0.01033144       0.00612883
C       -2.96293841      12.14650550       2.24080366       0.00014399      -0.00103269       0.00136996
H       -1.01477116      13.04204660       2.01421329      -0.00055917      -0.00000837       0.00112369
H       -1.26605450      12.26417660       3.56914296      -0.00018912      -0.00099990      -0.00024503
C       -3.27324347      11.97408030       0.75558512      -0.00120388      -0.00155779       0.00036886
H       -3.41868346      13.06664586       2.61752555       0.00346107       0.00154293      -0.00332630
H       -3.41494484      11.32606839       2.80862560       0.00056887      -0.00241964      -0.00161001
H       -3.03020020       9.83257509       0.65997450      -0.00172330      -0.00013834       0.00325591
H       -2.77909827      10.63843307      -0.87505941       0.00058866       0.00342745       0.00000347
H       -2.92292361      12.85450488       0.20555119       0.00248172       0.00027585       0.00015687
H       -4.35411160      11.92059511       0.59797384       0.00013523      -0.00371846       0.00154693
C        0.73936659      10.94564494       2.17033130       0.00087522      -0.00018227       0.00066795
C        1.16989584      10.93963422       3.63447786       0.00084007       0.00074825       0.00043583
C        2.66021904      10.87084943       3.78303141      -0.00059068      -0.00373615       0.00084967
C        3.29478175       9.67324898       4.11859247       0.00128639       0.00316238      -0.00087103
C        4.68082099       9.60338488       4.20940890      -0.00282311      -0.00301524       0.00072267
C        5.44746932      10.74221049       3.96285680      -0.00100207       0.00353169      -0.00091168
C        3.43894889      12.00393185       3.53084178       0.00134102       0.00316754      -0.00087152
C        4.82555259      11.94557479       3.62714654      -0.00041819      -0.00247923       0.00077840
H        1.15251562      11.83435781       1.68124481      -0.00024149       0.00006136      -0.00011959
H        1.18425233      10.08293289       1.66297635       0.00027330       0.00040922      -0.00070042
H        0.70669346      10.09230724       4.14904314      -0.00034474       0.00008701      -0.00017018
H        0.79639336      11.84756359       4.12205719      -0.00019080       0.00003082      -0.00006314
H        2.70020773       8.78763195       4.30738280      -0.00065835      -0.00086133       0.00029872
H        5.17053803       8.67518924       4.46987652      -0.00051925       0.00092929      -0.00027779
H        2.94981791      12.93063532       3.25622978       0.00030739      -0.00043213       0.00031784
H        5.43730157      12.81930688       3.44004720       0.00044517       0.00037910      -0.00010223
H       -1.17517120      10.04134734       2.49383359      -0.00045534       0.00058707      -0.00083912
109
Properties=species:S:1:pos:R:3:forces:R:3 energy=-61823.360916809164 free_energy=-61823.3683095433 pbc="F F F"
C       -2.59322972      10.72527916       0.19920250      -0.00124997      -0.00115888       0.00006572
C       -1.46016013      12.16619689       2.49738642       0.00011326      -0.00161099       0.00058758
C       -0.77265797      10.91486657       1.95602779       0.00102007       0.00036728      -0.00015903
C       -1.09262452      10.75370401       0.46911161      -0.00075112       0.00154548       0.00043511
C        6.93083034      10.70898882       4.05134424       0.01510066       0.01545023      -0.00256884
C        8.76281997       9.25465355       4.39840978       0.00036412      -0.00057557      -0.00104053
C        9.33893886       8.35206470       3.51653723       0.00070620       0.00080729       0.00116491
C        9.50852423       9.90754317       5.37310921       0.00066594       0.00040945       0.00070307
C       10.86792454       9.62581817       5.49544999      -0.00041425      -0.00022048      -0.00041391
C       11.45182082       8.72163745       4.60257447       0.00069839       0.00051904       0.00082648
C       10.70894848       8.08268960       3.61109374      -0.00106448      -0.00041586      -0.00082803
C       11.35199714       7.11195962       2.65615575       0.00024879       0.00007224       0.00010884
C       11.71663791      10.29788798       6.54425625       0.00004034       0.00005617       0.00003487
O        7.65182468      11.65612023       3.88906119      -0.01283555      -0.01542008       0.00269834
O        7.38467813       9.44856296       4.33136375      -0.00153387      -0.00026840       0.00004259
H       -0.62153087       9.84239844       0.08579800      -0.00227150       0.00019115       0.00221688
H       -0.63681246      11.59169115      -0.06896761       0.00164452       0.00099379      -0.00237737
H        8.73357449       7.86886879       2.76042616      -0.00034638      -0.00025389      -0.00042791
H        9.02382403      10.62195683       6.02428841       0.00002378      -0.00005925      -0.00017624
H       12.51058957       8.51175998       4.68629790      -0.00020675       0.00000743      -0.00005341
H       12.42072125       7.00788287       2.84956279      -0.00005920      -0.00002673      -0.00004028
H       11.21593734       7.44179004       1.62195492      -0.00001901       0.00002024      -0.00001467
H       10.88610945       6.12542335       2.73841082      -0.00004135      -0.00004328       0.00001670
H       11.13102723      10.99318020       7.14791420      -0.00000956      -0.00001375      -0.00003021
H       12.53760307      10.85111527       6.07826828      -0.00000124      -0.00000540       0.00001619
H       12.16923206       9.55659441       7.20984515       0.00000900      -0.00000931       0.00000591
O      -12.08671704      14.50723309       0.32041860       0.00083008       0.00082257      -0.00773884
C      -13.02064644      13.46903534       0.52166514      -0.00091541       0.01192009      -0.00541097
C      -12.32679868      12.27743569       1.13009830      -0.01940155       0.02542567      -0.00221905
O      -11.47179597      11.68471879       0.17951026      -0.00758892       0.00888348       0.01169312
C      -12.72940104      15.73583993       0.05642735      -0.00334227      -0.00098556      -0.00169516
C      -10.85784496      10.52837799       0.69727272      -0.01975346       0.00303352       0.01696864
C      -10.06049952       9.85532841      -0.38847980       0.02149159      -0.00373483      -0.02995861
O      -10.94023676       9.40936157      -1.39765026       0.00052100      -0.01039898       0.02113950
C      -10.43764406       8.31799415      -2.13386568      -0.01466355      -0.01448822       0.01127440
C      -11.70498457      16.77014895      -0.32834470      -0.00707692       0.00130528       0.00463307
O      -11.34978104      16.55464718      -1.67924251      -0.00814021      -0.00043063       0.00187993
C      -10.42737570      17.49714238      -2.17488326      -0.00919592      -0.00151491      -0.00265050
C       -8.99308064      17.06013953      -1.98479168      -0.00104272       0.00380895       0.00485957
O       -8.74791292      15.94320410      -2.80495140      -0.00157058      -0.00068152       0.00565445
C       -7.40146586      15.53236771      -2.75150693      -0.00129545       0.00290227       0.00024445
C       -7.24537680      14.31461574      -3.63149360      -0.00160193      -0.00856972      -0.00199181
O       -7.49771530      14.61886918      -4.99005460       0.00195420      -0.01011198      -0.00003505
C       -8.83809071      14.38090628      -5.38132800       0.00598741       0.00699562       0.00820702
C       -8.96641590      13.06170008      -6.10403196       0.00324832       0.00826478       0.00499600
O       -8.67591382      12.03335439      -5.18662966       0.00875568      -0.00016165      -0.00240183
C       -8.68234225      10.76514177      -5.80060554      -0.00193472      -0.00259531      -0.00790042
C       -8.33007712       9.72557748      -4.76969519       0.00634685      -0.00689155       0.00807923
O       -9.41996866       9.57439663      -3.88414652      -0.00103390      -0.00858375       0.00140035
C       -9.16638531       8.60105170      -2.90202049       0.00015038      -0.01200134       0.01868010
H       -7.90461702      13.51097074      -3.28635423      -0.01141156      -0.00720177       0.00270595
H       -9.67025938      10.54499236      -6.22664777      -0.01175822      -0.01707312       0.00284118
H      -11.22382483       8.02486718      -2.83495430      -0.01577538       0.03983821       0.00030912
H      -11.61764549       9.82949148       1.07107983      -0.02368450      -0.02319244      -0.00010457
H      -10.82935643      16.70853003       0.33131127      -0.00124566      -0.00036716      -0.00532882
H      -13.44921675      15.63742363      -0.76830798      -0.00616521       0.00745776      -0.00098468
H      -10.25302610       7.46536498      -1.45906990       0.02862400      -0.01156983      -0.00028387
H       -7.93961567      10.73146358      -6.61461959       0.01268609       0.01706731      -0.00399508
H       -9.51162125       9.01200770       0.05254828       0.01077636      -0.03293538      -0.02720243
H      -10.19311363      10.78804998       1.53658296       0.01766799       0.01538829      -0.01146338
H       -6.21144821      13.96000428      -3.56619371       0.00401481       0.00522998      -0.01441293
H      -12.14506885      17.77344207      -0.21531069       0.00041036       0.00525640       0.00140903
H      -13.27643356      16.06590319       0.95357923       0.00290431       0.00230369      -0.00254111
H      -10.57719611      18.47743221      -1.69689151       0.01925571       0.01048364       0.00301960
H       -8.37485029       8.93920372      -2.22133459       0.02581489      -0.00710931       0.00657715
H       -6.74904526      16.33622808      -3.11617041       0.00201415       0.00205660       0.00658700
H       -8.12447117       8.77025456      -5.27768858      -0.01490836      -0.00394534      -0.00285556
H       -7.42296674      10.02405477      -4.22684652       0.00805074       0.01303891      -0.00182056
H       -8.82729507       7.66438150      -3.36700262      -0.00569154      -0.01428752      -0.00453332
H       -8.80822308      16.80472340      -0.93278396      -0.00006984       0.00959161       0.00954560
H       -7.10895795      15.28591193      -1.71882912      -0.00190949      -0.00350925      -0.00320973
H       -8.32772562      17.89427041      -2.25555798       0.00426525       0.00253059      -0.00711625
H       -9.33173506      10.55453216      -0.80887889       0.00214025       0.03392198      -0.01606718
H      -10.62720760      17.61224182      -3.24466932       0.00005405      -0.00423511      -0.00944146
H      -13.49067796      13.18565178      -0.42878771       0.00296536      -0.00567404       0.00358189
H      -13.81524541      13.80170594       1.20859858       0.00847107      -0.01528611       0.00453063
H      -13.09335571      11.55236248       1.45008115       0.01278766      -0.00192936       0.00396386
H      -11.75777166      12.59355472       2.01491812      -0.01803263      -0.00816330       0.00584532
H       -9.13206107      15.19716749      -6.04940930       0.00933979      -0.00953614      -0.00595983
H       -9.50259640      14.39739766      -4.51148603      -0.00944296      -0.00639185       0.00865030
H       -8.25734471      13.03273487      -6.94174245      -0.00298689       0.00763256      -0.00945491
H       -9.98519326      12.94536848      -6.50496890      -0.00212961       0.01073283       0.00633880
C       -2.96295021      12.14645695       2.24084504       0.00019263      -0.00109565       0.00145370
H       -1.01483116      13.04208864       2.01410360      -0.00062202      -0.00005068       0.00120848
H       -1.26601483      12.26432216       3.56910324      -0.00014176      -0.00107184      -0.00023523
C       -3.27329896      11.97398573       0.75564246      -0.00125357      -0.00168695       0.00047837
H       -3.41878443      13.06655790       2.61755824       0.00365149       0.00160977      -0.00339742
H       -3.41489924      11.32600566       2.80869005       0.00063737      -0.00256296      -0.00159104
H       -3.03010255       9.83249987       0.65993906      -0.00178530      -0.00018343       0.00342483
H       -2.77907041      10.63841703      -0.87505266       0.00060941       0.00360503       0.00005388
H       -2.92302549      12.85443788       0.20563604       0.00261134       0.00031325       0.00016457
H       -4.35414925      11.92044134       0.59809749       0.00014767      -0.00384519       0.00158981
C        0.73937167      10.94568381       2.17035000       0.00097698      -0.00015994       0.00067833
C        1.16989808      10.93964093       3.63449542       0.00087199       0.00056309       0.00054753
C        2.66022054      10.87083361       3.78304669      -0.00033033      -0.00226674       0.00048423
C        3.29478488       9.67325333       4.11860276       0.00117922       0.00202382      -0.00060335
C        4.68082288       9.60336552       4.20941603      -0.00215173      -0.00147364       0.00039092
C        5.44748456      10.74221482       3.96285038      -0.00135148       0.00180137      -0.00049281
C        3.43895921      12.00393119       3.53083826       0.00082165       0.00202224      -0.00060686
C        4.82555764      11.94555334       3.62714065      -0.00018203      -0.00143320       0.00053003
H        1.15253321      11.83439765       1.68127664      -0.00025117       0.00006058      -0.00012204
H        1.18424795      10.08296968       1.66298865       0.00030252       0.00041753      -0.00072507
H        0.70669717      10.09230217       4.14904547      -0.00038876       0.00012812      -0.00019333
H        0.79639763      11.84755852       4.12209580      -0.00016435       0.00004040      -0.00006748
H        2.70020757       8.78762656       4.30739988      -0.00050534      -0.00057010       0.00024265
H        5.17053885       8.67518270       4.46988345      -0.00041223       0.00058614      -0.00019323
H        2.94982597      12.93062161       3.25622223       0.00023479      -0.00014640       0.00024863
H        5.43731124      12.81929392       3.44002960       0.00019590       0.00013619      -0.00005016
H       -1.17516209      10.04139689       2.49384093      -0.00048166       0.00054600      -0.00084756
109
Properties=species:S:1:pos:R:3:forces:R:3 energy=-61823.36007665201 free_energy=-61823.3683095433 pbc="F F F"
C       -2.59320827      10.72525022       0.19921102      -0.00132641      -0.00125993       0.00012271
C       -1.46017706      12.16625125       2.49735964       0.00012740      -0.00175647       0.00067604
C       -0.77265128      10.91491593       1.95603366       0.00102359       0.00025773      -0.00010777
C       -1.09259903      10.75376534       0.46911297      -0.00078715       0.00179020       0.00045049
C        6.93087952      10.70901642       4.05133020       0.00673573       0.00714396      -0.00121442
C        8.76282574       9.25463759       4.39840410       0.00009251      -0.00009137      -0.00029171
C        9.33894389       8.35205460       3.51654854       0.00058943       0.00018620       0.00039136
C        9.50852992       9.90753872       5.37311172       0.00048792       0.00002441       0.00018498
C       10.86792904       9.62581004       5.49544579      -0.00041783       0.00009590      -0.00003606
C       11.45182816       8.72163279       4.60258171       0.00043952       0.00005591       0.00020981
C       10.70895003       8.08267270       3.61109481      -0.00063211      -0.00008667      -0.00030160
C       11.35200523       7.11194331       2.65616553       0.00009048       0.00000393       0.00004125
C       11.71664161      10.29788901       6.54425178       0.00007749      -0.00003288      -0.00001905
O        7.65178709      11.65605652       3.88905236      -0.00575699      -0.00703780       0.00123092
O        7.38467997       9.44855121       4.33136302      -0.00073659      -0.00014776       0.00001015
H       -0.62141989       9.84252948       0.08574371      -0.00237316       0.00009000       0.00230026
H       -0.63685298      11.59182200      -0.06891683       0.00161620       0.00095837      -0.00245045
H        8.73357848       7.86884806       2.76043070      -0.00017372      -0.00009636      -0.00018262
H        9.02382811      10.62195088       6.02428205      -0.00002846       0.00002563      -0.00003210
H       12.51059426       8.51175273       4.68630078      -0.00012144       0.00001431      -0.00002058
H       12.42072689       7.00786777       2.84957224       0.00000055      -0.00001215      -0.00001629
H       11.21594275       7.44176855       1.62196287      -0.00000165       0.00000810      -0.00001407
H       10.88611656       6.12540582       2.73842436      -0.00001418      -0.00000986       0.00000613
H       11.13103075      10.99318130       7.14790722      -0.00003696       0.00001404      -0.00000016
H       12.53760564      10.85111571       6.07826062      -0.00000137      -0.00000701       0.00001929
H       12.16923856       9.55659785       7.20984276       0.00000316       0.00001165      -0.00000306
O      -12.02999217      14.49218460       0.34027115       0.00087590       0.00088195      -0.00808326
C      -12.96509287      13.45498502       0.54126120      -0.00103140       0.01250243      -0.00568485
C      -12.27279319      12.26252044       1.14972831      -0.02016854       0.02626467      -0.00223187
O      -11.41841233      11.66868104       0.19929530      -0.00789583       0.00920951       0.01234144
C      -12.67150746      15.72145317       0.07655016      -0.00355206      -0.00117659      -0.00180081
C      -10.80809957      10.51023014       0.71657576      -0.02056044       0.00304365       0.01763189
C      -10.00909865       9.83764908      -0.36810642       0.02258593      -0.00406617      -0.03111243
O      -10.88674853       9.39497716      -1.38059141       0.00041687      -0.01081371       0.02204680
C      -10.38344173       8.30452594      -2.11767616      -0.01505646      -0.01512527       0.01178139
C      -11.64642306      16.75484975      -0.30889661      -0.00738132       0.00169921       0.00482348
O      -11.29286179      16.53956675      -1.66028023      -0.00840008      -0.00036511       0.00192487
C      -10.37207158      17.48297642      -2.15717015      -0.00957906      -0.00155342      -0.00263083
C       -8.93707090      17.04742801      -1.96919431      -0.00112510       0.00369292       0.00511783
O       -8.69156886      15.93152202      -2.79067892      -0.00159562      -0.00071740       0.00598246
C       -7.34461227      15.52210118      -2.73902952      -0.00139558       0.00292474       0.00027128
C       -7.18858560      14.30450326      -3.61919253      -0.00171030      -0.00877452      -0.00215793
O       -7.44285006      14.60863381      -4.97744307       0.00199562      -0.01035333      -0.00003660
C       -8.78313766      14.36831804      -5.36757301       0.00608313       0.00733617       0.00836843
C       -8.91025672      13.04782582      -6.08817528       0.00333296       0.00864732       0.00518793
O       -8.61911044      12.02110842      -5.16912065       0.00915724      -0.00010777      -0.00250894
C       -8.62300709      10.75219668      -5.78166244      -0.00187377      -0.00269735      -0.00815547
C       -8.27162335       9.71407151      -4.74902791       0.00659525      -0.00708294       0.00843745
O       -9.36329497       9.56200279      -3.86579520      -0.00075984      -0.00903532       0.00142705
C       -9.11097983       8.58856577      -2.88340270       0.00005198      -0.01259184       0.01951957
H       -7.84682682      13.50042548      -3.27323745      -0.01177561      -0.00752125       0.00261261
H       -9.60982692      10.53056818      -6.20946821      -0.01224412      -0.01776455       0.00295296
H      -11.16852226       8.01231419      -2.82038373      -0.01649617       0.04143164       0.00040482
H      -11.57029567       9.81220132       1.08699791      -0.02460819      -0.02403007      -0.00028199
H      -10.77018346      16.69223698       0.34983312      -0.00132207      -0.00040683      -0.00560091
H      -13.39182103      15.62372266      -0.74783594      -0.00644431       0.00776265      -0.00099910
H      -10.20020903       7.45094148      -1.44373188       0.02976001      -0.01205258      -0.00033562
H       -7.87866238      10.71840891      -6.59418514       0.01317095       0.01782532      -0.00416089
H       -9.46313014       8.99256895       0.07317956       0.01113879      -0.03411237      -0.02846500
H      -10.14523321      10.76690249       1.55829551       0.01827385       0.01601171      -0.01192760
H       -6.15435290      13.95060693      -3.55517920       0.00421141       0.00542443      -0.01513928
H      -12.08561132      17.75846020      -0.19506315       0.00055330       0.00528874       0.00147451
H      -13.21780228      16.05204433       0.97396176       0.00305152       0.00235933      -0.00259845
H      -10.52232645      18.46303981      -1.67888342       0.02007090       0.01086340       0.00303715
H       -8.32100997       8.92707610      -2.20111886       0.02666790      -0.00744562       0.00691574
H       -6.69355144      16.32659915      -3.10469722       0.00216088       0.00217549       0.00689359
H       -8.06339107       8.75865013      -5.25577988      -0.01554826      -0.00400410      -0.00283826
H       -7.36621480      10.01428685      -4.20432039       0.00824612       0.01351168      -0.00190128
H       -8.77036789       7.65226330      -3.34798739      -0.00593214      -0.01475671      -0.00483514
H       -8.75065330      16.79118352      -0.91767123      -0.00005587       0.01007955       0.00995597
H       -7.05036766      15.27602653      -1.70673413      -0.00191117      -0.00378771      -0.00340452
H       -8.27301627      17.88259654      -2.23990152       0.00457438       0.00267328      -0.00745760
H       -9.27774701      10.53617475      -0.78510073       0.00214468       0.03515764      -0.01658958
H      -10.57349598      17.59800637      -3.22665714       0.00004609      -0.00443626      -0.00988999
H      -13.43526714      13.17225087      -0.40932167       0.00306297      -0.00593999       0.00375282
H      -13.75948950      13.78855724       1.22800670       0.00880112      -0.01586082       0.00472406
H      -13.04042395      11.53851819       1.46958986       0.01338049      -0.00192748       0.00413786
H      -11.70336621      12.57793117       2.03454132      -0.01878092      -0.00849946       0.00602011
H       -9.07841445      15.18319601      -6.03677226       0.00955008      -0.00992501      -0.00628075
H       -9.44718519      14.38550619      -4.49740151      -0.00994808      -0.00659386       0.00900415
H       -8.20095977      13.01811833      -6.92567931      -0.00312352       0.00791964      -0.00987193
H       -9.92882462      12.92992344      -6.48916792      -0.00224245       0.01114220       0.00656500
C       -2.96298302      12.14639843       2.24088725       0.00017500      -0.00111759       0.00160323
H       -1.01490516      13.04212648       2.01399142      -0.00073904      -0.00006211       0.00127381
H       -1.26598283      12.26446661       3.56905762      -0.00011576      -0.00113886      -0.00018221
C       -3.27335803      11.97391125       0.75569055      -0.00107695      -0.00162587       0.00045650
H       -3.41889484      13.06646776       2.61759399       0.00381661       0.00160979      -0.00346480
H       -3.41486936      11.32593319       2.80875944       0.00066980      -0.00267311      -0.00166097
H       -3.03001983       9.83242027       0.65990523      -0.00190967      -0.00011776       0.00357735
H       -2.77905050      10.63839940      -0.87504524       0.00058418       0.00379191       0.00006501
H       -2.92299039      12.85437123       0.20577195       0.00294325       0.00030634       0.00023808
H       -4.35418475      11.92044923       0.59810147       0.00022087      -0.00381999       0.00156138
C        0.73937419      10.94572184       2.17036746       0.00107398      -0.00002306       0.00070961
C        1.16990021      10.93965009       3.63451226       0.00082693       0.00013823       0.00065148
C        2.66022372      10.87081746       3.78306147      -0.00022554      -0.00066999       0.00007403
C        3.29478614       9.67325751       4.11861318       0.00126183       0.00078225      -0.00030220
C        4.68082627       9.60334670       4.20942357      -0.00189161      -0.00007741       0.00006699
C        5.44748711      10.74222023       3.96284224      -0.00038803       0.00000966       0.00002646
C        3.43896620      12.00393202       3.53083430       0.00074333       0.00072491      -0.00027713
C        4.82556917      11.94552772       3.62713602      -0.00064921       0.00012606       0.00011469
H        1.15255029      11.83443859       1.68130837      -0.00028953       0.00000944      -0.00012213
H        1.18424246      10.08300705       1.66300139       0.00031777       0.00042436      -0.00076215
H        0.70669986      10.09229658       4.14904801      -0.00038291       0.00026355      -0.00027274
H        0.79640178      11.84755237       4.12213427      -0.00016934       0.00014703      -0.00003624
H        2.70020760       8.78762146       4.30741669      -0.00039504      -0.00029440       0.00018882
H        5.17053935       8.67517522       4.46989053      -0.00028027       0.00024428      -0.00010462
H        2.94983490      12.93060693       3.25621500       0.00009855       0.00023101       0.00015215
H        5.43732135      12.81928224       3.44001202      -0.00005522      -0.00022178       0.00002890
H       -1.17515372      10.04144416       2.49384865      -0.00048200       0.00058701      -0.00088960
109
Properties=species:S:1:pos:R:3:forces:R:3 energy=-61823.359197568665 free_energy=-61823.3683095433 pbc="F F F"
C       -2.59320777      10.72521417       0.19922235      -0.00135568      -0.00118720       0.00009500
C       -1.46021048      12.16630110       2.49732866       0.00006955      -0.00193489       0.00079720
C       -0.77265165      10.91496268       1.95603913       0.00111073       0.00035799      -0.00013149
C       -1.09258878      10.75382957       0.46911428      -0.00085858       0.00165732       0.00052440
C        6.93082340      10.70894254       4.05133133       0.01860195       0.01915248      -0.00319454
C        8.76282861       9.25461651       4.39839746       0.00050974       0.00096238       0.00063367
C        9.33895605       8.35204310       3.51655800      -0.00010884      -0.00032711      -0.00039589
C        9.50853297       9.90753775       5.37311463       0.00058630      -0.00068164      -0.00052840
C       10.86793539       9.62580325       5.49544395      -0.00061429       0.00028345       0.00005909
C       11.45183538       8.72162503       4.60258616       0.00009876      -0.00011575      -0.00010133
C       10.70895026       8.08265850       3.61109760       0.00012147       0.00000113       0.00002229
C       11.35201293       7.11192544       2.65617504      -0.00007921       0.00006413       0.00001991
C       11.71664490      10.29788974       6.54424663       0.00015284      -0.00006875       0.00002646
O        7.65185546      11.65610801       3.88902517      -0.01575779      -0.01899898       0.00332348
O        7.38468578       9.44853660       4.33136606      -0.00181127      -0.00049967      -0.00008966
H       -0.62131811       9.84266318       0.08568967      -0.00253204       0.00006568       0.00240487
H       -0.63691005      11.59195088      -0.06886588       0.00159218       0.00105125      -0.00259341
H        8.73358147       7.86882765       2.76043557       0.00008215       0.00009925       0.00011324
H        9.02383241      10.62194473       6.02427548      -0.00016363       0.00027572       0.00011721
H       12.51059837       8.51174556       4.68630346      -0.00000392       0.00000228       0.00000233
H       12.42073273       7.00785294       2.84958158       0.00005980      -0.00001089       0.00001098
H       11.21594850       7.44174723       1.62197086       0.00000948      -0.00000711      -0.00000718
H       10.88612383       6.12538888       2.73843803      -0.00000231      -0.00002914      -0.00000173
H       11.13103443      10.99318229       7.14790060      -0.00005813       0.00003164      -0.00000309
H       12.53760828      10.85111592       6.07825295      -0.00000555      -0.00000015       0.00001599
H       12.16924517       9.55660137       7.20984035      -0.00001390       0.00003383      -0.00002169
O      -11.97326560      14.47713595       0.36012079       0.00089010       0.00087756      -0.00839673
C      -12.90953659      13.44093411       0.56085578      -0.00103909       0.01298332      -0.00597093
C      -12.21878547      12.24760513       1.16935848      -0.02087045       0.02721810      -0.00219530
O      -11.36502370      11.65264248       0.21908544      -0.00820214       0.00948381       0.01289982
C      -12.61361392      15.70706033       0.09667297      -0.00359352      -0.00110616      -0.00193961
C      -10.75836594      10.49208194       0.73587308      -0.02131081       0.00299191       0.01825002
C       -9.95770705       9.81995491      -0.34772996       0.02344924      -0.00415325      -0.03230834
O      -10.83325607       9.38060141      -1.36352924       0.00050473      -0.01132452       0.02301347
C      -10.32923157       8.29106842      -2.10148407      -0.01565039      -0.01562166       0.01219058
C      -11.58786008      16.73955479      -0.28945035      -0.00765884       0.00148135       0.00502157
O      -11.23593941      16.52448400      -1.64131820      -0.00874555      -0.00035211       0.00205958
C      -10.31676626      17.46880570      -2.13945212      -0.00985110      -0.00161636      -0.00281966
C       -8.88106157      17.03470988      -1.95359474      -0.00117826       0.00376359       0.00532948
O       -8.63522721      15.91983633      -2.77640380      -0.00169331      -0.00079250       0.00629997
C       -7.28776896      15.51182146      -2.72653838      -0.00136876       0.00297713       0.00032087
C       -7.13178893      14.29438343      -3.60688969      -0.00186788      -0.00903273      -0.00223488
O       -7.38798145      14.59839234      -4.96482616       0.00193006      -0.01061308      -0.00009143
C       -8.72818060      14.35571965      -5.35381374       0.00631547       0.00775459       0.00861436
C       -8.85409288      13.03395301      -6.07231910       0.00346924       0.00892425       0.00528967
O       -8.56230486      12.00886119      -5.15162098       0.00954509      -0.00004673      -0.00263834
C       -8.56367067      10.73925276      -5.76271824      -0.00197837      -0.00276041      -0.00848171
C       -8.21317739       9.70257574      -4.72835949       0.00680918      -0.00746113       0.00901973
O       -9.30661816       9.54961140      -3.84744384      -0.00027788      -0.00962892       0.00154293
C       -9.05557248       8.57608530      -2.86478018      -0.00004585      -0.01308358       0.02011704
H       -7.78904426      13.48988859      -3.26011481      -0.01215243      -0.00788106       0.00252660
H       -9.54939015      10.51613896      -6.19228723      -0.01264552      -0.01840409       0.00310716
H      -11.11321507       7.99978026      -2.80580661      -0.01711793       0.04300063       0.00052199
H      -11.52295347       9.79492741       1.10290528      -0.02548961      -0.02480199      -0.00048338
H      -10.71101112      16.67594082       0.36835362      -0.00143694      -0.00040910      -0.00589285
H      -13.33442107      15.61002013      -0.72736239      -0.00674234       0.00804998      -0.00105577
H      -10.14737972       7.43652805      -1.42840069       0.03088103      -0.01257609      -0.00034501
H       -7.81771221      10.70535320      -6.57374509       0.01366799       0.01860191      -0.00434075
H       -9.41466565       8.97311420       0.09379587       0.01153649      -0.03536946      -0.02966811
H      -10.09737607      10.74575513       1.57998914       0.01886488       0.01660979      -0.01234304
H       -6.09725825      13.94118209      -3.54413603       0.00436982       0.00561356      -0.01585254
H      -12.02615096      17.74347008      -0.17482177       0.00055705       0.00569810       0.00159551
H      -13.15916784      16.03818326       0.99434230       0.00319450       0.00238245      -0.00264056
H      -10.46745207      18.44864095      -1.66087440       0.02088811       0.01128235       0.00307769
H       -8.26716447       8.91494955      -2.18090775       0.02747915      -0.00778054       0.00725774
H       -6.63806360      16.31696003      -3.09319722       0.00229275       0.00221266       0.00726622
H       -8.00232031       8.74705696      -5.23385976      -0.01617726      -0.00400476      -0.00282613
H       -7.30947650      10.00452826      -4.18179669       0.00839114       0.01399186      -0.00204880
H       -8.71344581       7.64014572      -3.32896476      -0.00619292      -0.01516777      -0.00508563
H       -8.69308178      16.77764443      -0.90255928      -0.00002344       0.01051786       0.01040936
H       -6.99179766      15.26610133      -1.69462866      -0.00196711      -0.00410693      -0.00357752
H       -8.21831069      17.87092089      -2.22424235       0.00483960       0.00272350      -0.00778213
H       -9.22377230      10.51779507      -0.76129731       0.00214236       0.03631745      -0.01707689
H      -10.51978238      17.58376223      -3.20864120       0.00006912      -0.00463661      -0.01025376
H      -13.37985114      13.15884697      -0.38985689       0.00315001      -0.00618859       0.00391987
H      -13.70372683      13.77540511       1.24741416       0.00909584      -0.01640728       0.00493845
H      -12.98748771      11.52467646       1.48909944       0.01391327      -0.00197305       0.00432725
H      -11.64896112      12.56230778       2.05416652      -0.01955208      -0.00883850       0.00618027
H       -9.02476246      15.16920680      -6.02413280       0.00976186      -0.01023863      -0.00661723
H       -9.39177784      14.37361140      -4.48331803      -0.01035373      -0.00681460       0.00936557
H       -8.14457377      13.00350994      -6.90962123      -0.00329620       0.00819307      -0.01021313
H       -9.87245122      12.91448354      -6.47336540      -0.00235119       0.01154449       0.00680001
C       -2.96304105      12.14633133       2.24092838       0.00020734      -0.00120803       0.00171288
H       -1.01499653      13.04216107       2.01387527      -0.00090185      -0.00007795       0.00132149
H       -1.26596024      12.26460959       3.56900527      -0.00011225      -0.00120895      -0.00008424
C       -3.27340869      11.97386076       0.75572099      -0.00090914      -0.00156735       0.00043936
H       -3.41901682      13.06637211       2.61763174       0.00391396       0.00163700      -0.00350930
H       -3.41485618      11.32585070       2.80883292       0.00064833      -0.00275151      -0.00184875
H       -3.02995166       9.83233346       0.65987361      -0.00212745      -0.00004299       0.00377973
H       -2.77903975      10.63837583      -0.87503799       0.00053123       0.00394714       0.00009333
H       -2.92279714      12.85429448       0.20594919       0.00355080       0.00042083       0.00025800
H       -4.35420771      11.92063354       0.59796260       0.00046495      -0.00364345       0.00146392
C        0.73937376      10.94576277       2.17038374       0.00104510      -0.00003667       0.00077040
C        1.16989870      10.93965454       3.63452915       0.00097895       0.00034351       0.00063086
C        2.66022677      10.87081763       3.78307147      -0.00039601      -0.00120053       0.00018712
C        3.29478976       9.67325248       4.11862555       0.00099957       0.00090837      -0.00035122
C        4.68082461       9.60333835       4.20942856      -0.00187600      -0.00047369       0.00016419
C        5.44749510      10.74219737       3.96284054      -0.00176334       0.00080931      -0.00026280
C        3.43897309      12.00391603       3.53083480       0.00081781       0.00151902      -0.00049240
C        4.82557441      11.94552513       3.62712510      -0.00044322      -0.00094464       0.00041480
H        1.15256629      11.83447898       1.68133980      -0.00032056       0.00001602      -0.00012785
H        1.18423514      10.08304579       1.66301428       0.00032000       0.00043876      -0.00081693
H        0.70670287      10.09229284       4.14904896      -0.00043416       0.00019568      -0.00024704
H        0.79640566      11.84754775       4.12217321      -0.00018191       0.00011287      -0.00005604
H        2.70020705       8.78761650       4.30743351      -0.00034898      -0.00023887       0.00018358
H        5.17054428       8.67516622       4.46989832      -0.00037711       0.00035839      -0.00013334
H        2.94984128      12.93059800       3.25620612       0.00023237      -0.00003892       0.00024383
H        5.43732835      12.81926444       3.43999614       0.00021396       0.00004619      -0.00003175
H       -1.17514558      10.04149146       2.49385679      -0.00053998       0.00050035      -0.00088220
109
Properties=species:S:1:pos:R:3:forces:R:3 energy=-61823.35829902221 free_energy=-61823.3683095433 pbc="F F F"
C       -2.59322383      10.72517637       0.19923148      -0.00137756      -0.00118239       0.00005035
C       -1.46026018      12.16634815       2.49728939       0.00004095      -0.00203659       0.00092767
C       -0.77265725      10.91501272       1.95604225       0.00111163       0.00030804      -0.00011528
C       -1.09259110      10.75389322       0.46911541      -0.00095783       0.00171472       0.00056791
C        6.93088345      10.70897760       4.05131591       0.00819514       0.00896049      -0.00152655
C        8.76283228       9.25461440       4.39840705       0.00039679      -0.00028059      -0.00046091
C        9.33895849       8.35202196       3.51655682       0.00005305       0.00037360       0.00045538
C        9.50854267       9.90752195       5.37310547      -0.00011336       0.00032535       0.00034255
C       10.86793222       9.62580183       5.49544448       0.00027120      -0.00021803      -0.00018484
C       11.45184157       8.72161354       4.60258618      -0.00001508       0.00024211       0.00026929
C       10.70895727       8.08264590       3.61110447      -0.00017941      -0.00014448      -0.00021172
C       11.35201735       7.11190909       2.65618473       0.00008380       0.00001538      -0.00000191
C       11.71665204      10.29788887       6.54424192      -0.00013761       0.00003295       0.00004050
O        7.65180624      11.65603291       3.88901830      -0.00699105      -0.00861872       0.00151436
O        7.38468905       9.44852674       4.33136315      -0.00086683      -0.00027174       0.00003998
H       -0.62122538       9.84280004       0.08563549      -0.00266898      -0.00005686       0.00247404
H       -0.63698041      11.59208152      -0.06881584       0.00152182       0.00107891      -0.00271349
H        8.73358855       7.86880946       2.76044393      -0.00009414      -0.00007503      -0.00013709
H        9.02383415      10.62194212       6.02427254       0.00008180      -0.00009472      -0.00015053
H       12.51060397       8.51173846       4.68630633       0.00000913      -0.00001476      -0.00000852
H       12.42073985       7.00783785       2.84959134      -0.00002596      -0.00000701      -0.00001113
H       11.21595427       7.44172563       1.62197870       0.00000443      -0.00000189       0.00000728
H       10.88613144       6.12537134       2.73845132      -0.00001126      -0.00001538       0.00000890
H       11.13103689      10.99318442       7.14789400       0.00002631      -0.00002225      -0.00002346
H       12.53760969      10.85111579       6.07824569       0.00004634       0.00001849      -0.00002302
H       12.16925148       9.55660561       7.20983759       0.00001242      -0.00001821       0.00000355
O      -11.91653844      14.46208610       0.37996907       0.00092463       0.00091484      -0.00873183
C      -12.85397544      13.42688258       0.58044823      -0.00111878       0.01347733      -0.00621501
C      -12.16477410      12.23268990       1.18898795      -0.02162927       0.02821207      -0.00217798
O      -11.31163368      11.63660288       0.23887668      -0.00846076       0.00969237       0.01348013
C      -12.55571780      15.69266824       0.11679296      -0.00377957      -0.00122315      -0.00200079
C      -10.70864433      10.47393509       0.75516649      -0.02206755       0.00297093       0.01878855
C       -9.90632880       9.80224996      -0.32735010       0.02418780      -0.00455660      -0.03337908
O      -10.77975829       9.36623086      -1.34645971       0.00053519      -0.01183438       0.02396727
C      -10.27501485       8.27761984      -2.08528937      -0.01619408      -0.01603663       0.01266587
C      -11.52929565      16.72425471      -0.27000521      -0.00804734       0.00164980       0.00511950
O      -11.17901587      16.50939996      -1.62235564      -0.00899887      -0.00023908       0.00217164
C      -10.26145903      17.45462985      -2.12173341      -0.01021516      -0.00181884      -0.00289905
C       -8.82505746      17.02198489      -1.93799566      -0.00110817       0.00411409       0.00549164
O       -8.57889095      15.90815122      -2.76213234      -0.00169891      -0.00104380       0.00655770
C       -7.23093433      15.50153543      -2.71403479      -0.00139010       0.00332403       0.00029670
C       -7.07497758      14.28425455      -3.59456702      -0.00212803      -0.00952566      -0.00226891
O       -7.33309575      14.58812466      -4.95219350       0.00198412      -0.01084580      -0.00011015
C       -8.67320710      14.34311025      -5.34004437       0.00648820       0.00809830       0.00888032
C       -8.79792176      13.02007864      -6.05646486       0.00349787       0.00924349       0.00548792
O       -8.50549581      11.99661151      -5.13413306       0.00994065       0.00002027      -0.00280523
C       -8.50433463      10.72631046      -5.74377726      -0.00220668      -0.00283813      -0.00870299
C       -8.15473936       9.69108736      -4.70768798       0.00689843      -0.00778371       0.00961393
O       -9.24994498       9.53722570      -3.82909087       0.00037694      -0.01029280       0.00160968
C       -9.00016689       8.56361308      -2.84615612      -0.00005373      -0.01353127       0.02067924
H       -7.73127144      13.47935729      -3.24698414      -0.01252431      -0.00824195       0.00249054
H       -9.48894787      10.50170421      -6.17510570      -0.01297204      -0.01901248       0.00328494
H      -11.05790225       7.98726507      -2.79122264      -0.01778567       0.04451995       0.00059838
H      -11.47562035       9.77767387       1.11880312      -0.02632671      -0.02554153      -0.00070698
H      -10.65184249      16.65964162       0.38687045      -0.00147460      -0.00042000      -0.00612823
H      -13.27702128      15.59631515      -0.70688977      -0.00700044       0.00834584      -0.00107836
H      -10.09453891       7.42212373      -1.41307548       0.03197990      -0.01311954      -0.00035154
H       -7.75676337      10.69229778      -6.55330251       0.01418989       0.01936757      -0.00455608
H       -9.36622811       8.95363869       0.11439903       0.01187500      -0.03650040      -0.03088332
H      -10.04954451      10.72461072       1.60166776       0.01945167       0.01718479      -0.01274045
H       -6.04015487      13.93172111      -3.53300748       0.00450119       0.00579437      -0.01653008
H      -11.96669204      17.72847892      -0.15458447       0.00068823       0.00583289       0.00168469
H      -13.10053228      16.02431839       1.01472203       0.00336366       0.00242027      -0.00272097
H      -10.41257422      18.43423813      -1.64286432       0.02169324       0.01167434       0.00311019
H       -8.21331551       8.90283260      -2.16070350       0.02818974      -0.00815380       0.00756678
H       -6.58258290      16.30731763      -3.08168105       0.00236739       0.00208977       0.00774177
H       -7.94126362       8.73547710      -5.21192833      -0.01677884      -0.00406351      -0.00281444
H       -7.25275387       9.99477780      -4.15927310       0.00852270       0.01446715      -0.00221398
H       -8.65652831       7.62803386      -3.30993616      -0.00647808      -0.01550770      -0.00530371
H       -8.63550892      16.76410413      -0.88745184      -0.00000740       0.01091506       0.01090170
H       -6.93325449      15.25616361      -1.68251012      -0.00201528      -0.00443952      -0.00364715
H       -8.16361019      17.85924241      -2.20858150       0.00501665       0.00264957      -0.00806794
H       -9.16981554      10.49937971      -0.73747840       0.00230332       0.03761711      -0.01758167
H      -10.46606846      17.56951043      -3.19062119       0.00009345      -0.00481258      -0.01065536
H      -13.32443096      13.14544111      -0.37039371       0.00324908      -0.00643399       0.00410516
H      -13.64796021      13.76224963       1.26682164       0.00943817      -0.01697319       0.00510509
H      -12.93454768      11.51083817       1.50860910       0.01441690      -0.00203449       0.00452330
H      -11.59455907      12.54668296       2.07379392      -0.02028102      -0.00917012       0.00634484
H       -8.97109387      15.15519760      -6.01148376       0.01007592      -0.01045277      -0.00696080
H       -9.33636700      14.36171296      -4.46923297      -0.01067599      -0.00707307       0.00972901
H       -8.08818791      12.98891126      -6.89356662      -0.00339781       0.00842880      -0.01060736
H       -9.81607426      12.89905310      -6.45756049      -0.00236095       0.01194596       0.00708038
C       -2.96311969      12.14626202       2.24095762       0.00023144      -0.00115519       0.00172456
H       -1.01510140      13.04219590       2.01375401      -0.00112583      -0.00013804       0.00137657
H       -1.26594961      12.26475174       3.56894467      -0.00015505      -0.00128474      -0.00000440
C       -3.27345429      11.97383600       0.75572280      -0.00073507      -0.00146758       0.00040855
H       -3.41914948      13.06627429       2.61766918       0.00398988       0.00164455      -0.00359838
H       -3.41485528      11.32576522       2.80889841       0.00053792      -0.00290808      -0.00210848
H       -3.02989427       9.83224409       0.65984509      -0.00239709       0.00013844       0.00397787
H       -2.77903486      10.63834335      -0.87503389       0.00046360       0.00408221       0.00010339
H       -2.92252455      12.85422024       0.20611703       0.00433949       0.00060702       0.00025322
H       -4.35422093      11.92094047       0.59770280       0.00080054      -0.00340864       0.00133167
C        0.73936839      10.94580591       2.17040020       0.00111339      -0.00004533       0.00072394
C        1.16989786      10.93966135       3.63454356       0.00089616       0.00027522       0.00075650
C        2.66022515      10.87080785       3.78308317       0.00009239      -0.00032979      -0.00004543
C        3.29479377       9.67325099       4.11863706       0.00066060       0.00041878      -0.00026196
C        4.68082595       9.60332344       4.20943518      -0.00123596       0.00054562      -0.00004297
C        5.44750129      10.74219999       3.96283356      -0.00101221      -0.00063038       0.00015110
C        3.43898571      12.00391470       3.53083147      -0.00003192       0.00053239      -0.00029217
C        4.82557767      11.94549995       3.62711998       0.00004685       0.00042513       0.00009899
H        1.15258110      11.83451989       1.68137025      -0.00037740       0.00001950      -0.00013342
H        1.18422568      10.08308554       1.66302668       0.00026403       0.00050616      -0.00083772
H        0.70670517      10.09228807       4.14905035      -0.00046411       0.00024708      -0.00029498
H        0.79640878      11.84754284       4.12221179      -0.00017823       0.00010525      -0.00007151
H        2.70020779       8.78761254       4.30745010      -0.00027818      -0.00010278       0.00015931
H        5.17054512       8.67515788       4.46990557      -0.00034354       0.00018498      -0.00009439
H        2.94984926      12.93058465       3.25619856       0.00019874       0.00020883       0.00018626
H        5.43733937      12.81925366       3.43997828      -0.00020629      -0.00041518       0.00006752
H       -1.17513915      10.04153788       2.49386499      -0.00058337       0.00048241      -0.00090414
109
Properties=species:S:1:pos:R:3:forces:R:3 energy=-61823.35739074422 free_energy=-61823.3683095433 pbc="F F F"
C       -2.59324354      10.72514987       0.19923150      -0.00145510      -0.00118401       0.00001872
C       -1.46031545      12.16639992       2.49724173      -0.00000174      -0.00211573       0.00100067
C       -0.77266550      10.91506412       1.95604252       0.00107825       0.00026107      -0.00006926
C       -1.09259779      10.75396092       0.46911454      -0.00100160       0.00170363       0.00052834
C        6.93090747      10.70898353       4.05130465       0.00455980       0.00521821      -0.00091200
C        8.76283378       9.25460334       4.39840784       0.00064784      -0.00044852      -0.00045276
C        9.33896962       8.35200596       3.51656267      -0.00067323       0.00042832       0.00030518
C        9.50855524       9.90751139       5.37310290      -0.00107604       0.00067750       0.00042096
C       10.86792828       9.62580020       5.49544496       0.00130427      -0.00067422      -0.00038190
C       11.45185576       8.72160379       4.60258980      -0.00112033       0.00040901       0.00012755
C       10.70895461       8.08263125       3.61110645       0.00078940      -0.00001192       0.00022602
C       11.35202600       7.11189302       2.65619516      -0.00019133      -0.00009775      -0.00013781
C       11.71665621      10.29788916       6.54423658      -0.00023919       0.00008570       0.00010115
O        7.65179460      11.65599628       3.88900482      -0.00399262      -0.00499285       0.00088260
O        7.38469213       9.44851379       4.33136275      -0.00050312      -0.00017470       0.00005513
H       -0.62113622       9.84293811       0.08558066      -0.00285980      -0.00009829       0.00256327
H       -0.63705346      11.59221440      -0.06876777       0.00147437       0.00111535      -0.00283657
H        8.73359287       7.86878977       2.76044976       0.00002263      -0.00002459      -0.00003818
H        9.02383674      10.62193843       6.02426850       0.00022963      -0.00026554      -0.00027044
H       12.51060604       8.51173165       4.68630902       0.00038607      -0.00008857       0.00002271
H       12.42074530       7.00782262       2.84960058       0.00008725       0.00000750       0.00003435
H       11.21595970       7.44170431       1.62198625       0.00002652      -0.00001586       0.00003795
H       10.88613839       6.12535373       2.73846510       0.00004158       0.00004993      -0.00000225
H       11.13103993      10.99318514       7.14788724       0.00006481      -0.00001956      -0.00001374
H       12.53761274      10.85111621       6.07823754       0.00003557       0.00000939      -0.00003627
H       12.16925781       9.55660910       7.20983538      -0.00000067      -0.00002031      -0.00002329
O      -11.85981019      14.44703624       0.39981571       0.00092191       0.00093372      -0.00906620
C      -12.79841031      13.41282985       0.60003936      -0.00117785       0.01403725      -0.00647408
C      -12.11076199      12.21777630       1.20861756      -0.02237827       0.02909589      -0.00217146
O      -11.25824623      11.62055858       0.25867028      -0.00873411       0.00993532       0.01403129
C      -12.49782236      15.67827417       0.13691061      -0.00386024      -0.00132345      -0.00204763
C      -10.65894212      10.45578790       0.77445557      -0.02282041       0.00294888       0.01924255
C       -9.85498214       9.78452600      -0.30696902       0.02509201      -0.00481880      -0.03447580
O      -10.72627081       9.35184960      -1.32938010       0.00031197      -0.01226735       0.02487969
C      -10.22080023       8.26417841      -2.06909446      -0.01643661      -0.01661646       0.01314819
C      -11.47073581      16.70895192      -0.25056346      -0.00825149       0.00173038       0.00528267
O      -11.12209105      16.49431373      -1.60339297      -0.00930703      -0.00022895       0.00226212
C      -10.20615143      17.44044731      -2.10401255      -0.01060426      -0.00185364      -0.00301433
C       -8.76905393      17.00925776      -1.92239989      -0.00114346       0.00407496       0.00576729
O       -8.52255644      15.89646259      -2.74786731      -0.00174636      -0.00106156       0.00694561
C       -7.17410486      15.49125476      -2.70152231      -0.00146294       0.00330174       0.00040958
C       -7.01814875      14.27410918      -3.58221142      -0.00215070      -0.00980854      -0.00223291
O       -7.27817327      14.57781835      -4.93953938       0.00202847      -0.01121499      -0.00003541
C       -8.61820755      14.33049086      -5.32625998       0.00676572       0.00835744       0.00906426
C       -8.74174513      13.00620556      -6.04060725       0.00372416       0.00961852       0.00569165
O       -8.44868262      11.98436001      -5.11665287       0.01032048       0.00010812      -0.00294858
C       -8.44500051      10.71337178      -5.72483721      -0.00229090      -0.00305676      -0.00880581
C       -8.09630793       9.67960323      -4.68701382       0.00683188      -0.00804454       0.01010031
O       -9.19327378       9.52484132      -3.81073932       0.00103593      -0.01089337       0.00165033
C       -8.94476024       8.55114800      -2.82753147      -0.00032504      -0.01399571       0.02129185
H       -7.67350348      13.46882849      -3.23384207      -0.01303998      -0.00875065       0.00260336
H       -9.42850091      10.48726837      -6.15791951      -0.01334498      -0.01960442       0.00345022
H      -11.00258582       7.97476317      -2.77663752      -0.01848762       0.04599249       0.00064159
H      -11.42830341       9.76044051       1.13469489      -0.02717733      -0.02630096      -0.00090220
H      -10.59267825      16.64333997       0.40538415      -0.00155564      -0.00044292      -0.00638904
H      -13.21962054      15.58260948      -0.68641706      -0.00731164       0.00861935      -0.00114704
H      -10.04168648       7.40772326      -1.39775782       0.03302673      -0.01362543      -0.00043581
H       -7.69581698      10.67924673      -6.53285317       0.01469582       0.02014061      -0.00478363
H       -9.31782165       8.93415156       0.13498512       0.01222149      -0.03760880      -0.03206672
H      -10.00173841      10.70346391       1.62332385       0.02004193       0.01774736      -0.01305948
H       -5.98303110      13.92221865      -3.52173927       0.00453000       0.00594134      -0.01717559
H      -11.90723135      17.71348402      -0.13435059       0.00075490       0.00605505       0.00173749
H      -13.04189468      16.01045251       1.03509905       0.00350240       0.00246698      -0.00277440
H      -10.35769188      18.41982999      -1.62485276       0.02249995       0.01204133       0.00313309
H       -8.15946869       8.89072098      -2.14050612       0.02893856      -0.00846129       0.00794915
H       -6.52711208      16.29767297      -3.07015950       0.00254797       0.00209133       0.00814276
H       -7.88021968       8.72390751      -5.18998789      -0.01735007      -0.00415939      -0.00281373
H       -7.19604981       9.98503325      -4.13675184       0.00873294       0.01495538      -0.00234996
H       -8.59961760       7.61592607      -3.29089872      -0.00672637      -0.01589188      -0.00555453
H       -8.57793510      16.75055963      -0.87234889       0.00001331       0.01135022       0.01128630
H       -6.87471933      15.24624343      -1.67037736      -0.00209181      -0.00470049      -0.00376435
H       -8.10891732      17.84755717      -2.19291821       0.00530647       0.00271320      -0.00841231
H       -9.11591591      10.48094266      -0.71366359       0.00230608       0.03870636      -0.01802999
H      -10.41235184      17.55525074      -3.17259806       0.00011900      -0.00501501      -0.01101839
H      -13.26900604      13.13203368      -0.35093142       0.00333509      -0.00668400       0.00427302
H      -13.59218907      13.74909044       1.28622894       0.00975825      -0.01751668       0.00527804
H      -12.88160450      11.49700328       1.52811947       0.01489097      -0.00207711       0.00472600
H      -11.54015903      12.53105640       2.09342267      -0.02097043      -0.00946325       0.00654155
H       -8.91739684      15.14117358      -5.99882058       0.01052569      -0.01059492      -0.00724692
H       -9.28094226      14.34981059      -4.45514410      -0.01091104      -0.00731871       0.01014689
H       -8.03180019      12.97431884      -6.87751516      -0.00351913       0.00866113      -0.01093311
H       -9.75968981      12.88363167      -6.44174753      -0.00245495       0.01237289       0.00736145
C       -2.96320404      12.14620886       2.24096087       0.00018997      -0.00123709       0.00175376
H       -1.01520763      13.04223336       2.01362991      -0.00129579      -0.00015080       0.00140844
H       -1.26594821      12.26489411       3.56887747      -0.00025390      -0.00136074       0.00004467
C       -3.27349497      11.97384262       0.75568698      -0.00048845      -0.00128704       0.00031081
H       -3.41928690      13.06618178       2.61770376       0.00405495       0.00172441      -0.00374345
H       -3.41485528      11.32568530       2.80893714       0.00044876      -0.00294978      -0.00254679
H       -3.02984053       9.83216854       0.65981961      -0.00268165       0.00040308       0.00417979
H       -2.77903006      10.63830162      -0.87503641       0.00041525       0.00421406       0.00005715
H       -2.92229981      12.85417434       0.20620388       0.00513170       0.00078244       0.00024921
H       -4.35422025      11.92128773       0.59738688       0.00106827      -0.00322526       0.00120116
C        0.73936178      10.94584902       2.17041400       0.00110622      -0.00002439       0.00081950
C        1.16989417      10.93966876       3.63455886       0.00099742       0.00020622       0.00072706
C        2.66022868      10.87080299       3.78309272      -0.00014865      -0.00023407      -0.00009995
C        3.29479615       9.67324979       4.11864801       0.00049865       0.00009632      -0.00020143
C        4.68082845       9.60331733       4.20943971      -0.00115621       0.00027728       0.00002921
C        5.44750382      10.74218591       3.96283005      -0.00047052      -0.00028861       0.00011247
C        3.43899005      12.00390296       3.53083070       0.00018460       0.00072211      -0.00034226
C        4.82558744      11.94548878       3.62711168      -0.00025249       0.00026354       0.00012840
H        1.15259485      11.83456187       1.68140020      -0.00042427       0.00003873      -0.00015927
H        1.18421339      10.08312669       1.66303922       0.00023547       0.00053405      -0.00089436
H        0.70670696      10.09228369       4.14905104      -0.00049296       0.00028511      -0.00033068
H        0.79641178      11.84753779       4.12225015      -0.00021386       0.00015002      -0.00005462
H        2.70020740       8.78760776       4.30746684      -0.00017980       0.00005716       0.00013000
H        5.17054770       8.67514709       4.46991370      -0.00043111       0.00031817      -0.00013276
H        2.94985676      12.93057347       3.25619029       0.00019194       0.00018778       0.00020343
H        5.43734702      12.81923822       3.43996159      -0.00019048      -0.00034511       0.00005198
H       -1.17513371      10.04158596       2.49387250      -0.00062619       0.00051218      -0.00095928
109
Properties=species:S:1:pos:R:3:forces:R:3 energy=-61823.356493819694 free_energy=-61823.3683095433 pbc="F F F"
C       -2.59325903      10.72515015       0.19921515      -0.00157045      -0.00115770      -0.00005568
C       -1.46037031      12.16646128       2.49717974      -0.00006714      -0.00217195       0.00095606
C       -0.77267595      10.91511952       1.95604054       0.00109231       0.00030458      -0.00013077
C       -1.09260182      10.75403588       0.46910880      -0.00110182       0.00186609       0.00051677
C        6.93099063      10.70905570       4.05128186      -0.00992347      -0.01031799       0.00173590
C        8.76284871       9.25458975       4.39840648      -0.00075537      -0.00043288      -0.00026951
C        9.33896685       8.35199371       3.51656832       0.00031877       0.00007927       0.00017560
C        9.50854885       9.90750882       5.37310215       0.00017937       0.00019017       0.00025734
C       10.86794467       9.62578842       5.49544032      -0.00008941       0.00001994       0.00001805
C       11.45184894       8.72159851       4.60259270       0.00028539      -0.00000799       0.00009096
C       10.70896861       8.08261814       3.61111465      -0.00022835      -0.00007325      -0.00015616
C       11.35203064       7.11187476       2.65620355       0.00000089       0.00002754      -0.00001287
C       11.71665768      10.29788957       6.54423275       0.00007260      -0.00001147      -0.00002158
O        7.65174032      11.65590345       3.88900253       0.00773350       0.00933468      -0.00168030
O        7.38468475       9.44849484       4.33136431       0.00135702       0.00065511      -0.00005099
H       -0.62105162       9.84307917       0.08552552      -0.00306568      -0.00015193       0.00262234
H       -0.63711685      11.59235283      -0.06872176       0.00149219       0.00116003      -0.00296317
H        8.73359882       7.86877071       2.76045689      -0.00007545      -0.00005114      -0.00008821
H        9.02384153      10.62193240       6.02426147       0.00003209      -0.00008928      -0.00002629
H       12.51061577       8.51172350       4.68631217      -0.00010590       0.00001755      -0.00000933
H       12.42075247       7.00780789       2.84961049       0.00001624      -0.00001084      -0.00000238
H       11.21596548       7.44168282       1.62199430       0.00000981      -0.00001242       0.00002616
H       10.88614598       6.12533672       2.73847847       0.00000040      -0.00000326       0.00000320
H       11.13104434      10.99318651       7.14788047      -0.00001398       0.00000777       0.00000882
H       12.53761531      10.85111688       6.07822957      -0.00002549      -0.00002050       0.00002494
H       12.16926406       9.55661279       7.20983246       0.00000004       0.00000478      -0.00000317
O      -11.80308555      14.43198646       0.41966030       0.00104226       0.00091278      -0.00938533
C      -12.74284428      13.39877865       0.61962859      -0.00128603       0.01448083      -0.00679439
C      -12.05675109      12.20286500       1.22824453      -0.02308840       0.02996826      -0.00205612
O      -11.20486490      11.60451099       0.27846407      -0.00901943       0.01021689       0.01454759
C      -12.43992734      15.66387882       0.15702600      -0.00413621      -0.00137613      -0.00214254
C      -10.60926396      10.43764071       0.79373842      -0.02355063       0.00278425       0.01972681
C       -9.80366628       9.76678540      -0.28658803       0.02581674      -0.00494027      -0.03564477
O      -10.67280128       9.33746020      -1.31229057       0.00020921      -0.01278818       0.02577281
C      -10.16658264       8.25074219      -2.05289914      -0.01699847      -0.01713753       0.01359832
C      -11.41217716      16.69364821      -0.23112626      -0.00852972       0.00193650       0.00545356
O      -11.06516655      16.47922780      -1.58443194      -0.00966775      -0.00029539       0.00233662
C      -10.15084397      17.42625498      -2.08629235      -0.01086593      -0.00188130      -0.00306839
C       -8.71305138      16.99652139      -1.90680171      -0.00113463       0.00429440       0.00596423
O       -8.46621458      15.88476278      -2.73358884      -0.00181770      -0.00116968       0.00731111
C       -7.11726629      15.48097968      -2.68899802      -0.00153220       0.00336075       0.00054929
C       -6.96129723      14.26394917      -3.56981499      -0.00221359      -0.01015353      -0.00210857
O       -7.22320804      14.56746587      -4.92685739       0.00215095      -0.01169227       0.00009668
C       -8.56317566      14.31785962      -5.31246004       0.00700688       0.00863895       0.00931168
C       -8.68556059      12.99233472      -6.02474631       0.00396767       0.00996470       0.00583208
O       -8.39186803      11.97210747      -5.09918356       0.01071370       0.00011265      -0.00302166
C       -8.38567265      10.70043725      -5.70589448      -0.00224642      -0.00320613      -0.00909168
C       -8.03789044       9.66812594      -4.66633864       0.00697190      -0.00835872       0.01059723
O       -9.13660194       9.51245569      -3.79239160       0.00138962      -0.01141316       0.00175548
C       -8.88936098       8.53868628      -2.80890739      -0.00032976      -0.01428056       0.02198040
H       -7.61573622      13.45829702      -3.22068199      -0.01356879      -0.00923569       0.00286067
H       -9.36805184      10.47283406      -6.14072939      -0.01376658      -0.02018563       0.00359824
H      -10.94726938       7.96227668      -2.76205024      -0.01909538       0.04741686       0.00072274
H      -11.38100580       9.74322404       1.15057827      -0.02798444      -0.02697914      -0.00110299
H      -10.53352301      16.62703740       0.42389330      -0.00157837      -0.00047127      -0.00662098
H      -13.16222304      15.56890234      -0.66594709      -0.00755063       0.00890604      -0.00115710
H       -9.98882543       7.39332708      -1.38244952       0.03407184      -0.01419439      -0.00050564
H       -7.63487627      10.66620146      -6.51240036       0.01509420       0.02089269      -0.00490278
H       -9.26944888       8.91465367       0.15555185       0.01260758      -0.03874427      -0.03318673
H       -9.95396075      10.68231603       1.64495743       0.02057896       0.01828500      -0.01336613
H       -5.92588078      13.91267817      -3.51030347       0.00458323       0.00605010      -0.01780409
H      -11.84777318      17.69848749      -0.11412173       0.00086596       0.00617401       0.00177268
H      -12.98325920      15.99658441       1.05547325       0.00367890       0.00251171      -0.00285419
H      -10.30280505      18.40541408      -1.60684248       0.02331026       0.01238508       0.00314684
H       -8.10562493       8.87861521      -2.12031521       0.02957819      -0.00883026       0.00827953
H       -6.47164871      16.28803749      -3.05864267       0.00270935       0.00200781       0.00853626
H       -7.81919001       8.71234920      -5.16804009      -0.01790109      -0.00424590      -0.00281171
H       -7.13936676       9.97529651      -4.11423452       0.00893739       0.01542614      -0.00250896
H       -8.54271817       7.60382185      -3.27185168      -0.00694720      -0.01635385      -0.00584458
H       -8.52036116      16.73701507      -0.85724667       0.00003128       0.01175642       0.01176635
H       -6.81614918      15.23635162      -1.65823564      -0.00208263      -0.00491117      -0.00381462
H       -8.05423054      17.83586612      -2.17725513       0.00553673       0.00266627      -0.00872467
H       -9.06206959      10.46248317      -0.68984552       0.00226657       0.03971453      -0.01846644
H      -10.35863570      17.54098121      -3.15457221       0.00016279      -0.00523611      -0.01142421
H      -13.21357939      13.11862501      -0.33147197       0.00343561      -0.00689888       0.00448261
H      -13.53641503      13.73592859       1.30563467       0.01005167      -0.01802875       0.00546688
H      -12.82866113      11.48317253       1.54763171       0.01535342      -0.00209597       0.00491682
H      -11.48576287      12.51542924       2.11305257      -0.02167848      -0.00976320       0.00666742
H       -8.86366879      15.12713630      -5.98614189       0.01120976      -0.01073387      -0.00743831
H       -9.22550586      14.33790672      -4.44105290      -0.01097238      -0.00758476       0.01057868
H       -7.97541423      12.95973242      -6.86146780      -0.00361819       0.00887956      -0.01124840
H       -9.70329932      12.86822117      -6.42592631      -0.00247294       0.01286944       0.00770204
C       -2.96328557      12.14618301       2.24092194       0.00016387      -0.00105004       0.00168259
H       -1.01530197      13.04227863       2.01350229      -0.00139366      -0.00013179       0.00142311
H       -1.26595799      12.26503604       3.56880160      -0.00043667      -0.00140991       0.00001616
C       -3.27355710      11.97388146       0.75560442      -0.00031283      -0.00118073       0.00016087
H       -3.41942360      13.06610154       2.61773394       0.00415522       0.00183302      -0.00400765
H       -3.41484492      11.32562638       2.80892680       0.00028652      -0.00310166      -0.00300827
H       -3.02978297       9.83212760       0.65979662      -0.00297073       0.00070516       0.00438429
H       -2.77901860      10.63825264      -0.87505146       0.00039765       0.00435747      -0.00004867
H       -2.92230169      12.85418497       0.20613876       0.00577050       0.00096615       0.00022474
H       -4.35423670      11.92156274       0.59708435       0.00122364      -0.00325314       0.00116179
C        0.73935344      10.94589412       2.17042848       0.00108368      -0.00004105       0.00080940
C        1.16989057      10.93967500       3.63457290       0.00098801       0.00032625       0.00072956
C        2.66022728      10.87080559       3.78309983       0.00014675      -0.00113246       0.00011225
C        3.29480146       9.67323993       4.11866163      -0.00032711       0.00084400      -0.00044408
C        4.68082763       9.60331437       4.20944302      -0.00067520      -0.00067905       0.00029924
C        5.44749772      10.74215805       3.96282888       0.00148982       0.00183582      -0.00027260
C        3.43899633      12.00388847       3.53083040      -0.00001517       0.00147042      -0.00055615
C        4.82559379      11.94548608       3.62710072      -0.00026178      -0.00105205       0.00045844
H        1.15260754      11.83460383       1.68142962      -0.00047182       0.00006188      -0.00017975
H        1.18419935      10.08316796       1.66305069       0.00017362       0.00059974      -0.00092975
H        0.70670844      10.09228011       4.14905093      -0.00052617       0.00026587      -0.00034091
H        0.79641423      11.84753302       4.12228888      -0.00025689       0.00016072      -0.00006394
H        2.70020793       8.78760510       4.30748301      -0.00018839      -0.00003356       0.00015601
H        5.17055140       8.67513685       4.46992180      -0.00059867       0.00055465      -0.00020852
H        2.94986419      12.93056331       3.25618190       0.00019963       0.00003504       0.00025273
H        5.43735499      12.81922017       3.43994581      -0.00018781      -0.00004643      -0.00001840
H       -1.17512941      10.04163929       2.49387736      -0.00072261       0.00051506      -0.00099277
109
Properties=species:S:1:pos:R:3:forces:R:3 energy=-61823.355666637945 free_energy=-61823.3683095433 pbc="F F F"
C       -2.59326615      10.72518885       0.19917813      -0.00167645      -0.00105341      -0.00020585
C       -1.46041975      12.16653519       2.49709920      -0.00015159      -0.00216662       0.00084904
C       -0.77268651      10.91517879       1.95603465       0.00104529       0.00043607      -0.00022227
C       -1.09260018      10.75412899       0.46909825      -0.00117767       0.00182446       0.00045621
C        6.93086360      10.70890414       4.05129676       0.01488417       0.01538874      -0.00256593
C        8.76284793       9.25457628       4.39841116       0.00026459      -0.00017896      -0.00064423
C        9.33896600       8.35197561       3.51656724       0.00097686       0.00042605       0.00080419
C        9.50854512       9.90750247       5.37309805       0.00110903       0.00002879       0.00043052
C       10.86795649       9.62578262       5.49544059      -0.00103927       0.00013644      -0.00020729
C       11.45184644       8.72158772       4.60259009       0.00118148       0.00023925       0.00065267
C       10.70898386       8.08260590       3.61112575      -0.00138980      -0.00030905      -0.00080407
C       11.35203471       7.11185771       2.65621158       0.00026733       0.00002229       0.00012290
C       11.71666090      10.29789050       6.54422792       0.00021228      -0.00006532       0.00000703
O        7.65185972      11.65602182       3.88896283      -0.01265343      -0.01530298       0.00267315
O        7.38470486       9.44848667       4.33136429      -0.00162363      -0.00026363      -0.00000101
H       -0.62097212       9.84322309       0.08546993      -0.00340334      -0.00000334       0.00272125
H       -0.63716101      11.59249621      -0.06867742       0.00162976       0.00134527      -0.00315118
H        8.73360567       7.86875252       2.76046538      -0.00028516      -0.00017870      -0.00032276
H        9.02384672      10.62192628       6.02425597      -0.00008223       0.00007189      -0.00006239
H       12.51062244       8.51171653       4.68631586      -0.00035833       0.00004436      -0.00005652
H       12.42075954       7.00779305       2.84962043      -0.00005916      -0.00002902      -0.00004600
H       11.21597153       7.44166100       1.62200242      -0.00002442       0.00002193      -0.00001808
H       10.88615362       6.12531967       2.73849201      -0.00002948      -0.00000318       0.00001176
H       11.13104758      10.99318769       7.14787403      -0.00005966       0.00002284      -0.00000580
H       12.53761798      10.85111696       6.07822150      -0.00002036      -0.00001086       0.00004287
H       12.16927075       9.55661603       7.20983022      -0.00001569       0.00004978      -0.00002170
O      -11.74636315      14.41693866       0.43950047       0.00101034       0.00090972      -0.00969667
C      -12.68728021      13.38472753       0.63921352      -0.00127506       0.01500559      -0.00700864
C      -12.00274185      12.18795702       1.24787030      -0.02385968       0.03075504      -0.00205687
O      -11.15148798      11.58846290       0.29825725      -0.00926822       0.01042211       0.01507646
C      -12.38203867      15.64948327       0.17713840      -0.00418105      -0.00147264      -0.00227330
C      -10.55961134      10.41949229       0.81301417      -0.02411991       0.00279379       0.02024525
C       -9.75237787       9.74903608      -0.26620818       0.02650583      -0.00523800      -0.03674120
O      -10.61934247       9.32306976      -1.29519397       0.00005931      -0.01327318       0.02672231
C      -10.11236661       8.23731376      -2.03669994      -0.01752833      -0.01765943       0.01393062
C      -11.35362394      16.67834403      -0.21169235      -0.00885338       0.00197351       0.00554076
O      -11.00824617      16.46413676      -1.56547385      -0.00994307      -0.00026882       0.00246108
C      -10.09553344      17.41205271      -2.06857223      -0.01116180      -0.00202960      -0.00322807
C       -8.65704810      16.98377681      -1.89119818      -0.00116754       0.00445551       0.00625473
O       -8.40985861      15.87304300      -2.71927912      -0.00186241      -0.00130796       0.00770760
C       -7.06040948      15.47070940      -2.67645981      -0.00155854       0.00341290       0.00073909
C       -6.90442747      14.25377717      -3.55737791      -0.00231294      -0.01056731      -0.00195873
O       -7.16820568      14.55706828      -4.91414868       0.00233990      -0.01227581       0.00034273
C       -8.50811604      14.30521416      -5.29864430       0.00736427       0.00895837       0.00953960
C       -8.62936879      12.97846651      -6.00888184       0.00405446       0.01021302       0.00589365
O       -8.33505272      11.95985530      -5.08172416       0.01110885       0.00004351      -0.00315714
C       -8.32635070      10.68750595      -5.68695209      -0.00227379      -0.00330925      -0.00940770
C       -7.97948734       9.65665419      -4.64566296       0.00718209      -0.00864863       0.01109314
O       -9.07993347       9.50006699      -3.77404754       0.00149345      -0.01171562       0.00180316
C       -8.83396487       8.52623273      -2.79028280      -0.00035559      -0.01465893       0.02259243
H       -7.55796790      13.44776003      -3.20750318      -0.01407649      -0.00968995       0.00328838
H       -9.30760557      10.45840280      -6.12353771      -0.01410372      -0.02076856       0.00376227
H      -10.89195380       7.94980806      -2.74745812      -0.01967678       0.04877641       0.00080819
H      -11.33372689       9.72602655       1.16644958      -0.02885721      -0.02769566      -0.00127561
H      -10.47437732      16.61073394       0.44239880      -0.00157130      -0.00048057      -0.00683401
H      -13.10482806      15.55519582      -0.64547920      -0.00784862       0.00918677      -0.00121647
H       -9.93595715       7.37893670      -1.36714974       0.03509295      -0.01476902      -0.00054865
H       -7.57394389      10.65316196      -6.49194421       0.01547163       0.02160122      -0.00502043
H       -9.22110884       8.89514304       0.17609778       0.01292853      -0.03978291      -0.03431826
H       -9.90621113      10.66116922       1.66656969       0.02101979       0.01875546      -0.01372839
H       -5.86870690      13.90310911      -3.49871335       0.00466662       0.00611764      -0.01841593
H      -11.78832163      17.68349056      -0.09389948       0.00097420       0.00636650       0.00180635
H      -12.92462680      15.98271512       1.07584283       0.00380285       0.00256902      -0.00285587
H      -10.24791262      18.39098839      -1.58883532       0.02411310       0.01276342       0.00317859
H       -8.05178632       8.86651703      -2.10013436       0.03027812      -0.00916946       0.00874243
H       -6.41619112      16.27841471      -3.04713654       0.00287298       0.00193055       0.00888461
H       -7.75817648       8.70080217      -5.14608436      -0.01842406      -0.00437617      -0.00282571
H       -7.08270752       9.96556906      -4.09172143       0.00918334       0.01588327      -0.00265530
H       -8.48583136       7.59172162      -3.25279700      -0.00713699      -0.01686755      -0.00613937
H       -8.46278926      16.72347697      -0.84213883       0.00006749       0.01220969       0.01227526
H       -6.75750270      15.22648461      -1.64609031      -0.00201996      -0.00504031      -0.00383441
H       -7.99954848      17.82416653      -2.16159214       0.00580511       0.00262154      -0.00903994
H       -9.00826552      10.44400138      -0.66601638       0.00225480       0.04074406      -0.01891390
H      -10.30492044      17.52670184      -3.13654678       0.00026122      -0.00548645      -0.01174530
H      -13.15815156      13.10521517      -0.31201450       0.00349678      -0.00713036       0.00462625
H      -13.48064070      13.72276342       1.32503961       0.01034115      -0.01852167       0.00563128
H      -12.77571570      11.46934571       1.56714185       0.01576025      -0.00212574       0.00513302
H      -11.43137308      12.49979940       2.13268149      -0.02230478      -0.00999489       0.00687501
H       -8.80990899      15.11308668      -5.97344933       0.01208121      -0.01088877      -0.00753899
H       -9.17006221      14.32600111      -4.42696376      -0.01096402      -0.00783405       0.01112250
H       -7.91903175      12.94515406      -6.84542474      -0.00368216       0.00908722      -0.01156028
H       -9.64690853      12.85282181      -6.41009910      -0.00228633       0.01345291       0.00814107
C       -2.96335843      12.14619947       2.24083378       0.00012349      -0.00094609       0.00151147
H       -1.01537467      13.04233373       2.01337229      -0.00138375      -0.00005791       0.00139156
H       -1.26598050      12.26517798       3.56871524      -0.00071070      -0.00143885      -0.00012849
C       -3.27366548      11.97394717       0.75547360      -0.00036108      -0.00114329       0.00002371
H       -3.41955451      13.06603839       2.61776020       0.00425458       0.00207415      -0.00436230
H       -3.41481835      11.32559229       2.80885859       0.00013908      -0.00318033      -0.00355138
H       -3.02971601       9.83213493       0.65977385      -0.00325961       0.00097999       0.00460140
H       -2.77899476      10.63819794      -0.87508309       0.00042001       0.00453183      -0.00019708
H       -2.92264823      12.85426871       0.20588983       0.00611698       0.00114057       0.00014630
H       -4.35430100      11.92167768       0.59685127       0.00126422      -0.00355916       0.00127766
C        0.73934410      10.94594031       2.17044213       0.00107556      -0.00005834       0.00087976
C        1.16988630      10.93968184       3.63458687       0.00101799       0.00034507       0.00072014
C        2.66023221      10.87080116       3.78310894      -0.00056744      -0.00098068       0.00000923
C        3.29479091       9.67323457       4.11867287       0.00132126       0.00085664      -0.00037938
C        4.68083895       9.60330436       4.20944874      -0.00231767      -0.00051768       0.00018315
C        5.44751170      10.74215076       3.96282455      -0.00110328       0.00056958      -0.00015765
C        3.43899393      12.00388136       3.53082757       0.00123763       0.00113884      -0.00040914
C        4.82560568      11.94546854       3.62709384      -0.00098038      -0.00036936       0.00027116
H        1.15261994      11.83464662       1.68145819      -0.00051097       0.00010921      -0.00021478
H        1.18418305      10.08320995       1.66306184       0.00012332       0.00064496      -0.00098353
H        0.70670946      10.09227576       4.14905086      -0.00056406       0.00029044      -0.00037929
H        0.79641660      11.84752821       4.12232680      -0.00027568       0.00016455      -0.00007077
H        2.70021012       8.78760370       4.30749900      -0.00041366      -0.00024491       0.00020435
H        5.17055352       8.67512814       4.46992939      -0.00046981       0.00048299      -0.00017701
H        2.94987275      12.93055044       3.25617429       0.00012415       0.00025642       0.00020102
H        5.43736156      12.81920623       3.43992892       0.00009424      -0.00013639       0.00000846
H       -1.17512751      10.04169748       2.49388005      -0.00083248       0.00059306      -0.00107803
109
Properties=species:S:1:pos:R:3:forces:R:3 energy=-61823.35495785672 free_energy=-61823.3683095433 pbc="F F F"
C       -2.59325413      10.72525318       0.19913278      -0.00180326      -0.00097752      -0.00036654
C       -1.46045944      12.16662070       2.49700589      -0.00023439      -0.00202049       0.00063817
C       -0.77269364      10.91524606       1.95602902       0.00098652       0.00042593      -0.00027800
C       -1.09258502      10.75423071       0.46909007      -0.00130406       0.00221130       0.00036943
C        6.93096077      10.70898446       4.05127332      -0.00264039      -0.00275867       0.00047026
C        8.76285332       9.25456533       4.39840824      -0.00018209      -0.00034377      -0.00031728
C        9.33897837       8.35196144       3.51657731       0.00001979       0.00020611       0.00023127
C        9.50855840       9.90749285       5.37309763      -0.00005122       0.00029400       0.00030038
C       10.86794959       9.62578045       5.49543965       0.00031781      -0.00025505      -0.00018936
C       11.45186360       8.72157891       4.60259632      -0.00023609       0.00023675       0.00019813
C       10.70897666       8.08259061       3.61112460       0.00008482      -0.00010514      -0.00007367
C       11.35204406       7.11184104       2.65622226      -0.00008273      -0.00000429      -0.00005269
C       11.71666815      10.29788927       6.54422267      -0.00013259       0.00004808       0.00005993
O        7.65178070      11.65590736       3.88896272       0.00193126       0.00234772      -0.00044041
O        7.38470059       9.44847469       4.33136315       0.00041610       0.00012517       0.00000359
H       -0.62089460       9.84337057       0.08541715      -0.00367627       0.00002497       0.00277096
H       -0.63718212      11.59264459      -0.06863219       0.00178850       0.00145111      -0.00328009
H        8.73360969       7.86873216       2.76047015      -0.00006260      -0.00005230      -0.00008910
H        9.02384905      10.62192244       6.02425146       0.00005356      -0.00010426      -0.00008638
H       12.51062355       8.51170994       4.68631811       0.00009490      -0.00003285      -0.00000150
H       12.42076446       7.00777797       2.84962948       0.00005556      -0.00000831       0.00001086
H       11.21597691       7.44163967       1.62201028       0.00001574      -0.00001393       0.00002690
H       10.88616068       6.12530225       2.73850552       0.00001307       0.00001625       0.00000324
H       11.13104999      10.99318951       7.14786734       0.00004056      -0.00003106      -0.00002099
H       12.53762003      10.85111707       6.07821462       0.00004339       0.00001699      -0.00002408
H       12.16927698       9.55662068       7.20982727       0.00001221      -0.00002179       0.00000647
O      -11.68964274      14.40189024       0.45933874       0.00112670       0.00091945      -0.01001231
C      -12.63171201      13.37067723       0.65879649      -0.00146586       0.01543689      -0.00721911
C      -11.94873336      12.17304695       1.26749403      -0.02438182       0.03175867      -0.00198984
O      -11.09811015      11.57241496       0.31805103      -0.00946248       0.01055008       0.01562798
C      -12.32415043      15.63508491       0.19724767      -0.00433721      -0.00144884      -0.00230886
C      -10.50996725      10.40134723       0.83228302      -0.02499056       0.00276804       0.02061549
C       -9.70109442       9.73128505      -0.24582762       0.02728128      -0.00569373      -0.03775126
O      -10.56587000       9.30869124      -1.27809016      -0.00013870      -0.01374686       0.02754748
C      -10.05814338       8.22389534      -2.02049629      -0.01810360      -0.01801753       0.01418591
C      -11.29507403      16.66304119      -0.19226265      -0.00907034       0.00186980       0.00567597
O      -10.95132495      16.44904263      -1.54651592      -0.01018000      -0.00026025       0.00251377
C      -10.04021900      17.39784155      -2.05085391      -0.01146030      -0.00218105      -0.00319713
C       -8.60104269      16.97102808      -1.87558666      -0.00126696       0.00449970       0.00664169
O       -8.35349501      15.86130900      -2.70493853      -0.00189137      -0.00140011       0.00817037
C       -7.00354022      15.46045300      -2.66391989      -0.00161839       0.00343275       0.00092015
C       -6.84757305      14.24361126      -3.54492750      -0.00232355      -0.01102161      -0.00174367
O       -7.11318805      14.54664899      -4.90143252       0.00252241      -0.01281983       0.00052834
C       -8.45304323      14.29256509      -5.28482696       0.00767612       0.00910258       0.00982755
C       -8.57317600      12.96459875      -5.99302069       0.00443166       0.01051211       0.00602901
O       -8.27823431      11.94760374      -5.06427309       0.01148403      -0.00002730      -0.00334060
C       -8.26703217      10.67457914      -5.66801038      -0.00225104      -0.00338745      -0.00969386
C       -7.92109495       9.64518896      -4.62498699       0.00737751      -0.00898623       0.01157218
O       -9.02326901       9.48767807      -3.75570858       0.00157988      -0.01203299       0.00188589
C       -8.77856859       8.51378417      -2.77165882      -0.00049319      -0.01504427       0.02323294
H       -7.50022595      13.43722603      -3.19433993      -0.01460417      -0.01008377       0.00378873
H       -9.24715604      10.44397376      -6.10634255      -0.01446539      -0.02133857       0.00391553
H      -10.83663799       7.93736254      -2.73285769      -0.02015483       0.05012815       0.00096276
H      -11.28645763       9.70884727       1.18230241      -0.02958667      -0.02832365      -0.00149333
H      -10.41523697      16.59442847       0.46090283      -0.00161331      -0.00047719      -0.00708040
H      -13.04743312      15.54148797      -0.62501220      -0.00813512       0.00945362      -0.00128521
H       -9.88308297       7.36455417      -1.35185493       0.03612584      -0.01538280      -0.00055445
H       -7.51301589      10.64012827      -6.47148404       0.01583534       0.02230735      -0.00514066
H       -9.17279474       8.87562193       0.19662891       0.01324771      -0.04073998      -0.03543013
H       -9.85849000      10.64002371       1.68816175       0.02155996       0.01924640      -0.01391464
H       -5.81153751      13.89354741      -3.48704970       0.00477372       0.00614326      -0.01902220
H      -11.72887134      17.66848997      -0.07368479       0.00103648       0.00665058       0.00185273
H      -12.86599572      15.96884377       1.09621033       0.00398046       0.00258780      -0.00293774
H      -10.19301596      18.37655688      -1.57082772       0.02493612       0.01312319       0.00316558
H       -7.99794655       8.85442619      -2.07996210       0.03097406      -0.00951871       0.00919563
H       -6.36074159      16.26881011      -3.03564164       0.00301441       0.00184242       0.00916626
H       -7.69717652       8.68926423      -5.12411984      -0.01892037      -0.00446812      -0.00285609
H       -7.02606858       9.95584994      -4.06921127       0.00945636       0.01634186      -0.00279871
H       -8.42895176       7.57962305      -3.23373606      -0.00730461      -0.01736338      -0.00643559
H       -8.40521770      16.70994470      -0.82702207       0.00008469       0.01272721       0.01275736
H       -6.69878901      15.21664189      -1.63395518      -0.00193090      -0.00511971      -0.00386311
H       -7.94486883      17.81245783      -2.14592604       0.00615336       0.00263259      -0.00936936
H       -8.95445691      10.42550097      -0.64215213       0.00227131       0.04175555      -0.01934659
H      -10.25120218      17.51241130      -3.11851832       0.00037671      -0.00574554      -0.01214075
H      -13.10272165      13.09180386      -0.29255946       0.00358559      -0.00733675       0.00481387
H      -13.42486486      13.70959445       1.34444346       0.01068471      -0.01902590       0.00575572
H      -12.72276597      11.45552455       1.58664967       0.01602337      -0.00228377       0.00538873
H      -11.37698558      12.48416943       2.15231353      -0.02299657      -0.01026201       0.00697134
H       -8.75613380      15.09902613      -5.96075523       0.01300185      -0.01092005      -0.00768755
H       -9.11461636      14.31409459      -4.41287955      -0.01086917      -0.00806008       0.01163326
H       -7.86265022      12.93058072      -6.82938777      -0.00378053       0.00927866      -0.01182995
H       -9.59051313      12.83742787      -6.39426568      -0.00226341       0.01402969       0.00852652
C       -2.96341594      12.14625061       2.24070714       0.00005886      -0.00094726       0.00130462
H       -1.01542211      13.04239728       2.01324225      -0.00129148       0.00003837       0.00134150
H       -1.26601124      12.26532054       3.56862277      -0.00105064      -0.00144938      -0.00035249
C       -3.27382495      11.97401286       0.75531488      -0.00045103      -0.00112421      -0.00013102
H       -3.41967437      13.06598993       2.61778642       0.00436213       0.00243022      -0.00480425
H       -3.41477252      11.32558137       2.80874424       0.00002200      -0.00323372      -0.00407883
H       -3.02963362       9.83218138       0.65976590      -0.00349564       0.00119083       0.00484495
H       -2.77892743      10.63810062      -0.87511777       0.00045941       0.00471406      -0.00035874
H       -2.92332930      12.85440405       0.20549204       0.00613632       0.00120163       0.00003868
H       -4.35442155      11.92158158       0.59673683       0.00110675      -0.00418408       0.00154330
C        0.73933657      10.94598557       2.17045816       0.00106778      -0.00000493       0.00080062
C        1.16988374      10.93968824       3.63460109       0.00095063       0.00041448       0.00079691
C        2.66022833      10.87080100       3.78311677       0.00014758      -0.00149999       0.00015708
C        3.29480333       9.67322746       4.11868615      -0.00019842       0.00126326      -0.00058222
C        4.68083431       9.60329903       4.20945234      -0.00094259      -0.00086713       0.00035957
C        5.44751663      10.74213252       3.96282265       0.00018895       0.00184536      -0.00037134
C        3.43900797      12.00386708       3.53082765       0.00009120       0.00172421      -0.00064410
C        4.82560726      11.94546376       3.62708340      -0.00017202      -0.00141057       0.00058258
H        1.15263264      11.83468995       1.68148689      -0.00054740       0.00010341      -0.00021358
H        1.18416632      10.08325178       1.66307259       0.00006062       0.00070428      -0.00102488
H        0.70671056      10.09227159       4.14905064      -0.00058114       0.00031060      -0.00041454
H        0.79641898      11.84752385       4.12236533      -0.00030346       0.00016521      -0.00008326
H        2.70020928       8.78759897       4.30751558      -0.00024163      -0.00012698       0.00018901
H        5.17055512       8.67511770       4.46993746      -0.00065123       0.00066068      -0.00023937
H        2.94987882      12.93054173       3.25616539       0.00026071      -0.00002148       0.00029171
H        5.43736940      12.81918964       3.43991245      -0.00007027       0.00005625      -0.00004187
H       -1.17512631      10.04175968       2.49388241      -0.00092474       0.00079024      -0.00120500
109
Properties=species:S:1:pos:R:3:forces:R:3 energy=-61823.35436098832 free_energy=-61823.3683095433 pbc="F F F"
C       -2.59322438      10.72531677       0.19909013      -0.00191020      -0.00096486      -0.00047030
C       -1.46049164      12.16671246       2.49690720      -0.00030402      -0.00201225       0.00045179
C       -0.77269615      10.91531377       1.95602814       0.00094855       0.00057483      -0.00039738
C       -1.09255750      10.75433866       0.46908832      -0.00140631       0.00244512       0.00029004
C        6.93097714      10.70898199       4.05126360      -0.00473465      -0.00483349       0.00081113
C        8.76285902       9.25456190       4.39841963      -0.00040215      -0.00150019      -0.00159711
C        9.33897692       8.35193903       3.51657127       0.00087464       0.00109243       0.00152719
C        9.50855945       9.90748058       5.37308851       0.00038875       0.00094938       0.00117895
C       10.86795668       9.62577658       5.49544084       0.00000763      -0.00048247      -0.00054782
C       11.45186265       8.72156651       4.60259211       0.00052410       0.00072670       0.00102687
C       10.70899242       8.08258030       3.61113727      -0.00117123      -0.00050622      -0.00094497
C       11.35204688       7.11182418       2.65623057       0.00027692       0.00001216       0.00009918
C       11.71667192      10.29788999       6.54421750      -0.00008807       0.00004614       0.00009688
O        7.65177860      11.65588082       3.88894820       0.00352892       0.00425398      -0.00077604
O        7.38470352       9.44845978       4.33136256       0.00061858       0.00043815       0.00007172
H       -0.62081439       9.84351709       0.08536822      -0.00396186       0.00014794       0.00286096
H       -0.63718765      11.59279318      -0.06858399       0.00197761       0.00160620      -0.00341392
H        8.73361777       7.86871514       2.76048037      -0.00041961      -0.00034611      -0.00054517
H        9.02385181      10.62191881       6.02424721       0.00014503      -0.00028615      -0.00025120
H       12.51063053       8.51170248       4.68632153      -0.00011193      -0.00002370      -0.00005825
H       12.42077239       7.00776322       2.84963966      -0.00008266      -0.00002475      -0.00005155
H       11.21598286       7.44161789       1.62201863      -0.00001677       0.00002392      -0.00001227
H       10.88616834       6.12528493       2.73851882      -0.00003169      -0.00000289       0.00002182
H       11.13105327      10.99319085       7.14786067       0.00004371      -0.00003706      -0.00002789
H       12.53762217      10.85111716       6.07820664       0.00004174       0.00001402      -0.00001075
H       12.16928343       9.55662369       7.20982488       0.00000983       0.00000264      -0.00000527
O      -11.63291946      14.38684075       0.47917741       0.00116270       0.00083999      -0.01031119
C      -12.57613919      13.35662449       0.67837938      -0.00145793       0.01584983      -0.00748500
C      -11.89471710      12.15813713       1.28711750      -0.02506262       0.03263712      -0.00196546
O      -11.04472478      11.55636506       0.33784626      -0.00970519       0.01083803       0.01614058
C      -12.26625843      15.62068298       0.21735627      -0.00451694      -0.00139073      -0.00239898
C      -10.46032483      10.38320956       0.85154267      -0.02557868       0.00269639       0.02100435
C       -9.64978848       9.71353909      -0.22544053       0.02809358      -0.00606877      -0.03870779
O      -10.51235323       9.29434459      -1.26098338      -0.00038350      -0.01413500       0.02828074
C      -10.00390733       8.21049407      -2.00428550      -0.01842695      -0.01844680       0.01462257
C      -11.23652223      16.64773383      -0.17283462      -0.00926656       0.00190955       0.00582305
O      -10.89439715      16.43394500      -1.52755707      -0.01049137      -0.00026770       0.00262105
C       -9.98490424      17.38362735      -2.03312993      -0.01170337      -0.00226450      -0.00334561
C       -8.54504162      16.95827764      -1.85996771      -0.00122070       0.00474238       0.00690095
O       -8.29713941      15.84957974      -2.69059147      -0.00201392      -0.00149798       0.00861746
C       -6.94668488      15.45021890      -2.65140080      -0.00157130       0.00347757       0.00108758
C       -6.79074855      14.23346603      -3.53248808      -0.00243743      -0.01148462      -0.00160575
O       -7.05817973      14.53623255      -4.88872898       0.00267541      -0.01331902       0.00070035
C       -8.39797484      14.27991169      -5.27101893       0.00801182       0.00944036       0.01011521
C       -8.51697726      12.95073200      -5.97716390       0.00450413       0.01066804       0.00610691
O       -8.22140895      11.93535426      -5.04683331       0.01187447       0.00004780      -0.00344008
C       -8.20771188      10.66165718      -5.64906745      -0.00229000      -0.00358772      -0.00996113
C       -7.86270884       9.63372814      -4.60430853       0.00756279      -0.00914329       0.01202142
O       -8.96660571       9.47528706      -3.73737296       0.00176895      -0.01237133       0.00193453
C       -8.72316681       8.50133680      -2.75303522      -0.00065002      -0.01539910       0.02386522
H       -7.44251140      13.42670032      -3.18120706      -0.01509687      -0.01039456       0.00427931
H       -9.18670055      10.42954666      -6.08914189      -0.01477863      -0.02187314       0.00407059
H      -10.78131226       7.92494772      -2.71823985      -0.02075190       0.05146774       0.00105974
H      -11.23918273       9.69168686       1.19812971      -0.03036834      -0.02901626      -0.00169821
H      -10.35609738      16.57812158       0.47940637      -0.00169095      -0.00047528      -0.00734021
H      -12.99003569      15.52777823      -0.60454693      -0.00837925       0.00970753      -0.00131403
H       -9.83019792       7.35018149      -1.33656188       0.03708770      -0.01585961      -0.00057571
H       -7.45208829      10.62710239      -6.45101750       0.01622859       0.02297903      -0.00530935
H       -9.12449848       8.85608830       0.21714834       0.01361030      -0.04175778      -0.03641190
H       -9.81079218      10.61888210       1.70974153       0.02204818       0.01972849      -0.01408963
H       -5.75439293      13.88402295      -3.47540528       0.00494225       0.00614927      -0.01963316
H      -11.66941854      17.65348660      -0.05347441       0.00113606       0.00682196       0.00188471
H      -12.80736106      15.95497080       1.11657552       0.00415129       0.00259489      -0.00300705
H      -10.13811457      18.36211967      -1.55281939       0.02570655       0.01349685       0.00318979
H       -7.94410113       8.84233738      -2.05979727       0.03162830      -0.00985281       0.00962067
H       -6.30530600      16.25923059      -3.02416324       0.00307477       0.00178519       0.00938344
H       -7.63618509       8.67773835      -5.10214515      -0.01938349      -0.00462641      -0.00291549
H       -6.96944454       9.94613915      -4.04670307       0.00969587       0.01678488      -0.00296048
H       -8.37207567       7.56752363      -3.21466746      -0.00745138      -0.01789213      -0.00676039
H       -8.34764530      16.69641491      -0.81190285       0.00009535       0.01321247       0.01329125
H       -6.64008009      15.20684412      -1.62184482      -0.00188325      -0.00518455      -0.00392081
H       -7.89018631      17.80074342      -2.13025615       0.00637247       0.00255408      -0.00962786
H       -8.90058522      10.40698057      -0.61821701       0.00228826       0.04271542      -0.01967990
H      -10.19748034      17.49811276      -3.10048688       0.00050475      -0.00602841      -0.01240974
H      -13.04728405      13.07839028      -0.27310479       0.00366705      -0.00754573       0.00499443
H      -13.36908147      13.69642050       1.36384716       0.01096222      -0.01949438       0.00593308
H      -12.66981176      11.44170489       1.60615842       0.01637950      -0.00238113       0.00560978
H      -11.32259877      12.46853671       2.17194650      -0.02362578      -0.01050017       0.00711128
H       -8.70236127      15.08495675      -5.94807092       0.01388288      -0.01102505      -0.00782555
H       -9.05917417      14.30218568      -4.39880327      -0.01078403      -0.00829468       0.01208869
H       -7.80626736      12.91600994      -6.81335453      -0.00382168       0.00947859      -0.01218091
H       -9.53411627      12.82203279      -6.37842961      -0.00206729       0.01462136       0.00894090
C       -2.96346328      12.14631176       2.24056766      -0.00003046      -0.00080351       0.00114376
H       -1.01545250      13.04246529       2.01311416      -0.00116870       0.00019123       0.00125254
H       -1.26604536      12.26546395       3.56852918      -0.00141701      -0.00142608      -0.00062696
C       -3.27402546      11.97404941       0.75515563      -0.00064049      -0.00127138      -0.00021974
H       -3.41978439      13.06594846       2.61781753       0.00452251       0.00266975      -0.00534870
H       -3.41471357      11.32558067       2.80861759      -0.00007282      -0.00331174      -0.00452510
H       -3.02953492       9.83223649       0.65977736      -0.00364084       0.00132961       0.00509901
H       -2.77881353      10.63794672      -0.87514607       0.00047822       0.00488203      -0.00051915
H       -2.92418653      12.85453528       0.20504275       0.00596109       0.00121399      -0.00011275
H       -4.35459437      11.92129622       0.59672364       0.00089604      -0.00497575       0.00189256
C        0.73933207      10.94603124       2.17047534       0.00105032       0.00003582       0.00085063
C        1.16988150      10.93969338       3.63461863       0.00093806       0.00066851       0.00071776
C        2.66023167      10.87080430       3.78312520      -0.00009990      -0.00232727       0.00033908
C        3.29479407       9.67321490       4.11869931       0.00102884       0.00215030      -0.00074187
C        4.68084799       9.60329047       4.20945825      -0.00231910      -0.00094713       0.00030277
C        5.44751523      10.74212040       3.96281812       0.00103140       0.00183642      -0.00031209
C        3.43901194      12.00385411       3.53082674       0.00036392       0.00218198      -0.00075099
C        4.82561515      11.94544803       3.62707608      -0.00038517      -0.00106812       0.00048783
H        1.15264709      11.83473349       1.68151636      -0.00057434       0.00010835      -0.00020961
H        1.18415012      10.08329344       1.66308401       0.00002365       0.00074234      -0.00107320
H        0.70671222      10.09226754       4.14905089      -0.00062612       0.00026338      -0.00039561
H        0.79642197      11.84751976       4.12240428      -0.00032746       0.00012558      -0.00009218
H        2.70021267       8.78759934       4.30753126      -0.00058087      -0.00056443       0.00028505
H        5.17055606       8.67511034       4.46994454      -0.00048626       0.00051231      -0.00019420
H        2.94988633      12.93053020       3.25615730       0.00027619      -0.00007806       0.00031669
H        5.43737899      12.81917591       3.43989554      -0.00017303      -0.00007519      -0.00001352
H       -1.17512475      10.04182497       2.49388689      -0.00102990       0.00095704      -0.00129734
109
Properties=species:S:1:pos:R:3:forces:R:3 energy=-61823.3538792766 free_energy=-61823.3683095433 pbc="F F F"
C       -2.59318146      10.72535172       0.19906085      -0.00202174      -0.00110471      -0.00051381
C       -1.46052145      12.16680112       2.49681466      -0.00038694      -0.00201150       0.00020124
C       -0.77269523      10.91538064       1.95603213       0.00093955       0.00068104      -0.00046808
C       -1.09252285      10.75444070       0.46909493      -0.00148095       0.00262713       0.00025678
C        6.93096693      10.70895160       4.05125836      -0.00188331      -0.00193334       0.00032313
C        8.76286223       9.25454160       4.39841139      -0.00013459      -0.00040260      -0.00041105
C        9.33898813       8.35193035       3.51658511       0.00008738       0.00024915       0.00033212
C        9.50856687       9.90747838       5.37309274      -0.00003795       0.00030127       0.00032875
C       10.86795888       9.62576957       5.49543701       0.00026381      -0.00027642      -0.00024828
C       11.45187346       8.72156165       4.60260068      -0.00023878       0.00024688       0.00023532
C       10.70898813       8.08256241       3.61113615      -0.00004154      -0.00005746      -0.00009942
C       11.35205388       7.11180721       2.65624069       0.00015193      -0.00003374      -0.00001979
C       11.71667523      10.29789060       6.54421297      -0.00001778       0.00001709       0.00007891
O        7.65179657      11.65587995       3.88892897       0.00124109       0.00150365      -0.00029002
O        7.38470953       9.44844889       4.33136327       0.00033879       0.00014222       0.00001085
H       -0.62073008       9.84366188       0.08532215      -0.00414705       0.00020903       0.00295922
H       -0.63719287      11.59293787      -0.06853259       0.00213792       0.00175798      -0.00354202
H        8.73362041       7.86869353       2.76048367      -0.00007800      -0.00005926      -0.00010942
H        9.02385587      10.62191230       6.02424080       0.00005964      -0.00009708      -0.00008676
H       12.51063447       8.51169529       4.68632410       0.00010471      -0.00003251      -0.00000338
H       12.42077882       7.00774786       2.84964879      -0.00008581       0.00000557      -0.00001725
H       11.21598863       7.44159672       1.62202611      -0.00000266      -0.00000143       0.00001035
H       10.88617585       6.12526819       2.73853268      -0.00001744      -0.00001414       0.00000367
H       11.13105670      10.99319181       7.14785408       0.00001747      -0.00000433      -0.00000825
H       12.53762495      10.85111734       6.07819876       0.00000757       0.00000358      -0.00000545
H       12.16928981       9.55662757       7.20982225      -0.00000523       0.00000667      -0.00001415
O      -11.57618835      14.37178774       0.49901817       0.00119194       0.00083376      -0.01062404
C      -12.52055535      13.34256845       0.69796262      -0.00150043       0.01625228      -0.00772229
C      -11.84069172      12.14322349       1.30674155      -0.02565676       0.03360319      -0.00195837
O      -10.99132553      11.54031600       0.35764175      -0.00986582       0.01104987       0.01672417
C      -12.20835959      15.60627730       0.23746518      -0.00460789      -0.00144049      -0.00249778
C      -10.41067186      10.36508049       0.87079469      -0.02613515       0.00256681       0.02136254
C       -9.59843948       9.69580155      -0.20504219       0.02892089      -0.00646383      -0.03953028
O      -10.45877009       9.28004585      -1.24387738      -0.00060153      -0.01437622       0.02899861
C       -9.94964767       8.19711458      -1.98806542      -0.01874450      -0.01888633       0.01501912
C      -11.17796471      16.63242207      -0.15340554      -0.00948638       0.00200164       0.00594637
O      -10.83745978      16.41884382      -1.50859432      -0.01077175      -0.00027433       0.00269449
C       -9.92958837      17.36941373      -2.01540197      -0.01195884      -0.00228250      -0.00331736
C       -8.48904648      16.94553495      -1.84435005      -0.00134826       0.00486270       0.00713807
O       -8.24081596      15.83787839      -2.67627395      -0.00206280      -0.00154400       0.00900578
C       -6.88986840      15.44001807      -2.63892741      -0.00171030       0.00369322       0.00105792
C       -6.73396750      14.22335235      -3.52007963      -0.00243510      -0.01193416      -0.00150841
O       -7.00319933      14.52582669      -4.87605368       0.00281376      -0.01370379       0.00081635
C       -8.34292207      14.26725893      -5.25722509       0.00821686       0.00963441       0.01023126
C       -8.46077877      12.93686014      -5.96131322       0.00491656       0.01105547       0.00628197
O       -8.16457274      11.92310851      -5.02940216       0.01222220       0.00003350      -0.00367159
C       -8.14838661      10.64873738      -5.63012236      -0.00213730      -0.00365746      -0.01015496
C       -7.80432312       9.62227345      -4.58362631       0.00770915      -0.00938988       0.01235098
O       -8.90993803       9.46289219      -3.71904146       0.00199926      -0.01274437       0.00202203
C       -8.66775419       8.48889009      -2.73441213      -0.00075801      -0.01576138       0.02449501
H       -7.38481033      13.41618423      -3.16809962      -0.01556558      -0.01062942       0.00470134
H       -9.12623322      10.41512090      -6.07193268      -0.01518278      -0.02242176       0.00417174
H      -10.72597695       7.91256285      -2.70360057      -0.02126144       0.05289365       0.00127957
H      -11.19189025       9.67454244       1.21392761      -0.03106601      -0.02967219      -0.00194913
H      -10.29695385      16.56181191       0.49791015      -0.00174710      -0.00048161      -0.00756777
H      -12.93262925      15.51406503      -0.58408083      -0.00863635       0.00996510      -0.00135029
H       -9.77729609       7.33583047      -1.32126231       0.03801178      -0.01628456      -0.00055408
H       -7.39115498      10.61408215      -6.43054409       0.01655743       0.02364192      -0.00543880
H       -9.07621196       8.83653526       0.23765815       0.01396859      -0.04277229      -0.03730524
H       -9.76311120      10.59774819       1.73131598       0.02248222       0.02024806      -0.01426858
H       -5.69728401      13.87456103      -3.46385901       0.00504874       0.00620775      -0.02023828
H      -11.60995915      17.63847941      -0.03326646       0.00124585       0.00696884       0.00191784
H      -12.74871656      15.94109271       1.13693958       0.00427548       0.00261941      -0.00302809
H      -10.08321000      18.34768234      -1.53480471       0.02639442       0.01389915       0.00319330
H       -7.89024594       8.83025042      -2.03963923       0.03224621      -0.01017234       0.01000659
H       -6.24989252      16.24967782      -3.01270594       0.00303864       0.00174220       0.00955109
H       -7.57519651       8.66622088      -5.08016030      -0.01982392      -0.00472319      -0.00294723
H       -6.91283051       9.93643586      -4.02419587       0.00997560       0.01727063      -0.00310314
H       -8.31519657       7.55541940      -3.19559030      -0.00759297      -0.01841192      -0.00710898
H       -8.29007099      16.68288163      -0.79678954       0.00007103       0.01367445       0.01369600
H       -6.58147656      15.19712088      -1.60977271      -0.00184842      -0.00528225      -0.00392241
H       -7.83550186      17.78902552      -2.11457913       0.00662784       0.00261136      -0.00989350
H       -8.84661214      10.38844130      -0.59418318       0.00242772       0.04367664      -0.01996801
H      -10.14375319      17.48380599      -3.08244880       0.00058584      -0.00624841      -0.01275625
H      -12.99183357      13.06497189      -0.25365004       0.00374853      -0.00774941       0.00517398
H      -13.31328885      13.68324127       1.38325160       0.01127197      -0.01997999       0.00607955
H      -12.61684642      11.42788585       1.62566999       0.01669694      -0.00255146       0.00581780
H      -11.26820761      12.45289992       2.19158379      -0.02423397      -0.01074399       0.00722290
H       -8.64860154      15.07087811      -5.93540343       0.01463576      -0.01112544      -0.00801813
H       -9.00373968      14.29027333      -4.38473655      -0.01080701      -0.00849286       0.01253231
H       -7.74987841      12.90144267      -6.79732429      -0.00393779       0.00965966      -0.01251153
H       -9.47771201      12.80663053      -6.36259086      -0.00216354       0.01511762       0.00921053
C       -2.96350914      12.14635674       2.24044655      -0.00005339      -0.00079280       0.00106465
H       -1.01548282      13.04253028       2.01298884      -0.00109565       0.00030971       0.00117629
H       -1.26607791      12.26560903       3.56843737      -0.00172487      -0.00140009      -0.00078085
C       -3.27423896      11.97402542       0.75502910      -0.00077300      -0.00144172      -0.00030349
H       -3.41988801      13.06589924       2.61785545       0.00464973       0.00289331      -0.00588489
H       -3.41465305      11.32557273       2.80851774      -0.00014499      -0.00342762      -0.00483417
H       -3.02942452       9.83226531       0.65980433      -0.00367812       0.00137453       0.00534745
H       -2.77866635      10.63774168      -0.87516064       0.00046493       0.00501329      -0.00059883
H       -2.92499755      12.85459714       0.20465846       0.00573032       0.00109435      -0.00023174
H       -4.35478995      11.92089224       0.59676288       0.00065895      -0.00575921       0.00222383
C        0.73932997      10.94607698       2.17049501       0.00104910       0.00006459       0.00084474
C        1.16988053      10.93970187       3.63463626       0.00097594       0.00049107       0.00080395
C        2.66023369      10.87079603       3.78313733      -0.00004613      -0.00182690       0.00020387
C        3.29480242       9.67321437       4.11871082       0.00027853       0.00170267      -0.00068069
C        4.68084380       9.60328494       4.20946188      -0.00152814      -0.00124452       0.00043456
C        5.44752350      10.74210720       3.96281476       0.00047034       0.00187743      -0.00035733
C        3.43901867      12.00384721       3.53082455       0.00038177       0.00184655      -0.00067027
C        4.82562280      11.94543526       3.62706784      -0.00040674      -0.00108648       0.00050290
H        1.15266325      11.83477641       1.68154750      -0.00059118       0.00012568      -0.00021836
H        1.18413475      10.08333491       1.66309642      -0.00001197       0.00080690      -0.00109189
H        0.70671383      10.09226221       4.14905274      -0.00062867       0.00035431      -0.00045163
H        0.79642522      11.84751486       4.12244340      -0.00035114       0.00018095      -0.00006194
H        2.70021147       8.78759388       4.30754819      -0.00038593      -0.00031741       0.00024093
H        5.17055990       8.67509847       4.46995304      -0.00068377       0.00078235      -0.00027546
H        2.94989375      12.93051799       3.25614935       0.00025240       0.00003022       0.00029788
H        5.43738628      12.81916097       3.43987883      -0.00012484      -0.00007209      -0.00001475
H       -1.17512269      10.04189028       2.49389474      -0.00110731       0.00111672      -0.00137233
109
Properties=species:S:1:pos:R:3:forces:R:3 energy=-61823.353436491074 free_energy=-61823.3683095433 pbc="F F F"
C       -2.59312785      10.72532835       0.19905349      -0.00206382      -0.00131243      -0.00050691
C       -1.46055164      12.16687921       2.49673653      -0.00042082      -0.00209823       0.00017285
C       -0.77269060      10.91544185       1.95604322       0.00100434       0.00084829      -0.00057399
C       -1.09248191      10.75452614       0.46910980      -0.00151218       0.00270093       0.00026274
C        6.93084330      10.70880491       4.05127167       0.02314094       0.02411205      -0.00401539
C        8.76286902       9.25453217       4.39841930       0.00019115      -0.00066075      -0.00134368
C        9.33898420       8.35190897       3.51657698       0.00140899       0.00103116       0.00163996
C        9.50856167       9.90747087       5.37308387       0.00101041       0.00047296       0.00092110
C       10.86796946       9.62576398       5.49543689      -0.00058365      -0.00015187      -0.00043848
C       11.45187008       8.72155154       4.60259884       0.00082183       0.00046659       0.00081360
C       10.70900895       8.08255004       3.61114683      -0.00176853      -0.00024039      -0.00084555
C       11.35205762       7.11179008       2.65624963       0.00048918      -0.00004721       0.00004101
C       11.71667925      10.29789058       6.54420876      -0.00001850       0.00002113       0.00004428
O        7.65193300      11.65600910       3.88888949      -0.01989532      -0.02413510       0.00422121
O        7.38471738       9.44842793       4.33136770      -0.00213546      -0.00013453      -0.00000884
H       -0.62063366       9.84380024       0.08527700      -0.00419706       0.00021255       0.00307345
H       -0.63721002      11.59307588      -0.06847892       0.00220818       0.00182743      -0.00363092
H        8.73362917       7.86867772       2.76049595      -0.00055030      -0.00038745      -0.00065932
H        9.02385974      10.62190874       6.02423622       0.00000291      -0.00006359      -0.00025663
H       12.51064224       8.51168754       4.68632741      -0.00021636       0.00001932      -0.00004227
H       12.42078541       7.00773328       2.84965859      -0.00011456      -0.00003607      -0.00006684
H       11.21599471       7.44157497       1.62203442      -0.00003593       0.00002482      -0.00001021
H       10.88618348       6.12525088       2.73854599      -0.00005908      -0.00003141       0.00002091
H       11.13106073      10.99319313       7.14784758      -0.00001313      -0.00001108      -0.00003979
H       12.53762714      10.85111778       6.07819093       0.00002874       0.00000896       0.00000676
H       12.16929615       9.55663117       7.20981967       0.00001547      -0.00000012       0.00000226
O      -11.51944641      14.35673026       0.51886257       0.00131070       0.00082142      -0.01094617
C      -12.46495651      13.32850641       0.71754820      -0.00161916       0.01674867      -0.00788420
C      -11.78665152      12.12830902       1.32636861      -0.02625364       0.03437972      -0.00196594
O      -10.93790849      11.52426704       0.37743998      -0.00997132       0.01118255       0.01733041
C      -12.15044683      15.59186588       0.25757613      -0.00481798      -0.00142504      -0.00255654
C      -10.36100271      10.34696024       0.89003855      -0.02654445       0.00257289       0.02178255
C       -9.54704186       9.67806843      -0.18462879       0.02986580      -0.00665927      -0.04032630
O      -10.40511380       9.26579687      -1.22677118      -0.00071311      -0.01467919       0.02962792
C       -9.89535785       8.18375384      -1.97183236      -0.01917836      -0.01913702       0.01527977
C      -11.11939666      16.61710498      -0.13397401      -0.00974464       0.00199401       0.00605381
O      -10.78050752      16.40373988      -1.48962479      -0.01106250      -0.00019254       0.00275218
C       -9.87427517      17.35521050      -1.99766471      -0.01220942      -0.00251991      -0.00345367
C       -8.43306495      16.93280396      -1.82874257      -0.00145829       0.00518152       0.00727563
O       -8.18454687      15.82622958      -2.66202828      -0.00213408      -0.00157154       0.00924152
C       -6.83311788      15.42987152      -2.62653143      -0.00190532       0.00367796       0.00107053
C       -6.67722705      14.21327508      -3.50770756      -0.00257094      -0.01219940      -0.00144434
O       -6.94825257      14.51542341      -4.86341178       0.00287569      -0.01400192       0.00087154
C       -8.28789253      14.25460157      -5.24344968       0.00842905       0.00979936       0.01044136
C       -8.40457266      12.92298248      -5.94546666       0.00497806       0.01145506       0.00632948
O       -8.10772253      11.91086336      -5.01197960       0.01258814       0.00007904      -0.00385553
C       -8.08904844      10.63582139      -5.61117452      -0.00230598      -0.00386024      -0.01029125
C       -7.74593677       9.61082156      -4.56294105       0.00793722      -0.00963342       0.01259953
O       -8.85325932       9.45049132      -3.70071230       0.00214589      -0.01306349       0.00208080
C       -8.61232621       8.47644140      -2.71578986      -0.00076614      -0.01617849       0.02519524
H       -7.32708896      13.40567178      -3.15498801      -0.01601231      -0.01081422       0.00502514
H       -9.06575118      10.40069408      -6.05471699      -0.01545244      -0.02290760       0.00430610
H      -10.67062668       7.90020860      -2.68893557      -0.02169911       0.05438640       0.00159458
H      -11.14457244       9.65741245       1.22969422      -0.03180425      -0.03035671      -0.00221010
H      -10.23780438      16.54549803       0.51641414      -0.00174343      -0.00048742      -0.00773902
H      -12.87521093      15.50034793      -0.56361165      -0.00887091       0.01020670      -0.00136959
H       -9.72437275       7.32150049      -1.30595501       0.03892523      -0.01670945      -0.00043186
H       -7.33021444      10.60106566      -6.41006103       0.01699851       0.02429572      -0.00568006
H       -9.02793221       8.81696023       0.25816447       0.01434500      -0.04381410      -0.03811053
H       -9.71544427      10.57662106       1.75288567       0.02286936       0.02076359      -0.01444262
H       -5.64021332      13.86518018      -3.45245624       0.00527194       0.00638011      -0.02079724
H      -11.55048621      17.62346599      -0.01306201       0.00131266       0.00715975       0.00198090
H      -12.69005854      15.92720906       1.15730565       0.00441913       0.00262668      -0.00307915
H      -10.02830297      18.33324861      -1.51678041       0.02693951       0.01453428       0.00328858
H       -7.83637467       8.81816375      -2.01948816       0.03287221      -0.01048918       0.01034354
H       -6.19450740      16.24015843      -3.00128499       0.00296086       0.00189008       0.00959242
H       -7.51420553       8.65471028      -5.05816410      -0.02025853      -0.00477922      -0.00297812
H       -6.85622585       9.92674042      -4.00169211       0.01029125       0.01775175      -0.00322446
H       -8.25831051       7.54331001      -3.17650408      -0.00771923      -0.01893783      -0.00747947
H       -8.23249279      16.66933748      -0.78169543      -0.00000374       0.01399648       0.01397337
H       -6.52307515      15.18752051      -1.59774791      -0.00195104      -0.00527892      -0.00411862
H       -7.78081372      17.77730773      -2.09889483       0.00679844       0.00278298      -0.01012469
H       -8.79253383      10.36988325      -0.57005166       0.00258606       0.04454102      -0.02012752
H      -10.09001993      17.46949260      -3.06440333       0.00058217      -0.00635944      -0.01306123
H      -12.93636688      13.05154947      -0.23419157       0.00380573      -0.00798453       0.00530339
H      -13.25748147      13.67005466       1.40265980       0.01161258      -0.02048737       0.00618815
H      -12.56386598      11.41406479       1.64518589       0.01710173      -0.00266150       0.00596917
H      -11.21380883      12.43725808       2.21122728      -0.02480945      -0.01095929       0.00735983
H       -8.59485622      15.05678927      -5.92275044       0.01518708      -0.01120522      -0.00833030
H       -8.94831576      14.27835613      -4.37067781      -0.01090002      -0.00868765       0.01285014
H       -7.69347855      12.88687638      -6.78129329      -0.00405341       0.00983752      -0.01289960
H       -9.42130051      12.79121862      -6.34675112      -0.00213490       0.01552934       0.00945473
C       -2.96355641      12.14635828       2.24037576      -0.00006265      -0.00085584       0.00105794
H       -1.01552701      13.04258784       2.01286634      -0.00113197       0.00036718       0.00111431
H       -1.26609918      12.26575539       3.56835626      -0.00193930      -0.00139205      -0.00092040
C       -3.27442775      11.97391501       0.75496818      -0.00096976      -0.00181347      -0.00026336
H       -3.41998711      13.06583220       2.61789973       0.00475895       0.00296876      -0.00637624
H       -3.41459750      11.32554180       2.80848621      -0.00016870      -0.00355379      -0.00499535
H       -3.02930135       9.83223073       0.65983479      -0.00363909       0.00126283       0.00558820
H       -2.77850126      10.63751188      -0.87515605       0.00042104       0.00507386      -0.00058375
H       -2.92556734      12.85453246       0.20443642       0.00561809       0.00099684      -0.00036390
H       -4.35497039      11.92044905       0.59680283       0.00061650      -0.00636777       0.00248892
C        0.73933067      10.94612318       2.17051689       0.00107919      -0.00000739       0.00088756
C        1.16988022      10.93970857       3.63465574       0.00108320       0.00043259       0.00085711
C        2.66023746      10.87078142       3.78315227      -0.00033569      -0.00033057      -0.00019117
C        3.29479896       9.67321950       4.11872030       0.00085914       0.00029075      -0.00029975
C        4.68084118       9.60325849       4.20947116      -0.00192153       0.00028291       0.00002267
C        5.44752935      10.74210340       3.96280717      -0.00188488      -0.00017941      -0.00001031
C        3.43902623      12.00384604       3.53082103       0.00060353       0.00078136      -0.00038768
C        4.82562966      11.94541536       3.62706141      -0.00056803       0.00006432       0.00021873
H        1.15268170      11.83481759       1.68158062      -0.00059241       0.00018586      -0.00023881
H        1.18412189      10.08337545       1.66310991      -0.00003990       0.00089090      -0.00108710
H        0.70671680      10.09225818       4.14905474      -0.00070346       0.00033918      -0.00044318
H        0.79642844      11.84751069       4.12248374      -0.00033574       0.00019263      -0.00004760
H        2.70021125       8.78758817       4.30756525      -0.00035795      -0.00006267       0.00018833
H        5.17056398       8.67509389       4.46995986      -0.00053340       0.00035489      -0.00015394
H        2.94990134      12.93050430       3.25614174       0.00020828       0.00033556       0.00022878
H        5.43739590      12.81914765       3.43986222       0.00002977      -0.00038746       0.00006014
H       -1.17511870      10.04195259       2.49390620      -0.00117220       0.00116007      -0.00136486
109
Properties=species:S:1:pos:R:3:forces:R:3 energy=-61823.352979108226 free_energy=-61823.3683095433 pbc="F F F"
C       -2.59306177      10.72525492       0.19907219      -0.00202812      -0.00148765      -0.00046374
C       -1.46058294      12.16694428       2.49668250      -0.00044470      -0.00223324       0.00022610
C       -0.77267976      10.91549975       1.95606509       0.00107694       0.00083137      -0.00058562
C       -1.09243335      10.75459559       0.46913948      -0.00149888       0.00260487       0.00027132
C        6.93108824      10.70904366       4.05122168      -0.02106305      -0.02180003       0.00368173
C        8.76288926       9.25451730       4.39841441      -0.00224656      -0.00088489      -0.00064582
C        9.33899472       8.35189988       3.51659163       0.00079989       0.00020170       0.00047755
C        9.50856572       9.90746741       5.37308667       0.00093625       0.00016099       0.00047529
C       10.86797381       9.62575587       5.49543139      -0.00052238       0.00012600       0.00004782
C       11.45187607       8.72154611       4.60260531       0.00067568       0.00007510       0.00031841
C       10.70900479       8.08253610       3.61114975      -0.00066543      -0.00022954      -0.00052488
C       11.35206686       7.11177234       2.65625812       0.00015104       0.00005186       0.00011897
C       11.71668066      10.29789152       6.54420490       0.00020137      -0.00009526      -0.00008393
O        7.65174814      11.65576045       3.88891472       0.01603300       0.01928421      -0.00347253
O        7.38469058       9.44840347       4.33136854       0.00319147       0.00191027      -0.00020763
H       -0.62052527       9.84393142       0.08523419      -0.00413340       0.00020093       0.00325170
H       -0.63724158      11.59320599      -0.06841962       0.00222767       0.00185896      -0.00369284
H        8.73363079       7.86865591       2.76049808      -0.00018050      -0.00012814      -0.00021047
H        9.02386326      10.62190320       6.02422769      -0.00006570      -0.00004927       0.00006026
H       12.51064666       8.51168058       4.68633016      -0.00020177       0.00002911      -0.00002230
H       12.42079140       7.00771807       2.84966806      -0.00004077      -0.00001936      -0.00003150
H       11.21599999       7.44155355       1.62204239      -0.00000973       0.00001249      -0.00002557
H       10.88619050       6.12523391       2.73855970      -0.00002336      -0.00002986       0.00000417
H       11.13106483      10.99319393       7.14784016      -0.00005486       0.00005007       0.00004888
H       12.53763023      10.85111847       6.07818282      -0.00004187      -0.00001965       0.00004861
H       12.16930301       9.55663461       7.20981741      -0.00001697       0.00002823      -0.00001127
O      -11.46269066      14.34166847       0.53871171       0.00134499       0.00079672      -0.01125995
C      -12.40934449      13.31444027       0.73713856      -0.00148427       0.01708651      -0.00812113
C      -11.73259401      12.11338894       1.34600001      -0.02692068       0.03525496      -0.00202477
O      -10.88447225      11.50821354       0.39724245      -0.01013666       0.01143628       0.01788551
C      -12.09252050      15.57744692       0.27769154      -0.00500024      -0.00141307      -0.00268489
C      -10.31131992      10.32884626       0.90927366      -0.02694142       0.00244892       0.02238894
C       -9.49561109       9.66033462      -0.16420443       0.03074020      -0.00687611      -0.04103863
O      -10.35140358       9.25158167      -1.20966092      -0.00071406      -0.01501203       0.03020191
C       -9.84104225       8.17040857      -1.95558963      -0.01957721      -0.01936686       0.01561153
C      -11.06081636      16.60178258      -0.11454076      -0.00982225       0.00201392       0.00617144
O      -10.72353718      16.38862968      -1.47064881      -0.01138324      -0.00011948       0.00280666
C       -9.81895892      17.34101031      -1.97992025      -0.01261342      -0.00237554      -0.00346172
C       -8.37709418      16.92008560      -1.81314617      -0.00151825       0.00535166       0.00734742
O       -8.12832315      15.81462751      -2.64785224      -0.00224388      -0.00151038       0.00943053
C       -6.77642879      15.41976425      -2.61420658      -0.00199723       0.00391072       0.00098350
C       -6.62051419      14.20322565      -3.49536556      -0.00256882      -0.01243722      -0.00145531
O       -6.89334198      14.50501209      -4.85079563       0.00283748      -0.01425659       0.00090492
C       -8.23288586      14.24193243      -5.22968318       0.00862420       0.01015949       0.01048613
C       -8.34836071      12.90909811      -5.92962179       0.00509031       0.01176643       0.00639588
O       -8.05085935      11.89861338      -4.99456266       0.01286632       0.00011563      -0.00409704
C       -8.02971292      10.62290366      -5.59223141      -0.00230117      -0.00401497      -0.01046631
C       -7.68756682       9.59936269      -4.54226651       0.00812742      -0.00961608       0.01293159
O       -8.79658277       9.43808100      -3.68239010       0.00234962      -0.01349187       0.00219476
C       -8.55688343       8.46399091      -2.69716561      -0.00090907      -0.01657403       0.02572119
H       -7.26929990      13.39514823      -3.14182648      -0.01641293      -0.01103541       0.00523155
H       -9.00526265      10.38627206      -6.03750738      -0.01580696      -0.02338376       0.00438053
H      -10.61525834       7.88787991      -2.67424775      -0.02216513       0.05586406       0.00188063
H      -11.09723427       9.64029737       1.24543861      -0.03244979      -0.03096876      -0.00253080
H      -10.17864457      16.52917827       0.53492066      -0.00185046      -0.00049642      -0.00796029
H      -12.81777858      15.48662688      -0.54313781      -0.00910386       0.01043229      -0.00138099
H       -9.67142577       7.30718477      -1.29064121       0.03979241      -0.01707326      -0.00029721
H       -7.26926713      10.58805192      -6.38957084       0.01733699       0.02491439      -0.00589516
H       -8.97965668       8.79736657       0.27866450       0.01471738      -0.04478486      -0.03890125
H       -9.66779296      10.55549992       1.77444676       0.02325401       0.02127783      -0.01457805
H       -5.58315788      13.85587474      -3.44122016       0.00543447       0.00676217      -0.02124245
H      -11.49099752      17.60844686       0.00713877       0.00134585       0.00737050       0.00207727
H      -12.63138450      15.91331915       1.17767383       0.00453057       0.00264134      -0.00306634
H       -9.97339426      18.31881988      -1.49874438       0.02743188       0.01501003       0.00330056
H       -7.78248766       8.80607961      -1.99934991       0.03358090      -0.01075782       0.01071485
H       -6.13914687      16.23066791      -2.98989859       0.00272105       0.00197764       0.00965007
H       -7.45322777       8.64320101      -5.03616441      -0.02067132      -0.00498554      -0.00310875
H       -6.79964996       9.91705310      -3.97921248       0.01052034       0.01816458      -0.00342221
H       -8.20141671       7.53119410      -3.15740767      -0.00783846      -0.01944348      -0.00785668
H       -8.17491013      16.65578262      -0.76661934      -0.00011989       0.01424475       0.01404773
H       -6.46486814      15.17802688      -1.58576618      -0.00203154      -0.00532486      -0.00439866
H       -7.72611902      17.76558993      -2.08320316       0.00690503       0.00308306      -0.01034850
H       -8.73839746      10.35130781      -0.54585382       0.00287050       0.04543072      -0.02024043
H      -10.03627753      17.45517404      -3.04634886       0.00047778      -0.00642392      -0.01340537
H      -12.88088267      13.03812135      -0.21472981       0.00385136      -0.00820283       0.00544272
H      -13.20165746      13.65686091       1.42207103       0.01185467      -0.02095712       0.00637712
H      -12.51086912      11.40024281       1.66470811       0.01752703      -0.00281991       0.00609586
H      -11.15940157      12.42161129       2.23087831      -0.02533248      -0.01118267       0.00750283
H       -8.54112091      15.04268837      -5.91011093       0.01560203      -0.01142449      -0.00859654
H       -8.89290419      14.26643463      -4.35662421      -0.01113414      -0.00888926       0.01314312
H       -7.63706658      12.87231105      -6.76525913      -0.00421660       0.01002970      -0.01328431
H       -9.36487746      12.77579514      -6.33090957      -0.00228255       0.01584506       0.00958027
C       -2.96360947      12.14631192       2.24036894      -0.00002245      -0.00089443       0.00108918
H       -1.01559135      13.04263546       2.01274829      -0.00128828       0.00037315       0.00109588
H       -1.26610449      12.26590496       3.56829023      -0.00203321      -0.00139736      -0.00091565
C       -3.27457085      11.97372816       0.75498352      -0.00099974      -0.00214376      -0.00018099
H       -3.42008305      13.06574734       2.61795556       0.00485519       0.00288588      -0.00678943
H       -3.41455098      11.32548555       2.80853891      -0.00018506      -0.00374752      -0.00500715
H       -3.02916747       9.83212910       0.65984983      -0.00355726       0.00103281       0.00577914
H       -2.77829976      10.63731230      -0.87513172       0.00034614       0.00507372      -0.00052206
H       -2.92582813      12.85434931       0.20440158       0.00561608       0.00084630      -0.00041146
H       -4.35510715      11.92004331       0.59679956       0.00067430      -0.00677264       0.00266584
C        0.73933615      10.94616664       2.17054183       0.00112659       0.00007422       0.00099063
C        1.16988296      10.93971839       3.63467783       0.00108048       0.00008608       0.00093710
C        2.66024041      10.87076596       3.78316891       0.00014269       0.00106501      -0.00052138
C        3.29481089       9.67322571       4.11873088      -0.00106120      -0.00108552      -0.00005513
C        4.68083108       9.60324565       4.20947635       0.00012290       0.00034440       0.00012097
C        5.44750225      10.74208524       3.96280241       0.00431132       0.00130677       0.00006837
C        3.43903340      12.00384420       3.53081773       0.00020027      -0.00007287      -0.00017399
C        4.82564617      11.94539871       3.62705486      -0.00161469       0.00019192       0.00010026
H        1.15270347      11.83485893       1.68161615      -0.00060272       0.00020298      -0.00023871
H        1.18411158      10.08341562       1.66312611      -0.00002202       0.00089526      -0.00110940
H        0.70672006      10.09225288       4.14905885      -0.00070911       0.00043926      -0.00048554
H        0.79643256      11.84750502       4.12252403      -0.00034672       0.00029376       0.00001507
H        2.70020871       8.78757991       4.30758279       0.00001559       0.00052280       0.00006952
H        5.17056851       8.67508321       4.46996802      -0.00075696       0.00042138      -0.00020241
H        2.94991081      12.93048979       3.25613445      -0.00003301       0.00063179       0.00014465
H        5.43740617      12.81913262       3.43984546      -0.00033108      -0.00038454       0.00005623
H       -1.17511122      10.04200901       2.49392559      -0.00117085       0.00119161      -0.00133503
109
Properties=species:S:1:pos:R:3:forces:R:3 energy=-61823.35246657993 free_energy=-61823.3683095433 pbc="F F F"
C       -2.59299224      10.72516093       0.19909718      -0.00196311      -0.00168988      -0.00040632
C       -1.46061495      12.16699606       2.49665122      -0.00039113      -0.00225047       0.00032206
C       -0.77266621      10.91555373       1.95609228       0.00112528       0.00065124      -0.00051814
C       -1.09238311      10.75465187       0.46917359      -0.00147943       0.00254762       0.00033140
C        6.93105484      10.70898766       4.05122099      -0.01450387      -0.01512947       0.00256220
C        8.76288742       9.25450101       4.39841019      -0.00143492      -0.00026959      -0.00002928
C        9.33900522       8.35188723       3.51660201       0.00003946      -0.00017214      -0.00018811
C        9.50857706       9.90745971       5.37308732       0.00013683       0.00008300       0.00012556
C       10.86797306       9.62575045       5.49542936       0.00014067       0.00008225       0.00017670
C       11.45188653       8.72153825       4.60261112      -0.00001138      -0.00009918      -0.00011289
C       10.70900236       8.08252115       3.61115085       0.00023675      -0.00003767       0.00000739
C       11.35207496       7.11175609       2.65626812      -0.00007230      -0.00001228       0.00003743
C       11.71668795      10.29789185       6.54419974      -0.00007805      -0.00004822      -0.00004844
O        7.65177084      11.65577221       3.88889137       0.01115691       0.01341908      -0.00242166
O        7.38470497       9.44839906       4.33136689       0.00227016       0.00116003      -0.00014678
H       -0.62041331       9.84405725       0.08519055      -0.00396413       0.00008810       0.00341877
H       -0.63728519      11.59333210      -0.06835915       0.00222537       0.00183534      -0.00372983
H        8.73363516       7.86863523       2.76050289       0.00004749       0.00004054       0.00005368
H        9.02386679      10.62189766       6.02422396       0.00000248      -0.00006366       0.00002359
H       12.51065081       8.51167353       4.68633283       0.00000436      -0.00000004       0.00000975
H       12.42079626       7.00770298       2.84967722       0.00004278      -0.00000075       0.00000797
H       11.21600571       7.44153205       1.62205047       0.00000574      -0.00000098      -0.00002326
H       10.88619780       6.12521612       2.73857330       0.00000918       0.00001824      -0.00000564
H       11.13106742      10.99319566       7.14783370       0.00001280      -0.00000164       0.00000721
H       12.53763158      10.85111808       6.07817575       0.00002893       0.00001744      -0.00000488
H       12.16930918       9.55663855       7.20981473       0.00000754      -0.00001261       0.00001115
O      -11.40592359      14.32660294       0.55856411       0.00138937       0.00078368      -0.01157940
C      -12.35371720      13.30037104       0.75673086      -0.00146300       0.01741517      -0.00831094
C      -11.67852797      12.09846476       1.36563403      -0.02743459       0.03629935      -0.00202888
O      -10.83102736      11.49215906       0.41704689      -0.01030523       0.01152724       0.01857114
C      -12.03458504      15.56302438       0.29780710      -0.00509214      -0.00138655      -0.00271240
C      -10.26163790      10.31073454       0.92850655      -0.02731031       0.00228083       0.02265859
C       -9.44418129       9.64258915      -0.14377723       0.03144693      -0.00699234      -0.04169446
O      -10.29767532       9.23737109      -1.19254374      -0.00068736      -0.01527637       0.03086305
C       -9.78671019       8.15707327      -1.93934035      -0.02000096      -0.01982129       0.01603478
C      -11.00222331      16.58645302      -0.09510768      -0.01017970       0.00207388       0.00626412
O      -10.66655226      16.37351056      -1.45166884      -0.01166129       0.00004676       0.00286925
C       -9.76364075      17.32681149      -1.96216780      -0.01299214      -0.00225031      -0.00356871
C       -8.32112725      16.90737201      -1.79755511      -0.00160718       0.00562590       0.00733450
O       -8.07212794      15.80305441      -2.63371736      -0.00232071      -0.00160110       0.00951105
C       -6.71977248      15.40968190      -2.60193447      -0.00218844       0.00419825       0.00093263
C       -6.56381008      14.19319316      -3.48303844      -0.00257678      -0.01275170      -0.00150007
O       -6.83845510      14.49456712      -4.83819190       0.00287962      -0.01443438       0.00098264
C       -8.17789301      14.22925146      -5.21592035       0.00867236       0.01041541       0.01062006
C       -8.29214545      12.89520303      -5.91377474       0.00516911       0.01223207       0.00633883
O       -7.99398774      11.88635610      -4.97715277       0.01307300       0.00011826      -0.00434756
C       -7.97038101      10.60998506      -5.57329313      -0.00231633      -0.00421906      -0.01073810
C       -7.62921062       9.58790452      -4.52159947       0.00817919      -0.00984484       0.01321471
O       -8.73991156       9.42566237      -3.66407410       0.00257826      -0.01385304       0.00227833
C       -8.50143241       8.45153989      -2.67854229      -0.00100275      -0.01685983       0.02625191
H       -7.21140834      13.38459542      -3.12856932      -0.01670977      -0.01121889       0.00534170
H       -8.94477260      10.37185211      -6.02030473      -0.01609613      -0.02380805       0.00446215
H      -10.55987537       7.87556926      -2.65954490      -0.02264339       0.05725393       0.00214174
H      -11.04988622       9.62319627       1.26116988      -0.03316661      -0.03157742      -0.00282436
H      -10.11948044      16.51285247       0.55343008      -0.00184290      -0.00050683      -0.00812316
H      -12.76033586      15.47290162      -0.52266029      -0.00935834       0.01065469      -0.00143516
H       -9.61845871       7.29287684      -1.27532282       0.04061162      -0.01729001      -0.00025136
H       -7.20831716      10.57503569      -6.36907519       0.01760444       0.02552690      -0.00609997
H       -8.93139374       8.77775952       0.29914958       0.01510363      -0.04574525      -0.03969394
H       -9.62016106      10.53438229       1.79599117       0.02370789       0.02183775      -0.01457085
H       -5.52609964      13.84661642      -3.43011181       0.00566445       0.00731625      -0.02159227
H      -11.43149411      17.59342345       0.02733357       0.00142083       0.00746448       0.00217555
H      -12.57269823      15.89942618       1.19804422       0.00465354       0.00265052      -0.00308701
H       -9.91848229      18.30438693      -1.48069793       0.02785528       0.01553397       0.00333574
H       -7.72858937       8.79400154      -1.97922360       0.03426168      -0.01103287       0.01104335
H       -6.08380494      16.22119615      -2.97853338       0.00250635       0.00213575       0.00967548
H       -7.39226778       8.63169260      -5.01416142      -0.02109547      -0.00507194      -0.00321830
H       -6.74310268       9.90737370      -3.95675411       0.01078136       0.01857878      -0.00360325
H       -8.14451916       7.51907489      -3.13830230      -0.00796485      -0.01996520      -0.00824926
H       -8.11732372      16.64222714      -0.75155390      -0.00025420       0.01438815       0.01405190
H       -6.40679816      15.16859757      -1.57381638      -0.00198900      -0.00542700      -0.00472766
H       -7.67141807      17.75386888      -2.06750757       0.00696027       0.00349378      -0.01056180
H       -8.68428060      10.33271447      -0.52164204       0.00322968       0.04633381      -0.02035496
H       -9.98252679      17.44084841      -3.02828692       0.00031506      -0.00645348      -0.01371442
H      -12.82538203      13.02468834      -0.19526503       0.00389975      -0.00841980       0.00555840
H      -13.14581976      13.64366024       1.44148485       0.01212588      -0.02141662       0.00653912
H      -12.45786006      11.38642173       1.68423654       0.01790273      -0.00303532       0.00621485
H      -11.10498603      12.40596090       2.25053591      -0.02589187      -0.01145142       0.00754502
H       -8.48738323      15.02857164      -5.89747581       0.01593610      -0.01167710      -0.00888188
H       -8.83750367      14.25450837      -4.34257195      -0.01140520      -0.00909226       0.01334757
H       -7.58064296      12.85774883      -6.74922200      -0.00447227       0.01019184      -0.01361202
H       -9.30844771      12.76036512      -6.31506533      -0.00246684       0.01606156       0.00965675
C       -2.96366382      12.14623465       2.24041430       0.00002126      -0.00131783       0.00121294
H       -1.01567372      13.04267491       2.01263380      -0.00152694       0.00027178       0.00116961
H       -1.26609477      12.26605712       3.56823997      -0.00201807      -0.00143584      -0.00082668
C       -3.27465943      11.97350007       0.75506305      -0.00093685      -0.00227677      -0.00013464
H       -3.42017589      13.06564848       2.61802060       0.00488428       0.00288042      -0.00704364
H       -3.41451294      11.32540884       2.80865953      -0.00011504      -0.00381729      -0.00503303
H       -3.02903055       9.83198341       0.65982653      -0.00345567       0.00083006       0.00585777
H       -2.77810244      10.63719619      -0.87510609       0.00028018       0.00507632      -0.00043790
H       -2.92582894      12.85409714       0.20451564       0.00567709       0.00063824      -0.00034600
H       -4.35518578      11.91971525       0.59675441       0.00080323      -0.00696956       0.00277856
C        0.73934393      10.94620842       2.17056924       0.00117559       0.00019949       0.00101651
C        1.16988679      10.93972296       3.63470134       0.00114974       0.00030573       0.00098848
C        2.66024403      10.87077258       3.78318075       0.00019288      -0.00022843      -0.00016674
C        3.29481502       9.67321163       4.11874626      -0.00095028       0.00003707      -0.00033462
C        4.68083901       9.60324479       4.20947949      -0.00010049      -0.00028041       0.00028590
C        5.44752505      10.74206966       3.96280157       0.00236887       0.00191402      -0.00021520
C        3.43904188      12.00382650       3.53081904       0.00000378       0.00098971      -0.00046770
C        4.82564663      11.94539519       3.62704370      -0.00069714      -0.00084532       0.00043621
H        1.15272731      11.83489967       1.68165332      -0.00061946       0.00015891      -0.00019087
H        1.18410307      10.08345511       1.66314397       0.00002023       0.00088486      -0.00113920
H        0.70672395      10.09224864       4.14906291      -0.00070336       0.00040506      -0.00044520
H        0.79643726      11.84750048       4.12256559      -0.00035512       0.00026462       0.00001908
H        2.70021074       8.78757891       4.30759886      -0.00007622       0.00026130       0.00013923
H        5.17057068       8.67507239       4.46997584      -0.00080697       0.00060882      -0.00025486
H        2.94991643      12.93048103       3.25612527       0.00014141       0.00029299       0.00025312
H        5.43741361      12.81911638       3.43982873      -0.00026184      -0.00017825       0.00000242
H       -1.17510138      10.04206105       2.49394967      -0.00112152       0.00121741      -0.00131580
109
Properties=species:S:1:pos:R:3:forces:R:3 energy=-61823.35185024842 free_energy=-61823.3683095433 pbc="F F F"
C       -2.59293245      10.72508186       0.19910332      -0.00196950      -0.00183351      -0.00035071
C       -1.46064500      12.16704408       2.49663461      -0.00039274      -0.00250791       0.00045466
C       -0.77265676      10.91560204       1.95611713       0.00124967       0.00073457      -0.00048578
C       -1.09234055      10.75470518       0.46919912      -0.00141755       0.00240362       0.00037980
C        6.93089200      10.70879641       4.05124303       0.01653046       0.01707055      -0.00285015
C        8.76287637       9.25448803       4.39841230       0.00063396       0.00021625      -0.00009961
C        9.33901225       8.35186838       3.51660316      -0.00026304       0.00022078       0.00020146
C        9.50858372       9.90745131       5.37308557      -0.00008394       0.00002280       0.00004572
C       10.86797661       9.62574627       5.49543017       0.00021088      -0.00007555      -0.00008710
C       11.45189031       8.72152673       4.60260977       0.00005907       0.00020349       0.00026608
C       10.70900852       8.08251019       3.61115955       0.00014645      -0.00027227      -0.00029624
C       11.35208136       7.11173812       2.65627717      -0.00007868       0.00009048       0.00006282
C       11.71669249      10.29789266       6.54419433      -0.00013795      -0.00006675       0.00002041
O        7.65191225      11.65591859       3.88884591      -0.01413569      -0.01703439       0.00297475
O        7.38473404       9.44839796       4.33136547      -0.00157511      -0.00039977      -0.00002356
H       -0.62030808       9.84417829       0.08514008      -0.00382993       0.00002569       0.00358051
H       -0.63733537      11.59345796      -0.06830364       0.00223853       0.00178398      -0.00376472
H        8.73364087       7.86861644       2.76051049      -0.00000627      -0.00000826      -0.00004156
H        9.02387035      10.62189259       6.02421949       0.00002379       0.00001510      -0.00010642
H       12.51065664       8.51166623       4.68633593      -0.00003876      -0.00000712      -0.00001517
H       12.42080318       7.00768791       2.84968702       0.00004969      -0.00001001       0.00000331
H       11.21601118       7.44151053       1.62205804       0.00000808      -0.00000306       0.00000255
H       10.88620527       6.12519927       2.73858671      -0.00000880      -0.00001940       0.00000396
H       11.13107064      10.99319664       7.14782724      -0.00000505       0.00001133      -0.00001441
H       12.53763404      10.85111835       6.07816804       0.00007247       0.00004317      -0.00003603
H       12.16931526       9.55664213       7.20981231       0.00000815      -0.00000696      -0.00000432
O      -11.34915298      14.31153573       0.57841907       0.00135959       0.00072352      -0.01188505
C      -12.29808421      13.28629847       0.77632441      -0.00128245       0.01773024      -0.00847316
C      -11.62445380      12.08354235       1.38527179      -0.02825546       0.03721130      -0.00215998
O      -10.77758223      11.47609770       0.43685403      -0.01052034       0.01161623       0.01931322
C      -11.97664619      15.54859740       0.31792313      -0.00511123      -0.00129328      -0.00276304
C      -10.21197088      10.29262162       0.94773228      -0.02764255       0.00208759       0.02290195
C       -9.39278871       9.62482161      -0.12335551       0.03214222      -0.00691420      -0.04238051
O      -10.24396899       9.22314237      -1.17541356      -0.00069451      -0.01567733       0.03152776
C       -9.73237232       8.14373723      -1.92308752      -0.02053151      -0.02017617       0.01640075
C      -10.94362571      16.57111779      -0.07567633      -0.01044202       0.00214279       0.00641739
O      -10.60955703      16.35838657      -1.43268700      -0.01195538       0.00020090       0.00295877
C       -9.70831723      17.31260824      -1.94441228      -0.01335514      -0.00221503      -0.00372833
C       -8.26515873      16.89465685      -1.78196339      -0.00165582       0.00579298       0.00729251
O       -8.01593369      15.79147520      -2.61958325      -0.00249445      -0.00155842       0.00971532
C       -6.66311754      15.39960274      -2.58968087      -0.00230992       0.00428241       0.00084962
C       -6.50709961      14.18315560      -3.47070833      -0.00239733      -0.01295936      -0.00149971
O       -6.78357732      14.48407510      -4.82558278       0.00276285      -0.01466331       0.00108755
C       -8.12290784      14.21655366      -5.20215114       0.00888717       0.01079586       0.01078689
C       -8.23592580      12.88130441      -5.89792598       0.00495638       0.01244414       0.00621963
O       -7.93711125      11.87409326      -4.95974911       0.01325506       0.00012779      -0.00462264
C       -7.91105135      10.59706440      -5.55435637      -0.00236263      -0.00436378      -0.01102281
C       -7.57086493       9.57644908      -4.50093367       0.00836414      -0.01007390       0.01358575
O       -8.68324190       9.41323990      -3.64576285       0.00262439      -0.01415032       0.00237548
C       -8.44598186       8.43909404      -2.65991829      -0.00098291      -0.01722890       0.02673531
H       -7.15340391      13.37400585      -3.11519244      -0.01699530      -0.01143759       0.00540807
H       -8.88427971      10.35743069      -6.00310193      -0.01640026      -0.02423106       0.00452445
H      -10.50448510       7.86327018      -2.64483846      -0.02310120       0.05852539       0.00237977
H      -11.00254572       9.60611358       1.27689505      -0.03390557      -0.03214821      -0.00307856
H      -10.06031517      16.49652174       0.57194276      -0.00188474      -0.00052677      -0.00833378
H      -12.70288796      15.45917418      -0.50218291      -0.00962460       0.01085627      -0.00149655
H       -9.56547517       7.27857130      -1.26000842       0.04140633      -0.01758590      -0.00020158
H       -7.14736941      10.56201824      -6.34857446       0.01787367       0.02611938      -0.00632671
H       -8.88315129       8.75814584       0.31961294       0.01547068      -0.04666479      -0.04048867
H       -9.57255002      10.51326521       1.81751315       0.02409489       0.02233668      -0.01465124
H       -5.46902332      13.83736576      -3.41909020       0.00594137       0.00801317      -0.02183012
H      -11.37198244      17.57839592       0.04752149       0.00145876       0.00758896       0.00229525
H      -12.51400734      15.88553038       1.21841518       0.00477392       0.00264612      -0.00312367
H       -9.86356247      18.28995230      -1.46265051       0.02826482       0.01605038       0.00335278
H       -7.67468786       8.78192938      -1.95910645       0.03488817      -0.01131420       0.01136958
H       -6.02847066      16.21173038      -2.96716746       0.00233173       0.00231305       0.00968549
H       -7.33132281       8.62019283      -4.99215178      -0.02151664      -0.00515484      -0.00332821
H       -6.68657503       9.89770090      -3.93430112       0.01099354       0.01893796      -0.00384609
H       -8.08762458       7.50695418      -3.11918756      -0.00811203      -0.02040181      -0.00861500
H       -8.05973871      16.62868405      -0.73648470      -0.00040030       0.01451437       0.01395349
H       -6.34877159      15.15916820      -1.56188218      -0.00176300      -0.00561868      -0.00497627
H       -7.61671599      17.74214165      -2.05181113       0.00701425       0.00390526      -0.01079063
H       -8.63025150      10.31410234      -0.49746507       0.00352907       0.04717350      -0.02046309
H       -9.92877105      17.42651225      -3.01022065       0.00014063      -0.00644401      -0.01402158
H      -12.76987257      13.01125380      -0.17579953       0.00393383      -0.00865307       0.00566141
H      -13.08997489      13.63045544       1.46090026       0.01237216      -0.02186155       0.00670415
H      -12.40484573      11.37260188       1.70376872       0.01838260      -0.00316274       0.00631932
H      -11.05056874      12.39030669       2.27019504      -0.02633281      -0.01166958       0.00769939
H       -8.43363436      15.01443824      -5.88483927       0.01627650      -0.01198391      -0.00911175
H       -8.78211486      14.24257995      -4.32852148      -0.01169521      -0.00932950       0.01357375
H       -7.52421475      12.84318971      -6.73318148      -0.00472700       0.01037938      -0.01393869
H       -9.25201583      12.74493344      -6.29921719      -0.00252786       0.01625790       0.00975005
C       -2.96371732      12.14613920       2.24048920       0.00010579      -0.00145506       0.00136271
H       -1.01576595      13.04270884       2.01252341      -0.00175293       0.00021738       0.00124457
H       -1.26607447      12.26620906       3.56820086      -0.00193020      -0.00149361      -0.00068906
C       -3.27470170      11.97327845       0.75517899      -0.00088290      -0.00240952      -0.00005743
H       -3.42026534      13.06554610       2.61809213       0.00495645       0.00275461      -0.00723222
H       -3.41447935      11.32532483       2.80881479      -0.00005634      -0.00394046      -0.00503733
H       -3.02889985       9.83182949       0.65974878      -0.00338431       0.00074525       0.00580956
H       -2.77796318      10.63720409      -0.87509970       0.00027276       0.00514010      -0.00038899
H       -2.92567168      12.85383260       0.20471823       0.00582400       0.00054000      -0.00021507
H       -4.35521521      11.91949186       0.59667206       0.00093512      -0.00696190       0.00282526
C        0.73934977      10.94625163       2.17059485       0.00122401      -0.00003967       0.00110334
C        1.16989001      10.93972462       3.63472493       0.00120878       0.00081235       0.00091827
C        2.66025277      10.87078847       3.78318988      -0.00058639      -0.00259973       0.00041258
C        3.29480006       9.67318835       4.11876271       0.00170881       0.00231338      -0.00075442
C        4.68086501       9.60324493       4.20948354      -0.00312626      -0.00123976       0.00036754
C        5.44754825      10.74205422       3.96279982      -0.00131398       0.00170696      -0.00043178
C        3.43904292      12.00380500       3.53082074       0.00112000       0.00249064      -0.00079975
C        4.82565232      11.94538744       3.62703426      -0.00054300      -0.00125981       0.00058467
H        1.15275089      11.83493812       1.68169124      -0.00059972       0.00024192      -0.00020083
H        1.18409593      10.08349261       1.66316112       0.00001937       0.00098344      -0.00112014
H        0.70672765      10.09224451       4.14906713      -0.00069233       0.00032495      -0.00038810
H        0.79644139      11.84749726       4.12260714      -0.00036454       0.00017764       0.00001184
H        2.70021630       8.78758250       4.30761397      -0.00068161      -0.00063863       0.00033857
H        5.17057183       8.67506255       4.46998339      -0.00058075       0.00067547      -0.00024964
H        2.94992231      12.93047197       3.25611637       0.00032884      -0.00004574       0.00036368
H        5.43742020      12.81910068       3.43981194       0.00009731      -0.00006048      -0.00002340
H       -1.17509161      10.04211007       2.49397298      -0.00111285       0.00111136      -0.00126198
109
Properties=species:S:1:pos:R:3:forces:R:3 energy=-61823.3511609303 free_energy=-61823.3683095433 pbc="F F F"
C       -2.59290442      10.72504589       0.19906655      -0.00193607      -0.00185595      -0.00038379
C       -1.46067325      12.16708835       2.49662183      -0.00035342      -0.00266381       0.00062451
C       -0.77265662      10.91565064       1.95612642       0.00129473       0.00056171      -0.00043315
C       -1.09231625      10.75476010       0.46919734      -0.00145574       0.00247377       0.00044811
C        6.93088523      10.70876783       4.05123770       0.01904452       0.01998407      -0.00335712
C        8.76288099       9.25447895       4.39841680       0.00070739      -0.00019535      -0.00056871
C        9.33902102       8.35185135       3.51660630      -0.00059253       0.00047338       0.00039399
C        9.50859008       9.90744008       5.37307850      -0.00029895       0.00053155       0.00055322
C       10.86797736       9.62574576       5.49543272       0.00063300      -0.00061163      -0.00057065
C       11.45189969       8.72151455       4.60260965      -0.00045657       0.00062346       0.00059068
C       10.70901205       8.08249686       3.61116471       0.00039840      -0.00035280      -0.00031352
C       11.35208758       7.11172093       2.65628672      -0.00010788       0.00006330       0.00003052
C       11.71669593      10.29789076       6.54418903      -0.00009651       0.00012853       0.00010331
O        7.65193311      11.65591951       3.88882673      -0.01640507      -0.01989410       0.00348735
O        7.38473714       9.44838200       4.33136634      -0.00174695      -0.00034451      -0.00000869
H       -0.62021996       9.84429656       0.08507776      -0.00378150      -0.00007361       0.00365877
H       -0.63738394      11.59358511      -0.06826139       0.00223901       0.00169104      -0.00384728
H        8.73364568       7.86859720       2.76051713       0.00002592      -0.00000652      -0.00003292
H        9.02387291      10.62188934       6.02421586       0.00012745      -0.00014730      -0.00028109
H       12.51065996       8.51165948       4.68633885       0.00015180      -0.00006232      -0.00001731
H       12.42080979       7.00767301       2.84969658       0.00005072      -0.00001000       0.00000717
H       11.21601688       7.44148903       1.62206609       0.00001287      -0.00000471       0.00000624
H       10.88621263       6.12518217       2.73860021       0.00000406      -0.00000881       0.00000405
H       11.13107374      10.99319822       7.14782057       0.00002440      -0.00001860      -0.00002591
H       12.53763700      10.85111908       6.07816005       0.00000749      -0.00001204      -0.00001055
H       12.16932175       9.55664611       7.20980962       0.00000445      -0.00002463      -0.00000779
O      -11.29238506      14.29646729       0.59827405       0.00145427       0.00082773      -0.01221627
C      -12.24244858      13.27222693       0.79591627      -0.00124693       0.01799452      -0.00865966
C      -11.57038331      12.06862017       1.40490706      -0.02891147       0.03812683      -0.00213245
O      -10.72414600      11.46003070       0.45666293      -0.01075149       0.01174009       0.01998627
C      -11.91870789      15.53417212       0.33803712      -0.00524888      -0.00139163      -0.00287210
C      -10.16232883      10.27450502       0.96694936      -0.02816558       0.00190604       0.02313626
C       -9.34145473       9.60703177      -0.10294515       0.03281200      -0.00697345      -0.04311287
O      -10.19030811       9.20888193      -1.15827011      -0.00081676      -0.01604426       0.03220260
C       -9.67804485       8.13040148      -1.90683668      -0.02083874      -0.02065456       0.01681250
C      -10.88502884      16.55577998      -0.05624795      -0.01062018       0.00214612       0.00651532
O      -10.55255952      16.34326070      -1.41370567      -0.01227164       0.00029603       0.00300598
C       -9.65298932      17.29839416      -1.92665798      -0.01358759      -0.00221264      -0.00386727
C       -8.20918350      16.88193381      -1.76636213      -0.00173128       0.00592873       0.00724290
O       -7.95971929      15.77986699      -2.60540851      -0.00255996      -0.00167906       0.01000160
C       -6.60643599      15.38949943      -2.57741474      -0.00241685       0.00439072       0.00087234
C       -6.45038019      14.17310178      -3.45836643      -0.00221337      -0.01327121      -0.00140798
O       -6.72870530      14.47353576      -4.81295801       0.00277615      -0.01487945       0.00120378
C       -8.06792212      14.20384279      -5.18837483       0.00900269       0.01099443       0.01098973
C       -8.17970900      12.86740038      -5.88207699       0.00507265       0.01291585       0.00619638
O       -7.88023034      11.86183163      -4.94234886       0.01340359       0.00009835      -0.00491190
C       -7.85171526      10.58414799      -5.53540992      -0.00237194      -0.00466704      -0.01130018
C       -7.51250642       9.56500684      -4.48025031       0.00841379      -0.01024795       0.01394767
O       -8.62656861       9.40082309      -3.62745166       0.00276899      -0.01447430       0.00246227
C       -8.39053597       8.42664995      -2.64129472      -0.00110448      -0.01749170       0.02724731
H       -7.09531831      13.36338427      -3.10170530      -0.01722126      -0.01174747       0.00540820
H       -8.82377589      10.34300226      -5.98588026      -0.01663330      -0.02464119       0.00464699
H      -10.44909613       7.85097904      -2.63013445      -0.02361940       0.05967040       0.00251951
H      -10.95522463       9.58905186       1.29261967      -0.03462256      -0.03271349      -0.00331772
H      -10.00115445      16.48018811       0.59045111      -0.00188206      -0.00055098      -0.00849938
H      -12.64544191      15.44544518      -0.48170791      -0.00981690       0.01108792      -0.00149674
H       -9.51247898       7.26426706      -1.24470322       0.04212941      -0.01792783      -0.00022437
H       -7.08642498      10.54900437      -6.32806848       0.01813239       0.02672698      -0.00650496
H       -8.83493894       8.73852853       0.34004866       0.01580758      -0.04743573      -0.04134713
H       -9.52496348      10.49214608       1.83900426       0.02451637       0.02280414      -0.01470784
H       -5.41193175      13.82808985      -3.40811363       0.00627812       0.00873531      -0.02202478
H      -11.31246934      17.56336483       0.06770306       0.00146800       0.00781786       0.00240694
H      -12.45531732      15.87163215       1.23878255       0.00489010       0.00266903      -0.00313519
H       -9.80863590      18.27550787      -1.44460725       0.02866366       0.01659302       0.00340899
H       -7.62079077       8.76985869      -1.93899510       0.03547935      -0.01162754       0.01171846
[truncated: 2,524,652 more chars]
