# Supplementary material for: The interlocking process in molecular machines explained by a combined approach: the nudged elastic band method and machine learning potential
Source: Chem Sci. 2026 Jan 13;17(12):6055–67. doi: 10.1039/d5sc08303f (PMC12857636; doi:10.1039/d5sc08303f)
Supplement: SC-017-D5SC08303F-s001 [file SC-017-D5SC08303F-s001.zip › Animation-Coordinates-LPZ-AV-JT/[1cΓèé24C8]2+.xyz]

115
Properties=species:S:1:pos:R:3:forces:R:3 energy=-64863.97058030039 free_energy=-64863.97058030039 pbc="F F F"
C       -0.97741132       9.92316310      -0.21137558       0.00000616      -0.00001046       0.00001372
C       -2.18741022      10.20929255      -2.91935739      -0.00001341      -0.00000674      -0.00000705
N       -2.82746267       9.36130200      -1.85909213      -0.00001948       0.00001434       0.00000341
C       -2.48817928       9.75419384      -0.44710054      -0.00002837       0.00000066       0.00001410
C      -10.38914905       8.04890079      -3.20670239      -0.00003374       0.00003076      -0.00004026
O      -11.08206171       8.70844103      -3.93180664       0.00001413      -0.00004236       0.00002859
O      -10.86884250       7.17958021      -2.26692944      -0.00003801      -0.00001048       0.00000110
H       -2.88378517       8.97319210       0.21028164      -0.00000395       0.00001332      -0.00001248
H       -3.03476620      10.66755058      -0.19146203      -0.00000987      -0.00001994       0.00000214
O        8.71485507      19.53373675      -4.94030698       0.00001431      -0.00004242       0.00000675
C        9.57949946      18.81685392      -5.79388065      -0.00003740      -0.00003442      -0.00000906
C        9.13051513      17.37999226      -5.87191565       0.00000200       0.00008059       0.00000802
O        9.37183503      16.73786286      -4.64060333       0.00000012      -0.00005931       0.00002921
C        8.89121537      20.92823040      -5.07104382       0.00000738       0.00002678       0.00000467
C        8.98087285      15.38517075      -4.67843258      -0.00001461       0.00000933       0.00001925
C        9.43073614      14.69883263      -3.41292767      -0.00000101       0.00000983       0.00001025
O       10.84038325      14.70144260      -3.36929633       0.00000402      -0.00001029       0.00001333
C       11.38170319      13.64345491      -2.61219693      -0.00002282       0.00002879      -0.00000875
C        8.06727513      21.63613716      -4.02838520       0.00004063       0.00000659       0.00000659
O        8.75124743      21.54714571      -2.79515200       0.00002081      -0.00001496      -0.00003788
C        8.07548348      22.17237407      -1.72857478       0.00000327      -0.00003968       0.00002279
C        7.14317879      21.22987916      -1.00190383      -0.00001327      -0.00004106      -0.00001115
O        7.91117494      20.24208416      -0.35815076       0.00002837      -0.00000000       0.00001007
C        7.11804898      19.37840750       0.42252207      -0.00004473      -0.00000045       0.00000833
C        8.02460090      18.35583489       1.06818517      -0.00002563       0.00003076       0.00002116
O        8.93649594      18.95823041       1.96597867       0.00000450      -0.00001392       0.00000943
C       10.17334254      19.29800156       1.36546270       0.00000437      -0.00002104      -0.00000472
C       11.24055849      18.28909584       1.71433945      -0.00003362       0.00004172       0.00000902
O       10.87251266      17.05497205       1.14557339       0.00000180      -0.00005095       0.00000388
C       11.78365114      16.02959994       1.46874976      -0.00001434       0.00002184      -0.00001504
C       11.28450124      14.73755576       0.87638629      -0.00001848       0.00002384      -0.00001660
O       11.43992553      14.79191290      -0.52615278       0.00000162       0.00001411      -0.00000393
C       10.97650727      13.62331189      -1.15465602       0.00002130      -0.00001197      -0.00000515
H        8.55922091      17.78486166       0.30040567       0.00003609      -0.00001618      -0.00003506
H       12.78186437      16.25688208       1.07122078      -0.00000687      -0.00001169       0.00001494
H       12.46814653      13.74479002      -2.68073116       0.00003153       0.00001004      -0.00000803
H        9.43492734      14.87989921      -5.54206219      -0.00000847       0.00000903       0.00001454
H        7.06599355      21.18968077      -3.96344235      -0.00003490      -0.00001197       0.00000023
H        9.94472361      21.21012254      -4.93465267      -0.00002080       0.00001052      -0.00002430
H       11.09795589      12.67562699      -3.05909282       0.00000825       0.00000343      -0.00000855
H       11.86202846      15.91956886       2.56303820       0.00000394      -0.00000304       0.00001511
H        9.04200971      13.67118951      -3.40768742      -0.00000672       0.00001115       0.00000067
H        7.88606699      15.30655523      -4.77069664       0.00001228      -0.00000301       0.00000323
H        7.41287903      17.65901751       1.65064284       0.00002172      -0.00000346      -0.00003201
H        7.94813339      22.69333107      -4.31297623       0.00000140      -0.00001828       0.00001368
H        8.57633852      21.24805888      -6.07672207       0.00000371       0.00000216      -0.00002390
H        7.50501028      23.04514743      -2.08266668      -0.00000787       0.00002861      -0.00002031
H        9.88579539      13.54094946      -1.05813264       0.00000124      -0.00003545      -0.00000495
H        6.59446130      19.94959039       1.20006701       0.00003274      -0.00000172      -0.00001901
H       11.87307490      13.90132221       1.28519413       0.00002038      -0.00001981       0.00000755
H       10.23181436      14.58081612       1.14956137      -0.00002806       0.00002860       0.00000075
H       11.41941029      12.73201299      -0.68693127       0.00001483       0.00000131       0.00000659
H        6.44294991      20.76559752      -1.70945417      -0.00000116       0.00001606       0.00001915
H        6.36791333      18.86802522      -0.20120493       0.00001989       0.00003798       0.00001370
H        6.55707269      21.80429138      -0.26785494      -0.00000392       0.00002230       0.00001891
H        9.02940335      15.22103135      -2.53878048      -0.00002684       0.00001046       0.00000124
H        8.83860460      22.53056214      -1.03051099      -0.00000730       0.00002169      -0.00000903
H       10.61241257      18.86823500      -5.42682478       0.00001025       0.00001357       0.00000510
H        9.55530449      19.24621537      -6.80802729      -0.00000735       0.00000390       0.00000242
H        9.69533468      16.87651918      -6.67380413       0.00002477      -0.00000434      -0.00000989
H        8.06296970      17.33983562      -6.12754580       0.00000536      -0.00000396      -0.00000554
H       10.46175527      20.28382018       1.74439081       0.00000268      -0.00002146      -0.00000291
H       10.06826373      19.36642582       0.27777891      -0.00002347      -0.00001622       0.00001850
H       11.31556203      18.19655663       2.80560985       0.00000647      -0.00000676      -0.00001258
H       12.21521232      18.62107550       1.32420415      -0.00000274      -0.00000702      -0.00001140
H       -2.45246534       8.41171290      -1.96482229      -0.00000701      -0.00001597      -0.00000773
C       -4.31014419       9.24210467      -2.05413638       0.00001658      -0.00000060       0.00000417
C       -4.69755494       8.28036599      -3.17508513      -0.00000364      -0.00000894      -0.00000393
N       -6.14767681       8.11143286      -3.28202293       0.00002533      -0.00002374       0.00000568
C       -6.79869384       7.33635683      -2.36861976       0.00002798       0.00002533      -0.00002033
C       -8.15785327       7.28138007      -2.31414397      -0.00006054      -0.00000758       0.00001943
C       -8.91237899       8.05383817      -3.21579254       0.00003146       0.00003807      -0.00000353
C       -6.87222656       8.85281556      -4.16674043       0.00003755       0.00002218      -0.00001765
C       -8.23159381       8.84167262      -4.15880173      -0.00003513      -0.00000759       0.00002781
H       -4.72424749      10.23119082      -2.27474046      -0.00000450       0.00002693      -0.00001011
H       -4.76577135       8.91045327      -1.11494688       0.00000469       0.00001670       0.00001022
H       -4.25974885       7.29883006      -2.98425968      -0.00000548       0.00003283       0.00003373
H       -4.32337446       8.62890216      -4.13812973      -0.00000402      -0.00000929      -0.00001326
H       -6.17474729       6.77528832      -1.68183375       0.00001521      -0.00002413       0.00001594
H       -8.65071020       6.66313110      -1.57903336       0.00001051       0.00001031      -0.00001899
H       -6.30673535       9.44555381      -4.87557230      -0.00001444      -0.00002153       0.00000642
H       -8.79248306       9.43539614      -4.86655713       0.00001016       0.00000653       0.00000202
C      -12.25067864       7.03221530      -2.16597044       0.00002149       0.00003104       0.00000863
C       -0.57374646      11.30488678       0.30819208      -0.00000476      -0.00003039      -0.00000573
H       -0.43500560       9.71845079      -1.13689271       0.00000277       0.00001311       0.00002139
H       -0.63668789       9.16351757       0.50146591       0.00001273       0.00000346      -0.00001715
C       -1.12343311      12.49440390      -0.48329443       0.00000894       0.00000659      -0.00002684
H        0.52111921      11.35208612       0.32662723       0.00000226       0.00000668       0.00000538
H       -0.89328010      11.41214360       1.35177040      -0.00000939      -0.00000954      -0.00001333
C       -2.24237242      11.72668518      -2.71130316       0.00000319       0.00000373      -0.00000566
H       -2.69448139       9.96995852      -3.86057391       0.00000335       0.00000106       0.00001342
H       -1.14658724       9.89380645      -3.05725290      -0.00001039      -0.00000175       0.00000937
C       -1.03081143      12.37916247      -2.01161102      -0.00000860      -0.00006289       0.00001074
H       -3.16327835      11.99999498      -2.18790255      -0.00001418       0.00001181      -0.00000746
H       -2.31832481      12.16468533      -3.71274506       0.00001033       0.00000903       0.00001033
H       -0.93675556      13.39366366      -2.41424564       0.00001422       0.00004993      -0.00002749
H       -0.11009237      11.85759274      -2.29558402      -0.00000340      -0.00001016      -0.00000978
H       -0.58314370      13.39135169      -0.15989920       0.00000486      -0.00000386       0.00000986
H       -2.16862775      12.66753617      -0.20921616      -0.00000171      -0.00001429       0.00000208
C      -12.78925072       5.77506901      -2.39909782       0.00001399      -0.00003099      -0.00000250
C      -14.15933582       5.57885782      -2.23205150       0.00000937       0.00001158      -0.00000171
C      -14.95098430       6.65461630      -1.81713688      -0.00002033      -0.00003216      -0.00001201
C      -14.41029146       7.91667879      -1.57578596       0.00002657       0.00003478       0.00000423
C      -13.03926044       8.10874769      -1.77751140       0.00000990      -0.00004644      -0.00001933
H      -12.14440832       4.96486746      -2.71377079      -0.00000753       0.00002635       0.00000789
C      -14.79198455       4.23524657      -2.48177800      -0.00000367       0.00000861       0.00000857
H      -14.05463480       3.49832751      -2.80328398       0.00000870       0.00000416      -0.00001948
H      -15.56562491       4.31083947      -3.25171967       0.00000357      -0.00000467       0.00000386
H      -15.27917124       3.86502264      -1.57473507      -0.00000551      -0.00001621       0.00000516
C      -15.27803907       9.06837607      -1.13779312       0.00004084      -0.00001029      -0.00001279
H      -12.58794091       9.08111705      -1.63080571       0.00002091       0.00002569       0.00001486
H      -16.01351619       6.50045133      -1.67824000       0.00000530       0.00001071       0.00000789
H      -14.95112782       9.45745307      -0.16839845       0.00000247      -0.00000022      -0.00000270
H      -16.32471342       8.77143219      -1.05542873      -0.00003915      -0.00002247       0.00000068
H      -15.20641044       9.89514721      -1.85072668      -0.00001497       0.00000935       0.00000650
115
Properties=species:S:1:pos:R:3:forces:R:3 energy=-64863.97057219076 free_energy=-64863.97058030039 pbc="F F F"
C       -0.95955286       9.92276898      -0.21074474       0.00069992       0.00035563       0.00029048
C       -2.16891959      10.21088874      -2.91882162       0.00017378       0.00046387      -0.00003251
N       -2.81044467       9.36416287      -1.85843497      -0.00012708       0.00044156      -0.00087910
C       -2.47065654       9.75660478      -0.44640991       0.00042817      -0.00030067      -0.00072615
C      -10.37357783       8.06556592      -3.20693415      -0.00104517       0.00073427      -0.00074840
O      -11.06544584       8.72638327      -3.93189479       0.00126503      -0.00094242       0.00112106
O      -10.85464920       7.19692928      -2.26721078      -0.00044449       0.00017495      -0.00004538
H       -2.86770325       8.97631486       0.21093300      -0.00006372      -0.00009003       0.00003475
H       -3.01564129      10.67094458      -0.19086045       0.00043601      -0.00045791      -0.00028199
O        8.67515595      19.49115163      -4.93422447       0.00014787      -0.00016738      -0.00008538
C        9.53942758      18.77437487      -5.78829810      -0.00007180      -0.00013221      -0.00010925
C        9.08956392      17.33784897      -5.86741386      -0.00001496       0.00008404       0.00018581
O        9.32969105      16.69498383      -4.63625916       0.00010991      -0.00024229       0.00020289
C        8.85168301      20.88565648      -5.06461160       0.00012775       0.00024416       0.00001868
C        8.93752810      15.34266561      -4.67481530      -0.00004858      -0.00021052       0.00031267
C        9.38463521      14.65577914      -3.40864053       0.00058830      -0.00012177       0.00055587
O       10.79424300      14.65605430      -3.36304943       0.00004705      -0.00034261       0.00071483
C       11.33269435      13.59732618      -2.60487824      -0.00018206      -0.00037029      -0.00004475
C        8.02855442      21.59354717      -4.02127296      -0.00017361      -0.00035749       0.00055498
O        8.71353558      21.50471894      -2.78857050      -0.00056255       0.00054259       0.00070432
C        8.03947482      22.13167932      -1.72189622      -0.00030634       0.00007729       0.00029167
C        7.10618611      21.19132317      -0.99366771       0.00029342      -0.00027148       0.00008607
O        7.87300140      20.20303867      -0.34923636       0.00060236      -0.00044703       0.00051004
C        7.07916978      19.34208635       0.43377884      -0.00005065       0.00019264      -0.00010467
C        7.98463189      18.31874445       1.07970057       0.00110148      -0.00043066       0.00010531
O        8.89893437      18.92075193       1.97535106       0.00093255      -0.00034273      -0.00013879
C       10.13614878      19.25624329       1.37314983      -0.00102243      -0.00010544      -0.00036274
C       11.20067798      18.24413814       1.72096400      -0.00046968      -0.00050426      -0.00032257
O       10.82830673      17.01101795       1.15279790      -0.00129375      -0.00127562      -0.00044631
C       11.73530724      15.98225704       1.47688121      -0.00016310      -0.00017805      -0.00034256
C       11.23234807      14.69200771       0.88358794       0.00003181      -0.00002401       0.00051466
O       11.39019085      14.74566170      -0.51872836       0.00032937       0.00130489       0.00032735
C       10.92527468      13.57799929      -1.14791691       0.00042733       0.00057393       0.00035429
H        8.51690965      17.74568179       0.31189808       0.00155585      -0.00011203      -0.00038831
H       12.73491564      16.20593416       1.08081695      -0.00006311       0.00020940      -0.00048633
H       12.41941389      13.69679868      -2.67176553      -0.00008782       0.00054953      -0.00005791
H        9.39243810      14.83699994      -5.53775713       0.00000522       0.00019145      -0.00022470
H        7.02736950      21.14703666      -3.95542155      -0.00011214       0.00010533      -0.00026353
H        9.90531892      21.16735447      -4.92881856      -0.00001451      -0.00017953       0.00018377
H       11.04811030      12.62988214      -3.05207459      -0.00044427       0.00004587       0.00005028
H       11.81181819      15.87169082       2.57126135      -0.00039913       0.00049469      -0.00041797
H        8.99416028      13.62877869      -3.40381618       0.00053169       0.00027783       0.00011617
H        7.84278623      15.26505490      -4.76872815      -0.00024404       0.00048045      -0.00030920
H        7.37259749      17.62375081       1.66402203      -0.00063046       0.00089558      -0.00008878
H        7.90913941      22.65070586      -4.30589648       0.00017704       0.00001974       0.00007305
H        8.53626066      21.20582457      -6.07000276      -0.00008334      -0.00006192      -0.00036242
H        7.47002957      23.00506756      -2.07615489       0.00055212      -0.00012445      -0.00034739
H        9.83428441      13.49771557      -1.05297600      -0.00052214       0.00060327      -0.00015678
H        6.55776919      19.91546550       1.21116167      -0.00015010       0.00010985      -0.00006583
H       11.81727404      13.85372540       1.29345880       0.00011549       0.00003917      -0.00052455
H       10.17868634      14.53900263       1.15508314       0.00003858       0.00031117      -0.00019364
H       11.36570757      12.68581899      -0.67959673       0.00066000      -0.00037313       0.00047099
H        6.40480951      20.72735290      -1.70024429      -0.00034617      -0.00021224      -0.00028980
H        6.32722945      18.83217640      -0.18815352      -0.00035276       0.00060533      -0.00035871
H        6.52141381      21.76751581      -0.25994470       0.00011496      -0.00012655       0.00004572
H        8.98301014      15.17877619      -2.53511143      -0.00051664       0.00004331       0.00031455
H        8.80364805      22.48921157      -1.02462858      -0.00004814      -0.00006618      -0.00054170
H       10.57233866      18.82483267      -5.42113284      -0.00019403       0.00012466       0.00011407
H        9.51557038      19.20448089      -6.80213275       0.00002064       0.00002284       0.00009878
H        9.65447604      16.83441969      -6.66926871       0.00006974       0.00001315       0.00039126
H        8.02213549      17.29855590      -6.12363844      -0.00020620       0.00003420      -0.00013144
H       10.42825890      20.24120793       1.75153956      -0.00078562      -0.00039081      -0.00048360
H       10.02992933      19.32476842       0.28560458      -0.00044581       0.00057974      -0.00089283
H       11.27653380      18.15177963       2.81216466       0.00079723      -0.00124995       0.00088269
H       12.17582746      18.57313200       1.32960912       0.00062865      -0.00035476       0.00036159
H       -2.43696165       8.41394340      -1.96400962      -0.00021668       0.00016667       0.00018343
C       -4.29324486       9.24741688      -2.05385243       0.00041567      -0.00018857      -0.00002268
C       -4.68179178       8.28640987      -3.17504312       0.00019276       0.00024891       0.00005585
N       -6.13210853       8.11995125      -3.28244423      -0.00058277      -0.00051688       0.00038603
C       -6.78459668       7.34613940      -2.36903049       0.00212130       0.00009748      -0.00014633
C       -8.14379621       7.29388899      -2.31450603      -0.00242649      -0.00067387       0.00066135
C       -8.89683684       8.06787027      -3.21608752       0.00028051       0.00047723      -0.00055932
C       -6.85520714       8.86295956      -4.16698401       0.00117320       0.00035152      -0.00044548
C       -8.21456257       8.85452455      -4.15901948      -0.00138256      -0.00045792       0.00046972
H       -4.70575975      10.23717119      -2.27452227       0.00054007      -0.00052569       0.00022576
H       -4.74966733       8.91641593      -1.11481764       0.00005924       0.00002464      -0.00012014
H       -4.24567197       7.30412659      -2.98414130      -0.00022770       0.00025993       0.00000267
H       -4.30670332       8.63436782      -4.13795154      -0.00002537      -0.00003743       0.00015831
H       -6.16171962       6.78382056      -1.68228119      -0.00014031      -0.00004193      -0.00007298
H       -8.63785111       6.67665358      -1.57934137       0.00015297      -0.00000212      -0.00044045
H       -6.28855206       9.45471025      -4.87571097       0.00006247      -0.00004160      -0.00002439
H       -8.77427326       9.44952467      -4.86663469      -0.00028726      -0.00026200      -0.00002340
C      -12.23669558       7.05185883      -2.16617984      -0.00012120      -0.00043222      -0.00016833
C       -0.55268552      11.30416700       0.30724097       0.00024452      -0.00022990       0.00050046
H       -0.41753913       9.71563965      -1.13599782      -0.00053436       0.00022238       0.00045392
H       -0.62045723       9.16337087       0.50317117      -0.00020636      -0.00033853      -0.00077841
C       -1.10135044      12.49443384      -0.48375084       0.00006253       0.00025353      -0.00035229
H        0.54230942      11.34930029       0.32396743      -0.00042816       0.00046853       0.00025471
H       -0.87036687      11.41253108       1.35128836      -0.00011437       0.00027972       0.00008247
C       -2.22221633      11.72843079      -2.71140285       0.00035824      -0.00000623       0.00014144
H       -2.67586435       9.97178241      -3.86017150       0.00029885      -0.00012834       0.00054393
H       -1.12840565       9.89409542      -3.05611538      -0.00055311       0.00014563      -0.00007550
C       -1.00980598      12.37971478      -2.01214038      -0.00032501      -0.00007552      -0.00017235
H       -3.14272335      12.00302283      -2.18793654       0.00065882      -0.00020895      -0.00019528
H       -2.29783408      12.16617230      -3.71300476       0.00013209      -0.00010268       0.00046527
H       -0.91546323      13.39438971      -2.41430271       0.00068976      -0.00031268      -0.00026116
H       -0.08960440      11.85765932      -2.29697458      -0.00036735       0.00058516       0.00039551
H       -0.55968621      13.39059149      -0.16044639      -0.00001809      -0.00002281       0.00011692
H       -2.14614700      12.66887514      -0.20897432       0.00007635       0.00020581      -0.00002567
C      -12.77743253       5.79569792      -2.39958721       0.00014512       0.00035751       0.00006465
C      -14.14786565       5.60182686      -2.23268890       0.00050498      -0.00060000      -0.00023848
C      -14.93769545       6.67883313      -1.81758019      -0.00058161       0.00014800       0.00023086
C      -14.39479400       7.93987609      -1.57587738       0.00008481       0.00018214      -0.00014052
C      -13.02343051       8.12962453      -1.77746272       0.00005381       0.00030063       0.00004385
H      -12.13400692       4.98441508      -2.71435992       0.00016039       0.00009853      -0.00015944
C      -14.78262815       4.25930948      -2.48292162      -0.00017691       0.00033218       0.00009679
H      -14.04632106       3.52138732      -2.80454005      -0.00053808      -0.00020483      -0.00003205
H      -15.55601141       4.33638992      -3.25297691       0.00001628      -0.00026703       0.00007427
H      -15.27053322       3.88954811      -1.57607951      -0.00006905      -0.00003681      -0.00000942
C      -15.26039221       9.09310966      -1.13774401      -0.00011070      -0.00009879      -0.00001870
H      -12.57047211       9.10118467      -1.63044181       0.00011023      -0.00007918      -0.00016540
H      -16.00051629       6.52649951      -1.67880447       0.00023597      -0.00000595      -0.00004581
H      -14.93270702       9.48138060      -0.16828621      -0.00043565       0.00017413       0.00002869
H      -16.30764732       8.79818042      -1.05548074       0.00016314       0.00006057       0.00002731
H      -15.18706124       9.91983128      -1.85057062      -0.00044836       0.00007810       0.00029706
115
Properties=species:S:1:pos:R:3:forces:R:3 energy=-64863.97053164263 free_energy=-64863.97058030039 pbc="F F F"
C       -0.94170521       9.92236463      -0.21010358       0.00138504       0.00090235       0.00057138
C       -2.15042456      10.21247755      -2.91828280       0.00036797       0.00093418      -0.00007403
N       -2.79342351       9.36701781      -1.85777721      -0.00022581       0.00071730      -0.00176021
C       -2.45313948       9.75901990      -0.44571918       0.00087404      -0.00082158      -0.00140561
C      -10.35803902       8.08225393      -3.20718731       0.00354874      -0.00271592       0.00321701
O      -11.04880029       8.74432699      -3.93195205      -0.00164118       0.00154565      -0.00160611
O      -10.84044888       7.21426560      -2.26747305      -0.00175904       0.00112681      -0.00090612
H       -2.85163046       8.97944301       0.21158782      -0.00011113      -0.00008698       0.00000428
H       -2.99651604      10.67433975      -0.19026746       0.00083784      -0.00084351      -0.00053640
O        8.63545085      19.44856495      -4.92814124       0.00028563      -0.00021219      -0.00015659
C        9.49935035      18.73189180      -5.78271503       0.00007867      -0.00009571      -0.00022010
C        9.04860914      17.29570964      -5.86291604      -0.00034013      -0.00006616       0.00023384
O        9.28755556      16.65210059      -4.63192884       0.00033087      -0.00018871       0.00053048
C        8.81215992      20.84308637      -5.05816263       0.00004318       0.00009974      -0.00018772
C        8.89420544      15.30016211      -4.67120551      -0.00019868      -0.00070405       0.00038277
C        9.33855153      14.61272559      -3.40436518       0.00114760      -0.00001413       0.00121069
O       10.74811225      14.61064820      -3.35680724       0.00011204      -0.00078153       0.00145675
C       11.28366919      13.55118103      -2.59755253      -0.00012176      -0.00056038      -0.00007171
C        7.98983169      21.55095135      -4.01415403      -0.00021370       0.00000156       0.00109540
O        8.67582053      21.46229705      -2.78198118      -0.00108399       0.00098756       0.00146636
C        8.00346273      22.09097591      -1.71520872      -0.00070198       0.00025273       0.00048907
C        7.06919611      21.15274908      -0.98543558       0.00058467      -0.00051878       0.00002974
O        7.83483813      20.16398343      -0.34032547       0.00103742      -0.00090623       0.00101739
C        7.04030682      19.30576511       0.44503388      -0.00000282       0.00040725      -0.00003889
C        7.94467823      18.28166797       1.09124186       0.00225414      -0.00094216      -0.00007365
O        8.86140482      18.88329024       1.98471258       0.00188760      -0.00061832      -0.00016810
C       10.09897200      19.21447657       1.38082031      -0.00211941      -0.00019443      -0.00074364
C       11.16079033      18.19917392       1.72757627      -0.00098288      -0.00152171      -0.00059055
O       10.78410127      16.96706339       1.15998992      -0.00255131      -0.00208581      -0.00076944
C       11.68694473      15.93493176       1.48500138      -0.00031777      -0.00037379      -0.00071220
C       11.18019519      14.64648542       0.89077865       0.00020261       0.00004514       0.00104952
O       11.34047008      14.69941340      -0.51130685       0.00070401       0.00265276       0.00058499
C       10.87402497      13.53270435      -1.14117465       0.00070053       0.00113101       0.00061583
H        8.47459250      17.70648136       0.32343339       0.00300896      -0.00016295      -0.00065568
H       12.68793907      16.15499851       1.09041777      -0.00010671       0.00040606      -0.00097532
H       12.37066619      13.64877247      -2.66279039      -0.00036263       0.00105380      -0.00010276
H        9.34997277      14.79410032      -5.53346239      -0.00003081       0.00041926      -0.00034232
H        6.98874953      21.10439906      -3.94739793      -0.00040807       0.00008227      -0.00051397
H        9.86591931      21.12457193      -4.92295292       0.00016051      -0.00027644       0.00040477
H       10.99823562      12.58412358      -3.04503951      -0.00092581       0.00001246       0.00007062
H       11.76156446      15.82385010       2.57947242      -0.00078100       0.00098242      -0.00080720
H        8.94632106      13.58637797      -3.39995705       0.00102954       0.00047194       0.00022595
H        7.79952997      15.22354806      -4.76677101      -0.00042033       0.00095413      -0.00060799
H        7.33232901      17.58853485       1.67745587      -0.00126173       0.00175271      -0.00013982
H        7.87015029      22.60808569      -4.29881463       0.00035655      -0.00031185       0.00022651
H        8.49620235      21.16359380      -6.06327194      -0.00012321      -0.00009136      -0.00062346
H        7.43504746      22.96498618      -2.06963051       0.00115490      -0.00037736      -0.00062450
H        9.78275785      13.45454280      -1.04782296      -0.00099291       0.00120382      -0.00030038
H        6.52109081      19.88134127       1.22224539      -0.00027612       0.00020424      -0.00020781
H       11.76145728      13.80617378       1.30172138       0.00026942       0.00000283      -0.00100582
H       10.12557502      14.49721918       1.16058058      -0.00006380       0.00058949      -0.00034183
H       11.31194771      12.63963805      -0.67225345       0.00133392      -0.00081855       0.00097397
H        6.36668361      20.68909213      -1.69105121      -0.00064346      -0.00042488      -0.00052238
H        6.28656763      18.79632375      -0.17509595      -0.00070854       0.00117153      -0.00075097
H        6.48574670      21.73071085      -0.25204600       0.00023491      -0.00025906       0.00011172
H        8.93664357      15.13653141      -2.53145361      -0.00098453       0.00001522       0.00053198
H        8.76868670      22.44784249      -1.01873351      -0.00007427      -0.00010419      -0.00105065
H       10.53226000      18.78142152      -5.41543311      -0.00046894       0.00024915       0.00017686
H        9.47584273      19.16275042      -6.79623721       0.00003035       0.00000782       0.00027615
H        9.61359570      16.79232304      -6.66474799       0.00012690       0.00006710       0.00078955
H        7.98128694      17.25728348      -6.11972070      -0.00022599       0.00006702      -0.00021718
H       10.39479212      20.19856858       1.75866633      -0.00156186      -0.00074238      -0.00094311
H        9.99161295      19.28310987       0.29341550      -0.00088946       0.00116145      -0.00182816
H       11.23748191      18.10696374       2.81870855       0.00155699      -0.00244135       0.00166539
H       12.13643656      18.52516755       1.33502915       0.00131321      -0.00065802       0.00067634
H       -2.42145095       8.41616947      -1.96319227      -0.00048735       0.00048046       0.00038891
C       -4.27634089       9.25271453      -2.05356567       0.00090814      -0.00036055      -0.00001162
C       -4.66603275       8.29245796      -3.17500605       0.00035435       0.00050575       0.00001752
N       -6.11654555       8.12848016      -3.28286005      -0.00112030      -0.00116758       0.00094528
C       -6.77049370       7.35592599      -2.36943645       0.00396627       0.00031635      -0.00047187
C       -8.12973239       7.30639051      -2.31486588      -0.00482602      -0.00124279       0.00121362
C       -8.88128874       8.08188504      -3.21638006      -0.00029143       0.00133087      -0.00155224
C       -6.83819321       8.87310269      -4.16721785       0.00251123       0.00092855      -0.00116730
C       -8.19753011       8.86736542      -4.15924059      -0.00288330      -0.00121243       0.00128421
H       -4.68726767      10.24313643      -2.27428390       0.00105114      -0.00104235       0.00045238
H       -4.73354956       8.92235164      -1.11468808       0.00011759       0.00004420      -0.00023023
H       -4.23160106       7.30942319      -2.98405425      -0.00044441       0.00052371       0.00000684
H       -4.29004888       8.63985006      -4.13777786      -0.00004419      -0.00006876       0.00034327
H       -6.14869462       6.79236834      -1.68272501      -0.00012131      -0.00019988      -0.00000707
H       -8.62498084       6.69017051      -1.57964899       0.00026811      -0.00007703      -0.00079543
H       -6.27037862       9.46388030      -4.87583480       0.00007936      -0.00017229       0.00004453
H       -8.75605856       9.46363193      -4.86671807      -0.00058137      -0.00046273      -0.00010183
C      -12.22271671       7.07150449      -2.16639142       0.00014786      -0.00128261      -0.00023881
C       -0.53162173      11.30343995       0.30627736       0.00050391      -0.00058381       0.00098579
H       -0.40009243       9.71278957      -1.13508587      -0.00106633       0.00044547       0.00091307
H       -0.60425251       9.16323312       0.50490699      -0.00040372      -0.00069492      -0.00152724
C       -1.07926356      12.49445885      -0.48421321       0.00005019       0.00035441      -0.00065252
H        0.56349660      11.34649378       0.32128295      -0.00084539       0.00095057       0.00050391
H       -0.84742998      11.41291672       1.35079610      -0.00022445       0.00055839       0.00014367
C       -2.20206146      11.73016661      -2.71150064       0.00065458      -0.00003886       0.00024384
H       -2.65724413       9.97359782      -3.85976493       0.00060541      -0.00025156       0.00108163
H       -1.11022144       9.89437651      -3.05497636      -0.00111770       0.00028803      -0.00013805
C       -0.98881632      12.38028139      -2.01267356      -0.00070647       0.00005991      -0.00041978
H       -3.12216886      12.00602936      -2.18796440       0.00132045      -0.00041316      -0.00039364
H       -2.27736071      12.16764426      -3.71326465       0.00027300      -0.00021587       0.00096464
H       -0.89422983      13.39514216      -2.41434923       0.00136303      -0.00071554      -0.00048935
H       -0.06911866      11.85778762      -2.29839446      -0.00065949       0.00111583       0.00077448
H       -0.53621992      13.38981819      -0.16099754       0.00000248       0.00003510       0.00024527
H       -2.12365719      12.67021300      -0.20872606       0.00017005       0.00042771      -0.00005247
C      -12.76561359       5.81632642      -2.40008382      -0.00004986       0.00112328       0.00030166
C      -14.13639353       5.62480050      -2.23333062       0.00122168      -0.00095421      -0.00043756
C      -14.92440072       6.70305761      -1.81802558      -0.00106712       0.00009076       0.00037991
C      -14.37929140       7.96307353      -1.57597433      -0.00010223       0.00048517      -0.00019296
C      -13.00760528       8.15050073      -1.77742168       0.00051344       0.00075289       0.00005965
H      -12.12361030       5.00396976      -2.71495218       0.00047238      -0.00001662      -0.00039390
C      -14.77326946       4.28338793      -2.48406231      -0.00046616       0.00039476       0.00015300
H      -14.03801111       3.54445015      -2.80577714      -0.00110281      -0.00034429      -0.00003448
H      -15.54638594       4.36194984      -3.25423907       0.00003783      -0.00051936       0.00014655
H      -15.26190735       3.91410192      -1.57742276      -0.00012392      -0.00004131      -0.00003675
C      -15.24273436       9.11784587      -1.13769851      -0.00011123      -0.00028375      -0.00004814
H      -12.55300270       9.12125057      -1.63009055       0.00013952      -0.00026973      -0.00032575
H      -15.98750482       6.55255350      -1.67937300       0.00035682      -0.00001543      -0.00007280
H      -14.91427686       9.50530392      -0.16817736      -0.00085291       0.00036022       0.00009938
H      -16.29056579       8.82494089      -1.05553993       0.00022423       0.00009704       0.00005842
H      -15.16769062       9.94451128      -1.85041597      -0.00088961       0.00021978       0.00053612
115
Properties=species:S:1:pos:R:3:forces:R:3 energy=-64863.97046676564 free_energy=-64863.97058030039 pbc="F F F"
C       -0.92386964       9.92195763      -0.20946103       0.00209427       0.00119837       0.00090382
C       -2.13193140      10.21406001      -2.91774044       0.00049993       0.00143213      -0.00010844
N       -2.77640786       9.36986708      -1.85711742      -0.00034484       0.00134365      -0.00260343
C       -2.43562945       9.76143046      -0.44502587       0.00133389      -0.00116422      -0.00216546
C      -10.34238930       8.09886801      -3.20734674      -0.01158398       0.00826475      -0.00888377
O      -11.03223207       8.76234614      -3.93207292       0.01116380      -0.00961023       0.01079372
O      -10.82625195       7.23160544      -2.26773953      -0.00107401       0.00128275      -0.00095445
H       -2.83556371       8.98257391       0.21224282      -0.00019538      -0.00017232       0.00007043
H       -2.97739438      10.67773113      -0.18967436       0.00125907      -0.00129058      -0.00080901
O        8.59574640      19.40597428      -4.92205124       0.00044503      -0.00025907      -0.00031694
C        9.45927332      18.68940869      -5.77713049       0.00016825      -0.00025298      -0.00018989
C        9.00765307      17.25356258      -5.85841551      -0.00032663       0.00026011       0.00038176
O        9.24543942      16.60922161      -4.62759907       0.00040404      -0.00049973       0.00080872
C        8.77263210      20.80051157      -5.05171370       0.00004856      -0.00005712      -0.00009417
C        8.85089217      15.25765764      -4.66759576      -0.00002046      -0.00106001       0.00065748
C        9.29247519      14.56968158      -3.40008615       0.00165203      -0.00015676       0.00175643
O       10.70198157      14.56524174      -3.35055728       0.00024331      -0.00111794       0.00213373
C       11.23464015      13.50503981      -2.59022476      -0.00037522      -0.00093600      -0.00012810
C        7.95111248      21.50835675      -4.00702840      -0.00027574       0.00001968       0.00163237
O        8.63810792      21.41986725      -2.77538509      -0.00166594       0.00157350       0.00219390
C        7.96745026      22.05027154      -1.70852307      -0.00094915       0.00006061       0.00087308
C        7.03221334      21.11417246      -0.97720775       0.00086169      -0.00080044       0.00012410
O        7.79668062      20.12492726      -0.33140902       0.00151449      -0.00118721       0.00140095
C        7.00146729      19.26945398       0.45630034       0.00001796       0.00040537      -0.00023869
C        7.90475276      18.24460082       1.10278786       0.00320334      -0.00128078      -0.00009720
O        8.82390667      18.84583096       1.99407048       0.00250465      -0.00107368      -0.00018085
C       10.06180089      19.17268303       1.38847984      -0.00273784       0.00004485      -0.00092043
C       11.12089559      18.15418690       1.73417914      -0.00143099      -0.00257671      -0.00084233
O       10.73988308      16.92310732       1.16716929      -0.00383569      -0.00292466      -0.00113002
C       11.63854732      15.88761689       1.49311615      -0.00030093      -0.00046437      -0.00102459
C       11.12802635      14.60098659       0.89795688       0.00024684       0.00015174       0.00159366
O       11.29074746      14.65317686      -0.50389093       0.00100598       0.00390097       0.00079827
C       10.82276861      13.48742153      -1.13443573       0.00120356       0.00163487       0.00095676
H        8.43229253      17.66729112       0.33498789       0.00451428      -0.00030285      -0.00104091
H       12.64091970      16.10406932       1.10002748      -0.00023892       0.00057145      -0.00140912
H       12.32190385      13.60074444      -2.65380845      -0.00046622       0.00159192      -0.00017312
H        9.30751909      14.75119174      -5.52916025      -0.00007243       0.00067242      -0.00047860
H        6.95012936      21.06176171      -3.93936867      -0.00062859       0.00010835      -0.00076166
H        9.82651504      21.08178332      -4.91708630       0.00033429      -0.00035337       0.00061000
H       10.94835120      12.53836876      -3.03800446      -0.00135804       0.00009316       0.00014770
H       11.71125335      15.77603418       2.58767946      -0.00114342       0.00144989      -0.00123583
H        8.89848722      13.54398676      -3.39609332       0.00155134       0.00079857       0.00032934
H        7.75629190      15.18204541      -4.76481220      -0.00075899       0.00143966      -0.00092868
H        7.29208574      17.55334080       1.69089563      -0.00182007       0.00260093      -0.00016050
H        7.83116789      22.56546261      -4.29172551       0.00053404      -0.00045016       0.00035532
H        8.45614190      21.12135980      -6.05653338      -0.00023651      -0.00007800      -0.00108089
H        7.40006212      22.92488865      -2.06311151       0.00165516      -0.00042927      -0.00101896
H        9.73123188      13.41138248      -1.04267278      -0.00150778       0.00182515      -0.00044211
H        6.48444785      19.84722055       1.23333226      -0.00048426       0.00036435      -0.00021307
H       11.70560936      13.75865843       1.30997327       0.00042177      -0.00004951      -0.00145853
H       10.07245725      14.45547136       1.16605264      -0.00008909       0.00085700      -0.00051528
H       11.25818224      12.59347490      -0.66490950       0.00192934      -0.00117868       0.00140683
H        6.32856939      20.65082081      -1.68186029      -0.00094070      -0.00059886      -0.00077035
H        6.24592473      18.76048710      -0.16202508      -0.00096576       0.00177558      -0.00099953
H        6.45008325      21.69389603      -0.24415337       0.00037210      -0.00040756       0.00010657
H        8.89028444      15.09429776      -2.52779698      -0.00148234       0.00006037       0.00083946
H        8.73371959      22.40647450      -1.01283945      -0.00013737      -0.00015436      -0.00159192
H       10.49218162      18.73801198      -5.40973298      -0.00079406       0.00035853       0.00022610
H        9.43611433      19.12101972      -6.79033557       0.00001387       0.00003215       0.00035592
H        9.57271329      16.75023125      -6.66022980       0.00023543       0.00000878       0.00110295
H        7.94044542      17.21600648      -6.11578937      -0.00050405       0.00006775      -0.00035086
H       10.36134817      20.15589675       1.76576946      -0.00237707      -0.00128982      -0.00149700
H        9.95330172      19.24141557       0.30122127      -0.00133727       0.00175866      -0.00288151
H       11.19842560      18.06211066       2.82524418       0.00228138      -0.00355626       0.00233358
H       12.09702986      18.47717907       1.34043781       0.00189883      -0.00099005       0.00104665
H       -2.40595182       8.41839769      -1.96237006      -0.00066303       0.00053972       0.00055856
C       -4.25943704       9.25801617      -2.05327583       0.00126641      -0.00070024      -0.00008586
C       -4.65028100       8.29850706      -3.17496564       0.00037241       0.00093138       0.00008994
N       -6.10099943       8.13701535      -3.28326641      -0.00013161      -0.00160881       0.00133896
C       -6.75637978       7.36572016      -2.36983824       0.00291049       0.00040119      -0.00071189
C       -8.11568476       7.31889470      -2.31522390      -0.00465560      -0.00172389       0.00168822
C       -8.86574556       8.09590960      -3.21667718       0.00086033       0.00115355      -0.00135512
C       -6.82115754       8.88325292      -4.16744934       0.00012929       0.00098852      -0.00126836
C       -8.18052073       8.88020302      -4.15945239      -0.00100184      -0.00136916       0.00138978
H       -4.66877245      10.24910397      -2.27404463       0.00156077      -0.00154234       0.00067550
H       -4.71743420       8.92829651      -1.11455460       0.00019151       0.00008237      -0.00037125
H       -4.21754173       7.31472693      -2.98396404      -0.00063924       0.00069014       0.00001844
H       -4.27340663       8.64533285      -4.13759975      -0.00005543      -0.00010641       0.00050022
H       -6.13568163       6.80092427      -1.68316474       0.00019862      -0.00052117       0.00026703
H       -8.61210981       6.70368871      -1.57995872       0.00020375      -0.00022361      -0.00104269
H       -6.25221222       9.47305088      -4.87594317       0.00051543       0.00010720      -0.00038992
H       -8.73783336       9.47773377      -4.86679799      -0.00143593      -0.00047791      -0.00039157
C      -12.20872689       7.09114923      -2.16660283      -0.00032454      -0.00166574      -0.00058128
C       -0.51056032      11.30269891       0.30530180       0.00075258      -0.00079402       0.00150410
H       -0.38266860       9.70992164      -1.13416895      -0.00159059       0.00067694       0.00137100
H       -0.58806176       9.16309694       0.50664946      -0.00062225      -0.00096293      -0.00232797
C       -1.05717797      12.49447395      -0.48468227       0.00012648       0.00050089      -0.00098774
H        0.58467514      11.34366950       0.31858363      -0.00128103       0.00141718       0.00075646
H       -0.82448869      11.41329070       1.35028928      -0.00031615       0.00082821       0.00018590
C       -2.18190886      11.73189772      -2.71159885       0.00100143      -0.00023124       0.00033712
H       -2.63862537       9.97540527      -3.85935563       0.00090579      -0.00037475       0.00162726
H       -1.09204367       9.89464824      -3.05383318      -0.00163084       0.00043111      -0.00019927
C       -0.96783335      12.38085013      -2.01321597      -0.00104716       0.00019359      -0.00054604
H       -3.10161184      12.00902490      -2.18799004       0.00190864      -0.00058530      -0.00056230
H       -2.25689567      12.16910530      -3.71352483       0.00039433      -0.00029689       0.00139429
H       -0.87301686      13.39590026      -2.41439585       0.00202728      -0.00108612      -0.00073432
H       -0.04863306      11.85793772      -2.29983115      -0.00097386       0.00164063       0.00113688
H       -0.51275234      13.38903137      -0.16155236      -0.00000193       0.00003206       0.00035075
H       -2.10116361      12.67154269      -0.20848019       0.00023012       0.00063467      -0.00006698
C      -12.75379695       5.83695869      -2.40057750       0.00069595       0.00182185       0.00034285
C      -14.12490746       5.64778527      -2.23397479       0.00135763      -0.00170220      -0.00065293
C      -14.91109160       6.72728530      -1.81847706      -0.00171314       0.00039733       0.00065082
C      -14.36377787       7.98627604      -1.57607653      -0.00019290       0.00048846      -0.00035187
C      -12.99177072       8.17137648      -1.77738416       0.00084308       0.00091825       0.00007892
H      -12.11320906       5.02352535      -2.71554385       0.00056330       0.00011893      -0.00053019
C      -14.76390647       4.30747616      -2.48520459      -0.00061174       0.00067914       0.00032048
H      -14.02970097       3.56752248      -2.80701373      -0.00163682      -0.00053354      -0.00006217
H      -15.53675253       4.38752088      -3.25550024       0.00002620      -0.00075663       0.00017738
H      -15.25327502       3.93867163      -1.57876484      -0.00017542      -0.00004089      -0.00007203
C      -15.22506409       9.14257601      -1.13765710      -0.00001179      -0.00030057      -0.00012951
H      -12.53552558       9.14130824      -1.62974912       0.00023883      -0.00027761      -0.00052929
H      -15.97448309       6.57861445      -1.67994523       0.00070073      -0.00001897      -0.00014037
H      -14.89583800       9.52922255      -0.16807205      -0.00127548       0.00054334       0.00015458
H      -16.27346510       8.85169648      -1.05560365       0.00018282       0.00010204       0.00010053
H      -15.14831068       9.96918687      -1.85026590      -0.00132806       0.00029855       0.00083134
115
Properties=species:S:1:pos:R:3:forces:R:3 energy=-64863.97037918169 free_energy=-64863.97058030039 pbc="F F F"
C       -0.90604635       9.92154156      -0.20881483       0.00275273       0.00173657       0.00115083
C       -2.11344016      10.21563604      -2.91719624       0.00066610       0.00184095      -0.00018196
N       -2.75939813       9.37271617      -1.85646017      -0.00049293       0.00180255      -0.00339958
C       -2.41812752       9.76384040      -0.44433434       0.00184655      -0.00168368      -0.00287423
C      -10.32676847       8.11551153      -3.20754784      -0.01779115       0.01247898      -0.01342699
O      -11.01559345       8.78032480      -3.93215415       0.01611318      -0.01374520       0.01539215
O      -10.81205631       7.24895236      -2.26803630      -0.00086370       0.00120257      -0.00065877
H       -2.81950984       8.98570610       0.21289868      -0.00026066      -0.00017956       0.00006120
H       -2.95827334      10.68112105      -0.18908640       0.00162759      -0.00166738      -0.00105250
O        8.55604044      19.36337910      -4.91595851       0.00062008      -0.00037825      -0.00040601
C        9.41919933      18.64692628      -5.77154000       0.00007198      -0.00045347      -0.00036933
C        8.96670311      17.21141839      -5.85391226      -0.00043130       0.00036800       0.00049184
O        9.20333749      16.56633691      -4.62327094       0.00054967      -0.00063145       0.00107527
C        8.73310428      20.75792827      -5.04525786       0.00005530       0.00012774      -0.00016102
C        8.80759702      15.21515063      -4.66398315      -0.00008101      -0.00131351       0.00085919
C        9.24640530      14.52664754      -3.39580217       0.00215083      -0.00035517       0.00234996
O       10.65585165      14.51983797      -3.34429776       0.00033783      -0.00144073       0.00279662
C       11.18560203      13.45890132      -2.58289539      -0.00050896      -0.00118407      -0.00012505
C        7.91239250      21.46575797      -3.99989879      -0.00034178      -0.00007372       0.00216074
O        8.60039431      21.37743465      -2.76878515      -0.00221115       0.00209953       0.00295207
C        7.93143526      22.00955778      -1.70183440      -0.00113108      -0.00002541       0.00112617
C        6.99523664      21.07558908      -0.96897873       0.00104599      -0.00105400       0.00014991
O        7.75853216      20.08587542      -0.32249281       0.00199550      -0.00165427       0.00193441
C        6.96265225      19.23314607       0.46757343      -0.00000467       0.00079490      -0.00035819
C        7.86484663      18.20754555       1.11433488       0.00444926      -0.00185796      -0.00014003
O        8.78643231      18.80837080       2.00342395       0.00335573      -0.00139508      -0.00022190
C       10.02464792      19.13087920       1.39613797      -0.00384137      -0.00039685      -0.00142305
C       11.08099011      18.10917340       1.74077173      -0.00185883      -0.00338703      -0.00123662
O       10.69564825      16.87914722       1.17433385      -0.00504186      -0.00377850      -0.00145844
C       11.59011780      15.84031574       1.50122697      -0.00042217      -0.00060998      -0.00137705
C       11.07584196      14.55551362       0.90512715       0.00018733       0.00009722       0.00208307
O       11.24102232      14.60694816      -0.49648171       0.00135504       0.00522013       0.00118366
C       10.77150953      13.44214994      -1.12769788       0.00154209       0.00207129       0.00124606
H        8.39000925      17.62810580       0.34655316       0.00592218      -0.00032559      -0.00133633
H       12.59385494      16.05314182       1.10964292      -0.00028028       0.00076871      -0.00184963
H       12.27312834      13.55271832      -2.64482358      -0.00060077       0.00209609      -0.00024857
H        9.26507874      14.70827945      -5.52485186      -0.00006906       0.00085135      -0.00065971
H        6.91150938      21.01912085      -3.93133603      -0.00082693       0.00013915      -0.00100405
H        9.78711439      21.03899541      -4.91121495       0.00037751      -0.00051926       0.00080245
H       10.89845595      12.49262222      -3.03096849      -0.00181854       0.00008882       0.00017646
H       11.66089181      15.72824586       2.59588083      -0.00148535       0.00192338      -0.00164674
H        8.85065966      13.50160988      -3.39222319       0.00205731       0.00109923       0.00044231
H        7.71307171      15.14054719      -4.76285600      -0.00096738       0.00187685      -0.00121276
H        7.25186966      17.51816880       1.70434228      -0.00240921       0.00342151      -0.00018196
H        7.79218539      22.52283319      -4.28463058       0.00070998      -0.00053076       0.00044277
H        8.41607822      21.07912143      -6.04979302      -0.00028310      -0.00013825      -0.00134821
H        7.36507685      22.88477717      -2.05659633       0.00211543      -0.00045973      -0.00139198
H        9.67970638      13.36823877      -1.03752637      -0.00193858       0.00243643      -0.00057651
H        6.44783836      19.81310716       1.24442674      -0.00060582       0.00045037      -0.00032602
H       11.64973635      13.71118243       1.31822246       0.00050347      -0.00002030      -0.00196048
H       10.01933226      14.41374930       1.17150250       0.00004793       0.00116134      -0.00071469
H       11.20440661      12.54732673      -0.65756725       0.00253057      -0.00153947       0.00184356
H        6.29046379      20.61254661      -1.67266973      -0.00123252      -0.00077188      -0.00099458
H        6.20530305      18.72466913      -0.14893202      -0.00134558       0.00228397      -0.00138374
H        6.41442647      21.65707307      -0.23626703       0.00049317      -0.00055867       0.00013347
H        8.84393136      15.05207966      -2.52414015      -0.00194864       0.00010361       0.00112233
H        8.69874976      22.36510229      -1.00694736      -0.00019406      -0.00020808      -0.00209194
H       10.45210191      18.69460311      -5.40403267      -0.00094143       0.00049803       0.00035118
H        9.39638355      19.07928608      -6.78443043       0.00002186       0.00004442       0.00049354
H        9.53182996      16.70813953      -6.65571560       0.00030219       0.00002193       0.00148421
H        7.89960363      17.17472608      -6.11184691      -0.00063288       0.00010145      -0.00045365
H       10.32792535      20.11318625       1.77284684      -0.00307399      -0.00135661      -0.00186241
H        9.91499981      19.19968760       0.30902200      -0.00173309       0.00235115      -0.00376693
H       11.15936093      18.01722390       2.83176258       0.00301269      -0.00470902       0.00316884
H       12.05760365      18.42916018       1.34583635       0.00245062      -0.00136959       0.00141681
H       -2.39046413       8.42062267      -1.96154818      -0.00088829       0.00074067       0.00074087
C       -4.24253883       9.26332250      -2.05298586       0.00175242      -0.00091266      -0.00012507
C       -4.63454537       8.30456427      -3.17491788       0.00052667       0.00107026       0.00020438
N       -6.08545925       8.14555982      -3.28365503       0.00018549      -0.00202873       0.00168362
C       -6.74228449       7.37552131      -2.37022984       0.00292340       0.00042732      -0.00083619
C       -8.10164410       7.33140451      -2.31558230      -0.00509838      -0.00264933       0.00266614
C       -8.85020174       8.10992719      -3.21696468       0.00155732       0.00154955      -0.00183784
C       -6.80413608       8.89340730      -4.16766706      -0.00115317       0.00116360      -0.00151416
C       -8.16350747       8.89303875      -4.15965673      -0.00014342      -0.00176160       0.00177740
H       -4.65027188      10.25507582      -2.27380602       0.00205210      -0.00204058       0.00090070
H       -4.70131950       8.93425505      -1.11441798       0.00023851       0.00009819      -0.00047372
H       -4.20350034       7.32003583      -2.98386892      -0.00087193       0.00099318       0.00001135
H       -4.25678596       8.65081539      -4.13741731      -0.00004444      -0.00010616       0.00059922
H       -6.12267876       6.80948448      -1.68358946       0.00022334      -0.00065432       0.00031078
H       -8.59924851       6.71720119      -1.58026699       0.00029527      -0.00018591      -0.00150454
H       -6.23405128       9.48222611      -4.87603939       0.00080666       0.00025245      -0.00065238
H       -8.71962112       9.49182338      -4.86686563      -0.00202879      -0.00051580      -0.00064397
C      -12.19472834       7.11079939      -2.16682676      -0.00059077      -0.00201321      -0.00089562
C       -0.48950189      11.30194858       0.30431377       0.00098149      -0.00119772       0.00197322
H       -0.36526681       9.70702865      -1.13324468      -0.00211773       0.00092085       0.00182993
H       -0.57189090       9.16296727       0.50840558      -0.00079806      -0.00132239      -0.00304282
C       -1.03509337      12.49448119      -0.48515790       0.00016403       0.00059661      -0.00131178
H        0.60584364      11.34082593       0.31586085      -0.00167827       0.00189730       0.00101209
H       -0.80153434      11.41365226       1.34976958      -0.00041388       0.00110863       0.00025897
C       -2.16176125      11.73361573      -2.71169588       0.00133568      -0.00019890       0.00045891
H       -2.62000573       9.97720627      -3.85894566       0.00120921      -0.00049675       0.00216436
H       -1.07386932       9.89491354      -3.05268626      -0.00217791       0.00058617      -0.00025307
C       -0.94685641      12.38141894      -2.01376206      -0.00145108       0.00026597      -0.00082315
H       -3.08105567      12.01200679      -2.18800488       0.00254971      -0.00079666      -0.00077727
H       -2.23645026      12.17055952      -3.71378277       0.00052966      -0.00043087       0.00190371
H       -0.85182578      13.39666241      -2.41444580       0.00268159      -0.00149341      -0.00095616
H       -0.02815137      11.85810304      -2.30128482      -0.00127711       0.00217165       0.00150963
H       -0.48928382      13.38822863      -0.16211233       0.00003269       0.00011435       0.00048458
H       -2.07866772      12.67286210      -0.20823574       0.00026790       0.00085825      -0.00007559
C      -12.74195422       5.85760357      -2.40107875      -0.00009468       0.00230944       0.00059874
C      -14.11341688       5.67077082      -2.23461920       0.00261559      -0.00166045      -0.00083420
C      -14.89776938       6.75152172      -1.81892742      -0.00202064       0.00017963       0.00073014
C      -14.34824987       8.00947617      -1.57617972      -0.00003947       0.00082347      -0.00049014
C      -12.97592143       8.19225369      -1.77735358       0.00095029       0.00120441       0.00015256
H      -12.10280001       5.04309499      -2.71613730       0.00093787       0.00001276      -0.00078310
C      -14.75452981       4.33158040      -2.48634311      -0.00084933       0.00061800       0.00031592
H      -14.02138402       3.59060415      -2.80824962      -0.00222159      -0.00061903      -0.00004137
H      -15.52710339       4.41310843      -3.25675831       0.00001279      -0.00100968       0.00022024
H      -15.24463034       3.96326000      -1.58010578      -0.00025538      -0.00007212      -0.00005272
C      -15.20737765       9.16730211      -1.13761967      -0.00007069      -0.00035268      -0.00010107
H      -12.51804188       9.16137118      -1.62940849       0.00031681      -0.00043461      -0.00073683
H      -15.96143428       6.60468134      -1.68052091       0.00070673      -0.00002622      -0.00014324
H      -14.87738941       9.55313724      -0.16796811      -0.00169689       0.00070442       0.00015188
H      -16.25634550       8.87844461      -1.05567100       0.00028447       0.00014692       0.00012469
H      -15.12891816       9.99385427      -1.85011838      -0.00175294       0.00037985       0.00111178
115
Properties=species:S:1:pos:R:3:forces:R:3 energy=-64863.97026564694 free_energy=-64863.97058030039 pbc="F F F"
C       -0.88823642       9.92111358      -0.20816251       0.00342049       0.00202179       0.00149038
C       -2.09495149      10.21720670      -2.91665202       0.00082732       0.00241247      -0.00019333
N       -2.74239510       9.37556729      -1.85580281      -0.00058439       0.00213687      -0.00425808
C       -2.40063231       9.76624682      -0.44364279       0.00226416      -0.00202249      -0.00358108
C      -10.31114479       8.13215881      -3.20775262      -0.02273643       0.01578696      -0.01698190
O      -10.99893140       8.79829904      -3.93222694       0.01984634      -0.01680107       0.01880454
O      -10.79785503       7.26630125      -2.26834588      -0.00083370       0.00090954      -0.00016001
H       -2.80347060       8.98884183       0.21355110      -0.00032489      -0.00023162       0.00009096
H       -2.93915312      10.68450922      -0.18849918       0.00203352      -0.00210941      -0.00130562
O        8.51633808      19.32077944      -4.90986013       0.00071380      -0.00052175      -0.00046861
C        9.37912361      18.60444028      -5.76594568       0.00015030      -0.00051921      -0.00052989
C        8.92575746      17.16927374      -5.84940525      -0.00058877       0.00034499       0.00061028
O        9.16125018      16.52345120      -4.61894117       0.00065687      -0.00077909       0.00129437
C        8.69357503      20.71534209      -5.03879885       0.00018162       0.00029175      -0.00011313
C        8.76431569      15.17264194      -4.66036833      -0.00014429      -0.00154847       0.00105624
C        9.20034282      14.48361927      -3.39151509       0.00270373      -0.00042326       0.00294298
O       10.60972263      14.47443930      -3.33803327       0.00039660      -0.00182997       0.00349567
C       11.13655938      13.41277049      -2.57556409      -0.00081589      -0.00163670      -0.00019636
C        7.87367244      21.42315442      -3.99276390      -0.00046835      -0.00026800       0.00268617
O        8.56267888      21.33499610      -2.76218080      -0.00273076       0.00260054       0.00363955
C        7.89542345      21.96883378      -1.69514603      -0.00149330       0.00016839       0.00140317
C        6.95826626      21.03699908      -0.96075004       0.00137343      -0.00139973       0.00011098
O        7.72039412      20.04681982      -0.31357277       0.00246745      -0.00191200       0.00231290
C        6.92386007      19.19685880       0.47885190      -0.00000085       0.00055906      -0.00045475
C        7.82496299      18.17049419       1.12588814       0.00547299      -0.00204699      -0.00004575
O        8.74898797      18.77090535       2.01277507       0.00404344      -0.00187553      -0.00038229
C        9.98750184      19.08904512       1.40378183      -0.00470695      -0.00012904      -0.00162971
C       11.04107166      18.06413886       1.74735092      -0.00227499      -0.00441855      -0.00156273
O       10.65139502      16.83518287       1.18147588      -0.00603944      -0.00464566      -0.00167130
C       11.54165784      15.79302655       1.50932896      -0.00050787      -0.00073372      -0.00171502
C       11.02364104      14.51006163       0.91228581       0.00033103       0.00025634       0.00259971
O       11.19129585      14.56073028      -0.48907765       0.00162210       0.00639110       0.00160609
C       10.72024428      13.39689082      -1.12096124       0.00209599       0.00252307       0.00146959
H        8.34773754      17.58892626       0.35813407       0.00733747      -0.00044441      -0.00169989
H       12.54675447      16.00222266       1.11926369      -0.00048279       0.00094343      -0.00224238
H       12.22434123      13.50469054      -2.63583779      -0.00068819       0.00261658      -0.00032464
H        9.22265067      14.66536005      -5.52053797      -0.00006072       0.00103502      -0.00082486
H        6.87288830      20.97647422      -3.92330078      -0.00097089       0.00020131      -0.00123022
H        9.74771068      20.99620346      -4.90533749       0.00040654      -0.00067229       0.00097741
H       10.84854591      12.44688037      -3.02393151      -0.00221452       0.00025574       0.00026659
H       11.61048065      15.68048691       2.60407528      -0.00183132       0.00240646      -0.00214065
H        8.80283713      13.45924432      -3.38834843       0.00255912       0.00136210       0.00056549
H        7.66986850      15.09904896      -4.76090124      -0.00115932       0.00231999      -0.00148626
H        7.21167374      17.48301942       1.71780534      -0.00293973       0.00424530      -0.00026504
H        7.75320268      22.48019818      -4.27753166       0.00088008      -0.00055800       0.00053378
H        8.37601427      21.03687765      -6.04304583      -0.00036305      -0.00017748      -0.00170782
H        7.33008999      22.84466081      -2.05008522       0.00271821      -0.00072575      -0.00167073
H        9.62818542      13.32511251      -1.03238268      -0.00246809       0.00304483      -0.00070388
H        6.41126569      19.77900321       1.25552432      -0.00078041       0.00060891      -0.00036966
H       11.59383327      13.66374484       1.32646639       0.00057078      -0.00001597      -0.00247332
H        9.96620585      14.37206452       1.17692865       0.00005903       0.00141230      -0.00090776
H       11.15062136      12.50119543      -0.65022419       0.00309080      -0.00183232       0.00222686
H        6.25236786      20.57426521      -1.66347993      -0.00151652      -0.00092693      -0.00118625
H        6.16469903      18.68886627      -0.13582513      -0.00161195       0.00293064      -0.00166186
H        6.37877920      21.62024137      -0.22838393       0.00057201      -0.00065726       0.00019519
H        8.79758827      15.00987738      -2.52048431      -0.00240521       0.00010699       0.00137592
H        8.66377966      22.32372385      -1.00105313      -0.00028765      -0.00029998      -0.00263357
H       10.41202327      18.65119305      -5.39833088      -0.00117599       0.00061886       0.00043901
H        9.35665182      19.03755282      -6.77852027       0.00001828       0.00004560       0.00062856
H        9.49094717      16.66604743      -6.65120133       0.00035320       0.00005538       0.00187221
H        7.85876400      17.13344290      -6.10789445      -0.00070572       0.00012732      -0.00053332
H       10.29452400      20.07044312       1.77990996      -0.00387673      -0.00182876      -0.00240175
H        9.87670128      19.15794732       0.31681180      -0.00215008       0.00290623      -0.00470918
H       11.12028276      17.97229921       2.83826890       0.00368912      -0.00584700       0.00388800
H       12.01816402      18.38110666       1.35123326       0.00299604      -0.00170391       0.00174522
H       -2.37498784       8.42285092      -1.96072704      -0.00111441       0.00095702       0.00093015
C       -4.22564262       9.26863303      -2.05269544       0.00215966      -0.00096770      -0.00016131
C       -4.61881986       8.31062542      -3.17486425       0.00068808       0.00128049       0.00031531
N       -6.06992494       8.15411137      -3.28402911       0.00032359      -0.00237808       0.00191927
C       -6.72819843       7.38532670      -2.37061170       0.00343019       0.00039375      -0.00088608
C       -8.08760136       7.34391360      -2.31593395      -0.00605773      -0.00344032       0.00349824
C       -8.83465969       8.12394262      -3.21724732       0.00257322       0.00193125      -0.00230031
C       -6.78711911       8.90356431      -4.16787309      -0.00240539       0.00124506      -0.00164622
C       -8.14649417       8.90587308      -4.15985273       0.00069247      -0.00225262       0.00228082
H       -4.63176869      10.26105298      -2.27356904       0.00256164      -0.00262596       0.00113227
H       -4.68520704       8.94022697      -1.11427916       0.00029049       0.00010432      -0.00056998
H       -4.18947137       7.32535327      -2.98376798      -0.00107421       0.00122100       0.00001012
H       -4.24018160       8.65629764      -4.13723096      -0.00003708      -0.00012071       0.00070184
H       -6.10968296       6.81804941      -1.68400357       0.00015238      -0.00071435       0.00026977
H       -8.58638938       6.73071316      -1.58057536       0.00041827      -0.00017584      -0.00192886
H       -6.21589566       9.49140505      -4.87612081       0.00110960       0.00041104      -0.00093054
H       -8.70140767       9.50590609      -4.86692414      -0.00261133      -0.00050729      -0.00094026
C      -12.18071791       7.13045216      -2.16705669      -0.00113636      -0.00242268      -0.00118774
C       -0.46844502      11.30117710       0.30331084       0.00121669      -0.00134520       0.00248430
H       -0.34788327       9.70409225      -1.13230082      -0.00262666       0.00117113       0.00225070
H       -0.55574668       9.16284098       0.51018788      -0.00098984      -0.00160001      -0.00382710
C       -1.01300846      12.49447577      -0.48564314       0.00011551       0.00064740      -0.00156775
H        0.62700455      11.33795877       0.31311279      -0.00208851       0.00235620       0.00127109
H       -0.77856508      11.41400168       1.34923679      -0.00048629       0.00136104       0.00026263
C       -2.14161644      11.73533146      -2.71179637       0.00161690      -0.00039886       0.00056620
H       -2.60138410       9.97900014      -3.85853608       0.00149490      -0.00063196       0.00267958
H       -1.05569853       9.89517747      -3.05153306      -0.00269917       0.00070645      -0.00030363
C       -0.92589317      12.38199428      -2.01431795      -0.00174514       0.00034937      -0.00103424
H       -3.06050002      12.01497969      -2.18802442       0.00312984      -0.00097813      -0.00095689
H       -2.21601454      12.17200268      -3.71404405       0.00065397      -0.00051459       0.00233254
H       -0.83067305      13.39743728      -2.41449139       0.00333617      -0.00185756      -0.00119819
H       -0.00767525      11.85830071      -2.30276472      -0.00158386       0.00269091       0.00187360
H       -0.46581073      13.38740625      -0.16267761       0.00007813       0.00018204       0.00061309
H       -2.05616867      12.67417113      -0.20799151       0.00037533       0.00106182      -0.00009931
C      -12.73011246       5.87825294      -2.40158247       0.00008792       0.00293675       0.00075604
C      -14.10190798       5.69377085      -2.23526504       0.00315255      -0.00228832      -0.00108518
C      -14.88443141       6.77576165      -1.81938143      -0.00233875       0.00027684       0.00089034
C      -14.33270566       8.03267774      -1.57628854      -0.00023047       0.00112780      -0.00054448
C      -12.96006518       8.21312997      -1.77732785       0.00140336       0.00165874       0.00019753
H      -12.09238229       5.06267329      -2.71673290       0.00112417       0.00001525      -0.00098237
C      -14.74514342       4.35569242      -2.48748312      -0.00103295       0.00099668       0.00047655
H      -14.01306336       3.61369776      -2.80948430      -0.00269415      -0.00083347      -0.00008273
H      -15.51744259       4.43871031      -3.25801440      -0.00001362      -0.00127066       0.00023672
H      -15.23597631       3.98786553      -1.58144467      -0.00032440      -0.00010312      -0.00005287
C      -15.18967970       9.19202829      -1.13758386       0.00006198      -0.00065358      -0.00019562
H      -12.50055052       9.18143397      -1.62907237       0.00034239      -0.00070466      -0.00095771
H      -15.94836943       6.63075550      -1.68109893       0.00076148      -0.00004775      -0.00015809
H      -14.85893270       9.57704628      -0.16786774      -0.00208676       0.00091357       0.00023776
H      -16.23920869       8.90518714      -1.05574183       0.00029237       0.00017593       0.00016159
H      -15.10951613      10.01851370      -1.84997348      -0.00217813       0.00055944       0.00134377
115
Properties=species:S:1:pos:R:3:forces:R:3 energy=-64863.97012616139 free_energy=-64863.97058030039 pbc="F F F"
C       -0.87044092       9.92067370      -0.20750294       0.00406112       0.00233224       0.00180360
C       -2.07646416      10.21877636      -2.91610532       0.00094599       0.00275582      -0.00022967
N       -2.72539737       9.37841841      -1.85514540      -0.00070453       0.00257554      -0.00507349
C       -2.38314717       9.76864856      -0.44294952       0.00271686      -0.00224872      -0.00429441
C      -10.29549226       8.14878459      -3.20793500      -0.03147453       0.02240986      -0.02414536
O      -10.98226877       8.81628610      -3.93231592       0.02684230      -0.02277797       0.02541322
O      -10.78364824       7.28365121      -2.26866673      -0.00058449       0.00027964       0.00072113
H       -2.78744976       8.99198185       0.21420438      -0.00039613      -0.00032717       0.00014006
H       -2.92003443      10.68789561      -0.18791399       0.00244696      -0.00256117      -0.00156060
O        8.47663676      19.27817657      -4.90375432       0.00088460      -0.00075812      -0.00058438
C        9.33904895      18.56195034      -5.76034976       0.00017626      -0.00046880      -0.00057459
C        8.88481500      17.12712677      -5.84489268      -0.00069666       0.00028503       0.00065694
O        9.11917350      16.48056088      -4.61461246       0.00084904      -0.00079983       0.00161409
C        8.65404599      20.67275110      -5.03233330       0.00023363       0.00030601      -0.00012323
C        8.72104857      15.13013377      -4.65674972      -0.00026894      -0.00189525       0.00114268
C        9.15429036      14.44060005      -3.38722571       0.00317654      -0.00061501       0.00353897
O       10.56359519      14.42904207      -3.33176308       0.00050830      -0.00219254       0.00416179
C       11.08750828      13.36664012      -2.56823456      -0.00094200      -0.00185564      -0.00018322
C        7.83495200      21.38054321      -3.98562585      -0.00056743      -0.00012191       0.00323528
O        8.52496388      21.29254887      -2.75557250      -0.00329154       0.00315145       0.00431845
C        7.85941121      21.92810395      -1.68845709      -0.00167889       0.00006302       0.00168647
C        6.92130586      20.99840183      -0.95252442       0.00159481      -0.00163910       0.00031817
O        7.68226869      20.00776391      -0.30465068       0.00298637      -0.00234771       0.00277162
C        6.88509312      19.16057038       0.49013922      -0.00012463       0.00080882      -0.00058620
C        7.78510023      18.13345057       1.13745348       0.00651309      -0.00249516      -0.00010167
O        8.71157314      18.73343484       2.02211464       0.00479134      -0.00218748      -0.00033620
C        9.95036964      19.04720327       1.41141357      -0.00568762      -0.00054383      -0.00206083
C       11.00114084      18.01908247       1.75391854      -0.00248617      -0.00534570      -0.00183886
O       10.60712659      16.79121391       1.18860037      -0.00703952      -0.00532644      -0.00184497
C       11.49316717      15.74575360       1.51742246      -0.00075336      -0.00088772      -0.00198680
C       10.97141837      14.46463816       0.91943314       0.00054973       0.00038634       0.00302383
O       11.14157188      14.51452088      -0.48167870       0.00189184       0.00755797       0.00197990
C       10.66897913      13.35164346      -1.11423015       0.00243083       0.00308760       0.00175167
H        8.30547606      17.54975054       0.36973570       0.00869185      -0.00059474      -0.00204222
H       12.49960766      15.95131163       1.12888710      -0.00055592       0.00111662      -0.00266092
H       12.17554165      13.45666168      -2.62685365      -0.00082950       0.00311468      -0.00040242
H        9.18023457      14.62243510      -5.51621800      -0.00006992       0.00124020      -0.00094836
H        6.83426817      20.93382291      -3.91526129      -0.00115427       0.00022612      -0.00145775
H        9.70830393      20.95340662      -4.89945617       0.00051718      -0.00077729       0.00117326
H       10.79862652      12.40114839      -3.01689474      -0.00267562       0.00021963       0.00026466
H       11.56001892      15.63275642       2.61226042      -0.00214461       0.00289151      -0.00263494
H        8.75502230      13.41688973      -3.38447079       0.00307263       0.00170128       0.00068402
H        7.62668179      15.05755146      -4.75894467      -0.00132895       0.00275042      -0.00175315
H        7.17150090      17.44789017       1.73128870      -0.00338809       0.00511040      -0.00038533
H        7.71421911      22.43756084      -4.27042975       0.00106953      -0.00081082       0.00068319
H        8.33595077      20.99462535      -6.03629317      -0.00044982      -0.00016187      -0.00208298
H        7.29510417      22.80452933      -2.04357476       0.00320947      -0.00078571      -0.00203038
H        9.57666532      13.28201158      -1.02724080      -0.00287296       0.00362555      -0.00086105
H        6.37472506      19.74490428       1.26662415      -0.00089341       0.00068954      -0.00049238
H       11.53788847      13.61634906       1.33470429       0.00064451      -0.00004929      -0.00294251
H        9.91306932      14.33042087       1.18232192       0.00003327       0.00166802      -0.00107315
H       11.09682277      12.45508289      -0.64288616       0.00369516      -0.00223193       0.00264871
H        6.21428322      20.53597537      -1.65428534      -0.00185665      -0.00112346      -0.00147491
H        6.12411652      18.65308102      -0.12270571      -0.00190609       0.00348009      -0.00196113
H        6.34314187      21.58339643      -0.22050261       0.00069764      -0.00079976       0.00018143
H        8.75125734      14.96768674      -2.51683032      -0.00287319       0.00013926       0.00166179
H        8.62880758      22.28233659      -0.99515913      -0.00039050      -0.00036680      -0.00316930
H       10.37194561      18.60778170      -5.39262655      -0.00140272       0.00074374       0.00050546
H        9.31691783      18.99581624      -6.77260543       0.00002308       0.00001804       0.00076717
H        9.45006314      16.62395623      -6.64668530       0.00040968       0.00008349       0.00225227
H        7.81793123      17.09215695      -6.10392973      -0.00088748       0.00015656      -0.00064154
H       10.26114236      20.02765740       1.78695912      -0.00455857      -0.00184347      -0.00276800
H        9.83841580      19.11620068       0.32458953      -0.00254589       0.00349982      -0.00561171
H       11.08118813      17.92734559       2.84476759       0.00433243      -0.00699526       0.00446754
H       11.97871581      18.33302043       1.35663063       0.00333774      -0.00210043       0.00212611
H       -2.35952080       8.42508026      -1.95990255      -0.00133267       0.00111569       0.00108024
C       -4.20874837       9.27395244      -2.05240452       0.00260932      -0.00133333      -0.00011783
C       -4.60310368       8.31669052      -3.17480402       0.00086284       0.00159341       0.00034016
N       -6.05439267       8.16267386      -3.28439477      -0.00007771      -0.00325911       0.00271606
C       -6.71412945       7.39513368      -2.37098141       0.00512016       0.00066179      -0.00125545
C       -8.07355757       7.35642815      -2.31628487      -0.00763640      -0.00468447       0.00486747
C       -8.81911699       8.13795478      -3.21752072       0.00414687       0.00256661      -0.00310457
C       -6.77011380       8.91371889      -4.16806248      -0.00253971       0.00189884      -0.00240806
C       -8.12946951       8.91870975      -4.16004381       0.00040168      -0.00310767       0.00322513
H       -4.61325914      10.26703116      -2.27333577       0.00299020      -0.00298769       0.00133181
H       -4.66909526       8.94621181      -1.11413633       0.00035806       0.00014694      -0.00072227
H       -4.17545544       7.33067800      -2.98366161      -0.00127383       0.00142034       0.00002592
H       -4.22359319       8.66178051      -4.13704222      -0.00001943      -0.00014557       0.00082999
H       -6.09669269       6.82661865      -1.68440859      -0.00007852      -0.00070692       0.00014304
H       -8.57353526       6.74422254      -1.58088164       0.00071072       0.00004290      -0.00259479
H       -6.19774320       9.50059085      -4.87619161       0.00114757       0.00030610      -0.00090159
H       -8.68320151       9.51997816      -4.86696793      -0.00311658      -0.00042091      -0.00132439
C      -12.16669904       7.15011352      -2.16729356      -0.00170881      -0.00325555      -0.00165442
C       -0.44738871      11.30039014       0.30229459       0.00143020      -0.00161803       0.00292406
H       -0.33052529       9.70111211      -1.13134219      -0.00312079       0.00144623       0.00271233
H       -0.53962756       9.16271569       0.51199190      -0.00115981      -0.00188877      -0.00458042
C       -0.99092218      12.49445543      -0.48613471       0.00011331       0.00075968      -0.00194043
H        0.64815792      11.33506456       0.31034229      -0.00247682       0.00281956       0.00152815
H       -0.75558294      11.41433896       1.34868771      -0.00055715       0.00161393       0.00033240
C       -2.12147767      11.73703892      -2.71190129       0.00189060      -0.00034302       0.00070502
H       -2.58276139       9.98078296      -3.85812349       0.00179155      -0.00073211       0.00319829
H       -1.03753302       9.89543634      -3.05037390      -0.00319420       0.00085261      -0.00034771
C       -0.90494034      12.38257746      -2.01488315      -0.00208749       0.00028673      -0.00120760
H       -3.03995051      12.01794767      -2.18804897       0.00376244      -0.00120709      -0.00117308
H       -2.19558841      12.17343662      -3.71431137       0.00077873      -0.00063072       0.00278871
H       -0.80955893      13.39822705      -2.41453099       0.00397618      -0.00215661      -0.00145797
H        0.01279953      11.85853802      -2.30427488      -0.00190153       0.00321018       0.00224564
H       -0.44233178      13.38656414      -0.16324781       0.00012609       0.00024715       0.00074946
H       -2.03366201      12.67547148      -0.20774832       0.00042632       0.00126211      -0.00009335
C      -12.71825949       5.89890656      -2.40209283      -0.00016237       0.00403439       0.00111886
C      -14.09039275       5.71677890      -2.23591169       0.00441990      -0.00297728      -0.00148252
C      -14.87107536       6.80000481      -1.81983944      -0.00310312       0.00069543       0.00121191
C      -14.31715384       8.05588401      -1.57639806       0.00025942       0.00110140      -0.00082376
C      -12.94419099       8.23400632      -1.77730912       0.00109685       0.00223557       0.00042263
H      -12.08195916       5.08226448      -2.71732991       0.00146748      -0.00018365      -0.00126722
C      -14.73574558       4.37981820      -2.48862170      -0.00142556       0.00126943       0.00058008
H      -14.00473763       3.63680137      -2.81071898      -0.00315015      -0.00101610      -0.00010893
H      -15.50777030       4.46432594      -3.25926931       0.00001860      -0.00153976       0.00030324
H      -15.22731221       4.01248934      -1.58278200      -0.00037509      -0.00014177      -0.00006548
C      -15.17196864       9.21674757      -1.13755121       0.00000600      -0.00073189      -0.00024340
H      -12.48305468       9.20149408      -1.62874055       0.00047743      -0.00088385      -0.00119895
H      -15.93528690       6.65683565      -1.68168004       0.00095257      -0.00006565      -0.00019138
H      -14.84046600       9.60095233      -0.16776980      -0.00249706       0.00109569       0.00027704
H      -16.22205600       8.93192319      -1.05581710       0.00040390       0.00024035       0.00020034
H      -15.09010269      10.04316704      -1.84983190      -0.00260331       0.00065673       0.00163283
115
Properties=species:S:1:pos:R:3:forces:R:3 energy=-64863.96996883466 free_energy=-64863.97058030039 pbc="F F F"
C       -0.85266156       9.92021889      -0.20683705       0.00473172       0.00287590       0.00208708
C       -2.05798127      10.22034059      -2.91555803       0.00114051       0.00320662      -0.00025660
N       -2.70840449       9.38127017      -1.85448797      -0.00078307       0.00280881      -0.00590988
C       -2.36567193       9.77105338      -0.44225634       0.00321708      -0.00274760      -0.00496846
C      -10.27986239       8.16542682      -3.20813126      -0.03596252       0.02591051      -0.02787054
O      -10.96558521       8.83425857      -3.93238235       0.03048910      -0.02592574       0.02888922
O      -10.76944026       7.30099883      -2.26897561      -0.00056640       0.00002969       0.00118476
H       -2.77144377       8.99512749       0.21485815      -0.00047635      -0.00035893       0.00014508
H       -2.90091470      10.69128320      -0.18733489       0.00277856      -0.00286855      -0.00176893
O        8.43693880      19.23556903      -4.89764519       0.00099129      -0.00090830      -0.00063277
C        9.29897735      18.51946053      -5.75474891       0.00014477      -0.00068328      -0.00070390
C        8.84387495      17.08497451      -5.84037680      -0.00066343       0.00048101       0.00075302
O        9.07711133      16.43766897      -4.61028216       0.00094253      -0.00096047       0.00182366
C        8.61451945      20.63015271      -5.02586362       0.00010968       0.00039063      -0.00011762
C        8.67779276      15.08762508      -4.65313148      -0.00021047      -0.00225243       0.00146055
C        9.10824605      14.39758573      -3.38293413       0.00364313      -0.00057433       0.00412817
O       10.51747025      14.38364819      -3.32548627       0.00053359      -0.00257611       0.00481649
C       11.03845135      13.32051587      -2.56090362      -0.00106855      -0.00220021      -0.00024337
C        7.79622823      21.33792688      -3.97848319      -0.00060685      -0.00019385       0.00373082
O        8.48724310      21.25009672      -2.74896049      -0.00372794       0.00357886       0.00497073
C        7.82340088      21.88736091      -1.68176633      -0.00200988       0.00028455       0.00193134
C        6.88435131      20.95980204      -0.94429392       0.00187984      -0.00222515       0.00032037
O        7.64415470      19.96870565      -0.29572799       0.00343651      -0.00271916       0.00324768
C        6.84634909      19.12428571       0.50143218      -0.00011987       0.00100130      -0.00066734
C        7.74526295      18.09641516       1.14902725       0.00748616      -0.00272690      -0.00014459
O        8.67418554      18.69596931       2.03145299       0.00560442      -0.00254384      -0.00045864
C        9.91325034      19.00534250       1.41903256      -0.00659676      -0.00075528      -0.00229713
C       10.96119853      17.97400070       1.76047628      -0.00298107      -0.00606668      -0.00203280
O       10.56283601      16.74724535       1.19571197      -0.00789826      -0.00619627      -0.00199299
C       11.44464112      15.69849456       1.52550830      -0.00093848      -0.00100098      -0.00231280
C       10.91917841      14.41924320       0.92656878       0.00055414       0.00047809       0.00342591
O       11.09184643      14.46832037      -0.47428623       0.00215784       0.00868936       0.00243464
C       10.61770734      13.30641055      -1.10750339       0.00288983       0.00353841       0.00206994
H        8.26322586      17.51058351       0.38135350       0.01011401      -0.00080885      -0.00242307
H       12.45241570      15.90041184       1.13851125      -0.00068726       0.00129540      -0.00306035
H       12.12673214      13.40862854      -2.61787054      -0.00099156       0.00362971      -0.00046161
H        9.13783093      14.57950562      -5.51189216      -0.00006190       0.00144212      -0.00111766
H        6.79564652      20.89116594      -3.90722238      -0.00135634       0.00023951      -0.00168274
H        9.66889582      20.91060725      -4.89356884       0.00073078      -0.00086210       0.00138184
H       10.74869619      12.35542259      -3.00986108      -0.00311294       0.00029179       0.00031622
H       11.50951269      15.58505384       2.62043616      -0.00247250       0.00338325      -0.00312427
H        8.70721663      13.37454801      -3.38059229       0.00356077       0.00193388       0.00080399
H        7.58351324      15.01605335      -4.75698700      -0.00159327       0.00319906      -0.00203301
H        7.13136322      17.41277840       1.74478626      -0.00391445       0.00588930      -0.00044744
H        7.67523579      22.39491493      -4.26332242       0.00123084      -0.00088245       0.00078489
H        8.29588874      20.95236837      -6.02953669      -0.00051985      -0.00017626      -0.00241124
H        7.26012119      22.76438666      -2.03706722       0.00375551      -0.00095642      -0.00231093
H        9.52514663      13.23893207      -1.02210473      -0.00332100       0.00420908      -0.00100972
H        6.33822128      19.71080857       1.27772816      -0.00104257       0.00076760      -0.00064042
H       11.48190789      13.56899737       1.34293867       0.00072462      -0.00009093      -0.00343013
H        9.85992195      14.28881395       1.18768792       0.00015719       0.00193554      -0.00127767
H       11.04301144      12.40898747      -0.63554909       0.00425059      -0.00253152       0.00301395
H        6.17620588      20.49767704      -1.64508589      -0.00215937      -0.00124338      -0.00169711
H        6.08355877      18.61730762      -0.10957327      -0.00225645       0.00404077      -0.00226375
H        6.30751412      21.54654029      -0.21262239       0.00074752      -0.00082944       0.00029559
H        8.70493396      14.92550665      -2.51317459      -0.00329338       0.00012006       0.00184926
H        8.59383646      22.24093838      -0.98926618      -0.00047069      -0.00044259      -0.00368960
H       10.33186838      18.56437155      -5.38692246      -0.00157226       0.00086526       0.00059527
H        9.27718266      18.95407661      -6.76668554       0.00002489       0.00003893       0.00084860
H        9.40917922      16.58186562      -6.64217026       0.00044501       0.00009543       0.00264801
H        7.77709985      17.05086663      -6.09995318      -0.00107440       0.00016686      -0.00074743
H       10.22778616      19.98483807       1.79399142      -0.00525594      -0.00201562      -0.00316399
H        9.80013451      19.07444926       0.33235873      -0.00294920       0.00403980      -0.00649730
H       11.04207736      17.88235759       2.85125674       0.00496823      -0.00814059       0.00501633
H       11.93924791      18.28489856       1.36202803       0.00384274      -0.00246248       0.00242580
H       -2.34406217       8.42730862      -1.95907706      -0.00158855       0.00141774       0.00125989
C       -4.19185485       9.27927313      -2.05211096       0.00297040      -0.00145558      -0.00020696
C       -4.58739610       8.32275856      -3.17473872       0.00097990       0.00185865       0.00045359
N       -6.03887550       8.17123740      -3.28474592       0.00063565      -0.00350970       0.00290138
C       -6.70004034       7.40494797      -2.37134679       0.00399256       0.00069267      -0.00139779
C       -8.05952393       7.36893727      -2.31662505      -0.00724253      -0.00524738       0.00542056
C       -8.80356304       8.15197197      -3.21779924       0.00433118       0.00229544      -0.00277983
C       -6.75309546       8.92388255      -4.16824842      -0.00488943       0.00176532      -0.00225482
C       -8.11246263       8.93153396      -4.16021511       0.00239944      -0.00286029       0.00282220
H       -4.59474455      10.27301527      -2.27310208       0.00346399      -0.00353120       0.00156233
H       -4.65298183       8.95220858      -1.11398985       0.00040013       0.00015943      -0.00083006
H       -4.16145271       7.33600855      -2.98354875      -0.00143599       0.00160480       0.00002881
H       -4.20701814       8.66726202      -4.13684952      -0.00000256      -0.00016790       0.00094239
H       -6.08371146       6.83519824      -1.68480990       0.00008777      -0.00092972       0.00030202
H       -8.56067303       6.75773341      -1.58119014       0.00065872      -0.00006659      -0.00285550
H       -6.17959843       9.50977706      -4.87624329       0.00155807       0.00058990      -0.00134009
H       -8.66498068       9.53405149      -4.86701519      -0.00366290      -0.00055380      -0.00143091
C      -12.15267588       7.16977202      -2.16752803      -0.00237045      -0.00388780      -0.00198895
C       -0.42633459      11.29958694       0.30126783       0.00165262      -0.00198226       0.00332287
H       -0.31319704       9.69810235      -1.13037378      -0.00357812       0.00168639       0.00314970
H       -0.52352989       9.16259131       0.51381020      -0.00132548      -0.00223978      -0.00526563
C       -0.96883525      12.49442074      -0.48663590       0.00021464       0.00099501      -0.00217208
H        0.66930388      11.33214573       0.30755592      -0.00290847       0.00328779       0.00176933
H       -0.73259176      11.41466419       1.34812641      -0.00062320       0.00186722       0.00039130
C       -2.10134260      11.73874153      -2.71200873       0.00220025      -0.00044532       0.00078319
H       -2.56414072       9.98256045      -3.85771134       0.00208261      -0.00085219       0.00370983
H       -1.01937222       9.89569013      -3.04920992      -0.00372839       0.00099723      -0.00039749
C       -0.88399937      12.38316738      -2.01545652      -0.00233485       0.00019667      -0.00136248
H       -3.01940416      12.02090465      -2.18807977       0.00431201      -0.00137785      -0.00134009
H       -2.17516671      12.17485885      -3.71458245       0.00088274      -0.00072239       0.00319663
H       -0.78848033      13.39902974      -2.41456371       0.00460292      -0.00243228      -0.00172771
H        0.03327365      11.85880949      -2.30581077      -0.00227669       0.00374108       0.00262157
H       -0.41884221      13.38570250      -0.16382262       0.00011130       0.00020901       0.00082711
H       -2.01114722      12.67676700      -0.20750154       0.00046019       0.00144529      -0.00010161
C      -12.70640686       5.91957036      -2.40260435       0.00035104       0.00459563       0.00124718
C      -14.07885808       5.73979188      -2.23656572       0.00446426      -0.00337126      -0.00157733
C      -14.85771363       6.82425552      -1.82029976      -0.00287319       0.00094445       0.00130298
C      -14.30157924       8.07909506      -1.57651650      -0.00052647       0.00093613      -0.00088834
C      -12.92831965       8.25487873      -1.77729599       0.00195985       0.00310156       0.00053385
H      -12.07153150       5.10185903      -2.71793018       0.00162181      -0.00013550      -0.00145443
C      -14.72634518       4.40395552      -2.48976029      -0.00130395       0.00155105       0.00062940
H      -13.99640828       3.65991502      -2.81195373      -0.00371974      -0.00116252      -0.00010771
H      -15.49808733       4.48995289      -3.26052257      -0.00008172      -0.00178320       0.00026628
H      -15.21863925       4.03712927      -1.58411912      -0.00048944      -0.00019357       0.00001702
C      -15.15424718       9.24146441      -1.13752287       0.00034047      -0.00090187      -0.00034181
H      -12.46554537       9.22155103      -1.62841573       0.00042059      -0.00130268      -0.00145121
H      -15.92218498       6.68292374      -1.68226462       0.00085124      -0.00010858      -0.00018161
H      -14.82199186       9.62485262      -0.16767611      -0.00289344       0.00130099       0.00035625
H      -16.20488216       8.95865534      -1.05589633       0.00032101       0.00022095       0.00023332
H      -15.07068108      10.06781375      -1.84969206      -0.00304070       0.00083003       0.00187161
115
Properties=species:S:1:pos:R:3:forces:R:3 energy=-64863.96978717906 free_energy=-64863.97058030039 pbc="F F F"
C       -0.83489763       9.91975903      -0.20616675       0.00542644       0.00332230       0.00238530
C       -2.03950155      10.22189653      -2.91501306       0.00120420       0.00367912      -0.00028470
N       -2.69141891       9.38411901      -1.85383296      -0.00090531       0.00325443      -0.00676284
C       -2.34820375       9.77345766      -0.44156755       0.00366594      -0.00311298      -0.00561239
C      -10.26426549       8.18209611      -3.20835787      -0.03293526       0.02381223      -0.02543885
O      -10.94886154       8.85219942      -3.93241870       0.02827276      -0.02376951       0.02652980
O      -10.75522857       7.31834940      -2.26928299      -0.00133752      -0.00006808       0.00149655
H       -2.75544751       8.99827892       0.21550667      -0.00058404      -0.00041194       0.00018864
H       -2.88179832      10.69467215      -0.18676174       0.00314422      -0.00327232      -0.00200453
O        8.39723946      19.19295189      -4.89152791       0.00117414      -0.00082888      -0.00074210
C        9.25890323      18.47696637      -5.74914522       0.00027453      -0.00075363      -0.00079685
C        8.80294237      17.04282141      -5.83585722      -0.00085226       0.00053251       0.00085524
O        9.03506875      16.39477570      -4.60595398       0.00105862      -0.00115800       0.00213277
C        8.57499152      20.58755566      -5.01938647       0.00004386       0.00030424      -0.00024173
C        8.63455195      15.04511216      -4.64950828      -0.00019296      -0.00243431       0.00158751
C        9.06220779      14.35457808      -3.37864046       0.00423154      -0.00065386       0.00468075
O       10.47134640      14.33825483      -3.31920214       0.00052387      -0.00290477       0.00543207
C       10.98938559      13.27439412      -2.55357304      -0.00099780      -0.00249955      -0.00023089
C        7.75750388      21.29530269      -3.97133468      -0.00060271      -0.00009195       0.00418940
O        8.44952066      21.20763369      -2.74234368      -0.00421244       0.00407091       0.00563606
C        7.78739202      21.84660934      -1.67507446      -0.00236780       0.00038385       0.00212926
C        6.84740502      20.92118999      -0.93606387       0.00212133      -0.00245170       0.00041336
O        7.60605062      19.92964613      -0.28680481       0.00399292      -0.00315952       0.00376213
C        6.80763099      19.08801296       0.51272902      -0.00020687       0.00093681      -0.00072365
C        7.70544584      18.05938629       1.16061360       0.00881789      -0.00298136      -0.00055025
O        8.63682751      18.65850660       2.04078709       0.00627499      -0.00291673      -0.00051531
C        9.87614216      18.96346402       1.42664652      -0.00751127      -0.00090855      -0.00277214
C       10.92124065      17.92889425       1.76702533      -0.00336623      -0.00675422      -0.00218099
O       10.51852913      16.70327414       1.20281383      -0.00896990      -0.00697217      -0.00226792
C       11.39608109      15.65125352       1.53358502      -0.00105797      -0.00109415      -0.00261546
C       10.86691934      14.37387805       0.93369214       0.00058873       0.00036647       0.00383458
O       11.04211428      14.42213070      -0.46689853       0.00246266       0.00983580       0.00283209
C       10.56643132      13.26118874      -1.10078061       0.00326516       0.00414678       0.00237532
H        8.22099164      17.47142173       0.39298788       0.01138339      -0.00090920      -0.00264752
H       12.40517301      15.84953157       1.14813519      -0.00075081       0.00142142      -0.00345902
H       12.07791219      13.36059171      -2.60888712      -0.00129970       0.00413227      -0.00051814
H        9.09543939      14.53657064      -5.50756147      -0.00005922       0.00161796      -0.00124678
H        6.75702719      20.84850190      -3.89918435      -0.00159302       0.00024291      -0.00189351
H        9.62948849      20.86780493      -4.88767673       0.00083355      -0.00099792       0.00159078
H       10.69875383      12.30970524      -3.00282670      -0.00357015       0.00029236       0.00032522
H       11.45895785      15.53738521       2.62859908      -0.00274274       0.00381346      -0.00352450
H        8.65941953      13.33221656      -3.37671500       0.00402454       0.00214171       0.00093911
H        7.54036274      14.97455737      -4.75502831      -0.00183229       0.00363462      -0.00229908
H        7.09126268      17.37768570       1.75829820      -0.00457539       0.00659675      -0.00040988
H        7.63625122      22.35226674      -4.25620750       0.00140188      -0.00111918       0.00094024
H        8.25582564      20.91010669      -6.02277609      -0.00056905      -0.00022411      -0.00262922
H        7.22514137      22.72423137      -2.03056310       0.00426620      -0.00111866      -0.00259849
H        9.47362885      13.19587227      -1.01697538      -0.00376578       0.00475195      -0.00115740
H        6.30175577      19.67670971       1.28883526      -0.00126432       0.00097802      -0.00074111
H       11.42589414      13.52168839       1.35116864       0.00075707      -0.00005314      -0.00395035
H        9.80677027      14.24724296       1.19302746       0.00025868       0.00221084      -0.00146352
H       10.98918710      12.36291205      -0.62821376       0.00484648      -0.00294099       0.00341500
H        6.13813948      20.45937065      -1.63588418      -0.00252220      -0.00142568      -0.00198261
H        6.04302123      18.58154942      -0.09642822      -0.00254588       0.00463307      -0.00252235
H        6.27189380      21.50967596      -0.20474522       0.00086322      -0.00095449       0.00032520
H        8.65861955      14.88333447      -2.50952278      -0.00375288       0.00016587       0.00213790
H        8.55886239      22.19953192      -0.98337497      -0.00050224      -0.00051604      -0.00415491
H       10.29179392      18.52096170      -5.38121764      -0.00186694       0.00098204       0.00064042
H        9.23744397      18.91233567      -6.76076229       0.00001708       0.00003256       0.00098443
H        9.36829346      16.53977674      -6.63765721       0.00052221       0.00008511       0.00297270
H        7.73626982      17.00957243      -6.09595974      -0.00116110       0.00018884      -0.00085527
H       10.19445198      19.94198808       1.80100919      -0.00592029      -0.00222998      -0.00354623
H        9.76186341      19.03268643       0.34011917      -0.00332992       0.00458583      -0.00723567
H       11.00295215      17.83733265       2.85773396       0.00558184      -0.00926711       0.00564687
H       11.89975985      18.23673558       1.36742390       0.00437605      -0.00276539       0.00269489
H       -2.32861939       8.42953845      -1.95825268      -0.00177088       0.00155182       0.00142635
C       -4.17496538       9.28459928      -2.05181600       0.00329314      -0.00157505      -0.00024122
C       -4.57170066       8.32883162      -3.17466628       0.00121701       0.00200552       0.00043458
N       -6.02335747       8.17980816      -3.28508988      -0.00008719      -0.00410046       0.00342517
C       -6.68598439       7.41476603      -2.37170517       0.00673294       0.00079318      -0.00159301
C       -8.04546830       7.38144670      -2.31696120      -0.01003383      -0.00607351       0.00633837
C       -8.78800715       8.16597789      -3.21806128       0.00440166       0.00313989      -0.00377053
C       -6.73610743       8.93404555      -4.16841903      -0.00389678       0.00215668      -0.00274223
C       -8.09543125       8.94436633      -4.16038957       0.00124598      -0.00376096       0.00382051
H       -4.57622917      10.27900380      -2.27286807       0.00395561      -0.00407452       0.00178730
H       -4.63687195       8.95821873      -1.11383923       0.00045827       0.00017228      -0.00095266
H       -4.14746192       7.34134079      -2.98343302      -0.00167775       0.00192566       0.00004075
H       -4.19045404       8.67274145      -4.13665324      -0.00003462      -0.00020154       0.00111683
H       -6.07073190       6.84378240      -1.68520621      -0.00020542      -0.00086803       0.00011742
H       -8.54780433       6.77123875      -1.58149177       0.00090227       0.00003822      -0.00338798
H       -6.16145896       9.51896831      -4.87628436       0.00162361       0.00053774      -0.00136747
H       -8.64675781       9.54811674      -4.86705037      -0.00405046      -0.00053842      -0.00170319
C      -12.13865269       7.18943755      -2.16776201      -0.00233246      -0.00510047      -0.00244273
C       -0.40528295      11.29876772       0.30023200       0.00182534      -0.00222451       0.00380312
H       -0.29588534       9.69506927      -1.12938918      -0.00405174       0.00191916       0.00355287
H       -0.50745600       9.16247368       0.51564437      -0.00148975      -0.00258580      -0.00595534
C       -0.94674336      12.49437898      -0.48714125       0.00020492       0.00098714      -0.00244834
H        0.69044008      11.32920064       0.30475419      -0.00330468       0.00375055       0.00200822
H       -0.70959136      11.41497711       1.34755636      -0.00066769       0.00209950       0.00038273
C       -2.08121027      11.74043508      -2.71211907       0.00249995      -0.00058579       0.00091457
H       -2.54552347       9.98433089      -3.85730293       0.00239397      -0.00098009       0.00425585
H       -1.00121920       9.89593392      -3.04804456      -0.00416546       0.00111535      -0.00043681
C       -0.86306767      12.38375431      -2.01603500      -0.00274210       0.00048044      -0.00151473
H       -2.99886009      12.02384881      -2.18811393       0.00486391      -0.00154921      -0.00151319
H       -2.15474924      12.17626847      -3.71485645       0.00098479      -0.00079958       0.00357469
H       -0.76744194      13.39984439      -2.41458975       0.00521594      -0.00286146      -0.00194671
H        0.05374426      11.85911612      -2.30737039      -0.00249396       0.00415839       0.00294578
H       -0.39533732      13.38481962      -0.16440516       0.00015790       0.00027243       0.00093376
H       -1.98862240      12.67806260      -0.20724573       0.00054886       0.00163147      -0.00014848
C      -12.69454024       5.94023480      -2.40312019       0.00006967       0.00572727       0.00164261
C      -14.06732114       5.76281747      -2.23722082       0.00550360      -0.00429193      -0.00198102
C      -14.84433031       6.84850719      -1.82076701      -0.00354199       0.00166569       0.00168674
C      -14.28599891       8.10230752      -1.57663753      -0.00041297       0.00075970      -0.00111079
C      -12.91242935       8.27575486      -1.77728613       0.00167445       0.00374044       0.00075504
H      -12.06109969       5.12146408      -2.71853595       0.00197931      -0.00032624      -0.00172208
C      -14.71693136       4.42810561      -2.49090087      -0.00158574       0.00184731       0.00075458
H      -13.98807409       3.68303971      -2.81318817      -0.00421077      -0.00131639      -0.00013098
H      -15.48839560       4.51559234      -3.26177659      -0.00004657      -0.00204681       0.00033654
H      -15.20995712       4.06178645      -1.58545353      -0.00052842      -0.00021133      -0.00002867
C      -15.13650683       9.26617803      -1.13749997       0.00008147      -0.00101001      -0.00031186
H      -12.44802916       9.24159901      -1.62809874       0.00057261      -0.00138845      -0.00161366
H      -15.90906987       6.70901876      -1.68285174       0.00107029      -0.00013974      -0.00022653
H      -14.80350857       9.64874932      -0.16758368      -0.00328122       0.00147095       0.00034931
H      -16.18769590       8.98538122      -1.05597953       0.00061061       0.00030260       0.00024405
H      -15.05125094      10.09245826      -1.84955589      -0.00342773       0.00092755       0.00214521
115
Properties=species:S:1:pos:R:3:forces:R:3 energy=-64863.96958443844 free_energy=-64863.97058030039 pbc="F F F"
C       -0.81714810       9.91929181      -0.20548872       0.00614463       0.00364633       0.00275046
C       -2.02102764      10.22344897      -2.91446786       0.00140163       0.00409740      -0.00032240
N       -2.67443828       9.38696843      -1.85318082      -0.00114263       0.00368379      -0.00752597
C       -2.33074112       9.77585829      -0.44087983       0.00408803      -0.00339821      -0.00628888
C      -10.24864196       8.19875044      -3.20856416      -0.03370231       0.02447942      -0.02607346
O      -10.93213993       8.87015578      -3.93246661       0.02903889      -0.02430643       0.02713250
O      -10.74101298       7.33569861      -2.26958997      -0.00178374      -0.00024952       0.00186984
H       -2.73946129       9.00143086       0.21615150      -0.00069837      -0.00049540       0.00025254
H       -2.86268222      10.69805714      -0.18618985       0.00349239      -0.00366857      -0.00223875
O        8.35754383      19.15033571      -4.88540526       0.00130100      -0.00103672      -0.00086094
C        9.21883115      18.43447157      -5.74353691       0.00027829      -0.00080366      -0.00089116
C        8.76201334      17.00066750      -5.83133218      -0.00102961       0.00052083       0.00094570
O        8.99304226      16.35187358      -4.60162447       0.00123233      -0.00110638       0.00233829
C        8.53546014      20.54495064      -5.01290829       0.00020492       0.00039051      -0.00009271
C        8.59132845      15.00260026      -4.64588451      -0.00035228      -0.00278419       0.00178578
C        9.01617935      14.31157546      -3.37434530       0.00479606      -0.00073463       0.00524378
O       10.42522253      14.29286379      -3.31291123       0.00066034      -0.00323518       0.00605741
C       10.94031692      13.22827677      -2.54623950      -0.00131751      -0.00288257      -0.00036785
C        7.71878111      21.25267526      -3.96418332      -0.00064594      -0.00012421       0.00470920
O        8.41179804      21.16516330      -2.73572122      -0.00473087       0.00459167       0.00617049
C        7.75138238      21.80585104      -1.66838374      -0.00255100       0.00036669       0.00246307
C        6.81046482      20.88257290      -0.92783559       0.00237894      -0.00268201       0.00058240
O        7.56795730      19.89058593      -0.27787730       0.00450605      -0.00367081       0.00428414
C        6.76893662      19.05174056       0.52403383      -0.00030916       0.00112352      -0.00085017
C        7.66565768      18.02236731       1.17220506       0.00974541      -0.00327959      -0.00056446
O        8.59949538      18.62104613       2.05012138       0.00695469      -0.00329723      -0.00070882
C        9.83904306      18.92156967       1.43425111      -0.00825908      -0.00109274      -0.00304736
C       10.88126867      17.88376323       1.77356605      -0.00381148      -0.00738919      -0.00230205
O       10.47419674      16.65929567       1.20989957      -0.00992415      -0.00757953      -0.00243303
C       11.34748680      15.60403244       1.54165249      -0.00109301      -0.00140186      -0.00294033
C       10.81464801      14.32853792       0.94080294       0.00050318       0.00041558       0.00429109
O       10.99237761      14.37594837      -0.45951806       0.00279393       0.01108084       0.00332361
C       10.51514945      13.21598200      -1.09406183       0.00374327       0.00451820       0.00269186
H        8.17877558      17.43226360       0.40464812       0.01276768      -0.00111436      -0.00303928
H       12.35788398      15.79866983       1.15775659      -0.00086529       0.00155108      -0.00383697
H       12.02907728      13.31255246      -2.59990399      -0.00138636       0.00466716      -0.00057086
H        9.05305913      14.49362822      -5.50322537      -0.00003177       0.00178199      -0.00140770
H        6.71840748      20.80583171      -3.89114725      -0.00178339       0.00025385      -0.00209085
H        9.59008077      20.82499988      -4.88177906       0.00085405      -0.00112549       0.00175478
H       10.64879788      12.26399271      -2.99579207      -0.00397859       0.00038985       0.00039510
H       11.40835749      15.48975163       2.63675329      -0.00302342       0.00424710      -0.00400544
H        8.61163117      13.28989459      -3.37283724       0.00445671       0.00230586       0.00106510
H        7.49722996      14.93306441      -4.75306868      -0.00200149       0.00405404      -0.00256466
H        7.05118874      17.34261067       1.77182537      -0.00510684       0.00739855      -0.00048669
H        7.59726697      22.30961104      -4.24908682       0.00158297      -0.00123883       0.00107433
H        8.21576093      20.86783929      -6.01600852      -0.00067241      -0.00021487      -0.00303496
H        7.19016387      22.68406498      -2.02406173       0.00470400      -0.00118005      -0.00294384
H        9.42211371      13.15283152      -1.01185262      -0.00425502       0.00530385      -0.00131212
H        6.26532348      19.64261804       1.29994668      -0.00142033       0.00107919      -0.00090952
H       11.36984910      13.47441868       1.35938811       0.00082471      -0.00004040      -0.00443599
H        9.75361492      14.20571156       1.19834577       0.00042830       0.00245808      -0.00168454
H       10.93535105      12.31685507      -0.62088115       0.00539309      -0.00328028       0.00376771
H        6.10008057      20.42105926      -1.62668149      -0.00288181      -0.00160715      -0.00226854
H        6.00250225      18.54580768      -0.08327169      -0.00278419       0.00520066      -0.00273963
H        6.23628177      21.47280092      -0.19687218       0.00095896      -0.00107345       0.00034890
H        8.61231358      14.84116958      -2.50587166      -0.00421043       0.00021966       0.00241548
H        8.52388936      22.15811891      -0.97748398      -0.00063622      -0.00063216      -0.00467980
H       10.25171741      18.47755301      -5.37551307      -0.00203710       0.00110207       0.00072298
H        9.19770236      18.87059254      -6.75483353       0.00001214       0.00002988       0.00109774
H        9.32740721      16.49768756      -6.63314713       0.00056665       0.00010517       0.00336124
H        7.69544213      16.96827404      -6.09195293      -0.00121707       0.00021835      -0.00094290
H       10.16113833      19.89910366       1.80800867      -0.00657152      -0.00242979      -0.00390269
H        9.72360174      18.99090761       0.34787605      -0.00374974       0.00514359      -0.00809942
H       10.96381164      17.79226842       2.86420539       0.00616827      -0.01038493       0.00614427
H       11.86025548      18.18853498       1.37281592       0.00482094      -0.00309601       0.00298092
H       -2.31319016       8.43176951      -1.95742954      -0.00193451       0.00167675       0.00157793
C       -4.15808045       9.28993251      -2.05151999       0.00368239      -0.00184324      -0.00033220
C       -4.55601351       8.33490651      -3.17458947       0.00133532       0.00231814       0.00055504
N       -6.00785217       8.18838707      -3.28542064       0.00013931      -0.00456230       0.00380014
C       -6.67191871       7.42458999      -2.37205809       0.00745875       0.00075811      -0.00166718
C       -8.03142441       7.39395776      -2.31729422      -0.01108803      -0.00694711       0.00729637
C       -8.77244778       8.17998198      -3.21832111       0.00438172       0.00369278      -0.00437721
C       -6.71910669       8.94421055      -4.16857711      -0.00511777       0.00246079      -0.00314744
C       -8.07841635       8.95719329      -4.16055267       0.00217877      -0.00425105       0.00432344
H       -4.55771270      10.28499497      -2.27263438       0.00441449      -0.00454179       0.00198357
H       -4.62076663       8.96424019      -1.11368693       0.00054750       0.00019120      -0.00107372
H       -4.13348447       7.34668221      -2.98331168      -0.00186585       0.00212403       0.00007701
H       -4.17390378       8.67821902      -4.13645166      -0.00003688      -0.00020837       0.00120311
H       -6.05775918       6.85237181      -1.68560125      -0.00030863      -0.00093336       0.00010277
H       -8.53493026       6.78474178      -1.58179070       0.00101764       0.00010691      -0.00386760
H       -6.14332720       9.52815970      -4.87631345       0.00187398       0.00063236      -0.00155595
H       -8.62852924       9.56218062      -4.86708152      -0.00458837      -0.00055343      -0.00194049
C      -12.12461908       7.20909792      -2.16800202      -0.00272284      -0.00559255      -0.00269705
C       -0.38423427      11.29793376       0.29918551       0.00205384      -0.00241938       0.00423470
H       -0.27859128       9.69200844      -1.12838464      -0.00451705       0.00216403       0.00392450
H       -0.49140901       9.16235885       0.51750021      -0.00164917      -0.00286576      -0.00667936
C       -0.92465170      12.49432570      -0.48765519       0.00027084       0.00098383      -0.00267082
H        0.71156762      11.32623542       0.30193033      -0.00371584       0.00419395       0.00224312
H       -0.68657624      11.41527972       1.34697449      -0.00073442       0.00232824       0.00040841
C       -2.06108383      11.74212165      -2.71223133       0.00273319      -0.00060433       0.00100154
H       -2.52690379       9.98609415      -3.85689631       0.00267852      -0.00110101       0.00478059
H       -0.98307074       9.89617635      -3.04687125      -0.00465327       0.00125448      -0.00047304
C       -0.84214434      12.38434765      -2.01662083      -0.00312084       0.00051126      -0.00170015
H       -2.97832067      12.02678850      -2.18814789       0.00546119      -0.00175263      -0.00171485
H       -2.13434414      12.17767099      -3.71513429       0.00109865      -0.00090902       0.00401063
H       -0.74643001      13.40066548      -2.41461310       0.00582159      -0.00315406      -0.00220521
H        0.07421221      11.85944746      -2.30895499      -0.00278067       0.00462308       0.00330407
H       -0.37182414      13.38391872      -0.16499452       0.00017198       0.00032010       0.00104109
H       -1.96609216      12.67934674      -0.20699068       0.00061318       0.00183793      -0.00018429
C      -12.68266850       5.96090883      -2.40363668      -0.00001218       0.00632647       0.00184969
C      -14.05577245       5.78584765      -2.23787940       0.00641778      -0.00481396      -0.00224511
C      -14.83093055       6.87277541      -1.82123560      -0.00456950       0.00127338       0.00182316
C      -14.27040456       8.12551338      -1.57676676      -0.00068284       0.00154709      -0.00099794
C      -12.89654173       8.29662958      -1.77727933       0.00239029       0.00427085       0.00078000
H      -12.05066305       5.14107757      -2.71914384       0.00221732      -0.00039477      -0.00193588
C      -14.70750764       4.45226752      -2.49204053      -0.00197437       0.00218404       0.00085783
H      -13.97973759       3.70617508      -2.81442278      -0.00465515      -0.00150424      -0.00016050
H      -15.47869454       4.54124243      -3.26303032       0.00003000      -0.00230627       0.00044706
H      -15.20126679       4.08645965      -1.58678679      -0.00054631      -0.00022095      -0.00008869
C      -15.11875973       9.29088837      -1.13747908       0.00033066      -0.00132148      -0.00046212
H      -12.43050219       9.26164739      -1.62778757       0.00053480      -0.00170286      -0.00181301
H      -15.89593963       6.73511999      -1.68344159       0.00147417      -0.00008798      -0.00028040
H      -14.78501668       9.67264125      -0.16749666      -0.00365339       0.00165420       0.00042147
H      -16.17049062       9.01210351      -1.05606656       0.00059656       0.00031701       0.00027933
H      -15.03181063      10.11709572      -1.84942111      -0.00383515       0.00105171       0.00238741
115
Properties=species:S:1:pos:R:3:forces:R:3 energy=-64863.969365478566 free_energy=-64863.97058030039 pbc="F F F"
C       -0.79941106       9.91881521      -0.20480419       0.00682991       0.00405648       0.00304385
C       -2.00255852      10.22499722      -2.91392313       0.00147891       0.00463864      -0.00030403
N       -2.65746885       9.38982334      -1.85252999      -0.00115939       0.00387089      -0.00831132
C       -2.31328706       9.77825690      -0.44019394       0.00453029      -0.00380292      -0.00685451
C      -10.23303431       8.21542297      -3.20879337      -0.02978605       0.02116637      -0.02230182
O      -10.91538855       8.88808754      -3.93249301       0.02591413      -0.02124522       0.02378138
O      -10.72679655       7.35304675      -2.26989149      -0.00249567      -0.00018184       0.00189937
H       -2.72348695       9.00458197       0.21679443      -0.00078713      -0.00051324       0.00024730
H       -2.84356855      10.70143787      -0.18561793       0.00383663      -0.00400148      -0.00247155
O        8.31784949      19.10771280      -4.87927713       0.00141064      -0.00109294      -0.00090989
C        9.17875976      18.39197328      -5.73792437       0.00026206      -0.00087086      -0.00103496
C        8.72108595      16.95851160      -5.82680328      -0.00094387       0.00053382       0.00107037
O        8.95103346      16.30896953      -4.59729540       0.00131050      -0.00120366       0.00253189
C        8.49592938      20.50234522      -5.00642120       0.00028853       0.00026041      -0.00027460
C        8.54811725      14.96008521      -4.64225955      -0.00021452      -0.00309145       0.00190131
C        8.97016345      14.26857581      -3.37005127       0.00513989      -0.00087494       0.00577128
O       10.37910163      14.24747096      -3.30661681       0.00075286      -0.00352502       0.00663038
C       10.89124019      13.18216254      -2.53890729      -0.00140210      -0.00318945      -0.00037836
C        7.68005752      21.21004541      -3.95702768      -0.00083136      -0.00015146       0.00525741
O        8.37407135      21.12268671      -2.72909814      -0.00513323       0.00506596       0.00683145
C        7.71537468      21.76508300      -1.66169368      -0.00286875       0.00050456       0.00269273
C        6.77353474      20.84395079      -0.91960528       0.00251311      -0.00306148       0.00066165
O        7.52987701      19.85152349      -0.26894821       0.00496346      -0.00408912       0.00478083
C        6.73026461      19.01547885       0.53534529      -0.00037546       0.00124639      -0.00089733
C        7.62588835      17.98535779       1.18381339       0.01059878      -0.00363605      -0.00075447
O        8.56218796      18.58358419       2.05945329       0.00765004      -0.00359850      -0.00080245
C        9.80194929      18.87965365       1.44184635      -0.00888458      -0.00094140      -0.00322443
C       10.84127684      17.83860877       1.78010177      -0.00390697      -0.00814086      -0.00253168
O       10.42984009      16.61531250       1.21696956      -0.01067409      -0.00815671      -0.00244039
C       11.29886504      15.55682135       1.54971245      -0.00124890      -0.00149580      -0.00329179
C       10.76235962      14.28322340       0.94790312       0.00063572       0.00041797       0.00475384
O       10.94263551      14.32977827      -0.45214034       0.00310829       0.01225243       0.00370380
C       10.46386436      13.17079028      -1.08734659       0.00408662       0.00498355       0.00295937
H        8.13656859      17.39311014       0.41633598       0.01409052      -0.00130389      -0.00337808
H       12.31055338      15.74782153       1.16737713      -0.00100847       0.00166496      -0.00421190
H       11.98023118      13.26451038      -2.59092185      -0.00155584       0.00517583      -0.00061902
H        9.01069276      14.45067712      -5.49888896      -0.00006770       0.00202291      -0.00145643
H        6.67978658      20.76315603      -3.88310798      -0.00191886       0.00030189      -0.00230533
H        9.55067165      20.78219286      -4.87587750       0.00094907      -0.00121663       0.00195176
H       10.59883051      12.21828575      -2.98875435      -0.00441344       0.00040311       0.00041258
H       11.35772003      15.44214855       2.64489798      -0.00331285       0.00468023      -0.00448517
H        8.56385243      13.24757663      -3.36896417       0.00494755       0.00257826       0.00119312
H        7.45411664      14.89157314      -4.75110884      -0.00228324       0.00446110      -0.00282084
H        7.01113543      17.30756180       1.78537676      -0.00562219       0.00821283      -0.00057072
H        7.55828530      22.26695024      -4.24196001       0.00173605      -0.00133555       0.00118946
H        8.17569529      20.82556696      -6.00923748      -0.00073153      -0.00021835      -0.00328584
H        7.15518824      22.64388965      -2.01756529       0.00519669      -0.00135493      -0.00322216
H        9.37059898      13.10981218      -1.00673845      -0.00467570       0.00584384      -0.00144689
H        6.22892735      19.60853639       1.31106126      -0.00158378       0.00119228      -0.00110514
H       11.31377577      13.42718758       1.36759702       0.00085095      -0.00002681      -0.00491112
H        9.70046167      14.16421901       1.20363975       0.00045690       0.00267970      -0.00187415
H       10.88150332      12.27082098      -0.61355156       0.00596990      -0.00368405       0.00415407
H        6.06203073      20.38273958      -1.61747792      -0.00315784      -0.00173473      -0.00246857
H        5.96200291      18.51008419      -0.07010063      -0.00301151       0.00575800      -0.00294168
H        6.20067595      21.43591810      -0.18900275       0.00109924      -0.00120719       0.00037730
H        8.56601423      14.79900911      -2.50222673      -0.00461518       0.00025254       0.00267808
H        8.48891323      22.11669699      -0.97159560      -0.00069162      -0.00072562      -0.00516914
H       10.21164244      18.43414356      -5.36980742      -0.00221241       0.00121483       0.00079749
H        9.15795844      18.82884688      -6.74890086       0.00001672       0.00003081       0.00122179
H        9.28651898      16.45560070      -6.62863686       0.00058482       0.00014187       0.00374005
H        7.65461968      16.92696886      -6.08793272      -0.00143260       0.00024150      -0.00105786
H       10.12784998      19.85618897       1.81498732      -0.00732765      -0.00287615      -0.00431260
H        9.68534391      18.94911368       0.35562494      -0.00416373       0.00567081      -0.00895834
H       10.92465766      17.74716611       2.87067231       0.00668062      -0.01149262       0.00652968
H       11.82073491      18.14030195       1.37820669       0.00497085      -0.00349516       0.00335023
H       -2.29777046       8.43400297      -1.95660747      -0.00217510       0.00196164       0.00175204
C       -4.14120012       9.29526992      -2.05122355       0.00400668      -0.00199587      -0.00035003
C       -4.54033482       8.34098819      -3.17450704       0.00139999       0.00256586       0.00059134
N       -5.99234953       8.19697089      -3.28574192      -0.00013751      -0.00508003       0.00421314
C       -6.65786907       7.43441669      -2.37240240       0.00981507       0.00088084      -0.00192583
C       -8.01736966       7.40646888      -2.31762355      -0.01354462      -0.00798516       0.00850029
C       -8.75688245       8.19398106      -3.21856989       0.00398606       0.00472409      -0.00557460
C       -6.70211429       8.95437806      -4.16872726      -0.00573974       0.00269482      -0.00343013
C       -8.06139544       8.97002061      -4.16070987       0.00258365      -0.00508570       0.00524163
H       -4.53919622      10.29098981      -2.27240254       0.00485284      -0.00503275       0.00219702
H       -4.60466291       8.97027012      -1.11353137       0.00064278       0.00023292      -0.00122009
H       -4.11951973       7.35203269      -2.98318081      -0.00203408       0.00231643       0.00008276
H       -4.15736852       8.68370005      -4.13624869      -0.00004498      -0.00025060       0.00134268
H       -6.04479026       6.86096849      -1.68599140      -0.00054717      -0.00095655       0.00003438
H       -8.52204934       6.79824326      -1.58208595       0.00122305       0.00024453      -0.00443932
H       -6.12520428       9.53735375      -4.87632886       0.00216633       0.00075057      -0.00178194
H       -8.61029769       9.57623810      -4.86710229      -0.00511167      -0.00049677      -0.00225743
C      -12.11058497       7.22876143      -2.16824430      -0.00262193      -0.00612970      -0.00293506
C       -0.36318642      11.29708870       0.29812787       0.00218930      -0.00277358       0.00463599
H       -0.26131823       9.68891209      -1.12736430      -0.00498679       0.00245096       0.00431732
H       -0.47538011       9.16224973       0.51937074      -0.00181780      -0.00316682      -0.00733499
C       -0.90256169      12.49426111      -0.48817540       0.00034707       0.00100349      -0.00290350
H        0.73268520      11.32325046       0.29908567      -0.00405594       0.00465117       0.00245944
H       -0.66354439      11.41557197       1.34638071      -0.00080931       0.00255994       0.00045856
C       -2.04096534      11.74380800      -2.71234553       0.00302887      -0.00080150       0.00101750
H       -2.50828338       9.98784822      -3.85649031       0.00293983      -0.00120939       0.00525753
H       -0.96493004       9.89641948      -3.04568948      -0.00505777       0.00134709      -0.00051196
C       -0.82123095      12.38494073      -2.01721302      -0.00350148       0.00063898      -0.00189874
H       -2.95778603      12.02972254      -2.18818410       0.00599547      -0.00191928      -0.00187685
H       -2.11395100      12.17906776      -3.71541576       0.00120629      -0.00099135       0.00442772
H       -0.72543491      13.40149112      -2.41463730       0.00639793      -0.00348720      -0.00242955
H        0.09467282      11.85979437      -2.31055770      -0.00303616       0.00506113       0.00364451
H       -0.34831070      13.38300003      -0.16559025       0.00020827       0.00040860       0.00115798
H       -1.94355905      12.68062272      -0.20673694       0.00066497       0.00203723      -0.00020858
C      -12.67079274       5.98159133      -2.40415505       0.00026036       0.00672057       0.00193903
C      -14.04420642       5.80888909      -2.23854155       0.00672479      -0.00570310      -0.00252413
C      -14.81752065       6.89704055      -1.82170938      -0.00514302       0.00184289       0.00214518
C      -14.25480262       8.14872996      -1.57689619      -0.00042954       0.00130234      -0.00124443
C      -12.88063381       8.31750687      -1.77727743       0.00202442       0.00465678       0.00092816
H      -12.04021848       5.16069884      -2.71975855       0.00234366      -0.00031778      -0.00208176
C      -14.69807879       4.47644154      -2.49318176      -0.00199108       0.00260908       0.00098662
H      -13.97139511       3.72932125      -2.81565755      -0.00514603      -0.00166810      -0.00018235
H      -15.46898154       4.56690496      -3.26428261       0.00000988      -0.00254111       0.00048165
H      -15.19256516       4.11115102      -1.58811863      -0.00061703      -0.00024636      -0.00009297
C      -15.10099759       9.31559172      -1.13746341       0.00026548      -0.00113759      -0.00044033
H      -12.41296860       9.28168838      -1.62748353       0.00070948      -0.00173909      -0.00195048
H      -15.88279342       6.76122806      -1.68403450       0.00175997      -0.00011445      -0.00033551
H      -14.76651525       9.69652906      -0.16741082      -0.00407517       0.00178033       0.00035626
H      -16.15327023       9.03881995      -1.05615816       0.00075260       0.00035369       0.00030389
H      -15.01236068      10.14173021      -1.84929054      -0.00424242       0.00104643       0.00272919
115
Properties=species:S:1:pos:R:3:forces:R:3 energy=-64863.96913192137 free_energy=-64863.97058030039 pbc="F F F"
C       -0.78168836       9.91832419      -0.20411282       0.00748321       0.00454312       0.00334207
C       -1.98409721      10.22655103      -2.91337662       0.00169889       0.00485055      -0.00032068
N       -2.64050608       9.39267943      -1.85187985      -0.00132709       0.00426757      -0.00909347
C       -2.29584119       9.78065024      -0.43950730       0.00497336      -0.00397289      -0.00747734
C      -10.21742347       8.23209894      -3.20902452      -0.02510512       0.01700512      -0.01765338
O      -10.89862037       8.90601313      -3.93251218       0.02202109      -0.01744281       0.01964591
O      -10.71257449       7.37039423      -2.27019147      -0.00331315      -0.00002363       0.00182661
H       -2.70752450       9.00773401       0.21743120      -0.00093533      -0.00064755       0.00034553
H       -2.82445849      10.70481484      -0.18504398       0.00423916      -0.00442675      -0.00272502
O        8.27815434      19.06508462      -4.87314274       0.00161418      -0.00114715      -0.00107551
C        9.13868979      18.34947236      -5.73231119       0.00019949      -0.00093436      -0.00109742
C        8.68016729      16.91634965      -5.82227316      -0.00109553       0.00069439       0.00111638
O        8.90905082      16.26605944      -4.59297481       0.00139265      -0.00145537       0.00278807
C        8.45639897      20.45973340      -4.99993312       0.00025142       0.00019295      -0.00016993
C        8.50492619      14.91756324      -4.63863918      -0.00029024      -0.00325596       0.00210211
C        8.92415373      14.22557808      -3.36576110       0.00568947      -0.00104755       0.00628757
O       10.33298341      14.20207898      -3.30032053       0.00083232      -0.00389734       0.00726120
C       10.84216002      13.13604907      -2.53157436      -0.00175522      -0.00334485      -0.00044261
C        7.64133310      21.16740707      -3.94986557      -0.00087732      -0.00015614       0.00567828
O        8.33634507      21.08020195      -2.72246918      -0.00557182       0.00558936       0.00740454
C        7.67936824      21.72431215      -1.65500489      -0.00318004       0.00025354       0.00301582
C        6.73661041      20.80532103      -0.91137737       0.00281635      -0.00346738       0.00074780
O        7.49180996      19.81245727      -0.26001991       0.00531292      -0.00453770       0.00531673
C        6.69161614      18.97922420       0.54666932      -0.00038691       0.00147170      -0.00106606
C        7.58613973      17.94835595       1.19544073       0.01134784      -0.00372152      -0.00085339
O        8.52490458      18.54613069       2.06878898       0.00841106      -0.00389490      -0.00087938
C        9.76486268      18.83772790       1.44943833      -0.00957989      -0.00143012      -0.00359420
C       10.80127210      17.79343923       1.78663119      -0.00434184      -0.00921959      -0.00273754
O       10.38546190      16.57132016       1.22402717      -0.01132438      -0.00837946      -0.00235186
C       11.25021458      15.50962305       1.55776274      -0.00130499      -0.00149236      -0.00356028
C       10.71005894      14.23793142       0.95499220       0.00060403       0.00053043       0.00520783
O       10.89288602      14.28362223      -0.44476553       0.00340322       0.01335186       0.00395950
C       10.41257263      13.12561184      -1.08063578       0.00447042       0.00549614       0.00325619
H        8.09437273      17.35396394       0.42806248       0.01548926      -0.00159066      -0.00382874
H       12.26318274      15.69698685       1.17699583      -0.00125096       0.00174856      -0.00455235
H       11.93137208      13.21646668      -2.58193949      -0.00157622       0.00568516      -0.00066340
H        8.96833674      14.40771406      -5.49455108      -0.00005365       0.00221444      -0.00158133
H        6.64116540      20.72048121      -3.87506378      -0.00209680       0.00030800      -0.00250141
H        9.51125927      20.73938025      -4.86997009       0.00107606      -0.00132040       0.00212954
H       10.54885283      12.17258550      -2.98171542      -0.00483649       0.00037457       0.00041514
H       11.30704431      15.39457535       2.65303343      -0.00358956       0.00509145      -0.00501701
H        8.51608341      13.20526435      -3.36509646       0.00540915       0.00283541       0.00131792
H        7.41102166      14.85008567      -4.74915029      -0.00244492       0.00487138      -0.00309169
H        6.97110366      17.27254402       1.79895439      -0.00616127       0.00893584      -0.00058306
H        7.51930384      22.22428757      -4.23482853       0.00190996      -0.00149362       0.00132811
H        8.13562906      20.78328958      -6.00246157      -0.00081194      -0.00022723      -0.00360990
H        7.12021465      22.60369840      -2.01107216       0.00556672      -0.00129390      -0.00359171
H        9.31908321      13.06681068      -1.00163100      -0.00505364       0.00637112      -0.00159124
H        6.19256561      19.57447039       1.32217685      -0.00173198       0.00125760      -0.00130012
H       11.25767436      13.37999902       1.37579369       0.00095565      -0.00015495      -0.00531876
H        9.64730636      14.12276047       1.20891269       0.00054607       0.00288772      -0.00207555
H       10.82764493      12.22480810      -0.60622480       0.00652121      -0.00410878       0.00454715
H        6.02399018      20.34441143      -1.60827405      -0.00342479      -0.00184192      -0.00267468
H        5.92152430      18.47437728      -0.05690871      -0.00325040       0.00630329      -0.00313515
H        6.16508008      21.39902584      -0.18113940       0.00118314      -0.00132078       0.00045601
H        8.51972375      14.75685396      -2.49858853      -0.00504519       0.00030970       0.00295471
H        8.45393477      22.07526755      -0.96570875      -0.00070193      -0.00078328      -0.00561433
H       10.17156896      18.39073628      -5.36410407      -0.00238272       0.00132771       0.00087879
H        9.11821118      18.78710004      -6.74296329       0.00001173       0.00003148       0.00130901
H        9.24562811      16.41351983      -6.62413683       0.00066059       0.00010732       0.00406638
H        7.61379927      16.88566054      -6.08390068      -0.00148970       0.00025988      -0.00112796
H       10.09458514      19.81323480       1.82194316      -0.00799641      -0.00284198      -0.00452797
H        9.64708294      18.90730125       0.36337267      -0.00454789       0.00625080      -0.00982251
H       10.88548879      17.70202492       2.87713122       0.00717568      -0.01256213       0.00686578
H       11.78118855      18.09203723       1.38359645       0.00530410      -0.00382993       0.00362700
H       -2.28236272       8.43624411      -1.95578628      -0.00234960       0.00209068       0.00187997
C       -4.12432538       9.30061491      -2.05092532       0.00438841      -0.00225710      -0.00042347
C       -4.52466524       8.34707520      -3.17442078       0.00148940       0.00278682       0.00067431
N       -5.97685755       8.20555870      -3.28605310       0.00016892      -0.00550178       0.00456484
C       -6.64380636       7.44424766      -2.37273772       0.01024658       0.00105839      -0.00226858
C       -8.00332550       7.41898072      -2.31794489      -0.01432115      -0.00881149       0.00942071
C       -8.74131512       8.20797734      -3.21881284       0.00341456       0.00569160      -0.00664080
C       -6.68512128       8.96454864      -4.16886635      -0.00701964       0.00288090      -0.00366812
C       -8.04437833       8.98284506      -4.16085506       0.00356054      -0.00581548       0.00600612
H       -4.52068090      10.29698833      -2.27217119       0.00527745      -0.00548335       0.00241632
H       -4.58856016       8.97630995      -1.11337278       0.00071647       0.00028974      -0.00135682
H       -4.10556164       7.35739120      -2.98304395      -0.00223725       0.00257503       0.00006554
H       -4.14084402       8.68918374      -4.13604196      -0.00007487      -0.00030561       0.00149533
H       -6.03182941       6.86957197      -1.68637374      -0.00054369      -0.00112680       0.00014728
H       -8.50916157       6.81174765      -1.58237958       0.00117499       0.00016449      -0.00474041
H       -6.10708971       9.54655334      -4.87633174       0.00251976       0.00089567      -0.00203940
H       -8.59206287       9.59029006      -4.86711105      -0.00568418      -0.00040890      -0.00259871
C      -12.09654442       7.24842445      -2.16849106      -0.00250876      -0.00638028      -0.00306779
C       -0.34214208      11.29622623       0.29705296       0.00240999      -0.00311646       0.00510560
H       -0.24406874       9.68577080      -1.12632617      -0.00544171       0.00272153       0.00475422
H       -0.45937830       9.16214526       0.52126817      -0.00194519      -0.00347921      -0.00799957
C       -0.88047297      12.49418497      -0.48870571       0.00043831       0.00092393      -0.00312198
H        0.75379434      11.32024316       0.29622234      -0.00445034       0.00509165       0.00261534
H       -0.64049609      11.41585145       1.34577083      -0.00091678       0.00278520       0.00048413
C       -2.02085453      11.74549022      -2.71246551       0.00320430      -0.00086273       0.00107696
H       -2.48966386       9.98959473      -3.85608476       0.00322078      -0.00127950       0.00576588
H       -0.94679529       9.89666283      -3.04449436      -0.00556790       0.00150183      -0.00055574
C       -0.80033097      12.38553832      -2.01781461      -0.00378528       0.00068570      -0.00210669
H       -2.93725782      12.03265289      -2.18822554       0.00653724      -0.00209029      -0.00204755
H       -2.09357295      12.18045461      -3.71570414       0.00133395      -0.00105303       0.00484151
H       -0.70446950      13.40232403      -2.41465914       0.00697299      -0.00371814      -0.00269786
H        0.11512473      11.86016436      -2.31218502      -0.00332667       0.00552104       0.00399513
H       -0.32478883      13.38206260      -0.16619276       0.00019802       0.00047025       0.00126102
H       -1.92102336      12.68188693      -0.20648674       0.00072580       0.00227876      -0.00021484
C      -12.65890926       6.00228272      -2.40467678       0.00061792       0.00682801       0.00194614
C      -14.03262676       5.83193540      -2.23920768       0.00683415      -0.00628582      -0.00269418
C      -14.80409918       6.92131247      -1.82218626      -0.00538127       0.00217764       0.00234966
C      -14.23918406       8.17194700      -1.57703157      -0.00046896       0.00129410      -0.00138580
C      -12.86471986       8.33838647      -1.77727971       0.00201351       0.00476593       0.00094467
H      -12.02976663       5.18032807      -2.72037694       0.00240631      -0.00015045      -0.00219315
C      -14.68864008       4.50063005      -2.49432238      -0.00198284       0.00288527       0.00106045
H      -13.96304862       3.75247793      -2.81689252      -0.00565786      -0.00179667      -0.00018837
H      -15.45925588       4.59258024      -3.26553369      -0.00001204      -0.00275857       0.00051405
H      -15.18385212       4.13586026      -1.58945019      -0.00068909      -0.00026601      -0.00008167
C      -15.08321927       9.34029534      -1.13745237       0.00004854      -0.00132319      -0.00042735
H      -12.39542456       9.30172521      -1.62718688       0.00087310      -0.00170323      -0.00206103
H      -15.86962645       6.78734300      -1.68463156       0.00188659      -0.00014351      -0.00036429
H      -14.74800525       9.72041116      -0.16732989      -0.00443103       0.00197220       0.00040578
H      -16.13603230       9.06553030      -1.05625368       0.00100736       0.00043947       0.00030953
H      -14.99290031      10.16635701      -1.84916161      -0.00462465       0.00118910       0.00295355
115
Properties=species:S:1:pos:R:3:forces:R:3 energy=-64863.96887403529 free_energy=-64863.97058030039 pbc="F F F"
C       -0.76398191       9.91781935      -0.20341129       0.00816475       0.00509482       0.00366749
C       -1.96564002      10.22809932      -2.91282618       0.00187708       0.00523662      -0.00038694
N       -2.62355267       9.39553808      -1.85122994      -0.00135052       0.00453945      -0.00990605
C       -2.27840357       9.78304330      -0.43882247       0.00537721      -0.00447449      -0.00792848
C      -10.20180871       8.24877126      -3.20925104      -0.02006954       0.01287267      -0.01310062
O      -10.88183985       8.92393573      -3.93253266       0.01801304      -0.01360163       0.01550261
O      -10.69834896       7.38774087      -2.27049071      -0.00417214       0.00014519       0.00179217
H       -2.69157690       9.01088126       0.21806392      -0.00102332      -0.00061233       0.00032780
H       -2.80534612      10.70818586      -0.18446643       0.00454217      -0.00471245      -0.00295526
O        8.23846173      19.02245101      -4.86700715       0.00169919      -0.00132726      -0.00111805
C        9.09861923      18.30697204      -5.72669554       0.00024456      -0.00114328      -0.00131522
C        8.63925395      16.87418707      -5.81774471      -0.00110027       0.00070953       0.00119478
O        8.86709284      16.22313927      -4.58866255       0.00150175      -0.00141245       0.00300574
C        8.41686665      20.41711117      -4.99344012       0.00026866       0.00052232      -0.00019068
C        8.46174828      14.87504306      -4.63501797      -0.00015938      -0.00366068       0.00224712
C        8.87815668      14.18258551      -3.36147055       0.00596136      -0.00115067       0.00680089
O       10.28686477      14.15668743      -3.29401743       0.00093707      -0.00415750       0.00780518
C       10.79306816      13.08994389      -2.52424060      -0.00166648      -0.00369200      -0.00046105
C        7.60260743      21.12476939      -3.94270012      -0.00089240      -0.00032249       0.00611302
O        8.29861821      21.03771463      -2.71583774      -0.00600052       0.00604576       0.00793403
C        7.64336341      21.68352749      -1.64831628      -0.00350452       0.00032221       0.00332834
C        6.69969635      20.76668625      -0.90314908       0.00297183      -0.00408888       0.00085628
O        7.45375491      19.77338526      -0.25108786       0.00566810      -0.00483322       0.00573200
C        6.65299325      18.94297741       0.55800193      -0.00050999       0.00171137      -0.00118269
C        7.54641077      17.91137293       1.20708333       0.01214787      -0.00416291      -0.00095219
O        8.48764462      18.50868175       2.07813048       0.00906877      -0.00423299      -0.00097090
C        9.72777900      18.79577875       1.45702629      -0.01001684      -0.00123916      -0.00379993
C       10.76124941      17.74824055       1.79315345      -0.00477529      -0.00999045      -0.00289619
O       10.34106548      16.52732980       1.23107737      -0.01197954      -0.00905073      -0.00238311
C       11.20153671      15.46244147       1.56580352      -0.00163484      -0.00145753      -0.00383298
C       10.65774306      14.19266480       0.96207257       0.00060128       0.00068754       0.00553205
O       10.84312756      14.23748078      -0.43739770       0.00365313       0.01429515       0.00430892
C       10.36127593      13.08044756      -1.07392764       0.00473652       0.00606615       0.00355134
H        8.05219752      17.31482467       0.43981962       0.01679578      -0.00176213      -0.00417723
H       12.21576305      15.64616382       1.18660965      -0.00128868       0.00187647      -0.00496060
H       11.88250330      13.16842303      -2.57295453      -0.00188708       0.00618211      -0.00070048
H        8.92599215      14.36473911      -5.49020862      -0.00008045       0.00242159      -0.00167543
H        6.60254268      20.67780287      -3.86701685      -0.00225309       0.00035089      -0.00269232
H        9.47184646      20.69656110      -4.86405696       0.00110178      -0.00145664       0.00228870
H       10.49886260      12.12689207      -2.97467568      -0.00526008       0.00039785       0.00042833
H       11.25633396      15.34703189       2.66115402      -0.00384759       0.00549843      -0.00544340
H        8.46832425      13.16296148      -3.36122991       0.00588371       0.00309298       0.00143803
H        7.36794760      14.80860327      -4.74719234      -0.00272832       0.00527040      -0.00334713
H        6.93109693      17.23754257       1.81254514      -0.00665697       0.00977369      -0.00063202
H        7.48032439      22.18162061      -4.22768898       0.00208205      -0.00164039       0.00138704
H        8.09556040      20.74100477      -5.99568393      -0.00084236      -0.00028310      -0.00379590
H        7.08524049      22.56349748      -2.00458105       0.00600463      -0.00137812      -0.00389384
H        9.26756457      13.02382521      -0.99653084      -0.00532284       0.00689320      -0.00171413
H        6.15623985      19.54041510       1.33329466      -0.00188878       0.00134769      -0.00148486
H       11.20154742      13.33285060       1.38398063       0.00102933      -0.00025575      -0.00574204
H        9.59415039      14.08133436       1.21416544       0.00064636       0.00309438      -0.00226294
H       10.77377662      12.17881322      -0.59889944       0.00705530      -0.00447392       0.00491645
H        5.98595933      20.30607323      -1.59907121      -0.00360993      -0.00187568      -0.00277054
H        5.88106641      18.43868548      -0.04369431      -0.00348082       0.00682665      -0.00334916
H        6.12949402      21.36212172      -0.17327658       0.00131166      -0.00146306       0.00047353
H        8.47344116      14.71470716      -2.49495357      -0.00542303       0.00034336       0.00319145
H        8.41895610      22.03382996      -0.95982432      -0.00073113      -0.00086888      -0.00606213
H       10.13149674      18.34732880      -5.35840299      -0.00257044       0.00145935       0.00095558
H        9.07846169      18.74535128      -6.73702686       0.00000658       0.00003789       0.00145971
H        9.20473708      16.37143857      -6.61964794       0.00068760       0.00014595       0.00444141
H        7.57298375      16.84434600      -6.07985499      -0.00163829       0.00028719      -0.00122008
H       10.06134345      19.77025342       1.82888451      -0.00879116      -0.00332348      -0.00488570
H        9.60881923      18.86547674       0.37111742      -0.00491443       0.00677533      -0.01064594
H       10.84630605      17.65684327       2.88357927       0.00765861      -0.01359305       0.00729173
H       11.74161259      18.04374282       1.38898180       0.00573111      -0.00413939       0.00387685
H       -2.26696519       8.43848757      -1.95496877      -0.00255901       0.00229083       0.00203818
C       -4.10745196       9.30596653      -2.05062564       0.00462906      -0.00243137      -0.00050876
C       -4.50900548       8.35316857      -3.17432928       0.00164741       0.00302541       0.00069553
N       -5.96136556       8.21415183      -3.28635425      -0.00025296      -0.00587478       0.00483902
C       -6.62975744       7.45408341      -2.37306687       0.01191491       0.00114323      -0.00247386
C       -7.98927359       7.43149074      -2.31825815      -0.01609734      -0.00937171       0.01004587
C       -8.72574569       8.22197371      -3.21905192       0.00297873       0.00636305      -0.00736604
C       -6.66814693       8.97472081      -4.16899447      -0.00655188       0.00309385      -0.00394522
C       -8.02735140       8.99566361      -4.16098869       0.00313208      -0.00625925       0.00648241
H       -4.50216386      10.30299303      -2.27193976       0.00570675      -0.00598537       0.00264631
H       -4.57245675       8.98236011      -1.11321184       0.00077842       0.00034504      -0.00147983
H       -4.09161411       7.36276008      -2.98290148      -0.00242894       0.00279882       0.00005244
H       -4.12433292       8.69466994      -4.13583392      -0.00011963      -0.00036431       0.00168270
H       -6.01887217       6.87818217      -1.68674780      -0.00071451      -0.00116770       0.00009950
H       -8.49626974       6.82525165      -1.58267054       0.00116059       0.00005422      -0.00500032
H       -6.08897813       9.55575795      -4.87632155       0.00262992       0.00088966      -0.00212037
H       -8.57382674       9.60433838      -4.86711250      -0.00602947      -0.00051341      -0.00272148
C      -12.08249557       7.26809300      -2.16874048      -0.00245731      -0.00696123      -0.00325138
C       -0.32109880      11.29534586       0.29596450       0.00266471      -0.00351039       0.00551143
H       -0.22683851       9.68257982      -1.12526053      -0.00587375       0.00299952       0.00514988
H       -0.44340993       9.16205086       0.52319920      -0.00205465      -0.00385759      -0.00862175
C       -0.85837957      12.49409177      -0.48924917       0.00048068       0.00101800      -0.00330983
H        0.77489605      11.31720918       0.29333716      -0.00487013       0.00551837       0.00278245
H       -0.61743926      11.41612112       1.34514406      -0.00100080       0.00300065       0.00051213
C       -2.00075048      11.74716900      -2.71259077       0.00341477      -0.00093015       0.00117166
H       -2.47104409       9.99133628      -3.85567728       0.00349867      -0.00138440       0.00625545
H       -0.92866780       9.89690193      -3.04328748      -0.00601543       0.00162884      -0.00061172
C       -0.77943997      12.38614562      -2.01843061      -0.00413840       0.00059136      -0.00227474
H       -2.91673282      12.03557723      -2.18826793       0.00706665      -0.00226498      -0.00221243
H       -2.07321053      12.18183612      -3.71599757       0.00145101      -0.00114564       0.00522091
H       -0.68354833      13.40317635      -2.41467716       0.00757889      -0.00392770      -0.00297314
H        0.13557374      11.86057288      -2.31384697      -0.00362268       0.00599923       0.00432405
H       -0.30125720      13.38110079      -0.16680620       0.00019217       0.00051606       0.00136559
H       -1.89847804      12.68313803      -0.20623961       0.00080239       0.00249699      -0.00024165
C      -12.64701466       6.02297688      -2.40520298       0.00069853       0.00726429       0.00207602
C      -14.02103898       5.85499109      -2.23987639       0.00734646      -0.00702002      -0.00297479
C      -14.79065879       6.94559086      -1.82266752      -0.00598973       0.00246947       0.00260490
C      -14.22355711       8.19516561      -1.57717130      -0.00019299       0.00134597      -0.00155263
C      -12.84879580       8.35926441      -1.77728664       0.00189417       0.00512934       0.00103694
H      -12.01930912       5.19996710      -2.72099989       0.00255449      -0.00010848      -0.00234543
C      -14.67918925       4.52482985      -2.49546400      -0.00207121       0.00321420       0.00119776
H      -13.95469691       3.77564494      -2.81812763      -0.00614850      -0.00192851      -0.00020270
H      -15.44952027       4.61826812      -3.26678374      -0.00001307      -0.00298440       0.00055163
H      -15.17512957       4.16058729      -1.59078024      -0.00073397      -0.00028222      -0.00011193
C      -15.06542970       9.36499356      -1.13744460      -0.00003608      -0.00132767      -0.00043895
H      -12.37787092       9.32176083      -1.62689568       0.00097060      -0.00179537      -0.00218819
H      -15.85644089       6.81346475      -1.68523179       0.00210340      -0.00016688      -0.00040825
H      -14.72948579       9.74428855      -0.16725221      -0.00479544       0.00213782       0.00042760
H      -16.11877537       9.09223613      -1.05635430       0.00110873       0.00047081       0.00033917
H      -14.97343040      10.19097850      -1.84903531      -0.00499529       0.00127104       0.00321317
115
Properties=species:S:1:pos:R:3:forces:R:3 energy=-64863.96859182034 free_energy=-64863.97058030039 pbc="F F F"
C       -0.74628578       9.91730468      -0.20270225       0.00877163       0.00527834       0.00403429
C       -1.94718698      10.22964223      -2.91227542       0.00207693       0.00569646      -0.00041115
N       -2.60660247       9.39839329      -1.85058250      -0.00163629       0.00521651      -0.01053988
C       -2.26097350       9.78543020      -0.43813565       0.00587064      -0.00471250      -0.00853364
C      -10.18617440       8.26543237      -3.20946543      -0.01730502       0.01042840      -0.01033276
O      -10.86505635       8.94186362      -3.93255939       0.01588203      -0.01138938       0.01311995
O      -10.68412426       7.40508746      -2.27079011      -0.00461425       0.00026803       0.00182538
H       -2.67564478       9.01403348       0.21869453      -0.00113126      -0.00068984       0.00040205
H       -2.78623229      10.71155752      -0.18389075       0.00487368      -0.00508961      -0.00321309
O        8.19876721      18.97981255      -4.86086555       0.00183607      -0.00152544      -0.00122561
C        9.05854807      18.26446424      -5.72107934       0.00044219      -0.00101645      -0.00128544
C        8.59834685      16.83202291      -5.81321104      -0.00128993       0.00063252       0.00136337
O        8.82514845      16.18021963      -4.58434534       0.00158576      -0.00151199       0.00320721
C        8.37733290      20.37448780      -4.98694109       0.00029875       0.00048711      -0.00023221
C        8.41858638      14.83252067      -4.63139369      -0.00031403      -0.00390744       0.00253804
C        8.83216390      14.13959604      -3.35717820       0.00645351      -0.00116670       0.00736821
O       10.24074857      14.11129935      -3.28770864       0.00100718      -0.00454477       0.00840133
C       10.74397281      13.04383983      -2.51690426      -0.00204563      -0.00383287      -0.00050975
C        7.56388165      21.08212161      -3.93553098      -0.00098410      -0.00005263       0.00650996
O        8.26088837      20.99522539      -2.70920449      -0.00637809       0.00645257       0.00855637
C        7.60735552      21.64273796      -1.64162610      -0.00375324       0.00027394       0.00363192
C        6.66278856      20.72804173      -0.89491826       0.00320074      -0.00460267       0.00084585
O        7.41570673      19.73431337      -0.24215482       0.00614703      -0.00520051       0.00618523
C        6.61439285      18.90674186       0.56934111      -0.00058803       0.00179303      -0.00129198
C        7.50670533      17.87439153       1.21873081       0.01301223      -0.00420848      -0.00132709
O        8.45041061      18.47122759       2.08746454       0.00959244      -0.00455990      -0.00091991
C        9.69070251      18.75381297       1.46460821      -0.01048792      -0.00149360      -0.00418644
C       10.72120696      17.70302017       1.79967091      -0.00505793      -0.01087612      -0.00324441
O       10.29665761      16.48333189       1.23811418      -0.01282062      -0.00943852      -0.00238756
C       11.15283033      15.41527148       1.57383638      -0.00171768      -0.00143732      -0.00417753
C       10.60541190      14.14742118       0.96914143       0.00076052       0.00102379       0.00589120
O       10.79336023      14.19135406      -0.43003277       0.00385573       0.01518434       0.00459715
C       10.30996933      13.03529848      -1.06722162       0.00530683       0.00652809       0.00377294
H        8.01004382      17.27570225       0.45158609       0.01805654      -0.00199610      -0.00456232
H       12.16830556      15.59534998       1.19622290      -0.00144398       0.00194906      -0.00532644
H       11.83361662      13.12037979      -2.56396792      -0.00187776       0.00667747      -0.00072958
H        8.88365998      14.32176325      -5.48585687      -0.00004375       0.00257380      -0.00187420
H        6.56391932      20.63512624      -3.85896864      -0.00246326       0.00032148      -0.00286771
H        9.43243042      20.65373908      -4.85814023       0.00122317      -0.00154629       0.00247213
H       10.44886193      12.08120478      -2.96763316      -0.00567217       0.00038948       0.00042732
H       11.20559067      15.29951804       2.66926336      -0.00410780       0.00586826      -0.00579791
H        8.42057388      13.12066582      -3.35736423       0.00631425       0.00327967       0.00154989
H        7.32488737      14.76712241      -4.74523138      -0.00282996       0.00567872      -0.00361276
H        6.89112109      17.20255433       1.82613126      -0.00726820       0.01042554      -0.00049432
H        7.44134952      22.13894989      -4.22055527       0.00225149      -0.00193039       0.00150119
H        8.05549239      20.69871325      -5.98889882      -0.00091764      -0.00027083      -0.00407293
H        7.05026319      22.52328785      -1.99808913       0.00641125      -0.00143838      -0.00419741
H        9.21604905      12.98085518      -0.99143563      -0.00576763       0.00743682      -0.00183343
H        6.11995204      19.50636807       1.34441394      -0.00206707       0.00143251      -0.00162429
H       11.14539391      13.28574330       1.39215662       0.00112121      -0.00044381      -0.00613899
H        9.54099848      14.03994142       1.21939795       0.00058925       0.00325556      -0.00241620
H       10.71989732      12.13284000      -0.59157672       0.00756337      -0.00481875       0.00529300
H        5.94794141      20.26773105      -1.58986595      -0.00388381      -0.00194462      -0.00292198
H        5.84062617      18.40301321      -0.03046367      -0.00370423       0.00736508      -0.00355386
H        6.09391687      21.32520601      -0.16541819       0.00136220      -0.00154395       0.00057650
H        8.42716688      14.67256424      -2.49131540      -0.00581013       0.00037303       0.00337476
H        8.38397605      21.99238399      -0.95394051      -0.00079370      -0.00093481      -0.00651169
H       10.09142532      18.30392304      -5.35269955      -0.00286433       0.00154895       0.00096439
H        9.03870856      18.70359845      -6.73108322      -0.00000122       0.00005411       0.00151105
H        9.16384545      16.32935769      -6.61515241       0.00077061       0.00013052       0.00471885
H        7.53217212      16.80302751      -6.07579567      -0.00173569       0.00029536      -0.00131273
H       10.02811652      19.72723184       1.83580847      -0.00950207      -0.00350656      -0.00510586
H        9.57055767      18.82363602       0.37885782      -0.00524919       0.00733882      -0.01148676
H       10.80710491      17.61162566       2.89001671       0.00810619      -0.01461839       0.00782897
H       11.70200959      17.99541373       1.39436519       0.00617266      -0.00440064       0.00414191
H       -2.25158189       8.44073701      -1.95415174      -0.00263547       0.00217101       0.00214736
C       -4.09058273       9.31132502      -2.05032427       0.00498775      -0.00278724      -0.00060296
C       -4.49335379       8.35926787      -3.17423281       0.00171244       0.00330412       0.00071949
N       -5.94588082       8.22275480      -3.28664799      -0.00058007      -0.00653106       0.00544751
C       -6.61571292       7.46392174      -2.37338599       0.01373111       0.00150853      -0.00302019
C       -7.97521960       7.44400407      -2.31857033      -0.01793899      -0.01030906       0.01116679
C       -8.71017283       8.23596569      -3.21927966       0.00272089       0.00734803      -0.00852417
C       -6.65117620       8.98489515      -4.16911181      -0.00613308       0.00346459      -0.00439309
C       -8.01032003       9.00848346      -4.16111809       0.00249073      -0.00696966       0.00729196
H       -4.48364521      10.30899893      -2.27170558       0.00610952      -0.00636925       0.00285213
H       -4.55635479       8.98841994      -1.11304872       0.00084294       0.00040791      -0.00159563
H       -4.07767813       7.36813832      -2.98275302      -0.00262432       0.00301611       0.00003580
H       -4.10783543       8.70015880      -4.13562175      -0.00014835      -0.00042438       0.00185025
H       -6.00592038       6.88680094      -1.68711542      -0.00083485      -0.00127824       0.00012863
H       -8.48337618       6.83875337      -1.58295683       0.00125530       0.00009437      -0.00544850
H       -6.07087337       9.56496665      -4.87629798       0.00275713       0.00087126      -0.00219380
H       -8.55558869       9.61838036      -4.86710494      -0.00641112      -0.00054202      -0.00292579
C      -12.06843798       7.28776306      -2.16899180      -0.00272779      -0.00757295      -0.00349025
C       -0.30006068      11.29444658       0.29486062       0.00292650      -0.00375116       0.00591872
H       -0.20962433       9.67934673      -1.12417501      -0.00633317       0.00333396       0.00556736
H       -0.42746314       9.16195599       0.52515361      -0.00220489      -0.00406427      -0.00933819
C       -0.83628526      12.49398717      -0.48980331       0.00045902       0.00095250      -0.00351189
H        0.79598539      11.31415211       0.29043030      -0.00527191       0.00594946       0.00296239
H       -0.59438053      11.41637837       1.34449781      -0.00105755       0.00320797       0.00055860
C       -1.98065169      11.74884487      -2.71271871       0.00363209      -0.00116696       0.00130355
H       -2.45242611       9.99307099      -3.85526731       0.00375665      -0.00149028       0.00668407
H       -0.91054882       9.89713512      -3.04207341      -0.00641462       0.00177057      -0.00067238
C       -0.75855834      12.38675849      -2.01905621      -0.00448823       0.00063008      -0.00247750
H       -2.89620977      12.03849031      -2.18830610       0.00757262      -0.00241504      -0.00239143
H       -2.05286048      12.18321057      -3.71629360       0.00154801      -0.00121535       0.00557062
H       -0.66265462      13.40404353      -2.41469433       0.00813874      -0.00419882      -0.00321039
H        0.15602026      11.86101745      -2.31553710      -0.00387884       0.00639609       0.00464766
H       -0.27772360      13.38011750      -0.16742529       0.00027428       0.00065231       0.00149626
H       -1.87592616      12.68438368      -0.20599578       0.00086149       0.00269348      -0.00026336
C      -12.63511259       6.04367537      -2.40573334       0.00079471       0.00791103       0.00227351
C      -14.00943937       5.87805573      -2.24054751       0.00783810      -0.00785176      -0.00328076
C      -14.77720268       6.96987783      -1.82315231      -0.00675666       0.00245366       0.00280774
C      -14.20790890       8.21837977      -1.57731864      -0.00072390       0.00194184      -0.00145686
C      -12.83286971       8.38014134      -1.77729798       0.00249061       0.00555142       0.00104260
H      -12.00884620       5.21961596      -2.72162583       0.00275572      -0.00016262      -0.00253213
C      -14.66972876       4.54904107      -2.49660586      -0.00220174       0.00367393       0.00132007
H      -13.94634181       3.79882293      -2.81936247      -0.00658006      -0.00209970      -0.00023501
H      -15.43977258       4.64396890      -3.26803240      -0.00000346      -0.00321798       0.00060054
H      -15.16639614       4.18533236      -1.59210948      -0.00079782      -0.00032122      -0.00010952
C      -15.04763134       9.38968923      -1.13744044       0.00021248      -0.00158481      -0.00055492
H      -12.36030776       9.34179388      -1.62661060       0.00099100      -0.00196913      -0.00233062
H      -15.84323949       6.83959281      -1.68583485       0.00246768      -0.00014847      -0.00046538
H      -14.71095720       9.76816125      -0.16717728      -0.00517858       0.00230091       0.00043544
H      -16.10150128       9.11893609      -1.05645848       0.00120321       0.00050132       0.00035574
H      -14.95394981      10.21559484      -1.84891229      -0.00539281       0.00132844       0.00348919
115
Properties=species:S:1:pos:R:3:forces:R:3 energy=-64863.96828689844 free_energy=-64863.97058030039 pbc="F F F"
C       -0.72860248       9.91677218      -0.20198343       0.00939730       0.00563109       0.00432867
C       -1.92873717      10.23118303      -2.91172053       0.00223537       0.00605138      -0.00050683
N       -2.58966179       9.40125601      -1.84993141      -0.00165227       0.00539866      -0.01134259
C       -2.24354974       9.78781229      -0.43744764       0.00629920      -0.00487345      -0.00903564
C      -10.17049812       8.28206125      -3.20964789      -0.02140629       0.01325102      -0.01326883
O      -10.84828958       8.95981037      -3.93261893       0.01917465      -0.01418717       0.01615877
O      -10.66989541       7.42243356      -2.27108479      -0.00448200       0.00023632       0.00200848
H       -2.65972697       9.01718804       0.21932532      -0.00125723      -0.00078101       0.00047338
H       -2.76711843      10.71492612      -0.18331798       0.00523496      -0.00548531      -0.00342444
O        8.15907412      18.93716561      -4.85472018       0.00190396      -0.00143133      -0.00123115
C        9.01847848      18.22195893      -5.71545486       0.00046421      -0.00126282      -0.00147299
C        8.55744354      16.78985499      -5.80866834      -0.00143838       0.00076246       0.00143248
O        8.78321629      16.13729925      -4.58002217       0.00164250      -0.00165576       0.00342071
C        8.33779675      20.33186075      -4.98043465       0.00037678       0.00035017      -0.00032196
C        8.37543621      14.78999663      -4.62776211      -0.00029197      -0.00416815       0.00265154
C        8.78617919      14.09660987      -3.35288158       0.00684631      -0.00121051       0.00785184
O       10.19463265      14.06591191      -3.28139523       0.00100462      -0.00486373       0.00896572
C       10.69486731      12.99774423      -2.50956614      -0.00218342      -0.00411828      -0.00049987
C        7.52515259      21.03947279      -3.92835906      -0.00104579      -0.00013173       0.00705716
O        8.22315275      20.95272656      -2.70256567      -0.00685192       0.00698952       0.00917818
C        7.57134329      21.60194221      -1.63493284      -0.00399507       0.00010726       0.00376158
C        6.62588195      20.68938863      -0.88668983       0.00343463      -0.00462264       0.00103414
O        7.37766828      19.69524756      -0.23322471       0.00659484      -0.00581598       0.00674897
C        6.57581702      18.87051251       0.58068050      -0.00068434       0.00211567      -0.00137894
C        7.46702784      17.83742331       1.23036989       0.01377909      -0.00475075      -0.00157735
O        8.41319875      18.43376820       2.09679168       0.01043699      -0.00477300      -0.00097577
C        9.65364160      18.71182666       1.47218634      -0.01121147      -0.00191496      -0.00466118
C       10.68115455      17.65776852       1.80618383      -0.00545150      -0.01144928      -0.00349122
O       10.25223047      16.43933380       1.24515064      -0.01354719      -0.01021289      -0.00245362
C       11.10409907      15.36811647       1.58186594      -0.00194121      -0.00129578      -0.00453272
C       10.55306467      14.10220797       0.97620454       0.00083212       0.00104871       0.00614268
O       10.74357451      14.14524680      -0.42267302       0.00407338       0.01604116       0.00498418
C       10.25865542      12.99016506      -1.06051772       0.00570475       0.00710285       0.00405481
H        7.96791286      17.23659310       0.46334627       0.01927884      -0.00212514      -0.00486545
H       12.12080755      15.54454700       1.20583470      -0.00159053       0.00203867      -0.00569292
H       11.78471771      13.07234134      -2.55497376      -0.00200069       0.00715925      -0.00077435
H        8.84134037      14.27878506      -5.48150174      -0.00006035       0.00277580      -0.00192193
H        6.52529180      20.59244555      -3.85091841      -0.00259584       0.00035778      -0.00306509
H        9.39301469      20.61091274      -4.85221608       0.00126188      -0.00163391       0.00265163
H       10.39884963      12.03552487      -2.96058561      -0.00606578       0.00041036       0.00041624
H       11.15481523      15.25203098       2.67736647      -0.00433830       0.00623102      -0.00614619
H        8.37283141      13.07837712      -3.35350132       0.00676775       0.00349442       0.00168016
H        7.28184436      14.72564459      -4.74327067      -0.00300513       0.00606849      -0.00383669
H        6.85118860      17.16756465       1.83971070      -0.00782103       0.01127203      -0.00053951
H        7.40237712      22.09627280      -4.21341670       0.00238801      -0.00202369       0.00158226
H        8.01542363      20.65641906      -5.98210730      -0.00097106      -0.00028710      -0.00432695
H        7.01528578      22.48306917      -1.99160212       0.00678456      -0.00148624      -0.00449354
H        9.16452941      12.93789954      -0.98634493      -0.00608948       0.00795552      -0.00195671
H        6.08370341      19.47232874       1.35553312      -0.00222659       0.00145242      -0.00181699
H       11.08921269      13.23867154       1.40031688       0.00114821      -0.00045466      -0.00657991
H        9.48784310      13.99858154       1.22461889       0.00065511       0.00346328      -0.00258281
H       10.66601022      12.08689307      -0.58425193       0.00807196      -0.00517009       0.00565362
H        5.90992648      20.22938861      -1.58065925      -0.00426406      -0.00217149      -0.00320272
H        5.80020653      18.36736220      -0.01722642      -0.00394699       0.00785253      -0.00376692
H        6.05833854      21.28828226      -0.15756308       0.00150636      -0.00172590       0.00057581
H        8.38090013      14.63042523      -2.48767500      -0.00617350       0.00040227       0.00357487
H        8.34898890      21.95092893      -0.94805718      -0.00080934      -0.00098890      -0.00689477
H       10.05135269      18.26052013      -5.34699517      -0.00302358       0.00166325       0.00103567
H        8.99895226      18.66184093      -6.72513551       0.00000212       0.00008319       0.00158481
H        9.12295606      16.28727409      -6.61065430       0.00081244       0.00013955       0.00506525
H        7.49136061      16.76170440      -6.07172346      -0.00172037       0.00031354      -0.00136858
H        9.99490934      19.68416729       1.84272185      -0.01015450      -0.00355576      -0.00524740
H        9.53230808      18.78177802       0.38659253      -0.00553657       0.00791255      -0.01220435
H       10.76789540      17.56636912       2.89644830       0.00856654      -0.01561019       0.00836800
H       11.66238264      17.94704495       1.39974050       0.00669773      -0.00465297       0.00440805
H       -2.23621132       8.44298353      -1.95333388      -0.00281898       0.00239792       0.00229066
C       -4.07371482       9.31668727      -2.05002011       0.00518525      -0.00296051      -0.00073782
C       -4.47771165       8.36537448      -3.17413068       0.00179881       0.00343919       0.00077182
N       -5.93040366       8.23136005      -3.28692515      -0.00078464      -0.00665395       0.00543745
C       -6.60166627       7.47377124      -2.37370475       0.01471102       0.00131122      -0.00285013
C       -7.96116671       7.45651128      -2.31886681      -0.01919056      -0.01038421       0.01121875
C       -8.69460369       8.24996100      -3.21950907       0.00356043       0.00738697      -0.00858631
C       -6.63422089       8.99507058      -4.16921838      -0.00455418       0.00383936      -0.00485931
C       -7.99328208       9.02129754      -4.16123377       0.00092934      -0.00712664       0.00746754
H       -4.46512784      10.31500902      -2.27146807       0.00653171      -0.00681816       0.00305826
H       -4.54025486       8.99449069      -1.11288369       0.00089638       0.00043629      -0.00166481
H       -4.06375304       7.37352367      -2.98259961      -0.00282707       0.00328531       0.00001034
H       -4.09135053       8.70564778      -4.13540681      -0.00021550      -0.00046685       0.00203012
H       -5.99297422       6.89542892      -1.68747602      -0.00093622      -0.00132011       0.00007448
H       -8.47047650       6.85225601      -1.58324312       0.00114367      -0.00016056      -0.00551680
H       -6.05277203       9.57418086      -4.87626293       0.00264338       0.00068926      -0.00207173
H       -8.53735199       9.63241868      -4.86709234      -0.00662059      -0.00080123      -0.00286197
C      -12.05437674       7.30743572      -2.16924444      -0.00283031      -0.00802983      -0.00383953
C       -0.27902811      11.29353172       0.29374000       0.00309772      -0.00410840       0.00631725
H       -0.19243143       9.67607707      -1.12307013      -0.00677583       0.00362259       0.00596811
H       -0.41153447       9.16185925       0.52712914      -0.00235959      -0.00429544      -0.00998898
C       -0.81419108      12.49387181      -0.49036560       0.00053626       0.00100285      -0.00374581
H        0.81705885      11.31107148       0.28749697      -0.00559644       0.00638965       0.00314196
H       -0.57132199      11.41661864       1.34382885      -0.00110508       0.00342144       0.00064722
C       -1.96055792      11.75051525      -2.71284781       0.00385114      -0.00124005       0.00136186
H       -2.43380932       9.99479856      -3.85485593       0.00403643      -0.00157594       0.00717120
H       -0.89243546       9.89736411      -3.04085406      -0.00684539       0.00192101      -0.00069178
C       -0.73768608      12.38738066      -2.01969064      -0.00478089       0.00065081      -0.00271891
H       -2.87568925      12.04139703      -2.18834243       0.00807648      -0.00258659      -0.00257876
H       -2.03252058      12.18457529      -3.71659321       0.00163602      -0.00131108       0.00597667
H       -0.64178877      13.40492562      -2.41471202       0.00866533      -0.00451623      -0.00341427
H        0.17646482      11.86149352      -2.31725543      -0.00417058       0.00682992       0.00498655
H       -0.25418291      13.37911741      -0.16804738       0.00031027       0.00069197       0.00158966
H       -1.85336769      12.68562608      -0.20575595       0.00088015       0.00288248      -0.00025836
C      -12.62320046       6.06438231      -2.40626783       0.00061439       0.00841332       0.00245961
C      -13.99782973       5.90112462      -2.24122292       0.00859160      -0.00837561      -0.00355220
C      -14.76373001       6.99416927      -1.82364084      -0.00758167       0.00249273       0.00302819
C      -14.19225259       8.24159912      -1.57746795      -0.00075379       0.00229284      -0.00152197
C      -12.81693049       8.40101772      -1.77731304       0.00263626       0.00602878       0.00115804
H      -11.99837673       5.23927555      -2.72225857       0.00298601      -0.00020105      -0.00271388
C      -14.66025760       4.57326792      -2.49774863      -0.00239103       0.00393179       0.00145130
H      -13.93798127       3.82201194      -2.82059771      -0.00700102      -0.00225580      -0.00026438
H      -15.43001195       4.66968142      -3.26928000      -0.00001759      -0.00343037       0.00062851
H      -15.15765056       4.21009572      -1.59343774      -0.00085352      -0.00034914      -0.00012467
C      -15.02981682       9.41438295      -1.13743996       0.00021055      -0.00189775      -0.00061332
H      -12.34273583       9.36182479      -1.62632938       0.00103796      -0.00214775      -0.00250626
H      -15.83002021       6.86572663      -1.68644165       0.00283799      -0.00013537      -0.00052382
H      -14.69242091       9.79202856      -0.16710720      -0.00551295       0.00249552       0.00052319
H      -16.08420940       9.14563087      -1.05656783       0.00132019       0.00055401       0.00038377
H      -14.93446094      10.24020398      -1.84878975      -0.00574522       0.00150038       0.00366276
115
Properties=species:S:1:pos:R:3:forces:R:3 energy=-64863.96796575729 free_energy=-64863.97058030039 pbc="F F F"
C       -0.71093268       9.91622937      -0.20126310       0.01002203       0.00600470       0.00465752
C       -1.91029052      10.23271682      -2.91116279       0.00240536       0.00656652      -0.00055600
N       -2.57273099       9.40411820      -1.84927990      -0.00162486       0.00567077      -0.01208389
C       -2.22613376       9.79019868      -0.43675946       0.00664847      -0.00529410      -0.00945775
C      -10.15477709       8.29865547      -3.20979415      -0.03288162       0.02205028      -0.02256888
O      -10.83154266       8.97778281      -3.93271044       0.02850495      -0.02260687       0.02522456
O      -10.65566452       7.43977929      -2.27137925      -0.00360810      -0.00003965       0.00244603
H       -2.64381861       9.02034565       0.21995793      -0.00134268      -0.00074258       0.00045675
H       -2.74800764      10.71829494      -0.18274597       0.00558263      -0.00584593      -0.00362448
O        8.11937848      18.89451677      -4.84856725       0.00210929      -0.00152607      -0.00137844
C        8.97841121      18.17944539      -5.70982797       0.00027256      -0.00131495      -0.00162185
C        8.51654180      16.74767894      -5.80411479      -0.00135487       0.00101829       0.00144993
O        8.74129386      16.09437437      -4.57569303       0.00172573      -0.00171763       0.00363827
C        8.29826082      20.28922914      -4.97392414       0.00036652       0.00033940      -0.00021299
C        8.33229846      14.74747460      -4.62412854      -0.00036892      -0.00453472       0.00281504
C        8.74019979      14.05362941      -3.34858657       0.00741240      -0.00135207       0.00839293
O       10.14851655      14.02052476      -3.27507833       0.00096931      -0.00513394       0.00947443
C       10.64575407      12.95165672      -2.50222395      -0.00237463      -0.00435344      -0.00049216
C        7.48641938      20.99681934      -3.92117823      -0.00104174      -0.00026535       0.00747549
O        8.18541113      20.91022003      -2.69591786      -0.00727505       0.00740756       0.00963828
C        7.53532992      21.56113603      -1.62824119      -0.00429505       0.00034924       0.00390230
C        6.58897909      20.65074360      -0.87846385       0.00364715      -0.00541979       0.00117430
O        7.33963827      19.65618198      -0.22429171       0.00701785      -0.00608802       0.00709933
C        6.53726553      18.83429590       0.59202573      -0.00075497       0.00211462      -0.00153232
C        7.42737795      17.80045369       1.24200234       0.01436835      -0.00481134      -0.00172471
O        8.37601257      18.39629612       2.10611324       0.01104115      -0.00514499      -0.00105260
C        9.61658227      18.66981199       1.47975686      -0.01156626      -0.00234423      -0.00507220
C       10.64109154      17.61248945       1.81269280      -0.00616598      -0.01204240      -0.00368190
O       10.20779323      16.39532473       1.25218451      -0.01428764      -0.01084662      -0.00255163
C       11.05535062      15.32097837       1.58989321      -0.00247119      -0.00146685      -0.00500216
C       10.50070133      14.05701930       0.98325923       0.00099632       0.00140018       0.00645059
O       10.69377144      14.09915872      -0.41531503       0.00431303       0.01689534       0.00535588
C       10.20733236      12.94505350      -1.05381294       0.00607476       0.00750031       0.00423718
H        7.92580716      17.19751004       0.47510161       0.02054445      -0.00240579      -0.00529350
H       12.07327068      15.49375498       1.21545035      -0.00154703       0.00215483      -0.00613458
H       11.73580495      13.02431153      -2.54597275      -0.00210006       0.00761156      -0.00081390
H        8.79903020      14.23580266      -5.47713958      -0.00006100       0.00298007      -0.00200080
H        6.48666060      20.54975933      -3.84286770      -0.00272098       0.00039254      -0.00323323
H        9.35359567      20.56808077      -4.84628428       0.00134457      -0.00172645       0.00282044
H       10.34882934      11.98985327      -2.95353464      -0.00644590       0.00045651       0.00044525
H       11.10401162      15.20457664       2.68545947      -0.00452488       0.00656641      -0.00634883
H        8.32510010      13.03609553      -3.34964000       0.00716519       0.00370279       0.00179452
H        7.23881724      14.68416772      -4.74130900      -0.00315566       0.00644898      -0.00406476
H        6.81129263      17.13257647       1.85327634      -0.00841457       0.01202128      -0.00053312
H        7.36340737      22.05359098      -4.20626941       0.00250910      -0.00209055       0.00166538
H        7.97535434      20.61411984      -5.97530882      -0.00104017      -0.00028593      -0.00462832
H        6.98030847      22.44284408      -1.98512121       0.00726700      -0.00167418      -0.00473572
H        9.11300591      12.89496732      -0.98125921      -0.00636031       0.00845808      -0.00207652
H        6.04749710      19.43829734       1.36665518      -0.00243612       0.00148942      -0.00190683
H       11.03299870      13.19163905       1.40845744       0.00125571      -0.00060820      -0.00694554
H        9.43468961      13.95725902       1.22982867       0.00068039       0.00365844      -0.00273916
H       10.61210978      12.04097068      -0.57692837       0.00853585      -0.00544668       0.00601129
H        5.87191627      20.19104181      -1.57145373      -0.00451645      -0.00224163      -0.00335753
H        5.75980433      18.33173640      -0.00397603      -0.00414686       0.00838565      -0.00391743
H        6.02276508      21.25135049      -0.14971538       0.00154251      -0.00172946       0.00071993
H        8.33464806      14.58829085      -2.48403438      -0.00660098       0.00046239       0.00380454
H        8.31399795      21.90946367      -0.94217565      -0.00082268      -0.00102570      -0.00726741
H       10.01127943      18.21711792      -5.34128830      -0.00310413       0.00177367       0.00112167
H        8.95919359      18.62008100      -6.71918516       0.00001248       0.00002150       0.00176619
H        9.08206730      16.24518924      -6.60614917       0.00084302       0.00010479       0.00539298
H        7.45055575      16.72037812      -6.06763493      -0.00190073       0.00029600      -0.00146025
H        9.96171004      19.64106022       1.84961341      -0.01077988      -0.00355784      -0.00536755
H        9.49406247      18.73988723       0.39432303      -0.00584814       0.00852089      -0.01302151
H       10.72867681      17.52107447       2.90287349       0.00901964      -0.01655056       0.00893020
H       11.62272836      17.89863952       1.40511223       0.00744849      -0.00482520       0.00459330
H       -2.22085506       8.44523300      -1.95251218      -0.00300185       0.00258991       0.00243038
C       -4.05685256       9.32205808      -2.04971441       0.00541789      -0.00329329      -0.00086201
C       -4.46207697       8.37148613      -3.17402309       0.00182670       0.00365901       0.00077879
N       -5.91493276       8.23997294      -3.28719412      -0.00073493      -0.00674510       0.00542751
C       -6.58761892       7.48362675      -2.37401437       0.01488372       0.00114389      -0.00274913
C       -7.94711703       7.46901821      -2.31915585      -0.01965528      -0.01028633       0.01108626
C       -8.67903385       8.26395829      -3.21973564       0.00502190       0.00688437      -0.00808288
C       -6.61726395       9.00525341      -4.16931765      -0.00390168       0.00389539      -0.00496821
C       -7.97624888       9.03410717      -4.16133828       0.00019084      -0.00697201       0.00727575
H       -4.44660974      10.32102195      -2.27123045       0.00690871      -0.00719088       0.00324726
H       -4.52415923       9.00057109      -1.11271556       0.00095922       0.00048965      -0.00175584
H       -4.04983981       7.37891725      -2.98244295      -0.00299150       0.00351684       0.00000826
H       -4.07487887       8.71113797      -4.13518949      -0.00027834      -0.00051582       0.00223368
H       -5.98003368       6.90406582      -1.68783022      -0.00093501      -0.00141840       0.00009823
H       -8.45757373       6.86575834      -1.58352778       0.00096009      -0.00048440      -0.00549352
H       -6.03467761       9.58339729      -4.87621322       0.00268230       0.00069950      -0.00217293
H       -8.51911278       9.64644904      -4.86707002      -0.00695824      -0.00103073      -0.00282195
C      -12.04030633       7.32711212      -2.16949863      -0.00333187      -0.00851732      -0.00429645
C       -0.25799999      11.29259849       0.29260520       0.00327738      -0.00441066       0.00672818
H       -0.17526541       9.67277305      -1.12195359      -0.00718813       0.00389986       0.00633327
H       -0.39562283       9.16176719       0.52911427      -0.00253824      -0.00451955      -0.01061440
C       -0.79209769      12.49374596      -0.49093631       0.00062036       0.00109619      -0.00391104
H        0.83812119      11.30796883       0.28453895      -0.00593791       0.00682343       0.00333867
H       -0.54825502      11.41684235       1.34314520      -0.00112580       0.00361517       0.00066879
C       -1.94046994      11.75218087      -2.71297794       0.00406484      -0.00147421       0.00136451
H       -2.41518813       9.99651659      -3.85444290       0.00429815      -0.00167843       0.00760991
H       -0.87432443       9.89759294      -3.03962229      -0.00728407       0.00202278      -0.00070957
C       -0.71682384      12.38800632      -2.02033364      -0.00518325       0.00075740      -0.00287565
H       -2.85517323      12.04429481      -2.18838076       0.00854962      -0.00273303      -0.00274139
H       -2.01219135      12.18592802      -3.71689578       0.00171931      -0.00138474       0.00636439
H       -0.62095027      13.40581651      -2.41472744       0.00919801      -0.00480958      -0.00363158
H        0.19690125      11.86199365      -2.31899288      -0.00435168       0.00721816       0.00526711
H       -0.23063647      13.37810054      -0.16867432       0.00030834       0.00065514       0.00164729
H       -1.83080556      12.68686304      -0.20551487       0.00094815       0.00305738      -0.00027797
C      -12.61128248       6.08509510      -2.40680550       0.00070120       0.00893237       0.00260478
C      -13.98620586       5.92419727      -2.24190316       0.00902621      -0.00841978      -0.00364643
C      -14.75025138       7.01846802      -1.82413203      -0.00746138       0.00247476       0.00308488
C      -14.17657907       8.26482264      -1.57762163      -0.00122068       0.00229898      -0.00162245
C      -12.80098411       8.42189496      -1.77733196       0.00301719       0.00656630       0.00127519
H      -11.98789974       5.25894266      -2.72289621       0.00313587      -0.00014647      -0.00285707
C      -14.65077539       4.59750977      -2.49889094      -0.00256809       0.00389749       0.00148801
H      -13.92961510       3.84521035      -2.82183367      -0.00750767      -0.00232141      -0.00025831
H      -15.42024022       4.69540624      -3.27052652       0.00000236      -0.00362578       0.00068649
H      -15.14889474       4.23487625      -1.59476506      -0.00089662      -0.00035411      -0.00015156
C      -15.01199074       9.43907112      -1.13744382       0.00033585      -0.00197849      -0.00063508
H      -12.32515589       9.38185305      -1.62605285       0.00106248      -0.00233642      -0.00271387
H      -15.81677856       6.89186598      -1.68705275       0.00281647      -0.00014264      -0.00052730
H      -14.67387529       9.81589147      -0.16703906      -0.00588039       0.00265840       0.00052960
H      -16.06690025       9.17231975      -1.05668077       0.00140748       0.00058145       0.00040483
H      -14.91496066      10.26480799      -1.84867132      -0.00611382       0.00159237       0.00390111
115
Properties=species:S:1:pos:R:3:forces:R:3 energy=-64863.96762677497 free_energy=-64863.97058030039 pbc="F F F"
C       -0.69327849       9.91568255      -0.20054603       0.01056156       0.00634972       0.00490530
C       -1.89184569      10.23424295      -2.91059970       0.00257384       0.00693834      -0.00061905
N       -2.55580908       9.40698022      -1.84862589      -0.00172818       0.00594771      -0.01276187
C       -2.20873145       9.79258608      -0.43606905       0.00711828      -0.00575157      -0.00991101
C      -10.13906768       8.31526201      -3.20995300      -0.04080409       0.02802904      -0.02884489
O      -10.81476911       8.99573990      -3.93278933       0.03498762      -0.02847978       0.03152647
O      -10.64142616       7.45712211      -2.27167005      -0.00321738      -0.00011902       0.00265963
H       -2.62792252       9.02351286       0.22059705      -0.00143090      -0.00074321       0.00043641
H       -2.72890675      10.72166166      -0.18217263       0.00592069      -0.00613152      -0.00383192
O        8.07968370      18.85186266      -4.84241085       0.00217439      -0.00162677      -0.00140498
C        8.93833826      18.13693186      -5.70419599       0.00063200      -0.00131150      -0.00163448
C        8.47564819      16.70551129      -5.79955570      -0.00164926       0.00069618       0.00151091
O        8.69938181      16.05144646      -4.57135584       0.00178809      -0.00172311       0.00371623
C        8.25872359      20.24659001      -4.96740598       0.00041824       0.00041821      -0.00032648
C        8.28917017      14.70494711      -4.62048984      -0.00028950      -0.00473237       0.00297302
C        8.69423199      14.01065235      -3.34428975       0.00778541      -0.00144660       0.00893724
O       10.10240057      13.97513825      -3.26875831       0.00101555      -0.00536295       0.00997506
C       10.59663333      12.90557657      -2.49488046      -0.00246455      -0.00473578      -0.00050974
C        7.44768587      20.95415690      -3.91399210      -0.00109006      -0.00013069       0.00779702
O        8.14766783      20.86770374      -2.68926857      -0.00772694       0.00787063       0.01023494
C        7.49931270      21.52032533      -1.62155127      -0.00435364       0.00041899       0.00415986
C        6.55208558      20.61208478      -0.87023571       0.00375891      -0.00574860       0.00119683
O        7.30161862      19.61711784      -0.21535772       0.00747997      -0.00648797       0.00752681
C        6.49873272      18.79809554       0.60337531      -0.00076491       0.00205070      -0.00154208
C        7.38774112      17.76349552       1.25363739       0.01511944      -0.00514182      -0.00190542
O        8.33885020      18.35880781       2.11543410       0.01168519      -0.00549520      -0.00128515
C        9.57952880      18.62776841       1.48731586      -0.01207701      -0.00252590      -0.00528751
C       10.60101119      17.56719352       1.81919690      -0.00658381      -0.01309043      -0.00398786
O       10.16334850      16.35130617       1.25921144      -0.01526974      -0.01119407      -0.00270440
C       11.00657603      15.27385035       1.59791227      -0.00273399      -0.00139799      -0.00536285
C       10.44832824      14.01185855       0.99030463       0.00108790       0.00146116       0.00668898
O       10.64396097      14.05308459      -0.40796162       0.00457403       0.01773026       0.00572578
C       10.15600539      12.89995440      -1.04711194       0.00632470       0.00809763       0.00445892
H        7.88371356      17.15844368       0.48686002       0.02164134      -0.00260478      -0.00559073
H       12.02569559      15.44297548       1.22506362      -0.00153270       0.00221505      -0.00655082
H       11.68688045      12.97628081      -2.53697092      -0.00224687       0.00807801      -0.00085417
H        8.75673332      14.19281696      -5.47277041      -0.00007448       0.00318141      -0.00208098
H        6.44802792      20.50707105      -3.83481556      -0.00288002       0.00039172      -0.00338569
H        9.31417654      20.52524696      -4.84034689       0.00137665      -0.00184245       0.00298819
H       10.29879723      11.94418861      -2.94648057      -0.00681267       0.00053671       0.00047578
H       11.05317634      15.15715495       2.69354170      -0.00469003       0.00682202      -0.00651063
H        8.27737970      12.99382242      -3.34578027       0.00755146       0.00386427       0.00192431
H        7.19580537      14.64269009      -4.73934599      -0.00335607       0.00681436      -0.00428342
H        6.77141701      17.09759971       1.86684427      -0.00898934       0.01285062      -0.00061350
H        7.32443791      22.01090764      -4.19911567       0.00265715      -0.00235445       0.00177572
H        7.93528395      20.57181605      -5.96850691      -0.00107709      -0.00030439      -0.00480691
H        6.94533366      22.40261032      -1.97864467       0.00766712      -0.00181419      -0.00500049
H        9.06148254      12.85205758      -0.97617901      -0.00659248       0.00891779      -0.00220318
H        6.01132688      19.40428082       1.37778054      -0.00265657       0.00154490      -0.00201986
H       10.97676444      13.14464548       1.41658520       0.00131588      -0.00069894      -0.00732256
H        9.38153993      13.91596965       1.23502212       0.00074579       0.00384972      -0.00289864
H       10.55819794      11.99507100      -0.56960645       0.00903604      -0.00580505       0.00638885
H        5.83391511      20.15269178      -1.56224693      -0.00479758      -0.00238511      -0.00352468
H        5.71941777      18.29613630       0.00928928      -0.00438421       0.00890127      -0.00409550
H        5.98719853      21.21440910      -0.14187151       0.00164200      -0.00180545       0.00081019
H        8.28840598      14.54616053      -2.48039177      -0.00699747       0.00049759       0.00398541
H        8.27900883      21.86799057      -0.93629692      -0.00094179      -0.00108942      -0.00769865
H        9.97120817      18.17371543      -5.33557860      -0.00344015       0.00188685       0.00111735
H        8.91943236      18.57831480      -6.71322740      -0.00000606       0.00004532       0.00180783
H        9.04117968      16.20309975      -6.60164066       0.00084896       0.00020267       0.00579664
H        7.40975065      16.67904633      -6.06353332      -0.00183511       0.00033411      -0.00151941
H        9.92852006      19.59790893       1.85649109      -0.01141025      -0.00360165      -0.00551921
H        9.45581944      18.69797602       0.40204689      -0.00616160       0.00912615      -0.01390210
H       10.68944359      17.47574557       2.90929044       0.00943849      -0.01743512       0.00953154
H       11.58305318      17.85019719       1.41047967       0.00812161      -0.00491232       0.00482795
H       -2.20551509       8.44748236      -1.95168063      -0.00316696       0.00277199       0.00254477
C       -4.03999846       9.32742926      -2.04940738       0.00575058      -0.00345039      -0.00093590
C       -4.44645243       8.37760354      -3.17391187       0.00181580       0.00379312       0.00083327
N       -5.89946834       8.24859410      -3.28745475      -0.00066495      -0.00701429       0.00561002
C       -6.57356938       7.49348688      -2.37431515       0.01464579       0.00117950      -0.00286583
C       -7.93306903       7.48152910      -2.31944128      -0.01969900      -0.01047736       0.01123815
C       -8.66345697       8.27794795      -3.21995217       0.00591188       0.00685579      -0.00806676
C       -6.60031235       9.01543668      -4.16940502      -0.00304183       0.00418032      -0.00533282
C       -7.95921232       9.04691783      -4.16143707      -0.00079568      -0.00705186       0.00734351
H       -4.42809156      10.32703917      -2.27099150       0.00728607      -0.00763256       0.00344462
H       -4.50807162       9.00666031      -1.11254443       0.00103079       0.00053616      -0.00186320
H       -4.03593749       7.38432037      -2.98228216      -0.00316403       0.00375209      -0.00000431
H       -4.05842337       8.71662980      -4.13496737      -0.00028940      -0.00052420       0.00234301
H       -5.96709891       6.91271203      -1.68817825      -0.00083491      -0.00161637       0.00023447
H       -8.44466641       6.87925840      -1.58380884       0.00077884      -0.00074587      -0.00552744
H       -6.01658913       9.59261835      -4.87615074       0.00267833       0.00064445      -0.00220364
H       -8.50087059       9.66047454      -4.86704165      -0.00723772      -0.00124064      -0.00279629
C      -12.02623205       7.34678892      -2.16975639      -0.00348287      -0.00894181      -0.00466239
C       -0.23697743      11.29164942       0.29145870       0.00345192      -0.00472114       0.00708645
H       -0.15812732       9.66945761      -1.12083797      -0.00763665       0.00417951       0.00673968
H       -0.37972720       9.16167558       0.53109145      -0.00270077      -0.00475682      -0.01117090
C       -0.77000218      12.49361084      -0.49151365       0.00069023       0.00107234      -0.00410062
H        0.85916961      11.30483691       0.28155895      -0.00623085       0.00728257       0.00355570
H       -0.52518097      11.41704578       1.34244804      -0.00114006       0.00382745       0.00070677
C       -1.92038121      11.75383580      -2.71310961       0.00417944      -0.00151348       0.00142932
H       -2.39656357       9.99821889      -3.85402587       0.00457185      -0.00174179       0.00806896
H       -0.85621892       9.89780982      -3.03837414      -0.00768311       0.00213018      -0.00074179
C       -0.69596828      12.38864176      -2.02098206      -0.00553399       0.00067965      -0.00310457
H       -2.83465637      12.04718346      -2.18841899       0.00907527      -0.00291663      -0.00294619
H       -1.99186894      12.18726631      -3.71720109       0.00180862      -0.00146390       0.00674136
H       -0.60014496      13.40672152      -2.41473855       0.00972544      -0.00506191      -0.00386103
H        0.21733956      11.86252797      -2.32075300      -0.00461399       0.00765716       0.00558069
H       -0.20708259      13.37706322      -0.16930498       0.00035470       0.00071621       0.00174560
H       -1.80823597      12.68809455      -0.20527725       0.00097156       0.00325021      -0.00026542
C      -12.59935830       6.10581464      -2.40734492       0.00100549       0.00937223       0.00268233
C      -13.97456961       5.94728501      -2.24258461       0.00943112      -0.00928215      -0.00394319
C      -14.73674907       7.04276836      -1.82462868      -0.00829451       0.00275334       0.00335783
C      -14.16089640       8.28804574      -1.57778011      -0.00133819       0.00254134      -0.00169813
C      -12.78502695       8.44277139      -1.77735420       0.00318625       0.00710144       0.00139871
H      -11.97741631       5.27861946      -2.72353718       0.00323982      -0.00007014      -0.00297866
C      -14.64128285       4.62176050      -2.50003393      -0.00270333       0.00431080       0.00157300
H      -13.92124574       3.86842064      -2.82306945      -0.00789933      -0.00248436      -0.00029034
H      -15.41045619       4.72114375      -3.27177278       0.00001697      -0.00382927       0.00074402
H      -15.14012718       4.25967449      -1.59609174      -0.00096601      -0.00039211      -0.00013089
C      -14.99415066       9.46375449      -1.13745174       0.00048585      -0.00211155      -0.00068584
H      -12.30756655       9.40187766      -1.62578151       0.00109908      -0.00252626      -0.00289743
H      -15.80352218       6.91801238      -1.68766714       0.00320259      -0.00014159      -0.00059026
H      -14.65532126       9.83975009      -0.16697458      -0.00622631       0.00281038       0.00054128
H      -16.04957263       9.19900316      -1.05679866       0.00143781       0.00059526       0.00043026
H      -14.89545150      10.28940680      -1.84855497      -0.00646888       0.00167542       0.00413131
115
Properties=species:S:1:pos:R:3:forces:R:3 energy=-64863.96726346377 free_energy=-64863.97058030039 pbc="F F F"
C       -0.67564353       9.91513155      -0.19983061       0.01113905       0.00663828       0.00520978
C       -1.87340183      10.23576126      -2.91003016       0.00269930       0.00734530      -0.00064285
N       -2.53889768       9.40984054      -1.84796685      -0.00182552       0.00645617      -0.01345288
C       -2.19134232       9.79497363      -0.43537375       0.00762561      -0.00607164      -0.01045266
C      -10.12331687       8.33183976      -3.21008728      -0.05537897       0.03889506      -0.04018773
O      -10.79801278       9.01372063      -3.93289802       0.04671920      -0.03923940       0.04299090
O      -10.62719094       7.47446215      -2.27195596      -0.00191740      -0.00015239       0.00277830
H       -2.61203920       9.02668730       0.22124104      -0.00156075      -0.00083410       0.00049433
H       -2.70981450      10.72502721      -0.18159678       0.00626975      -0.00642843      -0.00404813
O        8.03998626      18.80920476      -4.83625052       0.00238833      -0.00178256      -0.00156973
C        8.89827175      18.09441344      -5.69856161       0.00043906      -0.00137077      -0.00170390
C        8.43475257      16.66332924      -5.79498920      -0.00156251       0.00102735       0.00155795
O        8.65747834      16.00852170      -4.56701690       0.00184162      -0.00198340       0.00397480
C        8.21918471      20.20394800      -4.96088554       0.00035790       0.00048880      -0.00029706
C        8.24605653      14.66242145      -4.61684883      -0.00034294      -0.00503230       0.00322734
C        8.64827166      13.96767524      -3.33999179       0.00817728      -0.00132227       0.00945318
O       10.05628771      13.92975643      -3.26243555       0.00099816      -0.00578109       0.01055170
C       10.54750666      12.85949983      -2.48753620      -0.00256542      -0.00493176      -0.00050348
C        7.40895326      20.91149107      -3.90680086      -0.00109053      -0.00021626       0.00816311
O        8.10992293      20.82518503      -2.68261401      -0.00811704       0.00822413       0.01072700
C        7.46329658      21.47950331      -1.61486481      -0.00454796       0.00058735       0.00445445
C        6.51519692      20.57342057      -0.86200917       0.00396932      -0.00602998       0.00132290
O        7.26360965      19.57805720      -0.20641994       0.00783658      -0.00703454       0.00804156
C        6.46022287      18.76190051       0.61473180      -0.00080229       0.00231645      -0.00146048
C        7.34812397      17.72654094       1.26527155       0.01586118      -0.00541654      -0.00213033
O        8.30171401      18.32130791       2.12474433       0.01226180      -0.00581736      -0.00152225
C        9.54248599      18.58570610       1.49486677      -0.01267347      -0.00297640      -0.00548908
C       10.56091251      17.52186796       1.82569869      -0.00646037      -0.01357019      -0.00444147
O       10.11888043      16.30728833       1.26623448      -0.01606365      -0.01195695      -0.00278582
C       10.95777503      15.22673575       1.60592708      -0.00305715      -0.00129437      -0.00562598
C       10.39594371      13.96672060       0.99734208       0.00102892       0.00174419       0.00688352
O       10.59413966      14.00702711      -0.40061121       0.00479112       0.01849198       0.00606103
C       10.10466979      12.85487388      -1.04041367       0.00680976       0.00860858       0.00467887
H        7.84162643      17.11938797       0.49861539       0.02273164      -0.00285361      -0.00585816
H       11.97808102      15.39220467       1.23467198      -0.00159550       0.00230911      -0.00694045
H       11.63794523      12.92825262      -2.52796666      -0.00243294       0.00851612      -0.00088853
H        8.71444774      14.14982742      -5.46839388      -0.00006575       0.00339846      -0.00217515
H        6.40939655      20.46438206      -3.82675617      -0.00305138       0.00037496      -0.00353973
H        9.27475248      20.48241093      -4.83440508       0.00151435      -0.00194171       0.00314021
H       10.24875277      11.89853091      -2.93942136      -0.00716618       0.00060130       0.00046436
H       11.00231571      15.10975856       2.70162372      -0.00488526       0.00712289      -0.00689296
H        8.22966761      12.95155371      -3.34192276       0.00795105       0.00400890       0.00203968
H        7.15280934      14.60121102      -4.73738335      -0.00345740       0.00718898      -0.00448782
H        6.73156216      17.06263616       1.88041003      -0.00951196       0.01365263      -0.00068546
H        7.28547518      21.96821670      -4.19194639       0.00277041      -0.00237530       0.00176324
H        7.89521134      20.52951006      -5.96169826      -0.00112315      -0.00033341      -0.00505009
H        6.91035359      22.36236240      -1.97217879       0.00809586      -0.00196999      -0.00522923
H        9.00995980      12.80916309      -0.97110453      -0.00692465       0.00938839      -0.00232166
H        5.97519094      19.37027169       1.38891402      -0.00278264       0.00147827      -0.00225447
H       10.92050614      13.09769128       1.42469634       0.00144455      -0.00089282      -0.00761998
H        9.32839284      13.87471072       1.24020025       0.00087464       0.00402545      -0.00306404
H       10.50427614      11.94919472      -0.56228486       0.00948419      -0.00609394       0.00672906
H        5.79592497      20.11433278      -1.55303928      -0.00515093      -0.00255758      -0.00374228
H        5.67904618      18.26056282       0.02256958      -0.00463185       0.00936487      -0.00430706
H        5.95163974      21.17746147      -0.13403197       0.00172827      -0.00189212       0.00085883
H        8.24217207      14.50403387      -2.47674853      -0.00735682       0.00048408       0.00410867
H        8.24401342      21.82651147      -0.93042288      -0.00101816      -0.00111695      -0.00807449
H        9.93113533      18.13031520      -5.32986834      -0.00352739       0.00197625       0.00119961
H        8.87967063      18.53654518      -6.70726775      -0.00001145       0.00002858       0.00190513
H        9.00029097      16.16101398      -6.59712620       0.00091928       0.00012934       0.00606724
H        7.36895222      16.63770937      -6.05941861      -0.00205016       0.00034118      -0.00163546
H        9.89533819      19.55471952       1.86335558      -0.01195147      -0.00356794      -0.00559043
H        9.41758860      18.65605216       0.40976355      -0.00644646       0.00973109      -0.01477958
H       10.65020542      17.43038491       2.91570510       0.00977369      -0.01834400       0.01006274
H       11.54336376      17.80172365       1.41584085       0.00837612      -0.00515395       0.00523002
H       -2.19018963       8.44973612      -1.95084013      -0.00328807       0.00276390       0.00263186
C       -4.02314931       9.33280750      -2.04909849       0.00605302      -0.00381500      -0.00097127
C       -4.43083721       8.38372565      -3.17379345       0.00179189       0.00405335       0.00074953
N       -5.88401139       8.25721935      -3.28770558      -0.00033045      -0.00717844       0.00572972
C       -6.55952154       7.50335347      -2.37460719       0.01393938       0.00117030      -0.00296827
C       -7.91902176       7.49403942      -2.31971989      -0.01932058      -0.01057824       0.01129619
C       -8.64787987       8.29193753      -3.22016280       0.00737910       0.00646206      -0.00771895
C       -6.58336059       9.02562396      -4.16948199      -0.00282985       0.00436311      -0.00559932
C       -7.94218074       9.05972236      -4.16152265      -0.00112419      -0.00676289       0.00698721
H       -4.40957226      10.33305742      -2.27074910       0.00761679      -0.00795250       0.00360345
H       -4.49198872       9.01275817      -1.11237122       0.00110059       0.00060476      -0.00197604
H       -4.02204563       7.38973318      -2.98211849      -0.00329859       0.00390792       0.00001939
H       -4.04198160       8.72212439      -4.13474362      -0.00033450      -0.00055516       0.00254322
H       -5.95416865       6.92136745      -1.68852055      -0.00067027      -0.00186142       0.00043803
H       -8.43175565       6.89275759      -1.58408930       0.00053654      -0.00107086      -0.00547055
H       -5.99850586       9.60184333      -4.87607674       0.00267202       0.00060803      -0.00224698
H       -8.48262633       9.67449433      -4.86700703      -0.00754544      -0.00152767      -0.00267616
C      -12.01215018       7.36646601      -2.17001499      -0.00381590      -0.00901706      -0.00505171
C       -0.21595885      11.29068373       0.29030042       0.00361926      -0.00502788       0.00741271
H       -0.14101983       9.66613113      -1.11971755      -0.00808199       0.00442959       0.00709316
H       -0.36384910       9.16158070       0.53306202      -0.00286302      -0.00496441      -0.01169170
C       -0.74790299      12.49346259      -0.49209686       0.00064806       0.00111375      -0.00435611
H        0.88020628      11.30167458       0.27855936      -0.00650020       0.00774691       0.00376877
H       -0.50209767      11.41723174       1.34173461      -0.00116440       0.00404136       0.00082669
C       -1.90029537      11.75548346      -2.71324467       0.00441301      -0.00165463       0.00149350
H       -2.37793175       9.99990718      -3.85360354       0.00481149      -0.00181996       0.00849204
H       -0.83811764       9.89801550      -3.03711087      -0.00805361       0.00224833      -0.00077210
C       -0.67512085      12.38927912      -2.02163947      -0.00588452       0.00082270      -0.00328975
H       -2.81413658      12.05006481      -2.18846006       0.00949515      -0.00308367      -0.00310697
H       -1.97155531      12.18859061      -3.71751105       0.00189557      -0.00153833       0.00708885
H       -0.57937394      13.40764046      -2.41474299       0.01021552      -0.00539422      -0.00405940
H        0.23778004      11.86310198      -2.32254222      -0.00486401       0.00802244       0.00590031
H       -0.18352132      13.37600858      -0.16993969       0.00038642       0.00071036       0.00181778
H       -1.78566166      12.68931927      -0.20504122       0.00111469       0.00340346      -0.00027789
C      -12.58742279       6.12654235      -2.40788717       0.00093831       0.00958689       0.00274957
C      -13.96292130       5.97037515      -2.24327112       0.00982797      -0.00948783      -0.00406122
C      -14.72324065       7.06707433      -1.82512745      -0.00811428       0.00297204       0.00345375
C      -14.14520115       8.31127315      -1.57794148      -0.00138065       0.00240275      -0.00190242
C      -12.76905753       8.46365202      -1.77738044       0.00307293       0.00723631       0.00150476
H      -11.96692615       5.29830437      -2.72418346       0.00337846       0.00003427      -0.00309240
C      -14.63178033       4.64602577      -2.50117699      -0.00277652       0.00443178       0.00160750
H      -13.91286978       3.89164115      -2.82430538      -0.00834622      -0.00258852      -0.00030481
H      -15.40065978       4.74689364      -3.27301716      -0.00000685      -0.00401937       0.00076427
H      -15.13134810       4.28448980      -1.59741843      -0.00104856      -0.00042540      -0.00009359
C      -14.97629587       9.48843202      -1.13746392       0.00035586      -0.00199337      -0.00068089
H      -12.28996919       9.42189775      -1.62551580       0.00122768      -0.00253224      -0.00307454
H      -15.79024359       6.94416455      -1.68828554       0.00313053      -0.00017237      -0.00058913
H      -14.63675890       9.86360408      -0.16691269      -0.00655911       0.00294412       0.00052818
H      -16.03222853       9.22568118      -1.05692022       0.00162570       0.00062973       0.00043995
H      -14.87593210      10.31400035      -1.84844213      -0.00681419       0.00170336       0.00440264
115
Properties=species:S:1:pos:R:3:forces:R:3 energy=-64863.96689853064 free_energy=-64863.97058030039 pbc="F F F"
C       -0.65802753       9.91457484      -0.19911172       0.01171270       0.00685027       0.00547591
C       -1.85495586      10.23727432      -2.90945262       0.00281351       0.00768657      -0.00071084
N       -2.52199375       9.41270172      -1.84730462      -0.00186479       0.00679860      -0.01408800
C       -2.17396537       9.79735852      -0.43467293       0.00807787      -0.00628003      -0.01098502
C      -10.10762479       8.34846399      -3.21026888      -0.05743647       0.04028355      -0.04144137
O      -10.78119146       9.03164726      -3.93294846       0.04849367      -0.04089138       0.04468884
O      -10.61293856       7.49180099      -2.27224128      -0.00232137       0.00012317       0.00264112
H       -2.59616913       9.02986307       0.22188880      -0.00169621      -0.00091997       0.00055781
H       -2.69072567      10.72839458      -0.18101953       0.00660828      -0.00678987      -0.00426711
O        8.00028845      18.76654199      -4.83008923       0.00248311      -0.00187960      -0.00162279
C        8.85820089      18.05189511      -5.69292199       0.00050693      -0.00142545      -0.00186938
C        8.39386557      16.62115190      -5.79041797      -0.00181413       0.00100660       0.00167153
O        8.61558597      15.96559079      -4.56267202       0.00195502      -0.00201195       0.00411224
C        8.17964160      20.16130204      -4.95436071       0.00054249       0.00049860      -0.00033266
C        8.20295795      14.61988963      -4.61320384      -0.00058511      -0.00513303       0.00340354
C        8.60231964      13.92470511      -3.33569506       0.00860560      -0.00162905       0.01002240
O       10.01017496      13.88437279      -3.25610789       0.00105832      -0.00609828       0.01107896
C       10.49837536      12.81342842      -2.48018849      -0.00282818      -0.00512496      -0.00053790
C        7.37022102      20.86882199      -3.89960528      -0.00118110      -0.00018158       0.00859823
O        8.07217754      20.78266085      -2.67595548      -0.00842450       0.00856447       0.01122253
C        7.42727939      21.43867457      -1.60817654      -0.00480292       0.00075921       0.00460172
C        6.47831677      20.53474908      -0.85378445       0.00413469      -0.00626639       0.00151432
O        7.22561176      19.53899973      -0.19747474       0.00821126      -0.00759602       0.00858086
C        6.42173591      18.72572033       0.62610042      -0.00087568       0.00244370      -0.00150500
C        7.30852480      17.68958634       1.27690324       0.01642878      -0.00537426      -0.00218938
O        8.26460007      18.28379171       2.13404530       0.01288327      -0.00624899      -0.00171927
C        9.50545024      18.54361324       1.50241283      -0.01316702      -0.00279684      -0.00584464
C       10.52080774      17.47652185       1.83219435      -0.00670087      -0.01453727      -0.00455466
O       10.07439587      16.26325837       1.27325066      -0.01674743      -0.01214437      -0.00272985
C       10.90894853      15.17963801       1.61393359      -0.00321177      -0.00137997      -0.00573249
C       10.34354090      13.92161273       1.00436750       0.00133360       0.00167946       0.00717298
O       10.54431028      13.96098968      -0.39327026       0.00485726       0.01914096       0.00657982
C       10.05332712      12.80981152      -1.03371763       0.00727215       0.00902280       0.00487352
H        7.79954515      17.08034646       0.51037403       0.02386505      -0.00326308      -0.00624452
H       11.93042855      15.34144403       1.24427163      -0.00177555       0.00238733      -0.00728603
H       11.58899726      12.88022524      -2.51896024      -0.00253653       0.00895539      -0.00091649
H        8.67217618      14.10683469      -5.46401005      -0.00000476       0.00354042      -0.00233185
H        6.37076583      20.42169187      -3.81869028      -0.00321300       0.00037166      -0.00369623
H        9.23532918      20.43956906      -4.82846175       0.00149310      -0.00205158       0.00329072
H       10.19869815      11.85288069      -2.93235694      -0.00750726       0.00064934       0.00045133
H       10.95143097      15.06238950       2.70970098      -0.00508140       0.00742343      -0.00745716
H        8.18196995      12.90928972      -3.33807221       0.00834356       0.00425521       0.00216775
H        7.10982954      14.55973007      -4.73542126      -0.00349045       0.00752645      -0.00467980
H        6.69171853      17.02769308       1.89397643      -0.00997218       0.01439782      -0.00078672
H        7.24651628      21.92552344      -4.18477037       0.00290203      -0.00249746       0.00175059
H        7.85513484      20.48720239      -5.95488426      -0.00118829      -0.00033268      -0.00530659
H        6.87537091      22.32209688      -1.96571989       0.00850195      -0.00212407      -0.00544658
H        8.95843533      12.76628255      -0.96603789      -0.00712685       0.00990080      -0.00242821
H        5.93909409      19.33627056       1.40005821      -0.00289924       0.00143925      -0.00243792
H       10.86422481      13.05077004       1.43279404       0.00140129      -0.00076784      -0.00806822
H        9.27524669      13.83348244       1.24536655       0.00095358       0.00422084      -0.00328412
H       10.45034659      11.90334292      -0.55496294       0.00990198      -0.00630052       0.00705234
H        5.75794614      20.07596299      -1.54383037      -0.00547446      -0.00271821      -0.00396602
H        5.63868747      18.22502239       0.03586809      -0.00483956       0.00983222      -0.00448143
H        5.91608756      21.14050513      -0.12620077       0.00180150      -0.00197198       0.00089886
H        8.19594646      14.46190675      -2.47310657      -0.00775582       0.00055142       0.00429526
H        8.20901174      21.78503369      -0.92455195      -0.00105216      -0.00115467      -0.00840232
H        9.89106147      18.08691615      -5.32415654      -0.00369007       0.00209742       0.00126298
H        8.83990648      18.49477005      -6.70130506      -0.00001563       0.00001272       0.00201448
H        8.95940379      16.11892112      -6.59260902       0.00096272       0.00015940       0.00638334
H        7.32815329      16.59636603      -6.05529079      -0.00201142       0.00036016      -0.00171643
H        9.86216343      19.51150017       1.87020874      -0.01258517      -0.00394457      -0.00578174
H        9.37936521      18.61411169       0.41746900      -0.00669615       0.01027720      -0.01542623
H       10.61095976      17.38499257       2.92212234       0.01007362      -0.01921313       0.01026296
H       11.50365527      17.75321412       1.42120256       0.00878251      -0.00530604       0.00551932
H       -2.17487665       8.45198713      -1.94999446      -0.00343119       0.00288297       0.00273255
C       -4.00630244       9.33818836      -2.04878733       0.00628699      -0.00392055      -0.00104770
C       -4.41522988       8.38985545      -3.17367065       0.00179929       0.00425887       0.00070316
N       -5.86855928       8.26585351      -3.28794548      -0.00038266      -0.00747244       0.00594850
C       -6.54548387       7.51322463      -2.37489001       0.01422317       0.00132445      -0.00327624
C       -7.90496975       7.50655214      -2.31999550      -0.01988659      -0.01078184       0.01150395
C       -8.63229584       8.30592227      -3.22036665       0.00764268       0.00670648      -0.00801495
C       -6.56641403       9.03581311      -4.16954830      -0.00224562       0.00457365      -0.00587990
C       -7.92514642       9.07252895      -4.16160589      -0.00174450      -0.00698704       0.00721326
H       -4.39105249      10.33908130      -2.27050397       0.00800578      -0.00841962       0.00379169
H       -4.47590673       9.01886543      -1.11219534       0.00116075       0.00065225      -0.00205907
H       -4.00816379       7.39515472      -2.98194878      -0.00345306       0.00407924       0.00002152
H       -4.02555381       8.72762083      -4.13451649      -0.00037536      -0.00058021       0.00272412
H       -5.94124445       6.93003096      -1.68885699      -0.00057911      -0.00208667       0.00061865
H       -8.41884105       6.90625489      -1.58436662       0.00036014      -0.00132577      -0.00550424
H       -5.98042898       9.61107043      -4.87598933       0.00271592       0.00057739      -0.00230581
H       -8.46437769       9.68850645      -4.86696436      -0.00786501      -0.00165802      -0.00271955
C      -11.99806514       7.38614741      -2.17028180      -0.00360738      -0.00940941      -0.00521907
C       -0.19494285      11.28970079       0.28913065       0.00372921      -0.00534036       0.00780109
H       -0.12396405       9.66279781      -1.11860356      -0.00843165       0.00461638       0.00750524
H       -0.34799015       9.16148382       0.53503561      -0.00300471      -0.00511837      -0.01227078
C       -0.72580178      12.49329991      -0.49269042       0.00073612       0.00116254      -0.00456098
H        0.90123212      11.29848514       0.27554455      -0.00677603       0.00820664       0.00395971
H       -0.47900778      11.41740138       1.34100806      -0.00116351       0.00425971       0.00090503
C       -1.88020988      11.75712275      -2.71338325       0.00455202      -0.00162310       0.00152141
H       -2.35929410      10.00158411      -3.85317321       0.00504860      -0.00190125       0.00888369
H       -0.82001625       9.89821079      -3.03583408      -0.00844312       0.00236892      -0.00079912
C       -0.65428074      12.38992546      -2.02230484      -0.00619917       0.00078031      -0.00354679
H       -2.79361750      12.05293914      -2.18850401       0.00996972      -0.00328615      -0.00329772
H       -1.95125077      12.18990431      -3.71782818       0.00200092      -0.00167360       0.00752977
H       -0.55863647      13.40857264      -2.41474127       0.01069091      -0.00562174      -0.00427847
H        0.25822224      11.86371364      -2.32436361      -0.00514671       0.00841860       0.00625340
H       -0.15995518      13.37493201      -0.17058010       0.00043664       0.00073412       0.00189241
H       -1.76307679      12.69053203      -0.20480774       0.00113574       0.00357416      -0.00026646
C      -12.57547662       6.14727473      -2.40843255       0.00070359       0.00989521       0.00284187
C      -13.95126075       5.99346983      -2.24396108       0.01029575      -0.00949166      -0.00413946
C      -14.70971224       7.09139352      -1.82562897      -0.00859709       0.00238735       0.00343756
C      -14.12949161       8.33449629      -1.57810992      -0.00176056       0.00305793      -0.00179306
C      -12.75308687       8.48452850      -1.77740993       0.00370075       0.00775738       0.00150618
H      -11.95643100       5.31799825      -2.72483196       0.00358228       0.00003898      -0.00323418
C      -14.62226800       4.67030358      -2.50232109      -0.00293941       0.00449156       0.00169164
H      -13.90448926       3.91487122      -2.82554198      -0.00879382      -0.00267337      -0.00031150
H      -15.39085155       4.77265537      -3.27426152      -0.00000225      -0.00420506       0.00081746
H      -15.12255885       4.30932099      -1.59874208      -0.00108697      -0.00042557      -0.00013953
C      -14.95843265       9.51311035      -1.13747726       0.00063704      -0.00227356      -0.00087967
H      -12.27236138       9.44191803      -1.62525497       0.00116922      -0.00283522      -0.00324053
H      -15.77695058       6.97032243      -1.68890695       0.00341421      -0.00013756      -0.00062790
H      -14.61818793       9.88745307      -0.16685568      -0.00686798       0.00313065       0.00063256
H      -16.01486483       9.25235293      -1.05704704       0.00156067       0.00064092       0.00048586
H      -14.85640336      10.33858701      -1.84833074      -0.00716216       0.00181060       0.00461941
115
Properties=species:S:1:pos:R:3:forces:R:3 energy=-64863.966512512496 free_energy=-64863.97058030039 pbc="F F F"
C       -0.64042998       9.91400564      -0.19838705       0.01234895       0.00716062       0.00569798
C       -1.83651095      10.23878099      -2.90887078       0.00290882       0.00819281      -0.00073588
N       -2.50509657       9.41556700      -1.84663862      -0.00176769       0.00679494      -0.01482109
C       -2.15659823       9.79974210      -0.43396709       0.00843896      -0.00647935      -0.01149990
C      -10.09193645       8.36509288      -3.21045410      -0.05755216       0.04031216      -0.04127897
O      -10.76434828       9.04956492      -3.93298692       0.04870259      -0.04112648       0.04487645
O      -10.59868455       7.50913916      -2.27252990      -0.00273487       0.00039572       0.00250952
H       -2.58031391       9.03304099       0.22254008      -0.00182906      -0.00097211       0.00060170
H       -2.67163809      10.73176202      -0.18044323       0.00694037      -0.00716060      -0.00444749
O        7.96059020      18.72387800      -4.82392380       0.00259311      -0.00210793      -0.00170887
C        8.81813085      18.00937451      -5.68728162       0.00052126      -0.00163408      -0.00185842
C        8.35297679      16.57896494      -5.78583984      -0.00177813       0.00134325       0.00183022
O        8.57370254      15.92265967      -4.55832040       0.00197316      -0.00218558       0.00421202
C        8.14009939      20.11865211      -4.94783201       0.00054263       0.00058136      -0.00031146
C        8.15986797      14.57735714      -4.60955484      -0.00042081      -0.00534081       0.00352243
C        8.55637681      13.88173421      -3.33139930       0.00906419      -0.00182369       0.01055938
O        9.96406474      13.83898520      -3.24977822       0.00107895      -0.00633051       0.01155441
C       10.44924165      12.76736402      -2.47283978      -0.00333922      -0.00540069      -0.00052291
C        7.33148844      20.82615090      -3.89240591      -0.00121386      -0.00035601       0.00898326
O        8.03442823      20.74013110      -2.66929253      -0.00871371       0.00892157       0.01171197
C        7.39126230      21.39783967      -1.60148626      -0.00511135       0.00076912       0.00470063
C        6.44144245      20.49607512      -0.84555621       0.00437089      -0.00648238       0.00165279
O        7.18762288      19.49994581      -0.18852328       0.00856173      -0.00810719       0.00917751
C        6.38326829      18.68955716       0.63748154      -0.00087002       0.00230709      -0.00184236
C        7.26894117      17.65264120       1.28853482       0.01675329      -0.00559670      -0.00218677
O        8.22751169      18.24625480       2.14333575       0.01348344      -0.00655192      -0.00182578
C        9.46841827      18.50150015       1.50994776      -0.01356333      -0.00304141      -0.00605181
C       10.48068600      17.43114742       1.83868731      -0.00647372      -0.01496583      -0.00484024
O       10.02989998      16.21922432       1.28026417      -0.01748773      -0.01270020      -0.00269661
C       10.86009605      15.13254838       1.62193730      -0.00295865      -0.00119618      -0.00599737
C       10.29113397      13.87652558       1.01138513       0.00119171       0.00182915       0.00736882
O       10.49446977      13.91496788      -0.38592988       0.00500927       0.01983928       0.00696969
C       10.00198060      12.76476712      -1.02702486       0.00778528       0.00944536       0.00507098
H        7.75746658      17.04130893       0.52213835       0.02489280      -0.00362049      -0.00660013
H       11.88273965      15.29069404       1.25386299      -0.00221067       0.00241759      -0.00750515
H       11.54003608      12.83219787      -2.50995152      -0.00248512       0.00939978      -0.00095905
H        8.62991943      14.06383927      -5.45962321      -0.00002330       0.00377029      -0.00235504
H        6.33213408      20.37899990      -3.81062329      -0.00336103       0.00038717      -0.00385547
H        9.19590261      20.39672288      -4.82251643       0.00161171      -0.00211471       0.00345080
H       10.14863151      11.80723661      -2.92528732      -0.00779422       0.00071761       0.00045066
H       10.90052593      15.01504699       2.71777189      -0.00529671       0.00770656      -0.00799069
H        8.13428433      12.86702867      -3.33422977       0.00869881       0.00444053       0.00230071
H        7.06686984      14.51824818      -4.73345994      -0.00375305       0.00786827      -0.00488318
H        6.65188005      16.99277271       1.90754813      -0.01024397       0.01526332      -0.00104372
H        7.20756370      21.88282328      -4.17759715       0.00300798      -0.00246554       0.00174736
H        7.81505657      20.44488607      -5.94806522      -0.00124856      -0.00030512      -0.00558044
H        6.84038812      22.28181893      -1.95926109       0.00881673      -0.00213253      -0.00572984
H        8.90691392      12.72341929      -0.96097773      -0.00738787       0.01039921      -0.00254620
H        5.90303494      19.30227902       1.41121061      -0.00309805       0.00157454      -0.00244888
H       10.80791782      13.00388823       1.44087283       0.00153181      -0.00088114      -0.00836229
H        9.22210777      13.79228583       1.25051741       0.00109893       0.00438173      -0.00348911
H       10.39640830      11.85751799      -0.54764127       0.01033034      -0.00656440       0.00737714
H        5.71997992      20.03758219      -1.53461743      -0.00582829      -0.00286150      -0.00419919
H        5.59833780      18.18952038       0.04918417      -0.00494519       0.01033224      -0.00456625
H        5.88053940      21.10354331      -0.11837506       0.00186555      -0.00205460       0.00096080
H        8.14973066      14.41977774      -2.46946714      -0.00814135       0.00059389       0.00449324
H        8.17400510      21.74355467      -0.91868451      -0.00098997      -0.00117731      -0.00864255
H        9.85098799      18.04351901      -5.31844309      -0.00389013       0.00219374       0.00129336
H        8.80014077      18.45298946      -6.69533782      -0.00003234       0.00003745       0.00202373
H        8.91851621      16.07682947      -6.58808606       0.00103615       0.00010270       0.00664951
H        7.28735884      16.55502022      -6.05115279      -0.00215214       0.00034952      -0.00179774
H        9.82899175      19.46823687       1.87704644      -0.01313663      -0.00413362      -0.00589909
H        9.34115095      18.57215386       0.42516663      -0.00698613       0.01082824      -0.01617426
H       10.57170407      17.33956840       2.92853653       0.01031953      -0.02009651       0.01044622
H       11.46393465      17.70467442       1.42656159       0.00879568      -0.00557160       0.00596344
H       -2.15957056       8.45423951      -1.94914834      -0.00367232       0.00322455       0.00287430
C       -3.98945761       9.34357360      -2.04847462       0.00649820      -0.00402705      -0.00108171
C       -4.39963322       8.39599121      -3.17354239       0.00196421       0.00433701       0.00071174
N       -5.85311239       8.27449603      -3.28817410      -0.00045466      -0.00774658       0.00616421
C       -6.53144450       7.52310259      -2.37516591       0.01388955       0.00141828      -0.00350099
C       -7.89092286       7.51906582      -2.32026487      -0.01982755      -0.01083479       0.01151396
C       -8.61670750       8.31990591      -3.22056617       0.00770264       0.00685494      -0.00818256
C       -6.54947122       9.04600555      -4.16960315      -0.00133539       0.00482154      -0.00625945
C       -7.90810598       9.08533188      -4.16168003      -0.00280593      -0.00704229       0.00729311
H       -4.37253014      10.34510847      -2.27025533       0.00835542      -0.00883160       0.00396107
H       -4.45982365       9.02498261      -1.11201560       0.00120831       0.00069513      -0.00214892
H       -3.99429306       7.40058277      -2.98177412      -0.00363967       0.00435032       0.00000647
H       -4.00913924       8.73311926      -4.13428557      -0.00041581      -0.00058852       0.00287058
H       -5.92832484       6.93870152      -1.68918509      -0.00047095      -0.00230300       0.00079210
H       -8.40592540       6.91975237      -1.58464337       0.00009924      -0.00166197      -0.00542924
H       -5.96235692       9.62030148      -4.87589142       0.00271960       0.00051692      -0.00231493
H       -8.44612782       9.70251243      -4.86691449      -0.00803542      -0.00189070      -0.00265054
C      -11.98396809       7.40583147      -2.17055197      -0.00380993      -0.00985092      -0.00533073
C       -0.17393193      11.28869915       0.28794942       0.00394557      -0.00566155       0.00811185
H       -0.10695180       9.65943662      -1.11748819      -0.00876576       0.00483922       0.00799138
H       -0.33214904       9.16138995       0.53702296      -0.00313203      -0.00530485      -0.01284516
C       -0.70369799      12.49312352      -0.49329299       0.00078236       0.00114521      -0.00480441
H        0.92224794      11.29527208       0.27251493      -0.00714511       0.00863609       0.00414150
H       -0.45591210      11.41755504       1.34026622      -0.00116623       0.00447136       0.00100074
C       -1.86012909      11.75876167      -2.71352481       0.00476720      -0.00176998       0.00156201
H       -2.34065376      10.00325373      -3.85273910       0.00527256      -0.00201301       0.00925523
H       -0.80191816       9.89839897      -3.03454717      -0.00883264       0.00246926      -0.00082000
C       -0.63344942      12.39057886      -2.02298072      -0.00649155       0.00063636      -0.00374579
H       -2.77310266      12.05580852      -2.18855500       0.01039197      -0.00346976      -0.00343256
H       -1.93095532      12.19120822      -3.71814891       0.00209789      -0.00176758       0.00787296
H       -0.53792874      13.40951733      -2.41473512       0.01115059      -0.00575733      -0.00451491
H        0.27866348      11.86436055      -2.32621761      -0.00545525       0.00882421       0.00662296
H       -0.13638603      13.37383568      -0.17122708       0.00054322       0.00079543       0.00199113
H       -1.74048396      12.69173289      -0.20457568       0.00113459       0.00374396      -0.00025810
C      -12.56352569       6.16801163      -2.40898199       0.00079434       0.01033444       0.00295309
C      -13.93958891       6.01657378      -2.24465333       0.01056385      -0.00971417      -0.00424604
C      -14.69617400       7.11571245      -1.82613394      -0.00853091       0.00228921       0.00346325
C      -14.11376817       8.35772388      -1.57828155      -0.00221373       0.00328544      -0.00180492
C      -12.73710671       8.50541039      -1.77744427       0.00427136       0.00785896       0.00143138
H      -11.94592860       5.33769938      -2.72548220       0.00371282       0.00008467      -0.00336091
C      -14.61274695       4.69459190      -2.50346476      -0.00291545       0.00464358       0.00179543
H      -13.89610421       3.93811138      -2.82677846      -0.00925692      -0.00274466      -0.00031163
H      -15.38103068       4.79842979      -3.27550344      -0.00007109      -0.00438848       0.00080062
H      -15.11375946       4.33416839      -1.60006506      -0.00115511      -0.00044924      -0.00013526
C      -14.94055409       9.53778278      -1.13749770       0.00072528      -0.00243570      -0.00082555
H      -12.25474628       9.46193243      -1.62500037       0.00120990      -0.00289826      -0.00335936
H      -15.76363667       6.99648625      -1.68953216       0.00339932      -0.00014244      -0.00062721
H      -14.59960870       9.91129720      -0.16680063      -0.00719503       0.00327891       0.00062582
H      -15.99748466       9.27901895      -1.05717729       0.00162458       0.00065248       0.00050341
H      -14.83686538      10.36316620      -1.84822178      -0.00748498       0.00196898       0.00477836
115
Properties=species:S:1:pos:R:3:forces:R:3 energy=-64863.96611189702 free_energy=-64863.97058030039 pbc="F F F"
C       -0.62284616       9.91342863      -0.19765501       0.01292910       0.00734029       0.00590598
C       -1.81807179      10.24028802      -2.90828385       0.00311449       0.00846274      -0.00086340
N       -2.48820621       9.41842745      -1.84597288      -0.00176506       0.00732212      -0.01545389
C       -2.13923971       9.80212652      -0.43326107       0.00887563      -0.00692491      -0.01197532
C      -10.07622222       8.38170669      -3.21062168      -0.06113434       0.04300775      -0.04391450
O      -10.74750902       9.06749611      -3.93303598       0.05168734      -0.04390955       0.04775946
O      -10.58442864       7.52647724      -2.27282092      -0.00275685       0.00049378       0.00251109
H       -2.56447083       9.03622136       0.22319092      -0.00193329      -0.00093924       0.00061063
H       -2.65254792      10.73512810      -0.17986717       0.00718255      -0.00744250      -0.00462313
O        7.92089230      18.68120459      -4.81775235       0.00270971      -0.00201627      -0.00174497
C        8.77806140      17.96684979      -5.68163301       0.00049087      -0.00167289      -0.00207338
C        8.31209239      16.53678247      -5.78125259      -0.00184047       0.00120115       0.00179956
O        8.53182536      15.87972488      -4.55396509       0.00211430      -0.00213754       0.00436723
C        8.10055616      20.07599783      -4.94129760       0.00057785       0.00045830      -0.00037793
C        8.11679430      14.53482458      -4.60590473      -0.00052965      -0.00560462       0.00369486
C        8.51044250      13.83876311      -3.32710431       0.00944407      -0.00190905       0.01105580
O        9.91795524      13.79360253      -3.24344598       0.00107731      -0.00675612       0.01212800
C       10.40009466      12.72130157      -2.46548863      -0.00332841      -0.00546080      -0.00056034
C        7.29275544      20.78347219      -3.88520370      -0.00134243      -0.00019241       0.00934006
O        7.99667370      20.69759430      -2.66262610      -0.00896569       0.00932402       0.01220457
C        7.35524483      21.35700421      -1.59479800      -0.00541687       0.00050150       0.00494949
C        6.40457325      20.45739593      -0.83732666       0.00461066      -0.00673066       0.00164787
O        7.14964656      19.46089470      -0.17956387       0.00882286      -0.00849724       0.00965631
C        6.34482207      18.65340709       0.64886561      -0.00085668       0.00235936      -0.00189979
C        7.22936812      17.61569848       1.30016806       0.01736675      -0.00559479      -0.00239818
O        8.19044685      18.20870050       2.15261443       0.01408943      -0.00690250      -0.00191438
C        9.43139988      18.45936538       1.51747702      -0.01426570      -0.00335272      -0.00648347
C       10.44056169      17.38574868       1.84517509      -0.00670618      -0.01552799      -0.00512032
O        9.98538643      16.17518234       1.28726978      -0.01795187      -0.01298645      -0.00248954
C       10.81122625      15.08547468       1.62993577      -0.00307552      -0.00128994      -0.00616042
C       10.23871666      13.83146240       1.01839408       0.00107355       0.00202202       0.00760238
O       10.44462172      13.86896143      -0.37859481       0.00510338       0.02047525       0.00742241
C        9.95062912      12.71973901      -1.02033425       0.00828295       0.00980226       0.00527541
H        7.71539226      17.00227240       0.53391106       0.02580392      -0.00395709      -0.00690233
H       11.83501111      15.23995168       1.26344991      -0.00245020       0.00251797      -0.00777712
H       11.49106605      12.78417116      -2.50094105      -0.00273749       0.00981856      -0.00098471
H        8.58767488      14.02084263      -5.45523148      -0.00000172       0.00395481      -0.00245262
H        6.29350030      20.33630278      -3.80255471      -0.00349713       0.00039776      -0.00403167
H        9.15647570      20.35387362      -4.81656629       0.00166921      -0.00221133       0.00361157
H       10.09855428      11.76159939      -2.91821273      -0.00815177       0.00072116       0.00038715
H       10.84959834      14.96772875       2.72583918      -0.00549093       0.00803187      -0.00866088
H        8.08660909      12.82477216      -3.33039259       0.00906773       0.00461272       0.00242520
H        7.02392522      14.47676522      -4.73149751      -0.00387830       0.00818054      -0.00507852
H        6.61205041      16.95788134       1.92112037      -0.01060300       0.01592475      -0.00113263
H        7.16861389      21.84012581      -4.17042471       0.00313377      -0.00271439       0.00183737
H        7.77497714      20.40256335      -5.94124238      -0.00129470      -0.00030367      -0.00579019
H        6.80540561      22.24152796      -1.95280359       0.00911322      -0.00207409      -0.00605536
H        8.85539440      12.68057288      -0.95592405      -0.00765466       0.01090899      -0.00262302
H        5.86700646      19.26829309       1.42236919      -0.00317986       0.00160758      -0.00259268
H       10.75159392      12.95704237       1.44893711       0.00163111      -0.00094504      -0.00867440
H        9.16897228      13.75111637       1.25565587       0.00136713       0.00455833      -0.00372973
H       10.34246237      11.81171719      -0.54031962       0.01072916      -0.00678828       0.00767797
H        5.68201842      19.99919386      -1.52540530      -0.00604251      -0.00293618      -0.00430177
H        5.55800292      18.15404899       0.06251455      -0.00514663       0.01073304      -0.00476785
H        5.84499523      21.06657753      -0.11055515       0.00192063      -0.00214097       0.00104576
H        8.10352167      14.37764929      -2.46582855      -0.00850102       0.00060875       0.00463487
H        8.13899701      21.70206778      -0.91281786      -0.00096163      -0.00117344      -0.00892532
H        9.81091514      18.00012108      -5.31272762      -0.00399157       0.00229917       0.00136633
H        8.76037174      18.41120751      -6.68936708      -0.00003357      -0.00000919       0.00218495
H        8.87762855      16.03473694      -6.58356040       0.00104485       0.00015599       0.00702398
H        7.24656560      16.51366874      -6.04700119      -0.00219721       0.00039677      -0.00185883
H        9.79582693      19.42493430       1.88387368      -0.01360070      -0.00422537      -0.00596291
H        9.30295121      18.53018483       0.43285324      -0.00720236       0.01136196      -0.01673697
H       10.53243425      17.29411316       2.93494414       0.01059455      -0.02099332       0.01062059
H       11.42419294      17.65610551       1.43192083       0.00905722      -0.00582963       0.00630262
H       -2.14427460       8.45649724      -1.94830173      -0.00381650       0.00328420       0.00298479
C       -3.97261571       9.34896595      -2.04815881       0.00673409      -0.00431027      -0.00114803
C       -4.38404445       8.40213283      -3.17340964       0.00200605       0.00442249       0.00078660
N       -5.83767497       8.28314405      -3.28839034      -0.00005794      -0.00782567       0.00618027
C       -6.51741066       7.53298760      -2.37543460       0.01363531       0.00138745      -0.00359190
C       -7.87687106       7.53158105      -2.32052987      -0.02000696      -0.01104894       0.01172474
C       -8.60111667       8.33388827      -3.22076088       0.00791661       0.00691288      -0.00825700
C       -6.53251984       9.05620309      -4.16965047      -0.00217484       0.00481226      -0.00628874
C       -7.89107981       9.09813295      -4.16174661      -0.00204431      -0.00716782       0.00739628
H       -4.35400396      10.35113710      -2.27000302       0.00868089      -0.00917060       0.00411140
H       -4.44373951       9.03110908      -1.11183164       0.00123482       0.00074258      -0.00224286
H       -3.98043427       7.40601900      -2.98159538      -0.00381078       0.00459835      -0.00000009
H       -3.99273759       8.73861876      -4.13405156      -0.00045704      -0.00059066       0.00301283
H       -5.91540983       6.94738029      -1.68950571      -0.00039423      -0.00248569       0.00093001
H       -8.39300905       6.93324864      -1.58491756      -0.00006765      -0.00190252      -0.00546288
H       -5.94429226       9.62953473      -4.87577976       0.00294194       0.00063644      -0.00254172
H       -8.42787243       9.71651031      -4.86685482      -0.00852522      -0.00190489      -0.00282055
C      -11.96986531       7.42551456      -2.17082561      -0.00400398      -0.01005078      -0.00546944
C       -0.15292270      11.28768130       0.28675333       0.00411814      -0.00599969       0.00850599
H       -0.08997616       9.65604043      -1.11636390      -0.00904254       0.00512236       0.00845225
H       -0.31632673       9.16130120       0.53902857      -0.00330697      -0.00541863      -0.01345889
C       -0.68159254      12.49293287      -0.49390519       0.00085801       0.00109384      -0.00505350
H        0.94325407      11.29203696       0.26947252      -0.00748156       0.00905939       0.00431223
H       -0.43281367      11.41769343       1.33950624      -0.00113853       0.00468388       0.00106351
C       -1.84005367      11.76039650      -2.71367004       0.00494665      -0.00194614       0.00159772
H       -2.32201626      10.00491488      -3.85230371       0.00555721      -0.00207952       0.00971057
H       -0.78382450       9.89858465      -3.03324811      -0.00934125       0.00261743      -0.00084628
C       -0.61262563      12.39123598      -2.02366665      -0.00693369       0.00082441      -0.00393099
H       -2.75259366      12.05867235      -2.18861169       0.01083912      -0.00363780      -0.00356413
H       -1.91066627      12.19250320      -3.71847530       0.00218821      -0.00186556       0.00821817
H       -0.51725147      13.41047828      -2.41472627       0.01160778      -0.00609715      -0.00468303
H        0.29910045      11.86504111      -2.32809782      -0.00565789       0.00916269       0.00694153
H       -0.11281040      13.37271774      -0.17188003       0.00063741       0.00086028       0.00207282
H       -1.71788485      12.69291949      -0.20434452       0.00113610       0.00393159      -0.00026100
C      -12.55156783       6.18875612      -2.40953329       0.00092300       0.01053038       0.00298454
C      -13.92790332       6.03968261      -2.24534952       0.01071286      -0.00972209      -0.00425857
C      -14.68262157       7.14003575      -1.82664256      -0.00831571       0.00226980       0.00347509
C      -14.09803487       8.38095578      -1.57845760      -0.00240834       0.00322849      -0.00190658
C      -12.72111366       8.52629089      -1.77748506       0.00450593       0.00795433       0.00142722
H      -11.93541959       5.35740716      -2.72613467       0.00381437       0.00020336      -0.00346141
C      -14.60321500       4.71889270      -2.50460753      -0.00301617       0.00475603       0.00183014
H      -13.88771499       3.96136261      -2.82801427      -0.00965638      -0.00286893      -0.00033112
H      -15.37119874       4.82421623      -3.27674490      -0.00008837      -0.00456809       0.00084135
H      -15.10494932       4.35903145      -1.60138695      -0.00121543      -0.00045805      -0.00013077
C      -14.92266090       9.56244880      -1.13751970       0.00063748      -0.00236386      -0.00093687
H      -12.23712336       9.48194267      -1.62475198       0.00129220      -0.00295336      -0.00349851
H      -15.75030525       7.02265662      -1.69016029       0.00336234      -0.00016456      -0.00062711
H      -14.58102069       9.93513700      -0.16674967      -0.00749749       0.00342485       0.00067243
H      -15.98008907       9.30567785      -1.05731179       0.00179988       0.00069529       0.00052103
H      -14.81731646      10.38774094      -1.84811713      -0.00782680       0.00197577       0.00506124
115
Properties=species:S:1:pos:R:3:forces:R:3 energy=-64863.965695062296 free_energy=-64863.97058030039 pbc="F F F"
C       -0.60527501       9.91284401      -0.19691805       0.01345679       0.00764620       0.00610761
C       -1.79963879      10.24179310      -2.90769703       0.00324273       0.00872160      -0.00097788
N       -2.47132087       9.42129017      -1.84530775      -0.00185210       0.00771208      -0.01609804
C       -2.12188523       9.80450789      -0.43255724       0.00931346      -0.00718340      -0.01244563
C      -10.06050965       8.39832283      -3.21079276      -0.06317097       0.04445031      -0.04522873
O      -10.73064953       9.08541657      -3.93307774       0.05341710      -0.04555816       0.04942827
O      -10.57016944       7.54381345      -2.27311012      -0.00285565       0.00073680       0.00239387
H       -2.54863529       9.03940596       0.22383734      -0.00206594      -0.00097084       0.00067060
H       -2.63345564      10.73849247      -0.17929173       0.00744646      -0.00778602      -0.00480101
O        7.88119477      18.63852868      -4.81157227       0.00285412      -0.00211262      -0.00188799
C        8.73798979      17.92432130      -5.67598232       0.00064710      -0.00163010      -0.00203260
C        8.27121098      16.49459768      -5.77665828      -0.00190887       0.00117636       0.00180043
O        8.48996149      15.83678958      -4.54960686       0.00217141      -0.00226611       0.00456429
C        8.06101347      20.03333983      -4.93475907       0.00047645       0.00041144      -0.00036010
C        8.07373397      14.49228868      -4.60225305      -0.00060067      -0.00576115       0.00394589
C        8.46451632      13.79579162      -3.32281282       0.00990345      -0.00187102       0.01165713
O        9.87184860      13.74822026      -3.23710750       0.00100178      -0.00711452       0.01261409
C       10.35094478      12.67524920      -2.45813556      -0.00359555      -0.00576723      -0.00056198
C        7.25401887      20.74079047      -3.87799662      -0.00127820      -0.00031780       0.00967489
O        7.95891593      20.65504578      -2.65595449      -0.00933399       0.00974765       0.01270454
C        7.31922159      21.31615197      -1.58810638      -0.00547956       0.00058817       0.00523554
C        6.36770523      20.41871346      -0.82909556       0.00487465      -0.00710498       0.00174600
O        7.11167319      19.42184363      -0.17060217       0.00905293      -0.00875890       0.01009965
C        6.30639587      18.61726482       0.66025254      -0.00091989       0.00207978      -0.00210075
C        7.18983128      17.57877743       1.31178513       0.01796089      -0.00587786      -0.00247541
O        8.15341420      18.17116150       2.16188015       0.01447646      -0.00736783      -0.00211727
C        9.39439903      18.41721521       1.52499449      -0.01475833      -0.00330810      -0.00673105
C       10.40041622      17.34032406       1.85165910      -0.00697732      -0.01613623      -0.00513083
O        9.94081724      16.13113298       1.29431104      -0.01826263      -0.01346225      -0.00239240
C       10.76231329      15.03841200       1.63793266      -0.00326496      -0.00112149      -0.00628579
C       10.18628164      13.78642192       1.02539319       0.00120301       0.00213914       0.00787766
O       10.39475938      13.82297310      -0.37126301       0.00517226       0.02108008       0.00786828
C        9.89927142      12.67472808      -1.01364512       0.00871951       0.01022945       0.00539413
H        7.67337170      16.96327467       0.54566820       0.02663119      -0.00418502      -0.00718184
H       11.78721497      15.18924227       1.27302386      -0.00265967       0.00260894      -0.00809187
H       11.44208148      12.73614300      -2.49192716      -0.00282994       0.01025735      -0.00101993
H        8.54544234      13.97784533      -5.45083587       0.00004798       0.00409985      -0.00260920
H        6.25486661      20.29360367      -3.79448618      -0.00368775       0.00038890      -0.00418875
H        9.11704550      20.31102081      -4.81060934       0.00183032      -0.00225976       0.00376832
H       10.04846392      11.71596805      -2.91113307      -0.00843549       0.00085626       0.00037436
H       10.79864952      14.92042565       2.73389853      -0.00568938       0.00830106      -0.00926350
H        8.03894356      12.78252018      -3.32656057       0.00941896       0.00470766       0.00253159
H        6.98099818      14.43527900      -4.72953114      -0.00400366       0.00851600      -0.00528368
H        6.57225583      16.92299601       1.93465308      -0.01079141       0.01663235      -0.00116805
H        7.12966417      21.79741912      -4.16324493       0.00321902      -0.00270886       0.00187794
H        7.73489757      20.36023478      -5.93441518      -0.00133889      -0.00029233      -0.00600664
H        6.77041693      22.20122362      -1.94634422       0.00947048      -0.00210682      -0.00636424
H        8.80387191      12.63774183      -0.95087588      -0.00782377       0.01140091      -0.00271320
H        5.83101509      19.23428796       1.43354788      -0.00332347       0.00184381      -0.00275334
H       10.69525238      12.91023774       1.45699095       0.00168069      -0.00093603      -0.00905473
H        9.11584092      13.70996007       1.26077739       0.00142191       0.00472545      -0.00392659
H       10.28850923      11.76594522      -0.53299605       0.01113370      -0.00708520       0.00798829
H        5.64406228      19.96079563      -1.51618588      -0.00634438      -0.00301479      -0.00446992
H        5.51767847      18.11858712       0.07586093      -0.00512522       0.01127534      -0.00485500
H        5.80945347      21.02960061      -0.10273374       0.00197430      -0.00218908       0.00110382
H        8.05731969      14.33552083      -2.46219289      -0.00884663       0.00060131       0.00472041
H        8.10398935      21.66057371      -0.90694836      -0.00113600      -0.00127423      -0.00933611
H        9.77084261      17.95672511      -5.30701066      -0.00424971       0.00237868       0.00137768
H        8.72060092      18.36942145      -6.68339018      -0.00007232      -0.00001601       0.00224320
H        8.83673859      15.99264355      -6.57902913       0.00107799       0.00017462       0.00731939
H        7.20577466      16.47231496      -6.04283594      -0.00227660       0.00040521      -0.00192353
H        9.76269384      19.38160334       1.89068855      -0.01410871      -0.00455620      -0.00611918
H        9.26477512      18.48821199       0.44053119      -0.00746071       0.01189390      -0.01736827
H       10.49315315      17.24864397       2.94135045       0.01084241      -0.02185219       0.01074332
H       11.38442830      17.60747603       1.43727443       0.00932091      -0.00606450       0.00654277
H       -2.12899328       8.45875659      -1.94745767      -0.00393618       0.00338389       0.00310308
C       -3.95577767       9.35436103      -2.04783965       0.00697479      -0.00447392      -0.00130709
C       -4.36846555       8.40827822      -3.17327216       0.00201470       0.00462258       0.00088155
N       -5.82224450       8.29180128      -3.28859877       0.00033355      -0.00805704       0.00636393
C       -6.50337870       7.54287842      -2.37569533       0.01313588       0.00143013      -0.00375829
C       -7.86282359       7.54409914      -2.32079179      -0.01976241      -0.01137970       0.01206453
C       -8.58552073       8.34786815      -3.22094925       0.00774771       0.00700095      -0.00833491
C       -6.51557639       9.06640224      -4.16968806      -0.00257320       0.00489753      -0.00641387
C       -7.87404948       9.11093068      -4.16180095      -0.00175479      -0.00703108       0.00717139
H       -4.33547864      10.35716873      -2.26974809       0.00902622      -0.00957057       0.00426881
H       -4.42765775       9.03724500      -1.11164418       0.00126104       0.00076120      -0.00229169
H       -3.96658876       7.41146401      -2.98141130      -0.00395862       0.00477276      -0.00000162
H       -3.97635011       8.74412061      -4.13381222      -0.00048201      -0.00058974       0.00312624
H       -5.90249982       6.95606779      -1.68981769      -0.00033435      -0.00265825       0.00105417
H       -8.38008868       6.94674362      -1.58518851      -0.00027159      -0.00212306      -0.00551441
H       -5.92623240       9.63877232      -4.87565732       0.00307998       0.00070189      -0.00270600
H       -8.40961812       9.73050287      -4.86679025      -0.00884065      -0.00207931      -0.00278935
C      -11.95575745       7.44520001      -2.17110153      -0.00394866      -0.01027491      -0.00563032
C       -0.13191754      11.28664788       0.28554700       0.00428902      -0.00636134       0.00886867
H       -0.07302036       9.65262204      -1.11522299      -0.00934088       0.00537872       0.00884139
H       -0.30052455       9.16122343       0.54104712      -0.00342713      -0.00566018      -0.01396301
C       -0.65948687      12.49272870      -0.49452788       0.00088728       0.00111259      -0.00517726
H        0.96424877      11.28878387       0.26642013      -0.00781537       0.00945933       0.00447553
H       -0.40971117      11.41781778       1.33873330      -0.00111198       0.00488958       0.00109738
C       -1.81998326      11.76202814      -2.71381726       0.00504538      -0.00209631       0.00158584
H       -2.30338516      10.00657045      -3.85186857       0.00587893      -0.00212976       0.01020111
H       -0.76574247       9.89876656      -3.03194317      -0.00974607       0.00274071      -0.00089888
C       -0.59181352      12.39189590      -2.02436053      -0.00722194       0.00074363      -0.00408936
H       -2.73208775      12.06152981      -2.18866989       0.01128395      -0.00381024      -0.00370727
H       -1.89038640      12.19378956      -3.71880487       0.00227518      -0.00196114       0.00855482
H       -0.49659684      13.41143981      -2.41471272       0.01203946      -0.00617850      -0.00493027
H        0.31953429      11.86574824      -2.32999913      -0.00591047       0.00951036       0.00724265
H       -0.08922782      13.37157926      -0.17254149       0.00066752       0.00089037       0.00214100
H       -1.69528326      12.69408952      -0.20411810       0.00120848       0.00413574      -0.00026123
C      -12.53959644       6.20950776      -2.41008883       0.00039170       0.01069087       0.00311530
C      -13.91621199       6.06280045      -2.24604711       0.01166332      -0.00991267      -0.00444616
C      -14.66904721       7.16436579      -1.82715547      -0.00898871       0.00197387       0.00355322
C      -14.08229318       8.40418286      -1.57863883      -0.00202540       0.00378367      -0.00194842
C      -12.70510842       8.54716994      -1.77753071       0.00439455       0.00808653       0.00149057
H      -11.92490537       5.37712599      -2.72678977       0.00402275       0.00020588      -0.00360880
C      -14.59367079       4.74320568      -2.50575041      -0.00326176       0.00487131       0.00186745
H      -13.87931997       3.98462322      -2.82925085      -0.01005724      -0.00294088      -0.00033477
H      -15.36135520       4.85001554      -3.27798578      -0.00005323      -0.00476692       0.00092270
H      -15.09612839       4.38391200      -1.60270701      -0.00124716      -0.00046754      -0.00016817
C      -14.90475530       9.58711114      -1.13754754       0.00066750      -0.00246593      -0.00092794
H      -12.21949191       9.50194890      -1.62450892       0.00138392      -0.00299749      -0.00362807
H      -15.73695580       7.04883262      -1.69079193       0.00356262      -0.00015670      -0.00065618
H      -14.56242458       9.95897240      -0.16670086      -0.00779206       0.00354749       0.00065446
H      -15.96267338       9.33233132      -1.05745099       0.00181878       0.00071281       0.00054867
H      -14.79775877      10.41230870      -1.84801413      -0.00812447       0.00206971       0.00525004
115
Properties=species:S:1:pos:R:3:forces:R:3 energy=-64863.96528147142 free_energy=-64863.97058030039 pbc="F F F"
C       -0.58771609       9.91225024      -0.19617575       0.01398664       0.00788687       0.00639280
C       -1.78121287      10.24329055      -2.90711099       0.00335694       0.00916975      -0.00107087
N       -2.45444471       9.42415747      -1.84464411      -0.00180399       0.00788461      -0.01673143
C       -2.10453578       9.80688736      -0.43185644       0.00969607      -0.00733541      -0.01286533
C      -10.04481205       8.41495084      -3.21097794      -0.06120902       0.04288501      -0.04335217
O      -10.71376177       9.10331436      -3.93310378       0.05200882      -0.04430162       0.04801439
O      -10.55590223       7.56115032      -2.27339727      -0.00351983       0.00106983       0.00222708
H       -2.53281010       9.04259420       0.22448132      -0.00218310      -0.00098826       0.00070262
H       -2.61436280      10.74185579      -0.17871654       0.00775032      -0.00821595      -0.00499776
O        7.84149861      18.59584944      -4.80538712       0.00295818      -0.00230364      -0.00196446
C        8.69791950      17.88179447      -5.67032526       0.00061995      -0.00181506      -0.00216940
C        8.23033100      16.45240652      -5.77205749      -0.00193566       0.00150466       0.00192733
O        8.44810585      15.79385133      -4.54524260       0.00225792      -0.00235915       0.00473380
C        8.02146751      19.99067382      -4.92821566       0.00062707       0.00066818      -0.00032356
C        8.03068651      14.44975282      -4.59859710      -0.00062862      -0.00601602       0.00412515
C        8.41860035      13.75282383      -3.31852068       0.01022778      -0.00205109       0.01216081
O        9.82573900      13.70283579      -3.23076437       0.00114372      -0.00741531       0.01308540
C       10.30178616      12.62920030      -2.45078055      -0.00380940      -0.00602470      -0.00059581
C        7.21528241      20.69810437      -3.87078503      -0.00135123      -0.00045127       0.01004993
O        7.92115242      20.61248889      -2.64927545      -0.00962702       0.01014373       0.01309959
C        7.28320103      21.27529458      -1.58141442      -0.00573948       0.00061334       0.00546690
C        6.33084495      20.38002963      -0.82086341       0.00491500      -0.00770132       0.00182289
O        7.07370491      19.38279297      -0.16163614       0.00930893      -0.00899744       0.01049817
C        6.26798674      18.58112690       0.67164271      -0.00085209       0.00226921      -0.00209637
C        7.15031362      17.54186653       1.32339860       0.01868286      -0.00617076      -0.00268314
O        8.11640193      18.13361932       2.17113289       0.01492366      -0.00775435      -0.00225018
C        9.35740545      18.37504519       1.53250150      -0.01520756      -0.00331993      -0.00685375
C       10.36025473      17.29487826       1.85814266      -0.00725466      -0.01671487      -0.00526765
O        9.89621572      16.08707285       1.30136714      -0.01859804      -0.01375450      -0.00229625
C       10.71337025      14.99136794       1.64592866      -0.00343212      -0.00127636      -0.00654741
C       10.13383740      13.74140309       1.03238401       0.00118744       0.00237339       0.00811172
O       10.34488469      13.77700009      -0.36393622       0.00529615       0.02174636       0.00836095
C        9.84790899      12.62973552      -1.00696011       0.00909632       0.01049867       0.00561122
H        7.63137583      16.92430171       0.55742557       0.02742809      -0.00446686      -0.00748436
H       11.73936978      15.13855687       1.28258928      -0.00284172       0.00272887      -0.00840985
H       11.39308507      12.68811328      -2.48291206      -0.00298620       0.01070278      -0.00106272
H        8.50322316      13.93484745      -5.44643626       0.00007520       0.00426300      -0.00269615
H        6.21622999      20.25089924      -3.78641650      -0.00380682       0.00042726      -0.00434035
H        9.07761625      20.26816721      -4.80464606       0.00178787      -0.00240359       0.00389206
H        9.99836083      11.67034348      -2.90404985      -0.00872204       0.00096008       0.00035395
H       10.74768289      14.87313452       2.74194904      -0.00588303       0.00861973      -0.00972709
H        7.99129102      12.74027176      -3.32273479       0.00975158       0.00488400       0.00264208
H        6.93808813      14.39379116      -4.72756620      -0.00415821       0.00884283      -0.00547583
H        6.53248316      16.88812601       1.94816977      -0.01100557       0.01719937      -0.00106316
H        7.09071378      21.75470929      -4.15605950       0.00333303      -0.00280209       0.00192636
H        7.69481682      20.31790156      -5.92758253      -0.00138511      -0.00029988      -0.00620779
H        6.73542976      22.16090708      -1.93989116       0.00982521      -0.00211558      -0.00667055
H        8.75235179      12.59492647      -0.94583289      -0.00796976       0.01189626      -0.00281217
H        5.79506633      19.20028522       1.44473854      -0.00346844       0.00195921      -0.00305726
H       10.63889769      12.86347232       1.46503154       0.00175810      -0.00095497      -0.00942121
H        9.06271465      13.66882402       1.26588354       0.00158301       0.00488765      -0.00412291
H       10.23454872      11.72019895      -0.52567113       0.01151702      -0.00733581       0.00824657
H        5.60611119      19.92239031      -1.50696374      -0.00651963      -0.00295663      -0.00455090
H        5.47736850      18.08314635       0.08922435      -0.00525668       0.01171148      -0.00505601
H        5.77391318      20.99261680      -0.09491575       0.00206818      -0.00223042       0.00113577
H        8.01112674      14.29339230      -2.45856013      -0.00923360       0.00064922       0.00489730
H        8.06897720      21.61907421      -0.90108172      -0.00117463      -0.00131905      -0.00965804
H        9.73076916      17.91332944      -5.30129185      -0.00437000       0.00247118       0.00144243
H        8.68082727      18.32763072      -6.67740803      -0.00009735      -0.00002301       0.00233469
H        8.79584683      15.95055053      -6.57449379       0.00116958       0.00010927       0.00755669
H        7.16498739      16.43095694      -6.03865645      -0.00239909       0.00039020      -0.00200674
H        9.72958239      19.33823367       1.89748688      -0.01467397      -0.00491219      -0.00626114
H        9.22661162      18.44622493       0.44820320      -0.00773462       0.01243012      -0.01810496
H       10.45385652      17.20315330       2.94775267       0.01108532      -0.02270726       0.01095717
H       11.34464106      17.55880204       1.44262309       0.00949508      -0.00629684       0.00679861
H       -2.11372348       8.46101842      -1.94661563      -0.00410626       0.00358460       0.00322969
C       -3.93894235       9.35976217      -2.04751884       0.00712723      -0.00473759      -0.00136240
C       -4.35289745       8.41442952      -3.17312772       0.00215042       0.00482994       0.00088048
N       -5.80681597       8.30046610      -3.28879756       0.00012982      -0.00842319       0.00668699
C       -6.48936123       7.55277538      -2.37594862       0.01416261       0.00149257      -0.00395846
C       -7.84876509       7.55661862      -2.32104867      -0.02094460      -0.01175402       0.01251733
C       -8.56992469       8.36184205      -3.22112815       0.00758590       0.00756061      -0.00898197
C       -6.49864254       9.07660321      -4.16971106      -0.00218934       0.00522790      -0.00686916
C       -7.85701582       9.12373048      -4.16185507      -0.00211077      -0.00750774       0.00773650
H       -4.31695281      10.36320182      -2.26949072       0.00931752      -0.00987414       0.00440620
H       -4.41157635       9.04338871      -1.11145220       0.00131967       0.00081365      -0.00238986
H       -3.95275493       7.41691801      -2.98122130      -0.00412832       0.00495794       0.00000411
H       -3.95997572       8.74962516      -4.13356978      -0.00054229      -0.00060943       0.00328495
H       -5.88959406       6.96476439      -1.69012260      -0.00040403      -0.00275783       0.00108621
H       -8.36716619       6.96023722      -1.58545663      -0.00030988      -0.00225070      -0.00568122
H       -5.90817921       9.64801385      -4.87552404       0.00311304       0.00064040      -0.00270618
H       -8.39136132       9.74448825      -4.86671688      -0.00919637      -0.00209177      -0.00294968
C      -11.94164228       7.46489217      -2.17138044      -0.00387977      -0.01104318      -0.00579438
C       -0.11091736      11.28559915       0.28432999       0.00444407      -0.00669399       0.00924424
H       -0.05608361       9.64917988      -1.11406530      -0.00970346       0.00563090       0.00921267
H       -0.28474039       9.16114923       0.54308250      -0.00356419      -0.00584196      -0.01451763
C       -0.63738054      12.49251481      -0.49515938       0.00087228       0.00086599      -0.00530536
H        0.98523002      11.28551042       0.26335857      -0.00808720       0.00984871       0.00461650
H       -0.38660352      11.41793013       1.33794747      -0.00109658       0.00508926       0.00111666
C       -1.79991928      11.76365578      -2.71396931       0.00517509      -0.00239488       0.00164519
H       -2.28476144      10.00822072      -3.85143363       0.00618380      -0.00220995       0.01066263
H       -0.74767083       9.89894538      -3.03063443      -0.01010719       0.00284760      -0.00093160
C       -0.57100812      12.39255359      -2.02506192      -0.00763869       0.00109088      -0.00435352
H       -2.71158614      12.06438060      -2.18872891       0.01174342      -0.00396699      -0.00386299
H       -1.87011777      12.19506932      -3.71913786       0.00235431      -0.00203363       0.00884414
H       -0.47596602      13.41241032      -2.41469883       0.01244775      -0.00651399      -0.00508288
H        0.33996391      11.86647946      -2.33192332      -0.00605146       0.00978592       0.00749842
H       -0.06564138      13.37042067      -0.17321082       0.00076322       0.00104494       0.00223882
H       -1.67267629      12.69524742      -0.20389359       0.00124837       0.00438347      -0.00026887
C      -12.52761886       6.23026258      -2.41064774       0.00026838       0.01116742       0.00325420
C      -13.90450179       6.08592148      -2.24675012       0.01184475      -0.00969329      -0.00440615
C      -14.65546780       7.18869951      -1.82767097      -0.00847018       0.00181916       0.00348582
C      -14.06652663       8.42741514      -1.57882467      -0.00294486       0.00381290      -0.00190625
C      -12.68910030       8.56804569      -1.77757887       0.00512623       0.00871593       0.00149720
H      -11.91438422       5.39685393      -2.72745024       0.00422327       0.00018244      -0.00375250
C      -14.58411714       4.76753196      -2.50689364      -0.00336816       0.00481946       0.00185689
H      -13.87091896       4.00789459      -2.83048783      -0.01050198      -0.00300169      -0.00033109
H      -15.35149849       4.87582649      -3.27922534      -0.00004182      -0.00493821       0.00098114
H      -15.08729536       4.40880965      -1.60402628      -0.00129067      -0.00046868      -0.00018144
C      -14.88683935       9.61177146      -1.13757846       0.00086780      -0.00257884      -0.00093593
H      -12.20184998       9.52195532      -1.62426991       0.00133530      -0.00327309      -0.00376988
H      -15.72358671       7.07501364      -1.69142734       0.00345341      -0.00016917      -0.00064299
H      -14.54381852       9.98280291      -0.16665481      -0.00812332       0.00366876       0.00061738
H      -15.94524238       9.35897748      -1.05759462       0.00191700       0.00072921       0.00056269
H      -14.77819010      10.43687039      -1.84791430      -0.00845638       0.00216162       0.00545570
115
Properties=species:S:1:pos:R:3:forces:R:3 energy=-64863.964841929745 free_energy=-64863.97058030039 pbc="F F F"
C       -0.57016910       9.91165063      -0.19542710       0.01450278       0.00802173       0.00672257
C       -1.76279262      10.24479074      -2.90652741       0.00340754       0.00934820      -0.00106762
N       -2.43757482       9.42702519      -1.84398098      -0.00174844       0.00815259      -0.01742393
C       -2.08719332       9.80926635      -0.43115659       0.01016288      -0.00741437      -0.01334625
C      -10.02910643       8.43157097      -3.21115692      -0.05974042       0.04182851      -0.04201028
O      -10.69686334       9.12120960      -3.93312957       0.05099169      -0.04342889       0.04700554
O      -10.54163140       7.57848770      -2.27368466      -0.00410904       0.00132442       0.00212524
H       -2.51699235       9.04578766       0.22512171      -0.00234401      -0.00107487       0.00079975
H       -2.59527136      10.74521643      -0.17814394       0.00805068      -0.00863262      -0.00517988
O        7.80180452      18.55316377      -4.79919646       0.00301456      -0.00220411      -0.00200721
C        8.65784696      17.83926221      -5.66466393       0.00083660      -0.00184449      -0.00221338
C        8.18945566      16.41021689      -5.76744743      -0.00208011       0.00142455       0.00192885
O        8.40626099      15.75090859      -4.54087134       0.00233509      -0.00232941       0.00480008
C        7.98192312      19.94800823      -4.92166680       0.00053368       0.00049616      -0.00029849
C        7.98765161      14.40721549      -4.59493776      -0.00066730      -0.00631738       0.00425172
C        8.37269094      13.70985683      -3.31423015       0.01067105      -0.00221092       0.01275206
O        9.77963430      13.65745186      -3.22441734       0.00108593      -0.00774413       0.01355699
C       10.25262234      12.58315273      -2.44342464      -0.00410036      -0.00614181      -0.00058872
C        7.17654576      20.65541168      -3.86356930      -0.00141956      -0.00039156       0.01039599
O        7.88338700      20.56992728      -2.64259320      -0.00991710       0.01053848       0.01352667
C        7.24717950      21.23442972      -1.57472211      -0.00600912       0.00068171       0.00567087
C        6.29398804      20.34133568      -0.81263052       0.00513898      -0.00787781       0.00192136
O        7.03574654      19.34374682      -0.15266806       0.00951290      -0.00939584       0.01098615
C        6.22959822      18.54500230       0.68303829      -0.00070994       0.00230980      -0.00220644
C        7.11081351      17.50496479       1.33501306       0.01922867      -0.00651229      -0.00267945
O        8.07941175      18.09606766       2.18037694       0.01541779      -0.00809684      -0.00229367
C        9.32041943      18.33285825       1.54000364      -0.01583617      -0.00385616      -0.00729018
C       10.32007662      17.24941111       1.86462016      -0.00767457      -0.01737985      -0.00533456
O        9.85158957      16.04300533       1.30842389      -0.01881697      -0.01396379      -0.00215543
C       10.66440455      14.94433624       1.65391782      -0.00365654      -0.00128321      -0.00676858
C       10.08138760      13.69640762       1.03936720       0.00123099       0.00254648       0.00820913
O       10.29500281      13.73104222      -0.35661365       0.00540932       0.02237055       0.00883397
C        9.79654228      12.58475689      -1.00027820       0.00949461       0.01086194       0.00583350
H        7.58938593      16.88533789       0.56919382       0.02829123      -0.00476920      -0.00792726
H       11.69148279      15.08789109       1.29214706      -0.00302366       0.00283388      -0.00874066
H       11.34407383      12.64008171      -2.47389684      -0.00302466       0.01112971      -0.00109569
H        8.46101807      13.89184517      -5.44203169       0.00009016       0.00446737      -0.00275372
H        6.17759206      20.20819271      -3.77834584      -0.00394254       0.00040757      -0.00448602
H        9.03818181      20.22530890      -4.79867959       0.00198835      -0.00245877       0.00405337
H        9.94824510      11.62472697      -2.89696291      -0.00902297       0.00095543       0.00027628
H       10.69669501      14.82586470       2.74999007      -0.00607135       0.00894726      -0.01018606
H        7.94364938      12.69802684      -3.31891421       0.01009175       0.00506018       0.00274653
H        6.89519444      14.35230095      -4.72560179      -0.00428734       0.00917370      -0.00565755
H        6.49272230      16.85327456       1.96168902      -0.01109583       0.01784671      -0.00102346
H        7.05176359      21.71199419      -4.14887386       0.00345182      -0.00293447       0.00201948
H        7.65473646      20.27556344      -5.92074385      -0.00145032      -0.00028348      -0.00644404
H        6.70044167      22.12058505      -1.93344282       0.01019382      -0.00221178      -0.00693570
H        8.70083359      12.55212977      -0.94079666      -0.00810802       0.01236662      -0.00290277
H        5.75915767      19.16628920       1.45593415      -0.00366855       0.00216149      -0.00331460
H       10.58253004      12.81674697       1.47305728       0.00184973      -0.00100495      -0.00976075
H        9.00960033      13.62771253       1.27097330       0.00164900       0.00504422      -0.00427487
H       10.18058029      11.67447601      -0.51834620       0.01189009      -0.00763168       0.00850871
H        5.56816964      19.88398072      -1.49773801      -0.00683515      -0.00301942      -0.00474337
H        5.43707160      18.04773223       0.10260158      -0.00531274       0.01218964      -0.00522453
H        5.73838021      20.95562707      -0.08710312       0.00216866      -0.00232977       0.00114843
H        7.96494062      14.25126322      -2.45492664      -0.00958285       0.00066785       0.00500383
H        8.03396462      21.57756983      -0.89521686      -0.00127834      -0.00140899      -0.00999552
H        9.69069648      17.86993552      -5.29556996      -0.00459596       0.00254809       0.00144760
H        8.64105059      18.28583994      -6.67142021      -0.00013013      -0.00004648       0.00240030
H        8.75495459      15.90845470      -6.56995535       0.00120225       0.00012949       0.00789724
H        7.12419948      16.38959500      -6.03446412      -0.00238639       0.00040595      -0.00203830
H        9.69648197      19.29481480       1.90427062      -0.01509089      -0.00482362      -0.00620716
H        9.18845206      18.40422195       0.45586945      -0.00800393       0.01296648      -0.01877083
H       10.41454180      17.15763413       2.95414855       0.01132269      -0.02354966       0.01114704
H       11.30483031      17.51009245       1.44797060       0.00969899      -0.00650969       0.00700322
H       -2.09846531       8.46328435      -1.94577486      -0.00425453       0.00374216       0.00334432
C       -3.92210996       9.36516804      -2.04719557       0.00724742      -0.00496779      -0.00145670
C       -4.33733785       8.42058515      -3.17297929       0.00220102       0.00517964       0.00091922
N       -5.79139649       8.30914042      -3.28898662       0.00031662      -0.00881714       0.00703822
C       -6.47533631       7.56267654      -2.37619176       0.01362388       0.00176658      -0.00438803
C       -7.83471743       7.56913707      -2.32129848      -0.02064767      -0.01191687       0.01268556
C       -8.55432358       8.37581692      -3.22130321       0.00719111       0.00777858      -0.00923762
C       -6.48170838       9.08680736      -4.16972795      -0.00239656       0.00539011      -0.00707424
C       -7.83998396       9.13652622      -4.16189728      -0.00198927      -0.00763202       0.00784808
H       -4.29842685      10.36923886      -2.26922999       0.00962304      -0.01023049       0.00454016
H       -4.39549453       9.04954023      -1.11125687       0.00137310       0.00085629      -0.00248205
H       -3.93893298       7.42238073      -2.98102543      -0.00425857       0.00505294       0.00000846
H       -3.94361550       8.75513278      -4.13332348      -0.00058354      -0.00063352       0.00341802
H       -5.87669586       6.97347095      -1.69042264      -0.00023838      -0.00303593       0.00133459
H       -8.35423956       6.97373075      -1.58572357      -0.00058095      -0.00255109      -0.00562699
H       -5.89013353       9.65725915      -4.87537813       0.00325260       0.00068650      -0.00284847
H       -8.37310366       9.75846727      -4.86663609      -0.00952233      -0.00217515      -0.00301516
C      -11.92751908       7.48458541      -2.17166104      -0.00391666      -0.01177470      -0.00597189
C       -0.08992215      11.28453586       0.28310242       0.00457841      -0.00706527       0.00961482
H       -0.03916530       9.64571195      -1.11289007      -0.01006649       0.00588721       0.00960529
H       -0.26897498       9.16108003       0.54513740      -0.00371782      -0.00595305      -0.01512945
C       -0.61527422      12.49228486      -0.49579890       0.00093732       0.00090162      -0.00544647
H        1.00619715      11.28221831       0.26028497      -0.00830583       0.01021861       0.00475470
H       -0.36349289      11.41803065       1.33714578      -0.00107877       0.00527500       0.00117259
C       -1.77986304      11.76527623      -2.71412323       0.00543943      -0.00251073       0.00166425
H       -2.26614469      10.00986760      -3.85099840       0.00647319      -0.00228369       0.01110643
H       -0.72961042       9.89911870      -3.02932667      -0.01044694       0.00298125      -0.00096622
C       -0.55021430      12.39321611      -2.02577071      -0.00786459       0.00092936      -0.00457388
H       -2.69108463      12.06722572      -2.18878798       0.01208702      -0.00411851      -0.00397978
H       -1.84985988      12.19633997      -3.71947340       0.00242202      -0.00208979       0.00911288
H       -0.45536142      13.41338423      -2.41467909       0.01286687      -0.00658295      -0.00533631
H        0.36038980      11.86723036      -2.33387027      -0.00638011       0.01022019       0.00780435
H       -0.04204731      13.36924233      -0.17388843       0.00079850       0.00106871       0.00229520
H       -1.65006301      12.69639427      -0.20367354       0.00122567       0.00461153      -0.00024719
C      -12.51563422       6.25102175      -2.41121006       0.00019036       0.01174247       0.00342103
C      -13.89278367       6.10905369      -2.24745484       0.01243985      -0.00988800      -0.00453554
C      -14.64186599       7.21303893      -1.82819131      -0.00873098       0.00173575       0.00355498
C      -14.05075234       8.45064799      -1.57901464      -0.00326609       0.00396393      -0.00191547
C      -12.67308166       8.58892171      -1.77763118       0.00557820       0.00922261       0.00152894
H      -11.90385579       5.41659033      -2.72811440       0.00439630       0.00014627      -0.00389463
C      -14.57455036       4.79186867      -2.50803743      -0.00360383       0.00495895       0.00188225
H      -13.86251394       4.03117698      -2.83172471      -0.01085727      -0.00310764      -0.00034924
H      -15.34162950       4.90164926      -3.28046365      -0.00002638      -0.00512316       0.00104316
H      -15.07845058       4.43372451      -1.60534492      -0.00134031      -0.00049146      -0.00018273
C      -14.86890970       9.63642504      -1.13761293       0.00109723      -0.00258225      -0.00102511
H      -12.18420050       9.54195701      -1.62403707       0.00132899      -0.00347774      -0.00390081
H      -15.71019897       7.10120010      -1.69206602       0.00353976      -0.00016424      -0.00065634
H      -14.52520503      10.00662754      -0.16661366      -0.00841425       0.00381202       0.00064513
H      -15.92779068       9.38561894      -1.05774238       0.00185740       0.00070122       0.00059006
H      -14.75861211      10.46142619      -1.84781724      -0.00877108       0.00221872       0.00568250
115
Properties=species:S:1:pos:R:3:forces:R:3 energy=-64863.96439752229 free_energy=-64863.97058030039 pbc="F F F"
C       -0.55263338       9.91104283      -0.19467174       0.01496201       0.00832582       0.00696218
C       -1.74437913      10.24628828      -2.90594278       0.00357357       0.00956581      -0.00113630
N       -2.42070872       9.42989106      -1.84332031      -0.00190335       0.00870962      -0.01803197
C       -2.06985435       9.81164877      -0.43045993       0.01057062      -0.00787140      -0.01371130
C      -10.01339328       8.44818647      -3.21132929      -0.05886221       0.04134826      -0.04130208
O      -10.67995877       9.13910638      -3.93315845       0.05057384      -0.04321473       0.04670277
O      -10.52735804       7.59582081      -2.27396872      -0.00452713       0.00172813       0.00190019
H       -2.50118305       9.04898475       0.22576069      -0.00243481      -0.00102431       0.00078738
H       -2.57617907      10.74857266      -0.17757324       0.00828595      -0.00890149      -0.00534932
O        7.76210948      18.51047969      -4.79299740       0.00311384      -0.00247848      -0.00206649
C        8.61777628      17.79672866      -5.65899484       0.00089983      -0.00184496      -0.00236543
C        8.14858248      16.36802421      -5.76283135      -0.00217110       0.00148201       0.00193076
O        8.36442646      15.70796416      -4.53650008       0.00243024      -0.00238717       0.00503182
C        7.94237569      19.90533492      -4.91511166       0.00061890       0.00059132      -0.00042139
C        7.94462949      14.36467240      -4.59127619      -0.00067231      -0.00648451       0.00443125
C        8.32679240      13.66689007      -3.30993848       0.01099146      -0.00243220       0.01319556
O        9.73352965      13.61206615      -3.21806548       0.00108941      -0.00800283       0.01398831
C       10.20345287      12.53711195      -2.43606854      -0.00452648      -0.00648819      -0.00055623
C        7.13780841      20.61271339      -3.85635157      -0.00151859      -0.00019965       0.01077108
O        7.84562052      20.52736317      -2.63590926      -0.01022257       0.01090040       0.01397717
C        7.21115701      21.19355688      -1.56802925      -0.00617068       0.00086130       0.00583534
C        6.25714178      20.30263760      -0.80439709       0.00518893      -0.00822066       0.00196561
O        6.99779831      19.30469657      -0.14369951       0.00987768      -0.00970650       0.01137376
C        6.19123662      18.50888795       0.69443435      -0.00077067       0.00239089      -0.00209376
C        7.07132752      17.46807034       1.34663404       0.01979491      -0.00694634      -0.00275083
O        8.04244057      18.05850622       2.18961786       0.01605994      -0.00847903      -0.00248156
C        9.28343654      18.29063984       1.54749385      -0.01643929      -0.00376871      -0.00742962
C       10.27987966      17.20391931       1.87109236      -0.00776809      -0.01784906      -0.00541039
O        9.80694975      15.99893988       1.31548177      -0.01925029      -0.01445985      -0.00219901
C       10.61541071      14.89732343       1.66189968      -0.00351876      -0.00138928      -0.00704495
C       10.02892919      13.65143749       1.04633752       0.00119549       0.00272471       0.00843718
O       10.24511313      13.68509924      -0.34929672       0.00550079       0.02292596       0.00927810
C        9.74517119      12.53979214      -0.99359843       0.00983427       0.01132571       0.00597266
H        7.54739231      16.84637171       0.58097511       0.02917439      -0.00496700      -0.00827583
H       11.64355869      15.03724253       1.30169862      -0.00339461       0.00291919      -0.00901536
H       11.29504865      12.59204990      -2.46488069      -0.00297349       0.01156578      -0.00113732
H        8.41882358      13.84884062      -5.43762165       0.00014783       0.00459674      -0.00287780
H        6.13895581      20.16548419      -3.77027518      -0.00408462       0.00040045      -0.00461442
H        8.99874890      20.18244646      -4.79270843       0.00206751      -0.00251870       0.00419714
H        9.89811726      11.57911478      -2.88987564      -0.00926734       0.00109211       0.00026172
H       10.64568711      14.77861962       2.75801956      -0.00628300       0.00928105      -0.01060723
H        7.89601911      12.65578374      -3.31509945       0.01044128       0.00526144       0.00286377
H        6.85231964      14.31080991      -4.72363846      -0.00445899       0.00945852      -0.00581529
H        6.45297719      16.81845112       1.97522054      -0.01123057       0.01846776      -0.00096554
H        7.01281298      21.66927882      -4.14168543       0.00357394      -0.00317153       0.00211994
H        7.61465335      20.23321782      -5.91390342      -0.00148894      -0.00026307      -0.00658966
H        6.66545266      22.08025082      -1.92699773       0.01056565      -0.00233564      -0.00717676
H        8.64931583      12.50934890      -0.93576548      -0.00818049       0.01282636      -0.00298884
H        5.72328942      19.13230065       1.46713239      -0.00383158       0.00231638      -0.00366975
H       10.52614844      12.77006031       1.48106982       0.00186854      -0.00093207      -0.01015050
H        8.95649015      13.58663122       1.27604667       0.00183555       0.00517464      -0.00446110
H       10.12660366      11.62877758      -0.51102168       0.01228271      -0.00798461       0.00878890
H        5.53023695      19.84556176      -1.48850993      -0.00708812      -0.00301839      -0.00488226
H        5.39679518      18.01234278       0.11599123      -0.00538163       0.01263001      -0.00541147
H        5.70285507      20.91862730      -0.07929253       0.00227210      -0.00238995       0.00116834
H        7.91876234      14.20913353      -2.45129639      -0.00994408       0.00072609       0.00517149
H        7.99894967      21.53605983      -0.88935212      -0.00142026      -0.00151575      -0.01036733
H        9.65062382      17.82654020      -5.28984548      -0.00477169       0.00264729       0.00148676
H        8.60126910      18.24404577      -6.66542667      -0.00014358      -0.00010117       0.00254789
H        8.71406050      15.86636016      -6.56541280       0.00125180       0.00014390       0.00818243
H        7.08341510      16.34822946      -6.03025918      -0.00245434       0.00041233      -0.00209573
H        9.66339497      19.25135701       1.91104985      -0.01563785      -0.00514002      -0.00632836
H        9.15029701      18.36220837       0.46352645      -0.00829601       0.01346619      -0.01943145
H       10.37520582      17.11208635       2.96053630       0.01156694      -0.02437183       0.01142063
H       11.26499804      17.46135279       1.45331695       0.00971615      -0.00674143       0.00728416
H       -2.08322003       8.46555467      -1.94493467      -0.00431650       0.00371219       0.00342934
C       -3.90528244       9.37057898      -2.04687038       0.00750407      -0.00521616      -0.00155831
C       -4.32178791       8.42674857      -3.17282551       0.00227302       0.00537550       0.00097871
N       -5.77598268       8.31782083      -3.28916387       0.00050497      -0.00904995       0.00720945
C       -6.46131494       7.57258550      -2.37642994       0.01320656       0.00183436      -0.00455726
C       -7.82066683       7.58165618      -2.32154157      -0.02052426      -0.01199778       0.01274958
C       -8.53872052       8.38979144      -3.22147488       0.00674734       0.00783014      -0.00928260
C       -6.46477761       9.09701441      -4.16973473      -0.00278850       0.00548161      -0.00719772
C       -7.82295461       9.14931799      -4.16193168      -0.00157139      -0.00768387       0.00787550
H       -4.27990063      10.37527965      -2.26896698       0.00993337      -0.01058096       0.00468661
H       -4.37941193       9.05569923      -1.11105805       0.00140643       0.00090986      -0.00255060
H       -3.92512311       7.42785207      -2.98082529      -0.00440242       0.00522660       0.00000083
H       -3.92726896       8.76064332      -4.13307417      -0.00062511      -0.00064551       0.00354316
H       -5.86380209       6.98218532      -1.69071364      -0.00014422      -0.00322556       0.00147948
H       -8.34130935       6.98722194      -1.58598735      -0.00081036      -0.00281654      -0.00560445
H       -5.87209511       9.66650692      -4.87522117       0.00341937       0.00075610      -0.00301553
H       -8.35484248       9.77243975      -4.86654995      -0.00989839      -0.00223804      -0.00310197
C      -11.91338706       7.50428073      -2.17194538      -0.00404394      -0.01256110      -0.00611073
C       -0.06893385      11.28345936       0.28186421       0.00478478      -0.00751675       0.01003743
H       -0.02226791       9.64221976      -1.11169641      -0.01038823       0.00612130       0.00995570
H       -0.25322894       9.16102007       0.54720623      -0.00384518      -0.00613757      -0.01562844
C       -0.59316788      12.49204362      -0.49645091       0.00098690       0.00083615      -0.00542678
H        1.02715103      11.27890671       0.25719907      -0.00856100       0.01059597       0.00489796
H       -0.34038081      11.41811897       1.33633245      -0.00105380       0.00546139       0.00115386
C       -1.75980931      11.76689482      -2.71427815       0.00548918      -0.00278412       0.00166363
H       -2.24753456      10.01151296      -3.85056172       0.00673202      -0.00235857       0.01152145
H       -0.71155917       9.89928834      -3.02802091      -0.01084188       0.00312281      -0.00096203
C       -0.52942676      12.39387569      -2.02648763      -0.00825095       0.00098151      -0.00476575
H       -2.67058811      12.07006384      -2.18884561       0.01252957      -0.00426737      -0.00413751
H       -1.82961175      12.19760449      -3.71981139       0.00249431      -0.00214726       0.00939937
H       -0.43478076      13.41436147      -2.41465491       0.01330712      -0.00663847      -0.00560674
H        0.38080671      11.86800087      -2.33583866      -0.00651014       0.01055566       0.00804682
H       -0.01844563      13.36804170      -0.17457343       0.00083449       0.00115601       0.00233551
H       -1.62744488      12.69753054      -0.20345581       0.00122739       0.00485937      -0.00025559
C      -12.50363623       6.27178494      -2.41177494      -0.00039169       0.01256247       0.00369796
C      -13.88105443       6.13219246      -2.24816299       0.01326418      -0.00999663      -0.00467567
C      -14.62824876       7.23738268      -1.82871579      -0.00898921       0.00158362       0.00360663
C      -14.03496676       8.47388123      -1.57920980      -0.00345692       0.00425866      -0.00190600
C      -12.65705196       8.60979801      -1.77768785       0.00589162       0.00953994       0.00153355
H      -11.89332288       5.43633765      -2.72878100       0.00475343      -0.00010004      -0.00410957
C      -14.56497455       4.81622017      -2.50918204      -0.00380544       0.00488972       0.00195575
H      -13.85410267       4.05446818      -2.83296175      -0.01126866      -0.00312449      -0.00034323
H      -15.33174797       4.92748408      -3.28170104      -0.00002406      -0.00528790       0.00109188
H      -15.06959450       4.45865506      -1.60666109      -0.00135492      -0.00046937      -0.00025319
C      -14.85096443       9.66107540      -1.13765186       0.00107724      -0.00269224      -0.00106124
H      -12.16654382       9.56195366      -1.62380967       0.00137622      -0.00358397      -0.00401847
H      -15.69679438       7.12739239      -1.69270802       0.00364074      -0.00016315      -0.00067544
H      -14.50658259      10.03044779      -0.16657554      -0.00868425       0.00393802       0.00065997
H      -15.91032395       9.41225318      -1.05789479       0.00198501       0.00072757       0.00060648
H      -14.73902445      10.48597495      -1.84772218      -0.00905653       0.00230139       0.00586703
115
Properties=species:S:1:pos:R:3:forces:R:3 energy=-64863.9639368956 free_energy=-64863.97058030039 pbc="F F F"
C       -0.53511243       9.91043151      -0.19391296       0.01554679       0.00850035       0.00725949
C       -1.72597266      10.24777823      -2.90536011       0.00372596       0.01000340      -0.00115992
N       -2.40384832       9.43276277      -1.84266017      -0.00196053       0.00878554      -0.01864645
C       -2.05252026       9.81402945      -0.42976276       0.01094330      -0.00803754      -0.01419017
C       -9.99766637       8.46479386      -3.21149388      -0.05939617       0.04187644      -0.04163170
O      -10.66304899       9.15700456      -3.93319095       0.05120308      -0.04397347       0.04741734
O      -10.51308025       7.61315339      -2.27425106      -0.00485903       0.00210400       0.00168477
H       -2.48537816       9.05218875       0.22639539      -0.00260665      -0.00111296       0.00089016
H       -2.55708804      10.75192964      -0.17700339       0.00856351      -0.00926350      -0.00552124
O        7.72241327      18.46778405      -4.78679195       0.00327582      -0.00237163      -0.00218771
C        8.57770605      17.75419183      -5.65332213       0.00081289      -0.00198953      -0.00234993
C        8.10770937      16.32583140      -5.75820876      -0.00205427       0.00150931       0.00195101
O        8.32260547      15.66501588      -4.53212230       0.00244217      -0.00243890       0.00511467
C        7.90282805      19.86266059      -4.90855378       0.00066355       0.00047737      -0.00037138
C        7.90162096      14.32212843      -4.58761321      -0.00066376      -0.00669897       0.00465067
C        8.28090087      13.62392179      -3.30564896       0.01140049      -0.00246719       0.01365277
O        9.68742700      13.56668056      -3.21170879       0.00100232      -0.00833946       0.01442331
C       10.15427117      12.49107363      -2.42870982      -0.00449561      -0.00662592      -0.00060087
C        7.09906782      20.57001732      -3.84913060      -0.00148752      -0.00037510       0.01112754
O        7.80785293      20.48479069      -2.62922234      -0.01063064       0.01140772       0.01443196
C        7.17513497      21.15268276      -1.56133690      -0.00639522       0.00061847       0.00604884
C        6.22029759      20.26393025      -0.79616189       0.00547415      -0.00824444       0.00202003
O        6.95986182      19.26564586      -0.13472839       0.01009127      -0.01004755       0.01182622
C        6.15289615      18.47278257       0.70584064      -0.00073220       0.00237900      -0.00212647
C        7.03185887      17.43117419       1.35825926       0.02052976      -0.00695079      -0.00300463
O        8.00549675      18.02093876       2.19884562       0.01638138      -0.00896594      -0.00254139
C        9.24645734      18.24840314       1.55497695      -0.01685254      -0.00402689      -0.00781837
C       10.23966504      17.15840594       1.87756122      -0.00812161      -0.01842877      -0.00535508
O        9.76228339      15.95486662       1.32254108      -0.01951513      -0.01487176      -0.00206950
C       10.56639347      14.85032390       1.66987720      -0.00361579      -0.00134768      -0.00721955
C        9.97646094      13.60649509       1.05329731       0.00115861       0.00276182       0.00867720
O       10.19521575      13.63917126      -0.34198373       0.00561380       0.02350648       0.00965469
C        9.69379623      12.49484491      -0.98692298       0.01018684       0.01159614       0.00628629
H        7.50540969      16.80741828       0.59275804       0.02999457      -0.00520612      -0.00855492
H       11.59558595      14.98661966       1.31123753      -0.00360628       0.00298453      -0.00930469
H       11.24601389      12.54401814      -2.45586404      -0.00319884       0.01195984      -0.00115029
H        8.37664263      13.80583308      -5.43320867       0.00018122       0.00476910      -0.00297133
H        6.10031708      20.12277162      -3.76220472      -0.00420935       0.00040922      -0.00473314
H        8.95931585      20.13958100      -4.78673259       0.00207647      -0.00261213       0.00433450
H        9.84797852      11.53350970      -2.88278573      -0.00956585       0.00114071       0.00021218
H       10.59466136      14.73139206       2.76604604      -0.00648950       0.00965178      -0.01118760
H        7.84840027      12.61354578      -3.31128987       0.01074747       0.00535087       0.00296592
H        6.80946199      14.26931730      -4.72167501      -0.00461730       0.00974477      -0.00598039
H        6.41325312      16.78364197       1.98875756      -0.01138671       0.01894424      -0.00079931
H        6.97386139      21.62655774      -4.13449352       0.00368064      -0.00318576       0.00219022
H        7.57457133      20.19086711      -5.90705708      -0.00154524      -0.00024251      -0.00680041
H        6.63046559      22.03990783      -1.92055562       0.01085025      -0.00232258      -0.00747281
H        8.59780143      12.46658636      -0.93074040      -0.00828342       0.01328030      -0.00305836
H        5.68746060      19.09832084       1.47833508      -0.00402047       0.00251363      -0.00395984
H       10.46975214      12.72341740       1.48906872       0.00187824      -0.00086873      -0.01054523
H        8.90338775      13.54557458       1.28110304       0.00202579       0.00531833      -0.00463219
H       10.07261898      11.58309978      -0.50369736       0.01261460      -0.00820681       0.00899774
H        5.49231184      19.80713767      -1.47927887      -0.00741287      -0.00308140      -0.00507259
H        5.35653514      17.97697822       0.12939610      -0.00543611       0.01306892      -0.00557826
H        5.66733438      20.88162213      -0.07148555       0.00240840      -0.00254881       0.00116149
H        7.87259114      14.16700192      -2.44766842      -0.01029855       0.00076518       0.00529462
H        7.96393317      21.49454530      -0.88349058      -0.00150156      -0.00159365      -0.01067317
H        9.61055013      17.78314709      -5.28411812      -0.00485992       0.00272086       0.00154058
H        8.56148519      18.20224606      -6.65942453      -0.00016209      -0.00007753       0.00253647
H        8.67316647      15.82426237      -6.56086814       0.00125085       0.00018307       0.00851621
H        7.04263134      16.30686103      -6.02604212      -0.00255018       0.00041936      -0.00213835
H        9.63032135      19.20785391       1.91781767      -0.01612846      -0.00523358      -0.00637011
H        9.11215168      18.32017677       0.47117457      -0.00857982       0.01400397      -0.02002853
H       10.33584977      17.06651761       2.96692546       0.01180693      -0.02519786       0.01152214
H       11.22513642      17.41257446       1.45865911       0.00986803      -0.00691733       0.00751941
H       -2.06798644       8.46782249      -1.94409578      -0.00448040       0.00400379       0.00355251
C       -3.88845662       9.37599642      -2.04654364       0.00767706      -0.00553189      -0.00161885
C       -4.30624681       8.43291939      -3.17266894       0.00233495       0.00546122       0.00119716
N       -5.76057864       8.32650794      -3.28932886       0.00110483      -0.00906888       0.00716251
C       -6.44728931       7.58250192      -2.37666132       0.01157247       0.00183232      -0.00460472
C       -7.80662448       7.59417464      -2.32177728      -0.01920545      -0.01191170       0.01255491
C       -8.52311346       8.40376488      -3.22164236       0.00617974       0.00765582      -0.00905854
C       -6.44784609       9.10722615      -4.16973535      -0.00403947       0.00536652      -0.00704936
C       -7.80593239       9.16210561      -4.16195652      -0.00024719      -0.00758624       0.00767785
H       -4.26137449      10.38132236      -2.26870073       0.01021785      -0.01086285       0.00482129
H       -4.36333002       9.06186648      -1.11085517       0.00147984       0.00098534      -0.00267892
H       -3.91132466       7.43333239      -2.98062037      -0.00454210       0.00544496      -0.00002698
H       -3.91093602       8.76615658      -4.13281993      -0.00063680      -0.00062811       0.00356775
H       -5.85091405       6.99090839      -1.69099696       0.00003894      -0.00346436       0.00168307
H       -8.32837390       7.00071286      -1.58625042      -0.00123966      -0.00323221      -0.00538028
H       -5.85406513       9.67575552      -4.87505328       0.00371112       0.00094748      -0.00332934
H       -8.33657867       9.78640355      -4.86645632      -0.01038484      -0.00224692      -0.00323784
C      -11.89925084       7.52397719      -2.17223158      -0.00406623      -0.01333521      -0.00628431
C       -0.04795009      11.28236672       0.28061971       0.00493541      -0.00785132       0.01038238
H       -0.00539235       9.63870730      -1.11048853      -0.01071177       0.00634805       0.01030260
H       -0.23750010       9.16096883       0.54928718      -0.00399204      -0.00629397      -0.01615513
C       -0.57106326      12.49178850      -0.49710710       0.00102943       0.00070931      -0.00555512
H        1.04809221      11.27557612       0.25410096      -0.00881136       0.01094936       0.00504670
H       -0.31726455      11.41819304       1.33550751      -0.00102257       0.00563571       0.00117821
C       -1.73976121      11.76850671      -2.71443551       0.00555086      -0.00296427       0.00157664
H       -2.22893797      10.01315432      -3.85012237       0.00699112      -0.00246481       0.01188923
H       -0.69351785       9.89945579      -3.02671904      -0.01120168       0.00320239      -0.00096478
C       -0.50864831      12.39453393      -2.02721122      -0.00857389       0.00102121      -0.00489104
H       -2.65009450      12.07289448      -2.18890273       0.01298692      -0.00443346      -0.00431421
H       -1.80937338      12.19886490      -3.72015306       0.00256199      -0.00226741       0.00976542
H       -0.41421447      13.41534018      -2.41463135       0.01367996      -0.00673288      -0.00583000
H        0.40122260      11.86879297      -2.33782573      -0.00668851       0.01088629       0.00830301
H        0.00515793      13.36682000      -0.17526424       0.00090910       0.00131228       0.00239745
H       -1.60482411      12.69865962      -0.20323981       0.00123676       0.00510348      -0.00025102
C      -12.49163321       6.29255572      -2.41234206      -0.00065950       0.01310657       0.00385550
C      -13.86931262       6.15533769      -2.24887441       0.01390529      -0.01010736      -0.00478053
C      -14.61461705       7.26173087      -1.82924374      -0.00916669       0.00149797       0.00365908
C      -14.01916719       8.49711539      -1.57940940      -0.00379895       0.00450043      -0.00189531
C      -12.64101530       8.63067104      -1.77774925       0.00636958       0.01022469       0.00160551
H      -11.88278216       5.45609122      -2.72945225       0.00497233      -0.00017612      -0.00425632
C      -14.55538796       4.84058165      -2.51032590      -0.00395687       0.00495191       0.00193444
H      -13.84568642       4.07776994      -2.83419904      -0.01165578      -0.00317436      -0.00034383
H      -15.32185354       4.95333089      -3.28293698      -0.00001762      -0.00546387       0.00114443
H      -15.06072568       4.48360354      -1.60797758      -0.00142044      -0.00049954      -0.00022858
C      -14.83300772       9.68572478      -1.13769464       0.00114981      -0.00302052      -0.00111884
H      -12.14887645       9.58194901      -1.62358825       0.00131620      -0.00389254      -0.00417045
H      -15.68336856       7.15358979      -1.69335344       0.00366250      -0.00017371      -0.00068475
H      -14.48795123      10.05426152      -0.16654148      -0.00893490       0.00411585       0.00073689
H      -15.89283923       9.43888090      -1.05805132       0.00205296       0.00075702       0.00062435
H      -14.71942684      10.51051699      -1.84762979      -0.00933224       0.00248218       0.00598782
115
Properties=species:S:1:pos:R:3:forces:R:3 energy=-64863.963464915425 free_energy=-64863.97058030039 pbc="F F F"
C       -0.51760230       9.90981752      -0.19315026       0.01604959       0.00860327       0.00752712
C       -1.70757381      10.24926558      -2.90478021       0.00385402       0.01026954      -0.00121379
N       -2.38699517       9.43563407      -1.84200299      -0.00204340       0.00907962      -0.01919540
C       -2.03519201       9.81641104      -0.42906966       0.01128679      -0.00816704      -0.01456752
C       -9.98193049       8.48140010      -3.21165529      -0.05970681       0.04200979      -0.04160090
O      -10.64612383       9.17489431      -3.93321894       0.05158188      -0.04437227       0.04776891
O      -10.49879734       7.63048624      -2.27453595      -0.00541912       0.00230489       0.00160824
H       -2.46958020       9.05539790       0.22702816      -0.00276769      -0.00119296       0.00097080
H       -2.53800046      10.75528439      -0.17643489       0.00886159      -0.00966817      -0.00572594
O        7.68271799      18.42508944      -4.78058017       0.00333902      -0.00245561      -0.00225705
C        8.53763338      17.71165201      -5.64764215       0.00100122      -0.00203814      -0.00247139
C        8.06684289      16.28363027      -5.75357953      -0.00230962       0.00171661       0.00201535
O        8.28079322      15.62206639      -4.52774281       0.00252238      -0.00258541       0.00534284
C        7.86328007      19.81998072      -4.90198950       0.00063100       0.00052917      -0.00046793
C        7.85862785      14.27958110      -4.58394561      -0.00081635      -0.00691271       0.00477462
C        8.23502045      13.58095291      -3.30135922       0.01166621      -0.00253075       0.01401766
O        9.64132347      13.52129550      -3.20534850       0.00102927      -0.00869187       0.01485814
C       10.10508358      12.44503957      -2.42135102      -0.00453116      -0.00676437      -0.00054836
C        7.06032670      20.52731540      -3.84190687      -0.00151792      -0.00045081       0.01147520
O        7.77007860      20.44221630      -2.62253349      -0.01089181       0.01175334       0.01490833
C        7.13911081      21.11179803      -1.55464483      -0.00658201       0.00078724       0.00616651
C        6.18346116      20.22521946      -0.78792907       0.00566250      -0.00851133       0.00219633
O        6.92193517      19.22659557      -0.12575242       0.01027080      -0.01024961       0.01211774
C        6.11457596      18.43668919       0.71725217      -0.00067950       0.00238630      -0.00206184
C        6.99240553      17.39428286       1.36988091       0.02107776      -0.00709739      -0.00294250
O        7.96857425      17.98335533       2.20806431       0.01687433      -0.00938563      -0.00273464
C        9.20948385      18.20613860       1.56244624      -0.01739659      -0.00425953      -0.00808861
C       10.19943530      17.11286723       1.88403152      -0.00856912      -0.01889637      -0.00547008
O        9.71760542      15.91078641       1.32960523      -0.01978562      -0.01516014      -0.00180435
C       10.51735557      14.80334144       1.67785171      -0.00383800      -0.00162260      -0.00743582
C        9.92397698      13.56157656       1.06024623       0.00150220       0.00299750       0.00898009
O       10.14530857      13.59326187      -0.33467535       0.00567592       0.02401701       0.01003396
C        9.64241454      12.44991464      -0.98024912       0.01076454       0.01180593       0.00649916
H        7.46342325      16.76847462       0.60454189       0.03086070      -0.00551208      -0.00886134
H       11.54757350      14.93601428       1.32076739      -0.00378988       0.00303622      -0.00958864
H       11.19696630      12.49598658      -2.44684496      -0.00340725       0.01234821      -0.00117319
H        8.33447349      13.76282231      -5.42879212       0.00021859       0.00495040      -0.00303493
H        6.06167922      20.08005742      -3.75413400      -0.00438003       0.00039273      -0.00485089
H        8.91987988      20.09670881      -4.78075129       0.00220078      -0.00265337       0.00448266
H        9.79782810      11.48790963      -2.87569282      -0.00984049       0.00121748       0.00016400
H       10.54362341      14.68417638       2.77406745      -0.00670954       0.01009388      -0.01182810
H        7.80079428      12.57130891      -3.30748840       0.01106146       0.00547251       0.00307672
H        6.76661992      14.22782213      -4.71971308      -0.00462673       0.01002645      -0.00610452
H        6.37354893      16.74884918       2.00230541      -0.01144511       0.01953668      -0.00084113
H        6.93490813      21.58383313      -4.12729533       0.00379142      -0.00323233       0.00222735
H        7.53448876      20.14851313      -5.90020742      -0.00156685      -0.00027450      -0.00691722
H        6.59547987      21.99955670      -1.91411933       0.01117703      -0.00245488      -0.00767718
H        8.54629215      12.42384339      -0.92572029      -0.00856092       0.01371305      -0.00312007
H        5.65167135      19.06435209       1.48954236      -0.00421548       0.00267675      -0.00427205
H       10.41334216      12.67682004       1.49705300       0.00183041      -0.00082630      -0.01095398
H        8.85029032      13.50454215       1.28614341       0.00210137       0.00548383      -0.00477192
H       10.01862631      11.53744611      -0.49637264       0.01292271      -0.00837394       0.00919180
H        5.45439289      19.76870941      -1.47004614      -0.00769815      -0.00311632      -0.00523420
H        5.31629113      17.94164060       0.14281759      -0.00553957       0.01349478      -0.00577773
H        5.63182113      20.84460865      -0.06368164       0.00255482      -0.00267044       0.00113460
H        7.82642589      14.12486886      -2.44404326      -0.01064309       0.00081133       0.00544031
H        7.92891486      21.45302353      -0.87763322      -0.00163513      -0.00171366      -0.01098746
H        9.57047769      17.73975412      -5.27838485      -0.00510590       0.00280813       0.00152731
H        8.52169734      18.16044421      -6.65341864      -0.00017105      -0.00012294       0.00266171
H        8.63226997      15.78216725      -6.55631933       0.00136761       0.00012963       0.00871142
H        7.00184932      16.26548908      -6.02181073      -0.00252521       0.00040765      -0.00217679
H        9.59725708      19.16430293       1.92457300      -0.01660919      -0.00532135      -0.00641577
H        9.07401493      18.27813362       0.47880940      -0.00884288       0.01446460      -0.02054072
H       10.29647633      17.02093069       2.97331505       0.01203669      -0.02608402       0.01164735
H       11.18524674      17.36376575       1.46400008       0.01008959      -0.00708851       0.00776028
H       -2.05276662       8.47009394      -1.94325619      -0.00457229       0.00412033       0.00363998
C       -3.87163437       9.38141623      -2.04621453       0.00785093      -0.00575066      -0.00167247
C       -4.29071526       8.43909511      -3.17250625       0.00236768       0.00565523       0.00127047
N       -5.74517913       8.33520611      -3.28948771       0.00147176      -0.00948288       0.00757381
C       -6.43327512       7.59242273      -2.37688261       0.01111954       0.00198827      -0.00488681
C       -7.79257343       7.60669790      -2.32201163      -0.01893807      -0.01231704       0.01298735
C       -8.50750672       8.41772729      -3.22179468       0.00601682       0.00828719      -0.00976113
C       -6.43091990       9.11743784      -4.16972303      -0.00498642       0.00564376      -0.00735803
C       -7.78890606       9.17489678      -4.16197906       0.00049001      -0.00811529       0.00823152
H       -4.24284693      10.38736760      -2.26843126       0.01050365      -0.01120451       0.00495786
H       -4.34724794       9.06804157      -1.11064860       0.00154239       0.00105066      -0.00278764
H       -3.89753868       7.43882188      -2.98041358      -0.00467313       0.00559397      -0.00003667
H       -3.89461801       8.77167274      -4.13256328      -0.00064887      -0.00063076       0.00363397
H       -5.83803132       6.99963910      -1.69127147       0.00012292      -0.00363725       0.00181207
H       -8.31544191       7.01420214      -1.58651048      -0.00140548      -0.00344417      -0.00540586
H       -5.83603881       9.68500867      -4.87487719       0.00388269       0.00100265      -0.00347393
H       -8.31832298       9.80035742      -4.86635107      -0.01083523      -0.00213543      -0.00350499
C      -11.88510868       7.54367045      -2.17252025      -0.00398131      -0.01353264      -0.00638854
C       -0.02697277      11.28125866       0.27936859       0.00511063      -0.00811961       0.01074499
H        0.01146215       9.63517719      -1.10926730      -0.01101776       0.00656990       0.01064433
H       -0.22178939       9.16092671       0.55138006      -0.00413292      -0.00646020      -0.01667096
C       -0.54895979      12.49152065      -0.49776941       0.00100293       0.00063138      -0.00561146
H        1.06901936      11.27222696       0.25099014      -0.00906165       0.01129398       0.00519284
H       -0.29414083      11.41825275       1.33467395      -0.00099701       0.00579327       0.00117210
C       -1.71971853      11.77011159      -2.71459800       0.00556919      -0.00307531       0.00159833
H       -2.21035510      10.01478898      -3.84968213       0.00728173      -0.00254033       0.01225565
H       -0.67548691       9.89961729      -3.02541950      -0.01158151       0.00330213      -0.00096677
C       -0.48787830      12.39518871      -2.02793984      -0.00881100       0.00122875      -0.00509328
H       -2.62960285      12.07571855      -2.18895838       0.01347726      -0.00462243      -0.00453049
H       -1.78914606      12.20011796      -3.72049757       0.00263607      -0.00236026       0.01009063
H       -0.39366226      13.41632306      -2.41460710       0.01398338      -0.00692570      -0.00598953
H        0.42164154      11.86960861      -2.33983312      -0.00687779       0.01117124       0.00855128
H        0.02876543      13.36557894      -0.17595688       0.00095505       0.00144120       0.00240884
H       -1.58220289      12.69978274      -0.20302686       0.00133989       0.00532508      -0.00026812
C      -12.47962928       6.31333744      -2.41291275      -0.00001962       0.01316194       0.00379145
C      -13.85754641       6.17849237      -2.24959085       0.01338291      -0.01034711      -0.00475286
C      -14.60097588       7.28607971      -1.82977502      -0.00862449       0.00174613       0.00368387
C      -14.00335074       8.52035494      -1.57961245      -0.00442548       0.00418537      -0.00197504
C      -12.62496887       8.65154880      -1.77781529       0.00689699       0.01049847       0.00158488
H      -11.87223204       5.47585140      -2.73012759       0.00497129       0.00001181      -0.00430663
C      -14.54579185       4.86495425      -2.51147072      -0.00387107       0.00510028       0.00199535
H      -13.83726453       4.10108278      -2.83543621      -0.01204563      -0.00325147      -0.00035247
H      -15.31194643       4.97918895      -3.28417140      -0.00005556      -0.00560151       0.00115132
H      -15.05184567       4.50856787      -1.60929225      -0.00146226      -0.00049170      -0.00022845
C      -14.81503841       9.71036286      -1.13774130       0.00133640      -0.00274541      -0.00114891
H      -12.13120134       9.60194058      -1.62337442       0.00134259      -0.00402945      -0.00428896
H      -15.66992421       7.17979249      -1.69400223       0.00350317      -0.00021980      -0.00067271
H      -14.46931107      10.07807187      -0.16650911      -0.00923759       0.00420547       0.00067747
H      -15.87533618       9.46550312      -1.05821249       0.00205010       0.00071744       0.00064221
H      -14.69981841      10.53505393      -1.84754201      -0.00964241       0.00244838       0.00626886
115
Properties=species:S:1:pos:R:3:forces:R:3 energy=-64863.9629896914 free_energy=-64863.97058030039 pbc="F F F"
C       -0.50010593       9.90919497      -0.19238259       0.01652293       0.00897681       0.00772585
C       -1.68918083      10.25075270      -2.90419898       0.00395312       0.01040940      -0.00128603
N       -2.37014790       9.43850395      -1.84134410      -0.00211440       0.00943874      -0.01981392
C       -2.01787045       9.81879546      -0.42837601       0.01167861      -0.00855727      -0.01496054
C       -9.96624975       8.49805126      -3.21186059      -0.04885614       0.03344761      -0.03260656
O      -10.62914174       9.19273648      -3.93319871       0.04324038      -0.03653213       0.03951860
O      -10.48450856       7.64781627      -2.27481920      -0.00681615       0.00308140       0.00111299
H       -2.45378987       9.05861112       0.22765913      -0.00292686      -0.00123175       0.00104410
H       -2.51891387      10.75863423      -0.17586875       0.00909397      -0.00991113      -0.00588070
O        7.64302177      18.38239309      -4.77436312       0.00348110      -0.00273080      -0.00235571
C        8.49756382      17.66911048      -5.64195481       0.00081912      -0.00209303      -0.00265425
C        8.02597559      16.24143196      -5.74894233      -0.00221592       0.00162733       0.00204153
O        8.23899138      15.57910842      -4.52335784       0.00255500      -0.00245196       0.00546646
C        7.82373169      19.77729498      -4.89542302       0.00066685       0.00072061      -0.00043748
C        7.81564338      14.23703177      -4.58027721      -0.00065342      -0.00718212       0.00492097
C        8.18914526      13.53798619      -3.29707525       0.01205862      -0.00278169       0.01455653
O        9.59522221      13.47590774      -3.19898492       0.00093161      -0.00897816       0.01521655
C       10.05589398      12.39900914      -2.41399000      -0.00487001      -0.00694761      -0.00055966
C        7.02158417      20.48460548      -3.83468036      -0.00159103      -0.00025066       0.01179982
O        7.73230192      20.39963744      -2.61584139      -0.01116260       0.01208527       0.01536027
C        7.10308645      21.07090621      -1.54795361      -0.00683378       0.00092072       0.00628108
C        6.14663153      20.18650468      -0.77969221       0.00578520      -0.00878888       0.00207633
O        6.88401565      19.18754052      -0.11677899       0.01050732      -0.01046968       0.01248598
C        6.07627749      18.40060557       0.72867069      -0.00063496       0.00229788      -0.00213273
C        6.95296652      17.35739720       1.38150658       0.02180205      -0.00711834      -0.00285756
O        7.93167481      17.94576478       2.21727486       0.01736042      -0.00984682      -0.00303775
C        9.17251929      18.16384799       1.56990541      -0.01800929      -0.00438333      -0.00827025
C       10.15918963      17.06730642       1.89050367      -0.00911289      -0.01940700      -0.00575031
O        9.67290020      15.86670323       1.33667189      -0.01982924      -0.01557646      -0.00136669
C       10.46829271      14.75637141       1.68582460      -0.00402304      -0.00158188      -0.00786874
C        9.87148702      13.51668637       1.06718369       0.00153357       0.00318080       0.00930082
O       10.09539311      13.54736719      -0.32737178       0.00577911       0.02447204       0.01041567
C        9.59103330      12.40499827      -0.97357811       0.01101393       0.01224897       0.00665545
H        7.42143743      16.72953911       0.61632860       0.03166112      -0.00584890      -0.00911893
H       11.49951703      14.88543255       1.33028535      -0.00407662       0.00304795      -0.00979256
H       11.14790393      12.44795490      -2.43782570      -0.00341428       0.01273621      -0.00120870
H        8.29231700      13.71981127      -5.42437043       0.00024776       0.00508487      -0.00314205
H        6.02303806      20.03733940      -3.74606258      -0.00451483       0.00037069      -0.00496407
H        8.88044370      20.05383569      -4.77476355       0.00225813      -0.00272266       0.00460933
H        9.74766557      11.44231539      -2.86859776      -0.01006756       0.00133300       0.00014511
H       10.49256591      14.63697884       2.78208281      -0.00693525       0.01054803      -0.01244844
H        7.75320021      12.52907359      -3.30369263       0.01137247       0.00564516       0.00315920
H        6.72379778      14.18632394      -4.71775179      -0.00489615       0.01029832      -0.00626200
H        6.33387284      16.71407286       2.01586817      -0.01153896       0.02011471      -0.00092555
H        6.89595493      21.54110925      -4.12009439       0.00392465      -0.00349220       0.00231479
H        7.49440735      20.10615324      -5.89335348      -0.00160704      -0.00026667      -0.00710533
H        6.56049349      21.95919945      -1.90768715       0.01150231      -0.00262687      -0.00786403
H        8.49478345      12.38111938      -0.92070597      -0.00859907       0.01411086      -0.00319215
H        5.61592142      19.03039228       1.50074857      -0.00446059       0.00291226      -0.00449268
H       10.35691961      12.63027151       1.50502206       0.00185022      -0.00093463      -0.01132189
H        8.79719780      13.46353143       1.29116832       0.00237905       0.00568126      -0.00495256
H        9.96462542      11.49181787      -0.48905071       0.01329414      -0.00868433       0.00947147
H        5.41647851      19.73027829      -1.46081213      -0.00791761      -0.00312045      -0.00532192
H        5.27606588      17.90632670       0.15625288      -0.00564766       0.01391492      -0.00595013
H        5.59631583      20.80758437      -0.05588292       0.00266464      -0.00273696       0.00121671
H        7.78026698      14.08273228      -2.44042052      -0.01097935       0.00086495       0.00554292
H        7.89389238      21.41149634      -0.87177748      -0.00171477      -0.00182167      -0.01128322
H        9.53040139      17.69636041      -5.27264916      -0.00510951       0.00289698       0.00161571
H        8.48190712      18.11863762      -6.64740542      -0.00016326      -0.00015162       0.00276891
H        8.59137441      15.74006799      -6.55176764       0.00135014       0.00020976       0.00905335
H        6.96106969      16.22411152      -6.01756658      -0.00261813       0.00043096      -0.00221917
H        9.56420746      19.12070474       1.93132306      -0.01707949      -0.00539113      -0.00647540
H        9.03588849      18.23608400       0.48643321      -0.00909469       0.01486335      -0.02094728
H       10.25708328      16.97531694       2.97970540       0.01227049      -0.02695052       0.01175737
H       11.14532941      17.31492311       1.46933771       0.01030177      -0.00728112       0.00804640
H       -2.03755684       8.47236708      -1.94241743      -0.00466430       0.00425248       0.00374812
C       -3.85481589       9.38683948      -2.04588381       0.00809468      -0.00601379      -0.00169284
C       -4.27519153       8.44527607      -3.17233757       0.00236899       0.00585967       0.00130785
N       -5.72978562       8.34390978      -3.28963137       0.00175536      -0.00965403       0.00769359
C       -6.41926921       7.60235119      -2.37709620       0.01110384       0.00214334      -0.00518702
C       -7.77852116       7.61922419      -2.32224344      -0.01915483      -0.01273029       0.01346197
C       -8.49188563       8.43169214      -3.22194716       0.00396459       0.00893539      -0.01032976
C       -6.41399152       9.12765562      -4.16970515      -0.00639190       0.00544235      -0.00708887
C       -7.77188201       9.18768254      -4.16199022       0.00178222      -0.00828636       0.00832403
H       -4.22431878      10.39341300      -2.26816040       0.01076971      -0.01150682       0.00509193
H       -4.33116469       9.07422290      -1.11043892       0.00158546       0.00112616      -0.00287840
H       -3.88376320       7.44431907      -2.98020507      -0.00477238       0.00570061      -0.00002829
H       -3.87831371       8.77719366      -4.13230319      -0.00067361      -0.00064675       0.00373378
H       -5.82515623       7.00838044      -1.69154070       0.00019208      -0.00383389       0.00197288
H       -8.30250486       7.02768975      -1.58676789      -0.00157346      -0.00360064      -0.00549945
H       -5.81802499       9.69426188      -4.87468745       0.00435767       0.00129171      -0.00390673
H       -8.30005892       9.81430597      -4.86624319      -0.01122048      -0.00212285      -0.00364459
C      -11.87095614       7.56337595      -2.17281348      -0.00395973      -0.01494012      -0.00646322
C       -0.00600112      11.28013709       0.27810774       0.00528829      -0.00851026       0.01104927
H        0.02829500       9.63162492      -1.10802902      -0.01130919       0.00678056       0.01092446
H       -0.20609780       9.16089616       0.55348422      -0.00423427      -0.00677223      -0.01703753
C       -0.52685892      12.49123867      -0.49843911       0.00107611       0.00074259      -0.00560536
H        1.08993310      11.26885836       0.24786367      -0.00931744       0.01163591       0.00533246
H       -0.27100970      11.41829865       1.33382706      -0.00098647       0.00595600       0.00121605
C       -1.69968100      11.77171274      -2.71476313       0.00563539      -0.00320285       0.00160559
H       -2.19178352      10.01641916      -3.84923750       0.00757196      -0.00260769       0.01261254
H       -0.65746521       9.89977230      -3.02412238      -0.01194674       0.00341390      -0.00094938
C       -0.46711656      12.39584767      -2.02867582      -0.00901686       0.00119049      -0.00522226
H       -2.60911009      12.07853607      -2.18901550       0.01385478      -0.00477277      -0.00468907
H       -1.76892852      12.20136383      -3.72084287       0.00269855      -0.00242055       0.01032948
H       -0.37312952      13.41731089      -2.41458021       0.01432483      -0.00700626      -0.00620199
H        0.44205856      11.87044442      -2.34185722      -0.00711316       0.01152115       0.00877857
H        0.05237484      13.36431874      -0.17665642       0.00096604       0.00150653       0.00240317
H       -1.55957816      12.70089861      -0.20281792       0.00140333       0.00551736      -0.00027860
C      -12.46760958       6.33411612      -2.41348683      -0.00023424       0.01413325       0.00405886
C      -13.84577851       6.20165324      -2.25030745       0.01402795      -0.01071116      -0.00493219
C      -14.58731042       7.31043471      -1.83031157      -0.00916538       0.00185642       0.00385480
C      -13.98752472       8.54359166      -1.57982017      -0.00487703       0.00432648      -0.00194016
C      -12.60891512       8.67241862      -1.77788235       0.00763678       0.01136877       0.00158897
H      -11.86167771       5.49562242      -2.73080378       0.00524849      -0.00020393      -0.00449406
C      -14.53618320       4.88933967      -2.51261553      -0.00405764       0.00518212       0.00206950
H      -13.82883798       4.12440546      -2.83667307      -0.01237924      -0.00332447      -0.00036758
H      -15.30202789       5.00505882      -3.28540499      -0.00005738      -0.00575511       0.00119106
H      -15.04295519       4.53354728      -1.61060563      -0.00148268      -0.00048097      -0.00026532
C      -14.79705328       9.73500225      -1.13779306       0.00122328      -0.00307828      -0.00114930
H      -12.11351721       9.62192687      -1.62316398       0.00124010      -0.00436736      -0.00438533
H      -15.65646571       7.20600030      -1.69465402       0.00375824      -0.00022941      -0.00072002
H      -14.45066303      10.10187526      -0.16648232      -0.00945827       0.00437561       0.00075117
H      -15.85781837       9.49211820      -1.05837759       0.00223202       0.00075830       0.00064313
H      -14.68020117      10.55958290      -1.84745527      -0.00988825       0.00264049       0.00636029
115
Properties=species:S:1:pos:R:3:forces:R:3 energy=-64863.96250149197 free_energy=-64863.97058030039 pbc="F F F"
C       -0.48262441       9.90857070      -0.19161301       0.01706243       0.00909432       0.00807712
C       -1.67079333      10.25223423      -2.90361695       0.00398044       0.01062261      -0.00134618
N       -2.35330899       9.44137712      -1.84068455      -0.00204956       0.00969560      -0.02049179
C       -2.00055479       9.82117898      -0.42768326       0.01201417      -0.00899462      -0.01531345
C       -9.95056183       8.51470460      -3.21206840      -0.03746569       0.02404523      -0.02274406
O      -10.61214519       9.21057100      -3.93316740       0.03427989      -0.02789105       0.03044226
O      -10.47021586       7.66514654      -2.27510397      -0.00835536       0.00375018       0.00065758
H       -2.43800665       9.06182621       0.22828886      -0.00306934      -0.00123324       0.00109570
H       -2.49982760      10.76198079      -0.17530288       0.00928070      -0.01009350      -0.00601076
O        7.60332526      18.33969192      -4.76813865       0.00364193      -0.00280003      -0.00248160
C        8.45749142      17.62656406      -5.63626319       0.00084479      -0.00203635      -0.00274510
C        7.98511146      16.19922615      -5.74429734      -0.00227493       0.00184107       0.00204427
O        8.19719804      15.53615168      -4.51897028       0.00258271      -0.00264174       0.00573969
C        7.78418360      19.73461190      -4.88885091       0.00066572       0.00052387      -0.00046639
C        7.77267248      14.19447709      -4.57660634      -0.00056040      -0.00728071       0.00509454
C        8.14327956      13.49501707      -3.29278992       0.01229114      -0.00300109       0.01488249
O        9.54911816      13.43052017      -3.19261709       0.00102609      -0.00936287       0.01562780
C       10.00669395      12.35298132      -2.40662726      -0.00491486      -0.00698757      -0.00062329
C        6.98283842      20.44189507      -3.82745148      -0.00158983      -0.00010927       0.01216328
O        7.69452244      20.35705232      -2.60914770      -0.01150739       0.01252198       0.01586278
C        7.06705940      21.03001183      -1.54126467      -0.00693686       0.00083043       0.00644758
C        6.10980747      20.14778576      -0.77145901       0.00590912      -0.00899869       0.00212449
O        6.84610255      19.14848587      -0.10780496       0.01082346      -0.01070368       0.01281834
C        6.03800160      18.36453108       0.74009614      -0.00072349       0.00235653      -0.00214496
C        6.91355104      17.32051434       1.39313630       0.02255663      -0.00714715      -0.00292106
O        7.89480215      17.90816930       2.22647812       0.01775812      -0.01034742      -0.00342502
C        9.13555891      18.12153580       1.57735390      -0.01853329      -0.00437653      -0.00829735
C       10.11891878      17.02172375       1.89697421      -0.00952446      -0.02009821      -0.00587049
O        9.62817413      15.82261082       1.34375558      -0.02024252      -0.01585664      -0.00117858
C       10.41920116      14.70941617       1.69379101      -0.00418951      -0.00152511      -0.00814734
C        9.81899052      13.47181882       1.07410962       0.00151607       0.00339626       0.00967187
O       10.04547120      13.50148578      -0.32007271       0.00583977       0.02485522       0.01082715
C        9.53964830      12.36009716      -0.96691122       0.01128606       0.01255952       0.00688362
H        7.37945471      16.69061169       0.62811197       0.03240969      -0.00608806      -0.00924636
H       11.45140858      14.83488226       1.33979121      -0.00414886       0.00299792      -0.01002926
H       11.09883174      12.39992408      -2.42880482      -0.00361661       0.01311391      -0.00124511
H        8.25017321      13.67679798      -5.41994528       0.00030495       0.00520864      -0.00323680
H        5.98439697      19.99461765      -3.73799045      -0.00467813       0.00035303      -0.00507980
H        8.84100654      20.01095818      -4.76877140       0.00236584      -0.00274463       0.00475085
H        9.69749283      11.39672881      -2.86150059      -0.01032490       0.00138653       0.00009392
H       10.44148727      14.58980490       2.79008745      -0.00710315       0.01093113      -0.01300257
H        7.70561841      12.48684018      -3.29990419       0.01166894       0.00579395       0.00325276
H        6.68099232      14.14482109      -4.71579173      -0.00509801       0.01056117      -0.00640034
H        6.29424469      16.67929949       2.02944221      -0.01175544       0.02069282      -0.00101650
H        6.85700142      21.49838019      -4.11289093       0.00402735      -0.00368660       0.00240692
H        7.45432598      20.06378703      -5.88649486      -0.00165572      -0.00022200      -0.00731570
H        6.52550742      21.91883378      -1.90125857       0.01176861      -0.00270548      -0.00809793
H        8.44327814      12.33841144      -0.91569667      -0.00866245       0.01452679      -0.00325234
H        5.58020797      18.99644482       1.51195526      -0.00463783       0.00305489      -0.00474255
H       10.30048998      12.58376639       1.51297538       0.00185406      -0.00103425      -0.01170756
H        8.74411429      13.42254249       1.29618222       0.00273357       0.00585530      -0.00518474
H        9.91061642      11.44620864      -0.48173070       0.01363845      -0.00889500       0.00969963
H        5.37857129      19.69184460      -1.45157564      -0.00820522      -0.00317110      -0.00549020
H        5.23585179      17.87104402       0.16970408      -0.00570575       0.01426302      -0.00610010
H        5.56081628      20.77055449      -0.04808854       0.00279225      -0.00281312       0.00126553
H        7.73411461      14.04059215      -2.43680239      -0.01135905       0.00096982       0.00572623
H        7.85886682      21.36996517      -0.86592286      -0.00182790      -0.00193176      -0.01160610
H        9.49032838      17.65296650      -5.26690954      -0.00529619       0.00296458       0.00163085
H        8.44211448      18.07682763      -6.64138696      -0.00017116      -0.00021520       0.00289523
H        8.55047660      15.69797108      -6.54721004       0.00142545       0.00017221       0.00926384
H        6.92029224      16.18273131      -6.01330972      -0.00270003       0.00041713      -0.00227019
H        9.53116828      19.07706180       1.93806548      -0.01752518      -0.00549241      -0.00656285
H        8.99777335      18.19402620       0.49405032      -0.00937882       0.01524054      -0.02141360
H       10.21766847      16.92967663       2.98609470       0.01249048      -0.02773284       0.01182270
H       11.10537608      17.26603776       1.47467201       0.01062691      -0.00738239       0.00830604
H       -2.02235660       8.47464473      -1.94157930      -0.00476493       0.00440522       0.00387034
C       -3.83799898       9.39226305      -2.04555015       0.00826908      -0.00599894      -0.00177257
C       -4.25967651       8.45146470      -3.17216365       0.00242782       0.00594646       0.00132298
N       -5.71439131       8.35262317      -3.28976617       0.00128889      -0.00998278       0.00800307
C       -6.40527790       7.61228569      -2.37730130       0.01254916       0.00231078      -0.00555009
C       -7.76446119       7.63175279      -2.32247114      -0.02055638      -0.01324377       0.01411140
C       -8.47626729       8.44565199      -3.22209092       0.00242239       0.00989512      -0.01129016
C       -6.39708203       9.13787239      -4.16967251      -0.00596677       0.00562087      -0.00734088
C       -7.75484711       9.20046732      -4.16199637       0.00147198      -0.00872803       0.00882232
H       -4.20578991      10.39946020      -2.26788664       0.01105679      -0.01191375       0.00523866
H       -4.31507975       9.08041292      -1.11022666       0.00158269       0.00114495      -0.00288333
H       -3.86999913       7.44982547      -2.97999258      -0.00488749       0.00583840      -0.00003257
H       -3.86202381       8.78271805      -4.13204004      -0.00068680      -0.00064202       0.00381670
H       -5.81228416       7.01712934      -1.69180195       0.00007221      -0.00391079       0.00200024
H       -8.28956540       7.04117541      -1.58702206      -0.00158844      -0.00364058      -0.00573034
H       -5.80001512       9.70352073      -4.87449142       0.00447126       0.00127454      -0.00395945
H       -8.28179765       9.82824816      -4.86612766      -0.01144354      -0.00213626      -0.00375816
C      -11.85679966       7.58307845      -2.17311108      -0.00366250      -0.01586572      -0.00647113
C        0.01496475      11.27899869       0.27683589       0.00541007      -0.00870607       0.01143735
H        0.04510199       9.62805086      -1.10677597      -0.01159061       0.00700264       0.01115798
H       -0.19042469       9.16087507       0.55560326      -0.00438019      -0.00698278      -0.01751033
C       -0.50476015      12.49094462      -0.49911452       0.00116163       0.00070762      -0.00573497
H        1.11083229      11.26546878       0.24471909      -0.00951384       0.01195321       0.00546891
H       -0.24787195      11.41833039       1.33296771      -0.00096222       0.00608777       0.00120376
C       -1.67964987      11.77330735      -2.71493029       0.00579095      -0.00334881       0.00161900
H       -2.17321943      10.01804772      -3.84879094       0.00786639      -0.00269466       0.01296732
H       -0.63945272       9.89992136      -3.02282379      -0.01230699       0.00352156      -0.00092477
C       -0.44636217      12.39650614      -2.02941776      -0.00932550       0.00126392      -0.00532705
H       -2.58861931      12.08134988      -2.18907240       0.01420377      -0.00493278      -0.00484585
H       -1.74871787      12.20260326      -3.72118980       0.00273712      -0.00248862       0.01055042
H       -0.35261729      13.41830464      -2.41455012       0.01464787      -0.00712380      -0.00639431
H        0.46247074      11.87130052      -2.34390002      -0.00727467       0.01180974       0.00898474
H        0.07598624      13.36303872      -0.17736570       0.00103838       0.00166281       0.00245314
H       -1.53694952      12.70200793      -0.20261323       0.00142675       0.00570601      -0.00025695
C      -12.45558546       6.35490383      -2.41406209      -0.00002121       0.01465699       0.00414705
C      -13.83399400       6.22482470      -2.25102687       0.01416576      -0.01136960      -0.00511360
C      -14.57363186       7.33479380      -1.83085079      -0.00949109       0.00200635       0.00399090
C      -13.97168580       8.56682698      -1.58003291      -0.00533046       0.00459705      -0.00186443
C      -12.59285100       8.69329054      -1.77795561       0.00818209       0.01191278       0.00155978
H      -11.85111637       5.51539930      -2.73148318       0.00536302      -0.00021246      -0.00460100
C      -14.52656468       4.91373365      -2.51376063      -0.00412631       0.00548750       0.00216750
H      -13.82040597       4.14773812      -2.83791052      -0.01269807      -0.00341652      -0.00038856
H      -15.29209652       5.03094046      -3.28663777      -0.00005510      -0.00591172       0.00123421
H      -15.03405303       4.55854298      -1.61191728      -0.00151024      -0.00048280      -0.00029152
C      -14.77905934       9.75963521      -1.13784770       0.00154128      -0.00317212      -0.00124988
H      -12.09582286       9.64190882      -1.62296085       0.00120619      -0.00456750      -0.00445506
H      -15.64298677       7.23221368      -1.69530984       0.00387291      -0.00025398      -0.00074541
H      -14.43200561      10.12567403      -0.16645801      -0.00971179       0.00450596       0.00076759
H      -15.84027898       9.51872742      -1.05854806       0.00211406       0.00072314       0.00066993
H      -14.66057391      10.58410616      -1.84737258      -0.01016296       0.00268948       0.00655985
115
Properties=species:S:1:pos:R:3:forces:R:3 energy=-64863.96201167062 free_energy=-64863.97058030039 pbc="F F F"
C       -0.46515491       9.90794000      -0.19084045       0.01749667       0.00938068       0.00842386
C       -1.65241302      10.25371357      -2.90303381       0.00402566       0.01095728      -0.00145760
N       -2.33647418       9.44425317      -1.84002760      -0.00207107       0.00980475      -0.02107561
C       -1.98324380       9.82356117      -0.42699237       0.01228906      -0.00919987      -0.01565118
C       -9.93488749       8.53136827      -3.21229111      -0.02234578       0.01155742      -0.00963870
O      -10.59511941       9.22838627      -3.93311713       0.02224195      -0.01628855       0.01827981
O      -10.45591847       7.68247569      -2.27538751      -0.01022000       0.00452936       0.00007690
H       -2.42222899       9.06504509       0.22891603      -0.00324244      -0.00131647       0.00118142
H       -2.48074483      10.76532589      -0.17473563       0.00952857      -0.01038551      -0.00617516
O        7.56363294      18.29698639      -4.76191146       0.00363021      -0.00288432      -0.00248748
C        8.41741628      17.58401780      -5.63056669       0.00100087      -0.00228900      -0.00281119
C        7.94424936      16.15701891      -5.73964486      -0.00237221       0.00207114       0.00214648
O        8.15541282      15.49319011      -4.51457558       0.00265194      -0.00264949       0.00590479
C        7.74463492      19.69191762      -4.88227751       0.00070503       0.00077425      -0.00031156
C        7.72971820      14.15192112      -4.57293395      -0.00070533      -0.00748777       0.00531301
C        8.09741892      13.45204556      -3.28850950       0.01277094      -0.00312677       0.01537125
O        9.50301787      13.38512963      -3.18624599       0.00088174      -0.00968289       0.01597666
C        9.95748826      12.30695773      -2.39926428      -0.00506352      -0.00712043      -0.00070196
C        6.94409261      20.39918105      -3.82021750      -0.00162703      -0.00030983       0.01241734
O        7.65673912      20.31446527      -2.60244987      -0.01175199       0.01285551       0.01627528
C        7.03103159      20.98911115      -1.53457713      -0.00707789       0.00098205       0.00656384
C        6.07298933      20.10906801      -0.76323045       0.00593972      -0.00938500       0.00219542
O        6.80819531      19.10943750      -0.09882955       0.01101899      -0.01105380       0.01319164
C        5.99974635      18.32846943       0.75152835      -0.00077638       0.00228846      -0.00213112
C        6.87415301      17.28363862       1.40477307       0.02320987      -0.00701900      -0.00313688
O        7.85795357      17.87056379       2.23567317       0.01811863      -0.01087409      -0.00374786
C        9.09860395      18.07919824       1.58479596      -0.01914141      -0.00459066      -0.00841685
C       10.07862453      16.97611408       1.90344557      -0.00975871      -0.02050894      -0.00612462
O        9.58343162      15.77851309       1.35084629      -0.02064263      -0.01620454      -0.00106793
C       10.37008943      14.66247599       1.70174990      -0.00446520      -0.00145979      -0.00836314
C        9.76648826      13.42697942       1.08102534       0.00166725       0.00353244       0.01003155
O        9.99554407      13.45561441      -0.31277772       0.00587854       0.02530452       0.01122077
C        9.48825880      12.31520939      -0.96024813       0.01166240       0.01276388       0.00714091
H        7.33746980      16.65168956       0.63990116       0.03309831      -0.00630367      -0.00933791
H       11.40325872      14.78435056       1.34928999      -0.00406783       0.00295623      -0.01031375
H       11.04974566      12.35189207      -2.41978431      -0.00373079       0.01348225      -0.00127122
H        8.20804369      13.63378339      -5.41551593       0.00039528       0.00531281      -0.00336926
H        5.94575312      19.95189181      -3.72991741      -0.00475576       0.00038015      -0.00518558
H        8.80156981      19.96807994      -4.76277428       0.00237467      -0.00284226       0.00485795
H        9.64730972      11.35114716      -2.85440384      -0.01055517       0.00148524       0.00007520
H       10.39039179      14.54265313       2.79808017      -0.00723929       0.01125475      -0.01349541
H        7.65804810      12.44460725      -3.29612296       0.01193103       0.00590088       0.00331876
H        6.63820270      14.10331543      -4.71383193      -0.00518513       0.01082010      -0.00654589
H        6.25464425      16.64454226       2.04302934      -0.01200692       0.02127680      -0.00112299
H        6.81804899      21.45564483      -4.10568065       0.00412261      -0.00371476       0.00242943
H        7.41424460      20.02141912      -5.87963225      -0.00169990      -0.00023434      -0.00751718
H        6.49051939      21.87846013      -1.89483688       0.01207003      -0.00281164      -0.00830241
H        8.39177670      12.29572180      -0.91069304      -0.00877529       0.01492176      -0.00331172
H        5.54453064      18.96251529       1.52316296      -0.00480311       0.00316364      -0.00498094
H       10.24405107      12.53730231       1.52091393       0.00181716      -0.00108314      -0.01209978
H        8.69104530      13.38157987       1.30118178       0.00292521       0.00599658      -0.00538386
H        9.85660043      11.40061661      -0.47441438       0.01392667      -0.00901504       0.00988276
H        5.34066910      19.65340667      -1.44233886      -0.00842616      -0.00314628      -0.00562532
H        5.19565201      17.83578872       0.18316951      -0.00567062       0.01465147      -0.00619838
H        5.52532561      20.73351683      -0.04029933       0.00288872      -0.00282106       0.00131190
H        7.68796593      13.99844893      -2.43318538      -0.01169487       0.00101010       0.00579321
H        7.82383811      21.32842696      -0.86007150      -0.00195286      -0.00203007      -0.01190221
H        9.45025264      17.60957206      -5.26116790      -0.00544560       0.00304678       0.00163986
H        8.40231839      18.03501257      -6.63536004      -0.00018518      -0.00020563       0.00287419
H        8.50957892      15.65587510      -6.54264624       0.00152633       0.00012004       0.00944882
H        6.87951570      16.14134671      -6.00903884      -0.00275713       0.00040543      -0.00231630
H        9.49813548      19.03337498       1.94479777      -0.01787434      -0.00551342      -0.00662289
H        8.95966062      18.15195043       0.50166079      -0.00960498       0.01564411      -0.02181589
H       10.17823451      16.88400733       2.99247979       0.01270783      -0.02851027       0.01203174
H       11.06539109      17.21712497       1.48000880       0.01089299      -0.00752327       0.00860707
H       -2.00716393       8.47692547      -1.94074133      -0.00488976       0.00460085       0.00397664
C       -3.82118581       9.39769311      -2.04521555       0.00852774      -0.00611053      -0.00177656
C       -4.24417108       8.45765969      -3.17198608       0.00245363       0.00598425       0.00140899
N       -5.69900681       8.36134481      -3.28988847       0.00115097      -0.01017676       0.00814772
C       -6.39128504       7.62222731      -2.37749951       0.01349594       0.00238241      -0.00578898
C       -7.75040165       7.64428022      -2.32269107      -0.02174176      -0.01351801       0.01449205
C       -8.46064527       8.45961147      -3.22222910       0.00048169       0.01078818      -0.01219181
C       -6.38017013       9.14809356      -4.16963338      -0.00641124       0.00563536      -0.00733735
C       -7.73781998       9.21325133      -4.16199519       0.00198803      -0.00922859       0.00934303
H       -4.18725955      10.40550801      -2.26760854       0.01129486      -0.01222811       0.00536100
H       -4.29899344       9.08660848      -1.11001018       0.00160088       0.00119023      -0.00293391
H       -3.85624645       7.45533907      -2.97977654      -0.00501305       0.00602686      -0.00005200
H       -3.84574818       8.78824710      -4.13177281      -0.00069452      -0.00063677       0.00386237
H       -5.79941781       7.02588605      -1.69205557       0.00001001      -0.00399520       0.00203951
H       -8.27662360       7.05466033      -1.58727503      -0.00166562      -0.00376727      -0.00585287
H       -5.78201354       9.71278102      -4.87428295       0.00475382       0.00139307      -0.00418581
H       -8.26353537       9.84218281      -4.86600432      -0.01174305      -0.00207087      -0.00395229
C      -11.84263764       7.60277913      -2.17341140      -0.00309520      -0.01643208      -0.00638068
C        0.03592331      11.27784863       0.27555440       0.00558274      -0.00901335       0.01175707
H        0.06188370       9.62446056      -1.10550770      -0.01181335       0.00718112       0.01129614
H       -0.17477143       9.16086559       0.55773106      -0.00446293      -0.00729004      -0.01786292
C       -0.48266474      12.49063919      -0.49979719       0.00122227       0.00076110      -0.00582740
H        1.13171657      11.26206156       0.24155419      -0.00972474       0.01226665       0.00561085
H       -0.22472601      11.41834711       1.33209470      -0.00095132       0.00623078       0.00125853
C       -1.65962510      11.77490145      -2.71509767       0.00595123      -0.00362649       0.00157793
H       -2.15466375      10.01967263      -3.84834122       0.00813597      -0.00278867       0.01328687
H       -0.62145121       9.90006847      -3.02152557      -0.01263005       0.00361742      -0.00088987
C       -0.42561605      12.39716126      -2.03016536      -0.00961396       0.00144412      -0.00542217
H       -2.56813242      12.08415981      -2.18913032       0.01451014      -0.00507177      -0.00497018
H       -1.72851697      12.20383535      -3.72153804       0.00277101      -0.00252795       0.01074231
H       -0.33211616      13.41929715      -2.41452061       0.01495466      -0.00727432      -0.00656227
H        0.48287502      11.87216280      -2.34595564      -0.00740867       0.01207951       0.00918054
H        0.09959857      13.36174210      -0.17808064       0.00107843       0.00177256       0.00246876
H       -1.51432090      12.70310854      -0.20240946       0.00149120       0.00588872      -0.00025901
C      -12.44354588       6.37570176      -2.41464143      -0.00050915       0.01467922       0.00422716
C      -13.82220109       6.24799668      -2.25174979       0.01481557      -0.01138652      -0.00521295
C      -14.55993459       7.35916362      -1.83139268      -0.01023400       0.00140768       0.00398739
C      -13.95583412       8.59006010      -1.58025128      -0.00544419       0.00531883      -0.00170157
C      -12.57677480       8.71416341      -1.77803458       0.00857384       0.01228002       0.00151736
H      -11.84054680       5.53518487      -2.73216573       0.00552144      -0.00020229      -0.00471017
C      -14.51693560       4.93814142      -2.51490553      -0.00420981       0.00558511       0.00220261
H      -13.81196799       4.17108080      -2.83914783      -0.01304830      -0.00345641      -0.00039287
H      -15.28215187       5.05683383      -3.28786914      -0.00006257      -0.00606330       0.00127568
H      -15.02513811       4.58355547      -1.61322826      -0.00155947      -0.00049300      -0.00029739
C      -14.76104983       9.78426349      -1.13790588       0.00159093      -0.00336341      -0.00135475
H      -12.07812014       9.66188677      -1.62276320       0.00118921      -0.00474744      -0.00450967
H      -15.62949197       7.25843048      -1.69596911       0.00422049      -0.00020348      -0.00078517
H      -14.41333897      10.14946837      -0.16643683      -0.00995189       0.00462896       0.00078687
H      -15.82272586       9.54532910      -1.05872281       0.00222820       0.00074891       0.00068972
H      -14.64093593      10.60862322      -1.84729316      -0.01041853       0.00274169       0.00674954
115
Properties=species:S:1:pos:R:3:forces:R:3 energy=-64863.96148941077 free_energy=-64863.97058030039 pbc="F F F"
C       -0.44770022       9.90730927      -0.19006621       0.01802089       0.00946295       0.00884385
C       -1.63404075      10.25519541      -2.90245127       0.00411098       0.01103908      -0.00153377
N       -2.31964356       9.44712757      -1.83937019      -0.00217565       0.01020118      -0.02170317
C       -1.96593943       9.82594307      -0.42630330       0.01255658      -0.00946698      -0.01594645
C       -9.91911681       8.54795482      -3.21243329      -0.02434409       0.01301160      -0.01101452
O      -10.57815540       9.24626763      -3.93314191       0.02387494      -0.01781205       0.01984355
O      -10.44162369       7.69980670      -2.27567349      -0.01032565       0.00464135       0.00010521
H       -2.40645673       9.06826718       0.22954002      -0.00341136      -0.00137931       0.00126638
H       -2.46166637      10.76866596      -0.17416724       0.00974444      -0.01065335      -0.00635706
O        7.52393624      18.25427730      -4.75567616       0.00376386      -0.00306622      -0.00258663
C        8.37734321      17.54146369      -5.62486362       0.00097602      -0.00201055      -0.00297409
C        7.90338900      16.11481226      -5.73498289      -0.00242949       0.00193250       0.00209995
O        8.11363622      15.45022477      -4.51017481       0.00276336      -0.00259453       0.00611150
C        7.70508443      19.64922465      -4.87569608       0.00077546       0.00069655      -0.00039737
C        7.68677881      14.10936318      -4.56925789      -0.00089413      -0.00773835       0.00540352
C        8.05156933      13.40907150      -3.28423052       0.01307280      -0.00322080       0.01587132
O        9.45691623      13.33973792      -3.17987011       0.00085598      -0.01001223       0.01634408
C        9.90827693      12.26093774      -2.39190063      -0.00524043      -0.00722235      -0.00079879
C        6.90534566      20.35646315      -3.81298328      -0.00171522      -0.00039789       0.01286707
O        7.61895462      20.27187101      -2.59575002      -0.01208257       0.01329668       0.01674231
C        6.99500188      20.94820897      -1.52789133      -0.00719852       0.00082434       0.00667746
C        6.03617532      20.07034392      -0.75500254       0.00604498      -0.00937179       0.00226964
O        6.77029143      19.07039176      -0.08985342       0.01132622      -0.01145065       0.01357490
C        5.96151182      18.29242365       0.76296824      -0.00097362       0.00246373      -0.00203143
C        6.83477240      17.24677482       1.41641102       0.02364671      -0.00712343      -0.00312438
O        7.82112760      17.83294302       2.24486026       0.01846487      -0.01133646      -0.00397810
C        9.06164846      18.03683059       1.59222978      -0.01946495      -0.00446039      -0.00843801
C       10.03831035      16.93047659       1.90991253      -0.00995648      -0.02074897      -0.00616014
O        9.53866349      15.73441019       1.35794577      -0.02099076      -0.01663761      -0.00108138
C       10.32095702      14.61555542       1.70970045      -0.00469037      -0.00161492      -0.00856856
C        9.71398778      13.38216569       1.08793178       0.00157613       0.00356665       0.01030300
O        9.94561445      13.40975633      -0.30549033       0.00591234       0.02566909       0.01167084
C        9.43686906      12.27033299      -0.95358951       0.01182842       0.01308293       0.00746756
H        7.29547980      16.61277176       0.65170472       0.03384414      -0.00652418      -0.00955159
H       11.35507162      14.73383412       1.35878275      -0.00397704       0.00301767      -0.01064818
H       11.00064553      12.30385936      -2.41076408      -0.00379963       0.01384865      -0.00130688
H        8.16592772      13.59076757      -5.41108510       0.00047690       0.00543985      -0.00344883
H        5.90710717      19.90916058      -3.72184341      -0.00481647       0.00040979      -0.00529978
H        8.76213013      19.92519844      -4.75677284       0.00246318      -0.00288150       0.00499730
H        9.59711452      11.30557225      -2.84730511      -0.01078325       0.00153040       0.00002670
H       10.33928109      14.49552326       2.80605758      -0.00737915       0.01159355      -0.01386897
H        7.61048801      12.40237569      -3.29234926       0.01220754       0.00600947       0.00338225
H        6.59543122      14.06180675      -4.71187227      -0.00524452       0.01106301      -0.00666589
H        6.21507447      16.60980231       2.05662613      -0.01229447       0.02194929      -0.00131245
H        6.77909908      21.41290350      -4.09846803       0.00419062      -0.00370292       0.00244944
H        7.37416430      19.97904612      -5.87276560      -0.00175126      -0.00020861      -0.00769883
H        6.45553286      21.83808082      -1.88842001       0.01232253      -0.00289387      -0.00852789
H        8.34027688      12.25305058      -0.90569428      -0.00869895       0.01529699      -0.00338090
H        5.50888165      18.92860713       1.53436984      -0.00484469       0.00309770      -0.00532041
H       10.18760346      12.49087513       1.52883751       0.00178319      -0.00103991      -0.01249951
H        8.63799127      13.34064410       1.30616808       0.00327038       0.00613612      -0.00560736
H        9.80257706      11.35504282      -0.46710040       0.01422413      -0.00913185       0.01006784
H        5.30277432      19.61496652      -1.43310020      -0.00875521      -0.00320780      -0.00585112
H        5.15546938      17.80056592       0.19664982      -0.00566997       0.01495995      -0.00629587
H        5.48984009      20.69647522      -0.03251633       0.00301090      -0.00289877       0.00132674
H        7.64182133      13.95630413      -2.42957151      -0.01198679       0.00102309       0.00582553
H        7.78880509      21.28688466      -0.85422132      -0.00204837      -0.00211307      -0.01218122
H        9.41017667      17.56617750      -5.25542387      -0.00553737       0.00310757       0.00168457
H        8.36251941      17.99319572      -6.62933139      -0.00018698      -0.00032385       0.00305296
H        8.46868162      15.61377791      -6.53807962       0.00153659       0.00015543       0.00976685
H        6.83874023      16.09995423      -6.00475365      -0.00281668       0.00043112      -0.00236449
H        9.46511074      18.98964575       1.95151959      -0.01829863      -0.00577511      -0.00677562
H        8.92154957      18.10985110       0.50926632      -0.00983688       0.01604807      -0.02226880
H       10.13878076      16.83830653       2.99886194       0.01289359      -0.02925645       0.01217209
H       11.02537859      17.16818308       1.48534848       0.01113194      -0.00768554       0.00885776
H       -1.99197934       8.47921192      -1.93990473      -0.00496863       0.00465235       0.00406233
C       -3.80437333       9.40312832      -2.04487723       0.00872554      -0.00635516      -0.00182131
C       -4.22867579       8.46386152      -3.17180383       0.00256723       0.00607651       0.00153363
N       -5.68362932       8.37007491      -3.28999911       0.00151229      -0.01032639       0.00822306
C       -6.37728573       7.63217729      -2.37769193       0.01297939       0.00232016      -0.00580329
C       -7.73634768       7.65680818      -2.32290358      -0.02148233      -0.01378702       0.01477259
C       -8.44503116       8.47357003      -3.22236275       0.00049733       0.01104716      -0.01247516
C       -6.36325853       9.15831615      -4.16958285      -0.00771445       0.00578023      -0.00745485
C       -7.72079607       9.22603207      -4.16198617       0.00317673      -0.00961065       0.00969970
H       -4.16872745      10.41155969      -2.26732542       0.01153737      -0.01253076       0.00548744
H       -4.28290581       9.09281185      -1.10978899       0.00162753       0.00125806      -0.00300249
H       -3.84250532       7.46086218      -2.97955684      -0.00513632       0.00621282      -0.00006856
H       -3.82948626       8.79377985      -4.13150301      -0.00070892      -0.00062848       0.00391755
H       -5.78655775       7.03465126      -1.69230124       0.00005803      -0.00411187       0.00211997
H       -8.26368056       7.06814398      -1.58752638      -0.00180994      -0.00394323      -0.00589142
H       -5.76401789       9.72204598      -4.87406517       0.00500969       0.00149613      -0.00438220
H       -8.24527297       9.85610985      -4.86587230      -0.01222749      -0.00191924      -0.00424227
C      -11.82846353       7.62248192      -2.17371209      -0.00335255      -0.01697819      -0.00656069
C        0.05687503      11.27668520       0.27426081       0.00573793      -0.00923831       0.01211036
H        0.07864069       9.62085501      -1.10422809      -0.01203679       0.00735871       0.01144066
H       -0.15913405       9.16086551       0.55986915      -0.00457740      -0.00750226      -0.01829179
C       -0.46057521      12.49032101      -0.50048658       0.00133838       0.00093277      -0.00586210
H        1.15258457      11.25863942       0.23836808      -0.00992180       0.01255083       0.00575271
H       -0.20157197      11.41834921       1.33120714      -0.00092881       0.00637036       0.00131704
C       -1.63960966      11.77648873      -2.71526780       0.00607756      -0.00367155       0.00166602
H       -2.13611466      10.02129451      -3.84789115       0.00838605      -0.00288868       0.01358826
H       -0.60345827       9.90021730      -3.02022802      -0.01296735       0.00371911      -0.00087454
C       -0.40488238      12.39781343      -2.03091566      -0.00976348       0.00149280      -0.00561494
H       -2.54765301      12.08696434      -2.18919002       0.01483525      -0.00523432      -0.00511692
H       -1.70832620      12.20506295      -3.72188610       0.00279525      -0.00256155       0.01087742
H       -0.31161940      13.42028416      -2.41449397       0.01521843      -0.00738734      -0.00672644
H        0.50326803      11.87302176      -2.34801600      -0.00761080       0.01239625       0.00938169
H        0.12321208      13.36043018      -0.17880450       0.00106208       0.00180601       0.00246308
H       -1.49169110      12.70420215      -0.20220352       0.00152785       0.00607530      -0.00025839
C      -12.43150738       6.39650264      -2.41522438      -0.00001319       0.01504981       0.00426227
C      -13.81038936       6.27117811      -2.25247677       0.01471949      -0.01169289      -0.00527003
C      -14.54623139       7.38352728      -1.83193957      -0.00983849       0.00186770       0.00409727
C      -13.93996656       8.61330133      -1.58047185      -0.00600854       0.00503897      -0.00180183
C      -12.56068990       8.73503624      -1.77811860       0.00905847       0.01271060       0.00155694
H      -11.82996831       5.55497785      -2.73285285       0.00555626      -0.00010778      -0.00478163
C      -14.50729261       4.96256172      -2.51605087      -0.00433005       0.00565897       0.00227979
H      -13.80352387       4.19443400      -2.84038519      -0.01335858      -0.00353464      -0.00041321
H      -15.27219400       5.08273944      -3.28909934      -0.00005928      -0.00620201       0.00131994
H      -15.01621096       4.60858464      -1.61453716      -0.00156455      -0.00046642      -0.00035445
C      -14.74302656       9.80888560      -1.13796961       0.00169548      -0.00333679      -0.00131488
H      -12.06040953       9.68186191      -1.62256989       0.00117721      -0.00491942      -0.00463543
H      -15.61597220       7.28465363      -1.69663226       0.00406113      -0.00026456      -0.00077795
H      -14.39466421      10.17325793      -0.16641867      -0.01019549       0.00473675       0.00075936
H      -15.80515330       9.57192480      -1.05890161       0.00225514       0.00072416       0.00069495
H      -14.62128782      10.63313283      -1.84721593      -0.01066821       0.00282204       0.00690848
115
Properties=species:S:1:pos:R:3:forces:R:3 energy=-64863.9609720167 free_energy=-64863.97058030039 pbc="F F F"
C       -0.43025897       9.90667224      -0.18928429       0.01853121       0.00960920       0.00917590
C       -1.61567542      10.25667522      -2.90187085       0.00412483       0.01125790      -0.00156770
N       -2.30281612       9.45000389      -1.83871616      -0.00236679       0.01063452      -0.02216881
C       -1.94864039       9.82832440      -0.42561487       0.01285123      -0.00974716      -0.01628949
C       -9.90344219       8.56462162      -3.21265782      -0.00762421      -0.00082180       0.00333580
O      -10.56110482       9.26407269      -3.93308757       0.01084480      -0.00519993       0.00671884
O      -10.42731615       7.71713078      -2.27595166      -0.01241285       0.00568718      -0.00072457
H       -2.39069107       9.07149105       0.23016126      -0.00360296      -0.00146802       0.00135999
H       -2.44258740      10.77200311      -0.17359928       0.00992978      -0.01088621      -0.00653050
O        7.48424095      18.21156370      -4.74943724       0.00382598      -0.00303107      -0.00263476
C        8.33726810      17.49891292      -5.61915571       0.00105370      -0.00221532      -0.00306208
C        7.86252970      16.07260231      -5.73031335      -0.00245202       0.00195837       0.00210367
O        8.07186725      15.40725712      -4.50576727       0.00285786      -0.00255877       0.00626731
C        7.66553442      19.60652485      -4.86911302       0.00075831       0.00076508      -0.00027713
C        7.64385284      14.06680100      -4.56557835      -0.00115636      -0.00792074       0.00551896
C        8.00572861      13.36609648      -3.27995275       0.01336988      -0.00330415       0.01630461
O        9.41081593      13.29434588      -3.17349156       0.00081439      -0.01037560       0.01673131
C        9.85906161      12.21492271      -2.38453569      -0.00560722      -0.00745483      -0.00095901
C        6.86659589      20.31374021      -3.80574330      -0.00168203      -0.00053908       0.01314131
O        7.58116361      20.22927205      -2.58904511      -0.01231360       0.01367754       0.01714108
C        6.95897158      20.90730195      -1.52120842      -0.00726441       0.00066072       0.00692263
C        5.99936875      20.03162147      -0.74677589       0.00600824      -0.00980762       0.00230059
O        6.73239764      19.03134770      -0.08087174       0.01155600      -0.01157093       0.01382512
C        5.92329439      18.25639554       0.77441680      -0.00101448       0.00232449      -0.00217298
C        6.79540326      17.20992251       1.42805277       0.02412731      -0.00729498      -0.00311465
O        7.78432305      17.79530546       2.25404234       0.01890985      -0.01170523      -0.00424094
C        9.02469958      17.99444030       1.59965845      -0.02000593      -0.00465962      -0.00873004
C        9.99798050      16.88481895       1.91637981      -0.01041889      -0.02118909      -0.00636265
O        9.49387471      15.69029695       1.36504421      -0.02115014      -0.01678757      -0.00100217
C       10.27180548      14.56864840       1.71764358      -0.00496867      -0.00172753      -0.00882264
C        9.66148375      13.33737393       1.09482721       0.00154576       0.00365971       0.01058656
O        9.89568069      13.36391036      -0.29820842       0.00594961       0.02608382       0.01215999
C        9.38547376      12.22547324      -0.94693370       0.01219241       0.01326893       0.00776909
H        7.25348488      16.57385782       0.66351986       0.03454407      -0.00669075      -0.00976854
H       11.30684902      14.68333570       1.36826635      -0.00390253       0.00308451      -0.01097532
H       10.95153327      12.25582663      -2.40174320      -0.00378919       0.01421602      -0.00134284
H        8.12382528      13.54775067      -5.40664958       0.00056546       0.00554773      -0.00355668
H        5.86846316      19.86642687      -3.71376950      -0.00495005       0.00041011      -0.00539511
H        8.72268958      19.88231344      -4.75076620       0.00252379      -0.00296029       0.00512276
H        9.54690679      11.26000237      -2.84020473      -0.01094059       0.00171763       0.00003601
H       10.28815314      14.44841790       2.81402398      -0.00749438       0.01190824      -0.01420286
H        7.56293951      12.36014528      -3.28858537       0.01248746       0.00607996       0.00345956
H        6.55267421      14.02029427      -4.70991113      -0.00521914       0.01128716      -0.00677768
H        6.17552606      16.57508649       2.07023179      -0.01266838       0.02259122      -0.00147670
H        6.74014753      21.37015807      -4.09125199       0.00426229      -0.00370482       0.00246892
H        7.33408376      19.93666822      -5.86589406      -0.00180517      -0.00021060      -0.00790344
H        6.42054739      21.79768909      -1.88200720       0.01250695      -0.00284556      -0.00880411
H        8.28878285      12.21039743      -0.90069867      -0.00875783       0.01566580      -0.00345491
H        5.47326743      18.89471114       1.54557394      -0.00501923       0.00323588      -0.00543198
H       10.13114912      12.44448908       1.53674698       0.00174393      -0.00105673      -0.01288959
H        8.58495178      13.29973456       1.31114237       0.00357638       0.00623680      -0.00582934
H        9.74854623      11.30948934      -0.45978843       0.01447947      -0.00918915       0.01020787
H        5.26488475      19.57652178      -1.42386170      -0.00892617      -0.00313064      -0.00594188
H        5.11530412      17.76537301       0.21014227      -0.00566522       0.01527883      -0.00635294
H        5.45435841      20.65942951      -0.02473870       0.00313166      -0.00292097       0.00137073
H        7.59568264      13.91415498      -2.42596224      -0.01227141       0.00105615       0.00589356
H        7.75376757      21.24533618      -0.84837337      -0.00212631      -0.00218645      -0.01246250
H        9.37010034      17.52278292      -5.24967695      -0.00566110       0.00319367       0.00170936
H        8.32271800      17.95137058      -6.62329657      -0.00020645      -0.00031994       0.00308765
H        8.42778523      15.57168212      -6.53350705       0.00155024       0.00016657       0.01005881
H        6.79796481      16.05855950      -6.00045549      -0.00284225       0.00044601      -0.00241229
H        9.43209183      18.94586492       1.95822814      -0.01862296      -0.00575577      -0.00680836
H        8.88344241      18.06773396       0.51686063      -0.01001442       0.01643512      -0.02249196
H       10.09930663      16.79257093       3.00523918       0.01308837      -0.02997845       0.01242202
H       10.98533603      17.11921316       1.49069263       0.01148736      -0.00786361       0.00904872
H       -1.97680273       8.48150465      -1.93907143      -0.00502048       0.00459595       0.00413678
C       -3.78756192       9.40857113      -2.04453560       0.00892332      -0.00669310      -0.00193073
C       -4.21318774       8.47006641      -3.17161412       0.00262791       0.00647867       0.00150049
N       -5.66825662       8.37881578      -3.29010123       0.00143874      -0.01068461       0.00857265
C       -6.36329603       7.64213062      -2.37787124       0.01364946       0.00259896      -0.00631034
C       -7.72228778       7.66933837      -2.32311295      -0.02235156      -0.01418584       0.01530059
C       -8.42940010       8.48752076      -3.22248531      -0.00201542       0.01225084      -0.01365818
C       -6.34635332       9.16854439      -4.16952425      -0.00835777       0.00574140      -0.00738871
C       -7.70376928       9.23881093      -4.16196788       0.00382526      -0.01007086       0.01016456
H       -4.15019313      10.41761593      -2.26703885       0.01176094      -0.01280615       0.00560635
H       -4.26681548       9.09902205      -1.10956394       0.00166481       0.00133891      -0.00303927
H       -3.82877461       7.46639619      -2.97933481      -0.00521143       0.00623033      -0.00004128
H       -3.81323763       8.79931641      -4.13123051      -0.00074202      -0.00066108       0.00405182
H       -5.77370193       7.04342596      -1.69254065       0.00009955      -0.00427148       0.00225820
H       -8.25073141       7.08162571      -1.58777544      -0.00192404      -0.00408724      -0.00597810
H       -5.74603110       9.73131233      -4.87383487       0.00535088       0.00166341      -0.00466015
H       -8.22700725       9.87003177      -4.86573622      -0.01250067      -0.00188816      -0.00438297
C      -11.81428683       7.64218526      -2.17401818      -0.00273273      -0.01766188      -0.00642153
C        0.07782120      11.27551218       0.27295737       0.00587244      -0.00961964       0.01236276
H        0.09537560       9.61722809      -1.10293022      -0.01225021       0.00752541       0.01158450
H       -0.14351527       9.16087698       0.56202312      -0.00466758      -0.00778318      -0.01862944
C       -0.43849005      12.48999488      -0.50118280       0.00139342       0.00087152      -0.00597447
H        1.17343861      11.25520029       0.23516243      -0.01011378       0.01284183       0.00590416
H       -0.17841126      11.41833459       1.33030467      -0.00091110       0.00654582       0.00144150
C       -1.61960410      11.77807344      -2.71543856       0.00627277      -0.00375223       0.00167077
H       -2.11757492      10.02291456      -3.84744030       0.00862750      -0.00301028       0.01382925
H       -0.58547697       9.90036433      -3.01893333      -0.01322308       0.00379780      -0.00088410
C       -0.38415516      12.39846325      -2.03167270      -0.01005971       0.00155932      -0.00571555
H       -2.52718280      12.08976429      -2.18925154       0.01517906      -0.00539280      -0.00524681
H       -1.68814687      12.20628700      -3.72223595       0.00280368      -0.00260817       0.01103709
H       -0.29113451      13.42126945      -2.41446750       0.01549414      -0.00747314      -0.00691031
H        0.52365242      11.87388379      -2.35008769      -0.00776524       0.01270268       0.00955260
H        0.14682286      13.35909760      -0.17953953       0.00117442       0.00216089       0.00252871
H       -1.46906016      12.70528581      -0.20199642       0.00155303       0.00627016      -0.00027618
C      -12.41945096       6.41730857      -2.41581054      -0.00047062       0.01534227       0.00440558
C      -13.79857047       6.29436913      -2.25320453       0.01534224      -0.01222074      -0.00549975
C      -14.53250204       7.40790309      -1.83248983      -0.01062071       0.00161922       0.00419290
C      -13.92409066       8.63653637      -1.58069916      -0.00590637       0.00569479      -0.00168450
C      -12.54459322       8.75590880      -1.77820690       0.00922774       0.01293052       0.00151818
H      -11.81938503       5.57478108      -2.73354211       0.00574620      -0.00019879      -0.00491470
C      -14.49764065       4.98699077      -2.51719608      -0.00440228       0.00595667       0.00237225
H      -13.79507444       4.21779706      -2.84162302      -0.01365368      -0.00359906      -0.00042619
H      -15.26222347       5.10865639      -3.29032844      -0.00007182      -0.00635466       0.00135298
H      -15.00727185       4.63362985      -1.61584509      -0.00159907      -0.00048021      -0.00037318
C      -14.72499012       9.83350472      -1.13803646       0.00167448      -0.00354838      -0.00138143
H      -12.04268879       9.70183079      -1.62238349       0.00120729      -0.00501110      -0.00466727
H      -15.60243789       7.31088057      -1.69729844       0.00433713      -0.00024338      -0.00081588
H      -14.37598100      10.19704127      -0.16640457      -0.01039121       0.00486404       0.00079909
H      -15.78756379       9.59851263      -1.05908525       0.00233603       0.00074501       0.00070694
H      -14.60163067      10.65763571      -1.84714152      -0.01089444       0.00291407       0.00705069
115
Properties=species:S:1:pos:R:3:forces:R:3 energy=-64863.960427049904 free_energy=-64863.97058030039 pbc="F F F"
C       -0.41283296       9.90603239      -0.18849614       0.01917151       0.00967155       0.00933573
C       -1.59731739      10.25815468      -2.90129143       0.00417332       0.01132491      -0.00159398
N       -2.28599568       9.45287874      -1.83806216      -0.00246509       0.01108577      -0.02268300
C       -1.93134719       9.83070513      -0.42492671       0.01311905      -0.01006797      -0.01661234
C       -9.88784157       8.58134843      -3.21294200       0.02270454      -0.02571756       0.02896640
O      -10.54399807       9.28183348      -3.93298368      -0.01254654       0.01741771      -0.01671734
O      -10.41299401       7.73444518      -2.27621814      -0.01619756       0.00761954      -0.00237221
H       -2.37492996       9.07471705       0.23078182      -0.00382027      -0.00154429       0.00144906
H       -2.42350746      10.77533672      -0.17303252       0.01005357      -0.01107481      -0.00668373
O        7.44454532      18.16884659      -4.74319188       0.00390371      -0.00309182      -0.00272063
C        8.29719075      17.45635461      -5.61344413       0.00129611      -0.00212539      -0.00305719
C        7.82167375      16.03039047      -5.72563534      -0.00262907       0.00206733       0.00217064
O        8.03010436      15.36429120      -4.50135199       0.00288837      -0.00269097       0.00639749
C        7.62598117      19.56382521      -4.86252296       0.00097193       0.00061615      -0.00033309
C        7.60093410      14.02423728      -4.56189639      -0.00107068      -0.00809979       0.00563350
C        7.95989522      13.32312148      -3.27567751       0.01367420      -0.00347629       0.01671973
O        9.36471510      13.24894962      -3.16710917       0.00075513      -0.01063304       0.01703719
C        9.80983752      12.16891054      -2.37717243      -0.00579725      -0.00752182      -0.00092101
C        6.82784547      20.27100893      -3.79850257      -0.00177413      -0.00032115       0.01355120
O        7.54336914      20.18666910      -2.58233693      -0.01252442       0.01396117       0.01747249
C        6.92294070      20.86638116      -1.51452415      -0.00745012       0.00110493       0.00695569
C        5.96256612      19.99289417      -0.73855149       0.00600279      -0.00997382       0.00245403
O        6.69451080      18.99231176      -0.07188840       0.01186162      -0.01193130       0.01414686
C        5.88509851      18.22038374       0.78586541      -0.00109170       0.00222689      -0.00203086
C        6.75604559      17.17308090       1.43970084       0.02458533      -0.00747697      -0.00315107
O        7.74754360      17.75764973       2.26321945       0.01924213      -0.01210492      -0.00455144
C        8.98775234      17.95202118       1.60707641      -0.02042416      -0.00481138      -0.00877100
C        9.95763867      16.83914193       1.92284895      -0.01125193      -0.02179304      -0.00688097
O        9.44906122      15.64618110       1.37212955      -0.02065637      -0.01704300      -0.00051332
C       10.22264451      14.52175295       1.72558119      -0.00570452      -0.00167339      -0.00923127
C        9.60897493      13.29260443       1.10171384       0.00177032       0.00384537       0.01086644
O        9.84574250      13.31807618      -0.29092854       0.00597001       0.02650446       0.01256415
C        9.33407695      12.18062742      -0.94028028       0.01249433       0.01354750       0.00797587
H        7.21147927      16.53494261       0.67534899       0.03522066      -0.00681295      -0.00994752
H       11.25859896      14.63285053       1.37774139      -0.00383921       0.00317747      -0.01129841
H       10.90240866      12.20779440      -2.39272195      -0.00385551       0.01457738      -0.00138471
H        8.08173507      13.50473165      -5.40221104       0.00059393       0.00572614      -0.00357169
H        5.82981710      19.82368855      -3.70569654      -0.00508551       0.00039968      -0.00548266
H        8.68324851      19.83942425      -4.74475402       0.00252118      -0.00301675       0.00524630
H        9.49669066      11.21444138      -2.83310113      -0.01116821       0.00170919      -0.00005014
H       10.23700922      14.40133787       2.82198456      -0.00759992       0.01226254      -0.01463653
H        7.51540469      12.31791556      -3.28483233       0.01273865       0.00617765       0.00354059
H        6.50993553      13.97877923      -4.70794857      -0.00539619       0.01151507      -0.00691891
H        6.13598870      16.54039683       2.08384888      -0.01303710       0.02326745      -0.00165729
H        6.70119632      21.32741116      -4.08403405       0.00434949      -0.00390505       0.00253429
H        7.29400403      19.89428404      -5.85901883      -0.00187247      -0.00016820      -0.00809173
H        6.38555918      21.75729471      -1.87560030       0.01287901      -0.00317860      -0.00890955
H        8.23729260      12.16776425      -0.89570856      -0.00878676       0.01601317      -0.00351490
H        5.43768549      18.86082949       1.55677755      -0.00512289       0.00327939      -0.00565745
H       10.07468197      12.39814298       1.54463816       0.00171763      -0.00115019      -0.01320714
H        8.53192805      13.25885410       1.31610374       0.00372499       0.00632387      -0.00601357
H        9.69450826      11.26396063      -0.45248078       0.01475197      -0.00935488       0.01039578
H        5.22700416      19.53807037      -1.41462005      -0.00923356      -0.00314528      -0.00614664
H        5.07515419      17.73021054       0.22364757      -0.00564465       0.01558229      -0.00644312
H        5.41888368      20.62237736      -0.01696539       0.00326429      -0.00296308       0.00134563
H        7.54954975      13.87200031      -2.42235478      -0.01256439       0.00110057       0.00597400
H        7.71873007      21.20378133      -0.84252639      -0.00228366      -0.00232726      -0.01276666
H        9.33002633      17.47938957      -5.24392797      -0.00593651       0.00325207       0.00168296
H        8.28291514      17.90953948      -6.61725750      -0.00024419      -0.00035855       0.00316064
H        8.38688899      15.52958679      -6.52892392       0.00162745       0.00009253       0.01024671
H        6.75719020      16.01716094      -5.99614598      -0.00281084       0.00044417      -0.00244927
H        9.39907446      18.90203765       1.96492453      -0.01892058      -0.00569639      -0.00685096
H        8.84533777      18.02559501       0.52445077      -0.01018137       0.01681820      -0.02284747
H       10.05981402      16.74680194       3.01161445       0.01326542      -0.03070540       0.01272121
H       10.94527196      17.07021781       1.49604165       0.01188719      -0.00804159       0.00921419
H       -1.96163458       8.48379702      -1.93823782      -0.00509408       0.00461293       0.00420102
C       -3.77075361       9.41401677      -2.04419249       0.00911796      -0.00685856      -0.00194841
C       -4.19770903       8.47628277      -3.17142061       0.00280666       0.00650716       0.00153100
N       -5.65288445       8.38756382      -3.29019165       0.00066650      -0.01097794       0.00886630
C       -6.34931482       7.65209162      -2.37804487       0.01571967       0.00270929      -0.00665730
C       -7.70821712       7.68186648      -2.32331329      -0.02445224      -0.01447407       0.01574188
C       -8.41375550       8.50146417      -3.22259683      -0.00658320       0.01423543      -0.01554380
C       -6.32946049       9.17877287      -4.16945279      -0.00784080       0.00583945      -0.00753969
C       -7.68673872       9.25158854      -4.16194246       0.00371802      -0.01078264       0.01093006
H       -4.13165649      10.42367647      -2.26674746       0.01199327      -0.01314118       0.00573569
H       -4.25072459       9.10523973      -1.10933430       0.00169940       0.00141039      -0.00309371
H       -3.81505475       7.47193767      -2.97910927      -0.00533932       0.00645141      -0.00005161
H       -3.79700268       8.80485808      -4.13095441      -0.00075365      -0.00065423       0.00412802
H       -5.76084897       7.05220900      -1.69277163       0.00000200      -0.00431103       0.00225329
H       -8.23777615       7.09510476      -1.58802102      -0.00197345      -0.00423402      -0.00606135
H       -5.72805033       9.74058277      -4.87359413       0.00556187       0.00170134      -0.00477888
H       -8.20873620       9.88395034      -4.86559758      -0.01256612      -0.00193740      -0.00442749
C      -11.80011048       7.66189203      -2.17432481      -0.00148124      -0.01907028      -0.00614342
C        0.09876150      11.27432566       0.27164466       0.00599264      -0.00997944       0.01265075
H        0.11208209       9.61358616      -1.10162295      -0.01248980       0.00772107       0.01183150
H       -0.12791193       9.16089660       0.56418649      -0.00475773      -0.00806227      -0.01894757
C       -0.41640821      12.48965494      -0.50189046       0.00157231       0.00107987      -0.00586924
H        1.19427920      11.25174475       0.23194362      -0.01033695       0.01311355       0.00604279
H       -0.15524731      11.41830536       1.32939181      -0.00086928       0.00673200       0.00149679
C       -1.59960245      11.77965800      -2.71561142       0.00633128      -0.00401707       0.00163012
H       -2.09904297      10.02452954      -3.84698981       0.00888059      -0.00308749       0.01410280
H       -0.56750607       9.90050500      -3.01764048      -0.01352409       0.00391816      -0.00087929
C       -0.36343785      12.39911110      -2.03243886      -0.01023245       0.00169927      -0.00573564
[truncated: 2,684,270 more chars]
