# Supplementary material for: The interlocking process in molecular machines explained by a combined approach: the nudged elastic band method and machine learning potential
Source: Chem Sci. 2026 Jan 13;17(12):6055–67. doi: 10.1039/d5sc08303f (PMC12857636; doi:10.1039/d5sc08303f)
Supplement: SC-017-D5SC08303F-s001 [file SC-017-D5SC08303F-s001.zip › Animation-Coordinates-LPZ-AV-JT/[1aΓèé24C8]2+.xyz]

109
Properties=species:S:1:pos:R:3:forces:R:3 energy=-62727.787587042694 free_energy=-62727.787587042694 pbc="F F F"
C       -1.14794839      10.94597832       0.60926082       0.00000224       0.00005967       0.00001994
C        0.51851987      12.28461845       2.58143395      -0.00000124      -0.00002658      -0.00001863
N        0.90958136      10.95675510       2.01882796      -0.00001177      -0.00002583       0.00003306
C        0.36440531      10.80512994       0.63358901       0.00000316      -0.00003369       0.00000043
C        8.53972730       9.79744396       2.88190224      -0.00001625      -0.00001090       0.00000124
C       10.23404824       8.18173152       2.56027792       0.00002908      -0.00000265      -0.00000700
C       10.55090532       7.47254577       1.41097228      -0.00000353      -0.00000335      -0.00001811
C       11.20072809       8.53844874       3.49350176      -0.00002759       0.00002661       0.00004616
C       12.52256057       8.14574831       3.29129196       0.00006758      -0.00001004      -0.00002699
C       12.84479830       7.43670202       2.12977336       0.00002944      -0.00003240       0.00002007
C       11.87956494       7.09707498       1.18315331      -0.00000429       0.00000259       0.00001889
C       12.24199909       6.33396376      -0.06347398       0.00001921       0.00000229      -0.00000083
C       13.60495785       8.49680501       4.27985061      -0.00002319      -0.00004047       0.00000907
O        9.31263459      10.71158344       2.79254868       0.00000299       0.00002877      -0.00000319
O        8.89386716       8.47956459       2.79953181       0.00000811      -0.00001108      -0.00000209
H        0.67455821       9.82952980       0.24188911      -0.00002380       0.00001341       0.00000343
H        0.82443410      11.57426993      -0.00431960       0.00001140       0.00000209       0.00004530
H        9.77716988       7.22043600       0.69727205       0.00000933      -0.00001344      -0.00000741
H       10.91399664       9.11280786       4.36373169       0.00000972      -0.00001935      -0.00000033
H       13.87330612       7.14249932       1.96347412      -0.00001322       0.00001680      -0.00000286
H       13.31032667       6.11612124      -0.10374037      -0.00000676       0.00001229      -0.00000256
H       11.96900140       6.90360304      -0.95670384       0.00000711      -0.00001081      -0.00000153
H       11.69249485       5.38898268      -0.10963737       0.00000668       0.00002195      -0.00000785
H       13.20944222       9.06992763       5.11999758      -0.00000645       0.00001862       0.00000355
H       14.38980609       9.08711752       3.79741682      -0.00001508       0.00000536       0.00000665
H       14.08106190       7.59226995       4.67037427      -0.00001860       0.00001733      -0.00001819
O      -10.34189015      15.56162896       0.47597272      -0.00001439       0.00000238       0.00002677
C      -11.33304231      14.63447923       0.86084412      -0.00002423      -0.00002940      -0.00003195
C      -10.67468041      13.39138226       1.40262283       0.00002763       0.00005758       0.00000087
O      -10.04202664      12.69207691       0.35504587       0.00000837      -0.00000709       0.00001106
C      -10.88574658      16.84599234       0.25815378       0.00001349      -0.00000986      -0.00000689
C       -9.42833324      11.51207395       0.81876328      -0.00001175       0.00002796       0.00001294
C       -8.93391318      10.70936567      -0.35858461       0.00003156      -0.00000750       0.00001692
O      -10.04197623      10.30159022      -1.12989912      -0.00006387       0.00002964      -0.00002123
C       -9.81132839       9.12275372      -1.86658770       0.00002934      -0.00006858      -0.00000424
C       -9.82169954      17.75040625      -0.30485022       0.00000360      -0.00006732      -0.00001401
O       -9.67457752      17.45143151      -1.67800949      -0.00001299       0.00001955      -0.00001214
C       -8.69677836      18.23334968      -2.32427483      -0.00001417      -0.00003055      -0.00002581
C       -7.32720801      17.59422967      -2.28769560      -0.00000049       0.00002728      -0.00001803
O       -7.35694323      16.41798618      -3.05941213      -0.00001168       0.00003433      -0.00001973
C       -6.08822341      15.81309608      -3.15372727       0.00000012      -0.00004691       0.00000049
C       -6.21985261      14.56324123      -3.99331341      -0.00001189       0.00001833       0.00001831
O       -6.60320546      14.86333771      -5.32126227      -0.00000911      -0.00001468       0.00001035
C       -8.00515915      14.83556263      -5.52027294       0.00006896      -0.00003920       0.00001074
C       -8.43116857      13.55563950      -6.19766773      -0.00007823      -0.00004299      -0.00001314
O       -8.15412109      12.48893586      -5.32165871       0.00001590       0.00006360      -0.00000857
C       -8.46463608      11.23895342      -5.89359459      -0.00004349       0.00001401       0.00001136
C       -8.08204918      10.15537552      -4.91948035       0.00002138       0.00002837      -0.00001222
O       -8.98785892      10.17903960      -3.83635635      -0.00000078      -0.00002748       0.00002769
C       -8.68328422       9.20341661      -2.87158793       0.00002663       0.00004399       0.00003655
H       -6.93376013      13.87075211      -3.53275421       0.00000030       0.00002224      -0.00000394
H       -9.53714361      11.17045111      -6.11976739       0.00003433       0.00003107       0.00002990
H      -10.74478795       8.90476353      -2.39237904      -0.00002223       0.00000320       0.00002691
H      -10.14577307      10.90706622       1.39022182      -0.00001588      -0.00001931       0.00000261
H       -8.87662101      17.61382939       0.23762672       0.00000796      -0.00002021      -0.00001412
H      -11.72354202      16.80761012      -0.45217757      -0.00001686      -0.00001066      -0.00001167
H       -9.59911128       8.28473368      -1.18131043       0.00000139      -0.00002496      -0.00003106
H       -7.90192320      11.09788346      -6.83123530      -0.00002048       0.00002774       0.00001832
H       -8.37559644       9.83910799       0.01305308       0.00001150       0.00004399      -0.00000517
H       -8.58154554      11.75630576       1.47951544       0.00000463       0.00001008       0.00000014
H       -5.24481114      14.06755881      -4.04441028      -0.00000186       0.00001135      -0.00002412
H      -10.13261526      18.79987083      -0.18320327       0.00001433       0.00000454       0.00000222
H      -11.25928153      17.25559538       1.20974273       0.00000790      -0.00000134       0.00002250
H       -8.63975671      19.23854447      -1.87830885      -0.00000528       0.00000194      -0.00000443
H       -7.73556915       9.44050478      -2.37020415      -0.00004874      -0.00001304      -0.00001415
H       -5.37790002      16.50246376      -3.62825792      -0.00000636       0.00001423      -0.00000852
H       -8.13195746       9.17917491      -5.42679469      -0.00000022      -0.00001186      -0.00002008
H       -7.05065882      10.30859251      -4.57292712       0.00000923      -0.00001387      -0.00002022
H       -8.57153430       8.21620161      -3.34303486       0.00000009      -0.00002637      -0.00002821
H       -7.04229182      17.36240154      -1.25252204       0.00000587      -0.00000058       0.00001245
H       -5.70650752      15.55067655      -2.15489945       0.00001857      -0.00002154      -0.00001217
H       -6.59131767      18.30542456      -2.69385586       0.00000374       0.00000907       0.00000985
H       -8.25693855      11.31507422      -0.96908966      -0.00000571       0.00000071      -0.00000547
H       -9.01217767      18.34557124      -3.36632700       0.00002674      -0.00001190      -0.00000961
H      -11.97322247      14.37879579       0.00698393      -0.00000286      -0.00000581       0.00001796
H      -11.97066355      15.06440080       1.64953687       0.00001008       0.00000906       0.00004614
H      -11.44756826      12.75505788       1.86443398      -0.00002755      -0.00001962      -0.00000102
H       -9.94833887      13.66654044       2.17936288      -0.00000955       0.00002192       0.00000472
H       -8.26320092      15.69018371      -6.15402381      -0.00001423       0.00003063      -0.00001192
H       -8.53242253      14.94453552      -4.56691160      -0.00003105       0.00001512       0.00003505
H       -7.87210197      13.43233733      -7.13431031       0.00004316       0.00000097      -0.00001758
H       -9.50571282      13.59412964      -6.43481890       0.00007901      -0.00003198       0.00001843
H        0.47775768      10.22223063       2.59160800       0.00000048       0.00000833      -0.00001820
C       -0.99004653      12.45425133       2.59983718      -0.00000986       0.00000925       0.00002019
H        0.98182195      13.06517659       1.96294638       0.00002495       0.00001897      -0.00003698
H        0.93210213      12.39129489       3.58980993      -0.00002351       0.00000970      -0.00001667
C       -1.57814147      12.28097607       1.20423493      -0.00000329      -0.00002108       0.00000562
H       -1.23302379      13.44234575       3.00011610      -0.00000180       0.00000399      -0.00002606
H       -1.42068436      11.71932293       3.28613432       0.00001378      -0.00002428      -0.00002127
H       -1.59006631      10.12014186       1.17379342       0.00002569      -0.00001566       0.00004549
H       -1.49907204      10.85020099      -0.42195103      -0.00001964      -0.00000054       0.00001001
H       -1.24157067      13.09890416       0.55745509       0.00002712       0.00002514      -0.00002143
H       -2.66875984      12.34448593       1.24292827       0.00000209       0.00002065       0.00001946
C        2.37965805      10.73211140       2.03931589       0.00001899       0.00005636      -0.00001654
C        2.91564718      10.46314274       3.43814860       0.00001340      -0.00002112      -0.00000017
N        4.36445423      10.27177377       3.44608319      -0.00001788       0.00005183       0.00000168
C        4.90473262       9.02288713       3.40400231      -0.00001413       0.00000155       0.00001887
C        6.23875996       8.82465087       3.23040636       0.00000381      -0.00009222       0.00000886
C        7.08303318       9.93879526       3.08040756       0.00000471       0.00001317      -0.00001103
C        5.17465006      11.35990911       3.30454196      -0.00000769      -0.00002411       0.00001369
C        6.51747424      11.22552391       3.13261856       0.00000083       0.00006223      -0.00000773
H        2.89072159      11.60727692       1.61490690      -0.00001566      -0.00000818      -0.00000820
H        2.60951851       9.87715650       1.39478141      -0.00002315      -0.00003023       0.00001623
H        2.44987570       9.56604268       3.85117844      -0.00000566      -0.00002329      -0.00001924
H        2.67520133      11.29553276       4.10100755       0.00000673       0.00001511      -0.00001235
H        4.21113338       8.19849173       3.52159353       0.00000016      -0.00000536      -0.00000553
H        6.64235413       7.82397739       3.20573744       0.00000380       0.00004017      -0.00001374
H        4.68990150      12.33014578       3.32733348      -0.00002019      -0.00001963      -0.00001018
H        7.15268816      12.09320393       3.02209054      -0.00001804      -0.00003850      -0.00000465
109
Properties=species:S:1:pos:R:3:forces:R:3 energy=-62727.787567579595 free_energy=-62727.787587042694 pbc="F F F"
C       -1.14789462      10.94591010       0.60920798      -0.00006136      -0.00015461       0.00010651
C        0.51837783      12.28457352       2.58151542       0.00005878       0.00018719      -0.00013372
N        0.90960516      10.95681156       2.01879765      -0.00015594      -0.00037077       0.00026641
C        0.36447076      10.80523305       0.63354158       0.00001844       0.00020048      -0.00011168
C        8.53992689       9.79761683       2.88186885      -0.02830631      -0.02596194       0.00361091
C       10.23406813       8.18171985       2.56028522      -0.00146963      -0.00088407      -0.00072852
C       10.55089364       7.47250538       1.41097922       0.00095772       0.00014494       0.00057507
C       11.20074025       8.53841065       3.49350218       0.00073210       0.00022257       0.00044719
C       12.52257454       8.14567388       3.29130218      -0.00057799       0.00001305      -0.00007975
C       12.84478383       7.43660644       2.12978809       0.00100839       0.00007886       0.00050914
C       11.87956087       7.09699930       1.18317763      -0.00107718      -0.00012666      -0.00059348
C       12.24196893       6.33386656      -0.06344789       0.00012261       0.00003079       0.00009635
C       13.60496660       8.49671508       4.27986120       0.00014192      -0.00000483       0.00003891
O        9.31258739      10.71146676       2.79255150       0.02321587       0.02515377      -0.00292856
O        8.89387046       8.47958180       2.79952711       0.00275319       0.00128675      -0.00028731
H        0.67473358       9.82970120       0.24176425       0.00004388      -0.00006264      -0.00000551
H        0.82442337      11.57448027      -0.00429258       0.00000943      -0.00000396      -0.00001347
H        9.77716565       7.22040710       0.69728535      -0.00029443      -0.00010783      -0.00027723
H       10.91403021       9.11278176       4.36373201      -0.00004312      -0.00011651       0.00002363
H       13.87329519       7.14237894       1.96349652      -0.00026095       0.00005805       0.00000587
H       13.31029264       6.11599719      -0.10370999      -0.00001756      -0.00000457      -0.00002581
H       11.96898872       6.90350297      -0.95668363      -0.00000456       0.00002421       0.00000233
H       11.69244088       5.38889991      -0.10960419      -0.00000631       0.00000770       0.00001624
H       13.20946042       9.06985817       5.11999919       0.00001665      -0.00002481      -0.00000748
H       14.38983257       9.08700510       3.79742614      -0.00002396      -0.00000948       0.00002545
H       14.08104916       7.59217377       4.67039590      -0.00000709       0.00001697       0.00000727
O      -10.29126265      15.54619858       0.49765773       0.00056130       0.00042471      -0.00010226
C      -11.28339931      14.62019554       0.88283280       0.00016013       0.00035489      -0.00027832
C      -10.62670336      13.37631600       1.42497090       0.00006871      -0.00009929      -0.00001551
O       -9.99465159      12.67580927       0.37778880       0.00027886       0.00067502       0.00073835
C      -10.83371378      16.83127625       0.28025844       0.00043014       0.00013318      -0.00023542
C       -9.38463887      11.49385603       0.84159105      -0.00015059       0.00000369      -0.00091857
C       -8.88830794      10.69202476      -0.33564658       0.00040750       0.00141188       0.00189573
O       -9.99494930      10.28666961      -1.11027822       0.00129541       0.00025742       0.00007619
C       -9.76370813       9.10874898      -1.84826545       0.00045209       0.00023035      -0.00028055
C       -9.76914183      17.73466401      -0.28358522      -0.00011620      -0.00038804      -0.00006018
O       -9.62409875      17.43635720      -1.65714041       0.00002357      -0.00050715       0.00025630
C       -8.64779876      18.21905164      -2.30475166      -0.00014891       0.00011306       0.00019872
C       -7.27755350      17.58119000      -2.27037001      -0.00025248       0.00019364       0.00017560
O       -7.30692747      16.40548339      -3.04295947      -0.00026029       0.00035989       0.00027323
C       -6.03769925      15.80188490      -3.13918903      -0.00045514      -0.00002801       0.00002000
C       -6.16942129      14.55219683      -3.97900850      -0.00009619       0.00002113       0.00035378
O       -6.55450911      14.85256623      -5.30640759       0.00030113      -0.00030047       0.00019541
C       -7.95654562      14.82261033      -5.50434430      -0.00015515      -0.00025890       0.00030083
C       -8.38134399      13.54132255      -6.17994875       0.00005510      -0.00008455       0.00003426
O       -8.10304806      12.47599881      -5.30255437      -0.00009086       0.00001391      -0.00052863
C       -8.41079143      11.22481045      -5.87340468       0.00011317       0.00012529       0.00008804
C       -8.02836030      10.14281897      -4.89737569      -0.00010705       0.00055738       0.00008291
O       -8.93628390      10.16604491      -3.81596525       0.00006969      -0.00109977       0.00015732
C       -8.63358320       9.19003087      -2.85091494       0.00037628       0.00004311      -0.00012752
H       -6.88228228      13.85910454      -3.51777994      -0.00028199      -0.00014728      -0.00005888
H       -9.48279128      11.15437420      -6.10143178      -0.00003283       0.00039112       0.00037287
H      -10.69632698       8.89225499      -2.37610107      -0.00045243      -0.00075870      -0.00109402
H      -10.10510514      10.88942186       1.40986656       0.00086758       0.00048846       0.00002423
H       -8.82357088      17.59661399       0.25763331      -0.00018679       0.00001757      -0.00006413
H      -11.67208722      16.79396658      -0.42946386       0.00027820      -0.00028835       0.00036870
H       -9.55347317       8.26951630      -1.16385835      -0.00002013       0.00032848       0.00072681
H       -7.84621932      11.08345049      -6.80989002       0.00000194       0.00021246       0.00021276
H       -8.33199190       9.82050424       0.03618098      -0.00090804       0.00098644      -0.00020996
H       -8.53928727      11.73535516       1.50525436      -0.00108486      -0.00010133      -0.00093475
H       -5.19414110      14.05712502      -4.03148204       0.00011900       0.00016165       0.00028977
H      -10.07869528      18.78443875      -0.16092466       0.00009580      -0.00062609      -0.00015962
H      -11.20604879      17.24127654       1.23215826       0.00012337      -0.00041654      -0.00026095
H       -8.59091255      19.22424561      -1.85874439      -0.00014210      -0.00023723      -0.00008683
H       -7.68697147       9.42700193      -2.34739721      -0.00011696       0.00030108      -0.00018823
H       -5.32869820      16.49206196      -3.61452978      -0.00029973       0.00007098       0.00044503
H       -8.07579146       9.16609036      -5.40396415       0.00003517       0.00057758       0.00052647
H       -6.99792097      10.29799597      -4.54893045       0.00001631      -0.00032447      -0.00023180
H       -8.52061241       8.20295925      -3.32243158      -0.00098387       0.00117306      -0.00069459
H       -6.99117188      17.34894483      -1.23569385       0.00031500      -0.00028826      -0.00029798
H       -5.65434061      15.53950201      -2.14097229      -0.00013842       0.00011797      -0.00016068
H       -6.54293206      18.29352789      -2.67683546       0.00009013      -0.00065088      -0.00014699
H       -8.20897214      11.29782334      -0.94347012      -0.00047021      -0.00019047      -0.00072544
H       -8.96488937      18.33113529      -3.34630808       0.00040598       0.00006625       0.00001220
H      -11.92395519      14.36519645       0.02907113      -0.00021607      -0.00061916      -0.00007654
H      -11.92042113      15.05103653       1.67150076      -0.00024539      -0.00003873      -0.00004380
H      -11.40063896      12.74120123       1.88672027       0.00056588       0.00010433      -0.00034886
H       -9.90026060      13.65079976       2.20186485       0.00011100      -0.00089748      -0.00080362
H       -8.21601812      15.67609480      -6.13906427      -0.00023445      -0.00015446       0.00024686
H       -8.48334866      14.93220581      -4.55079132      -0.00002199       0.00023700       0.00027174
H       -7.82224991      13.41758059      -7.11655107      -0.00047977      -0.00112876       0.00053290
H       -9.45596698      13.57837986      -6.41698780       0.00053050      -0.00051904       0.00025827
H        0.47783713      10.22218961       2.59150478       0.00015900       0.00014456      -0.00009510
C       -0.99020552      12.45401986       2.59990709      -0.00005326      -0.00015852      -0.00002139
H        0.98159104      13.06524997       1.96310450       0.00001942      -0.00006386       0.00003074
H        0.93192173      12.39120874       3.58990920       0.00002234      -0.00000597      -0.00000437
C       -1.57825683      12.28080110       1.20428445       0.00003616       0.00014127      -0.00005923
H       -1.23331768      13.44203729       3.00027533      -0.00004401       0.00018978       0.00008865
H       -1.42076300      11.71896161       3.28611413      -0.00000084       0.00000402       0.00006957
H       -1.58989977      10.11997917       1.17369443      -0.00003415       0.00001664      -0.00006420
H       -1.49901342      10.85016178      -0.42200632       0.00000248      -0.00002676      -0.00003641
H       -1.24178535      13.09883324       0.55758116       0.00001598      -0.00004973       0.00000943
H       -2.66888095      12.34416274       1.24297473      -0.00012894       0.00006697       0.00000013
C        2.37970176      10.73231383       2.03928803       0.00005925       0.00000442      -0.00010832
C        2.91570634      10.46333575       3.43811207      -0.00006722      -0.00004188       0.00004251
N        4.36450324      10.27192708       3.44603287       0.00096381       0.00057042      -0.00009308
C        4.90474545       9.02303478       3.40396672       0.00030294      -0.00039220      -0.00005078
C        6.23878073       8.82473428       3.23037679      -0.00004031       0.00222185      -0.00006199
C        7.08306741       9.93888680       3.08038392       0.00294986      -0.00117038      -0.00032913
C        5.17476330      11.36004204       3.30450410      -0.00359714       0.00015414       0.00043989
C        6.51753880      11.22561106       3.13259559       0.00286198       0.00089335      -0.00041817
H        2.89068724      11.60754494       1.61491647       0.00000328      -0.00004439       0.00001362
H        2.60963780       9.87740409       1.39471798       0.00000719       0.00001955       0.00004914
H        2.44992240       9.56624237       3.85114288      -0.00001217       0.00000517      -0.00000603
H        2.67528582      11.29573531       4.10096813       0.00003639      -0.00000738       0.00000276
H        4.21113173       8.19865718       3.52155947      -0.00008757      -0.00002444       0.00000254
H        6.64233895       7.82407997       3.20571027       0.00039364      -0.00099327      -0.00003988
H        4.69001357      12.33029294       3.32730280       0.00026375      -0.00035527      -0.00002912
H        7.15280317      12.09328762       3.02207385      -0.00080420      -0.00069084       0.00013028
109
Properties=species:S:1:pos:R:3:forces:R:3 energy=-62727.78752703147 free_energy=-62727.787587042694 pbc="F F F"
C       -1.14783599      10.94583441       0.60914026      -0.00001211      -0.00003480       0.00010210
C        0.51823109      12.28452547       2.58160358       0.00004298       0.00013662      -0.00015603
N        0.90962849      10.95686486       2.01876763      -0.00002804      -0.00022979       0.00011315
C        0.36454365      10.80534078       0.63348569      -0.00003290       0.00009948      -0.00008076
C        8.53988499       9.79757655       2.88187100      -0.01095801      -0.01107498       0.00142065
C       10.23407315       8.18170896       2.56029814      -0.00106679      -0.00115046      -0.00179045
C       10.55088180       7.47246400       1.41098475       0.00114206       0.00064177       0.00152662
C       11.20075812       8.53837403       3.49349453       0.00055054       0.00075237       0.00139575
C       12.52257411       8.14560619       3.29131445       0.00003195      -0.00047179      -0.00076854
C       12.84477553       7.43650768       2.12979905       0.00062209       0.00051480       0.00113267
C       11.87954077       7.09692048       1.18319882      -0.00122154      -0.00021383      -0.00081307
C       12.24192759       6.33376195      -0.06341896       0.00019914      -0.00000164       0.00007619
C       13.60498375       8.49662439       4.27986387      -0.00005507       0.00011897       0.00012176
O        9.31274190      10.71156266       2.79253443       0.00870041       0.00979611      -0.00109858
O        8.89389127       8.47961217       2.79952279       0.00135049       0.00068694      -0.00004327
H        0.67492254       9.82987333       0.24163641       0.00008194       0.00000340       0.00000072
H        0.82441422      11.57469173      -0.00427565       0.00007185       0.00006460      -0.00005734
H        9.77715065       7.22038110       0.69730316      -0.00053295      -0.00018656      -0.00051764
H       10.91406298       9.11276948       4.36373053       0.00005219      -0.00027496      -0.00036095
H       13.87327408       7.14225399       1.96351648      -0.00009641      -0.00000277      -0.00003801
H       13.31024552       6.11586345      -0.10367782      -0.00005156      -0.00000426      -0.00002727
H       11.96896439       6.90339464      -0.95666190      -0.00001644       0.00003734      -0.00000195
H       11.69237460       5.38880967      -0.10956413      -0.00001159       0.00000871       0.00002249
H       13.20949125       9.06978854       5.11999577       0.00003833      -0.00004043      -0.00002581
H       14.38986391       9.08688859       3.79742425      -0.00000793      -0.00001048      -0.00000912
H       14.08104030       7.59207559       4.67041065       0.00000608      -0.00003164       0.00000255
O      -10.24061601      15.53077870       0.51933795       0.00108124       0.00078440      -0.00016286
C      -11.23373379      14.60591302       0.90480680       0.00033292       0.00071757      -0.00061563
C      -10.57871032      13.36124961       1.44730642       0.00023697      -0.00008041      -0.00000864
O       -9.94727113      12.65954523       0.40051704       0.00060394       0.00120905       0.00146267
C      -10.78167109      16.81656439       0.30236756       0.00076123       0.00018559      -0.00037761
C       -9.34095292      11.47564061       0.86439611      -0.00033480       0.00022233      -0.00170064
C       -8.84270671      10.67468142      -0.31271561       0.00089132       0.00259444       0.00373426
O       -9.94790649      10.27176864      -1.09067532       0.00244544       0.00052039       0.00010628
C       -9.71608395       9.09476149      -1.82995303       0.00107925       0.00049361      -0.00042934
C       -9.71659117      17.71893748      -0.26231077      -0.00006346      -0.00051380      -0.00006533
O       -9.57360205      17.42127650      -1.63624928      -0.00004878      -0.00101952       0.00045517
C       -8.59881610      18.20475354      -2.28520975      -0.00015473       0.00004774       0.00042236
C       -7.22790427      17.56813890      -2.25303736      -0.00046480       0.00052589       0.00025176
O       -7.25692919      16.39296623      -3.02649512      -0.00052258       0.00070763       0.00054216
C       -5.98719110      15.79066944      -3.12465141      -0.00101662      -0.00012183       0.00008427
C       -6.11899606      14.54114564      -3.96470342      -0.00023748      -0.00002488       0.00073536
O       -6.50581938      14.84177708      -5.29155277       0.00054167      -0.00059398       0.00032801
C       -7.90793791      14.80964404      -5.48841255      -0.00025731      -0.00053555       0.00077482
C       -8.33153616      13.52699633      -6.16221257       0.00010887      -0.00033251       0.00003211
O       -8.05200714      12.46304829      -5.28343496      -0.00017033       0.00016460      -0.00112864
C       -8.35693289      11.21065989      -5.85321642      -0.00012803       0.00024212       0.00024626
C       -7.97467110      10.13027043      -4.87526150      -0.00026326       0.00109418       0.00011384
O       -8.88472410      10.15304719      -3.79558482       0.00013016      -0.00218363       0.00031286
C       -8.58388332       9.17665428      -2.83024680       0.00078364      -0.00002420      -0.00029081
H       -6.83080124      13.84743753      -3.50280925      -0.00053681      -0.00025536      -0.00012497
H       -9.42841734      11.13826494      -6.08312875       0.00016714       0.00077151       0.00076406
H      -10.64785082       8.87976034      -2.35983178      -0.00097184      -0.00148596      -0.00221068
H      -10.06444357      10.87180148       1.42948067       0.00170636       0.00094891       0.00004895
H       -8.77053094      17.57944280       0.27766215      -0.00045969       0.00005765      -0.00014818
H      -11.62061872      16.78032583      -0.40674727       0.00052115      -0.00056995       0.00072072
H       -9.50783083       8.25432748      -1.14640944      -0.00005779       0.00063506       0.00142074
H       -7.79047327      11.06902900      -6.78852433       0.00008346       0.00042121       0.00034695
H       -8.28842173       9.80188501       0.05930649      -0.00183194       0.00201678      -0.00045493
H       -8.49705790      11.71440116       1.53097372      -0.00217780      -0.00021648      -0.00191157
H       -5.14347196      14.04669862      -4.01855004       0.00026226       0.00030747       0.00057456
H      -10.02480270      18.76901881      -0.13865880       0.00020589      -0.00134613      -0.00033984
H      -11.15281822      17.22694868       1.25457928       0.00026861      -0.00083142      -0.00056377
H       -8.54205614      19.20993947      -1.83915592      -0.00028378      -0.00039771      -0.00011869
H       -7.63837577       9.41351687      -2.32460524      -0.00027436       0.00060146      -0.00037542
H       -5.27952444      16.48165688      -3.60080414      -0.00052816       0.00019784       0.00085522
H       -8.01960374       9.15301022      -5.38110751       0.00010021       0.00112726       0.00102819
H       -6.94520067      10.28743186      -4.52491326       0.00010312      -0.00065856      -0.00042379
H       -8.46968792       8.18971934      -3.30182053      -0.00197039       0.00240575      -0.00134755
H       -6.94004752      17.33548065      -1.21886515       0.00063006      -0.00057576      -0.00054063
H       -5.60218587      15.52833191      -2.12704874      -0.00026364       0.00023632      -0.00031620
H       -6.49455143      18.28161217      -2.65981864       0.00012992      -0.00135597      -0.00025718
H       -8.16099707      11.28054788      -0.91783719      -0.00085957      -0.00030992      -0.00151393
H       -8.91760483      18.31670161      -3.32626419       0.00077389       0.00013994       0.00000281
H      -11.87465214      14.35159605       0.05113367      -0.00041005      -0.00121208      -0.00014340
H      -11.87017131      15.03766854       1.69343762      -0.00049914      -0.00005826      -0.00007612
H      -11.35369283      12.72735682       1.90899963       0.00108711       0.00015403      -0.00068243
H       -9.85216179      13.63505096       2.22435286       0.00018158      -0.00179344      -0.00162616
H       -8.16883910      15.66198018      -6.12410640      -0.00046749      -0.00025452       0.00046240
H       -8.43427118      14.91987528      -4.53466311      -0.00003404       0.00047519       0.00048894
H       -7.77242221      13.40280091      -7.09877741      -0.00099450      -0.00222616       0.00111720
H       -9.40623948      13.56263355      -6.39913752       0.00106627      -0.00102848       0.00052193
H        0.47792350      10.22214780       2.59139244       0.00013543      -0.00001694       0.00003789
C       -0.99037001      12.45377455       2.59997935      -0.00011498      -0.00005693      -0.00003386
H        0.98135238      13.06532596       1.96328204       0.00007950      -0.00008006       0.00000285
H        0.93173393      12.39110689       3.59001880       0.00003801       0.00000454      -0.00002139
C       -1.57837596      12.28061224       1.20433422       0.00001950       0.00013600      -0.00007922
H       -1.23361814      13.44172329       3.00043308      -0.00006685       0.00023926       0.00013531
H       -1.42084956      11.71859819       3.28610349      -0.00002545      -0.00005775       0.00016783
H       -1.58973710      10.11980224       1.17355370      -0.00012729      -0.00011385      -0.00004588
H       -1.49893483      10.85013828      -0.42208381       0.00000229      -0.00007667      -0.00008895
H       -1.24201463      13.09875383       0.55771444       0.00005712      -0.00005138      -0.00001752
H       -2.66900712      12.34381350       1.24302003      -0.00023977       0.00012417      -0.00000246
C        2.37975088      10.73252607       2.03926177       0.00003717      -0.00002053      -0.00001291
C        2.91576884      10.46353510       3.43807936       0.00004198       0.00011689      -0.00001845
N        4.36456953      10.27210920       3.44598144      -0.00022960      -0.00143468       0.00009523
C        4.90480861       9.02317083       3.40392311      -0.00437883       0.00124741       0.00056903
C        6.23876680       8.82490078       3.23035227       0.00354421      -0.00491074      -0.00033739
C        7.08312385       9.93891533       3.08036571       0.00195926       0.00505818      -0.00037444
C        5.17479660      11.36018008       3.30448192       0.00433105       0.00023198      -0.00057885
C        6.51768505      11.22574512       3.13256898      -0.00407356      -0.00334084       0.00061465
H        2.89065458      11.60782804       1.61493898       0.00001693      -0.00005991       0.00002662
H        2.60977161       9.87767002       1.39465042       0.00002630       0.00001486       0.00004180
H        2.44997297       9.56645110       3.85111270       0.00004856      -0.00007960       0.00000827
H        2.67537520      11.29594261       4.10093582      -0.00002627      -0.00002344       0.00001873
H        4.21112432       8.19882471       3.52152303       0.00051612       0.00030932      -0.00009963
H        6.64233650       7.82415026       3.20568855      -0.00086469       0.00194780       0.00004531
H        4.69014557      12.33044040       3.32728114      -0.00049105       0.00044368       0.00001164
H        7.15290978      12.09335133       3.02207147       0.00098554       0.00131694      -0.00018984
109
Properties=species:S:1:pos:R:3:forces:R:3 energy=-62727.78745404484 free_energy=-62727.787587042694 pbc="F F F"
C       -1.14777634      10.94576157       0.60907144      -0.00009009      -0.00021531       0.00022834
C        0.51808439      12.28447798       2.58169141       0.00004389       0.00013994      -0.00019696
N        0.90965436      10.95692306       2.01873294      -0.00017942      -0.00053338       0.00037371
C        0.36461513      10.80544531       0.63343199       0.00001189       0.00029291      -0.00021833
C        8.53997772       9.79764641       2.88185862      -0.01810909      -0.01780785       0.00231330
C       10.23408686       8.18169236       2.56030600      -0.00173601      -0.00145825      -0.00210398
C       10.55086265       7.47242410       1.41099551       0.00218204       0.00065348       0.00183839
C       11.20077255       8.53834073       3.49349662       0.00105717       0.00069363       0.00139441
C       12.52258587       8.14553344       3.29131825      -0.00045486      -0.00021669      -0.00045840
C       12.84475707       7.43641662       2.12981532       0.00141090       0.00029940       0.00103006
C       11.87952785       7.09684188       1.18321703      -0.00222111      -0.00006551      -0.00086576
C       12.24188412       6.33365966      -0.06338969       0.00051659      -0.00008795       0.00000948
C       13.60499769       8.49653699       4.27986736       0.00006756      -0.00005868       0.00007419
O        9.31280061      10.71154036       2.79252712       0.01429591       0.01589105      -0.00180311
O        8.89390278       8.47962323       2.79952662       0.00205943       0.00140386      -0.00007838
H        0.67511163       9.83004693       0.24150840       0.00012659      -0.00003892      -0.00000939
H        0.82440553      11.57490318      -0.00425851       0.00008878       0.00006039      -0.00006433
H        9.77713767       7.22035687       0.69731774      -0.00082168      -0.00026242      -0.00072192
H       10.91409473       9.11275429       4.36372224       0.00001448      -0.00025667      -0.00026729
H       13.87325681       7.14212855       1.96353697      -0.00036997       0.00007838       0.00000036
H       13.31020075       6.11572860      -0.10364648      -0.00018761       0.00002228      -0.00003716
H       11.96894088       6.90328573      -0.95664190      -0.00003796       0.00005914       0.00000330
H       11.69230963       5.38872044      -0.10952337      -0.00005045      -0.00000713       0.00003453
H       13.20952178       9.06971902       5.11999266      -0.00000045      -0.00000726       0.00000253
H       14.38989635       9.08677207       3.79742199       0.00000533       0.00001125      -0.00000614
H       14.08103072       7.59197703       4.67042417      -0.00002339       0.00004604      -0.00001624
O      -10.18996153      15.51535122       0.54101522       0.00159806       0.00136864      -0.00026332
C      -11.18405930      14.59163161       0.92678216       0.00054252       0.00104092      -0.00091115
C      -10.53070663      13.34619038       1.46964303       0.00026752      -0.00021432      -0.00003041
O       -9.89989256      12.64328537       0.42324158       0.00090910       0.00181906       0.00213897
C      -10.72962199      16.80184738       0.32447631       0.00120530       0.00015390      -0.00051819
C       -9.29728866      11.45743305       0.88718273      -0.00043858       0.00028454      -0.00256815
C       -8.79711787      10.65733815      -0.28979842       0.00131391       0.00409932       0.00563845
O       -9.90086095      10.25688147      -1.07108856       0.00363334       0.00057189       0.00012413
C       -9.66844615       9.08078302      -1.81164284       0.00163278       0.00082195      -0.00063628
C       -9.66403462      17.70320543      -0.24104160      -0.00009983      -0.00090955      -0.00015515
O       -9.52310493      17.40618353      -1.61536181       0.00003461      -0.00141619       0.00065586
C       -8.54982901      18.19044840      -2.26566406      -0.00031260       0.00009034       0.00066483
C       -7.17825549      17.55508729      -2.23570002      -0.00078285       0.00053831       0.00050764
O       -7.20693635      16.38044749      -3.01002632      -0.00082663       0.00109017       0.00082231
C       -5.93669593      15.77945724      -3.11011622      -0.00140119      -0.00015187       0.00008515
C       -6.06858016      14.53009752      -3.95040057      -0.00025101      -0.00010493       0.00103740
O       -6.45713617      14.83099076      -5.27670051       0.00078737      -0.00091276       0.00050354
C       -7.85933056      14.79667126      -5.47248193      -0.00039226      -0.00088671       0.00115873
C       -8.28172773      13.51265932      -6.14446548       0.00017666      -0.00039081       0.00008799
O       -8.00097287      12.45010115      -5.26429588      -0.00025780       0.00018544      -0.00164988
C       -8.30307297      11.19651808      -5.83301042       0.00003534       0.00047958       0.00022370
C       -7.92098711      10.11773389      -4.85313852      -0.00038035       0.00138766       0.00026309
O       -8.83317028      10.14004832      -3.77520419       0.00014655      -0.00321739       0.00043086
C       -8.53418394       9.16328136      -2.80958203       0.00125857      -0.00018729      -0.00038814
H       -6.77932137      13.83576752      -3.48784857      -0.00081330      -0.00036956      -0.00018640
H       -9.37402460      11.12216257      -6.06481763       0.00011227       0.00112131       0.00110100
H      -10.59935575       8.86725925      -2.34354996      -0.00158454      -0.00214465      -0.00340618
H      -10.02379889      10.85420306       1.44906417       0.00254971       0.00141278       0.00006256
H       -8.71749063      17.56226847       0.29768100      -0.00066569       0.00009061      -0.00020022
H      -11.56914146      16.76667683      -0.38402769       0.00074559      -0.00084050       0.00105736
H       -9.46217566       8.23915557      -1.12896824      -0.00002233       0.00089437       0.00223682
H       -7.73470682      11.05463236      -6.76713123       0.00005578       0.00063418       0.00059812
H       -8.24487774       9.78326893       0.08242142      -0.00271345       0.00294781      -0.00070020
H       -8.45486835      11.69343997       1.55667262      -0.00321871      -0.00030527      -0.00287041
H       -5.09280730      14.03628389      -4.00562446       0.00031009       0.00050165       0.00087765
H       -9.97090559      18.75358669      -0.11640546       0.00026148      -0.00189932      -0.00050294
H      -11.09957524      17.21261254       1.27699907       0.00039121      -0.00124485      -0.00082729
H       -8.49320243      19.19562671      -1.81955658      -0.00043640      -0.00062767      -0.00019746
H       -7.58977858       9.40003591      -2.30182584      -0.00048245       0.00088538      -0.00058702
H       -5.23036571      16.47125689      -3.58708552      -0.00083203       0.00025213       0.00132064
H       -7.96341245       9.13994494      -5.35823898       0.00014922       0.00178525       0.00156980
H       -6.89249454      10.27688141      -4.50088158       0.00017660      -0.00095467      -0.00064453
H       -8.41876981       8.17647976      -3.28120333      -0.00292320       0.00365401      -0.00202020
H       -6.88892717      17.32201171      -1.20203091       0.00092703      -0.00081982      -0.00088140
H       -5.55003318      15.51716885      -2.11313360      -0.00039848       0.00034726      -0.00045353
H       -6.44617446      18.26969006      -2.64279141       0.00029987      -0.00189474      -0.00044377
H       -8.11303565      11.26325971      -0.89221360      -0.00127224      -0.00044431      -0.00224947
H       -8.87031473      18.30226237      -3.30621584       0.00116643       0.00021155       0.00002642
H      -11.82533776      14.33799415       0.07320038      -0.00066573      -0.00182910      -0.00026388
H      -11.81991003      15.02429992       1.71537425      -0.00076900      -0.00005055      -0.00006733
H      -11.30673243      12.71351747       1.93128240       0.00163616       0.00025498      -0.00102315
H       -9.80404727      13.61930120       2.24683667       0.00030879      -0.00264108      -0.00238538
H       -8.12167116      15.64785450      -6.10914585      -0.00070767      -0.00038002       0.00069054
H       -8.38519048      14.90752182      -4.51853723      -0.00007223       0.00075093       0.00076180
H       -7.72258926      13.38799885      -7.08098572      -0.00147119      -0.00331290       0.00162941
H       -9.35650594      13.54687795      -6.38127589       0.00155990      -0.00152466       0.00075682
H        0.47800846      10.22210376       2.59128168       0.00027389       0.00010053      -0.00003453
C       -0.99053481      12.45352972       2.60005207      -0.00017715       0.00004900      -0.00004488
H        0.98111373      13.06540130       1.96345991       0.00013604      -0.00006257      -0.00002778
H        0.93154615      12.39100446       3.59012834       0.00005186       0.00000559      -0.00004836
C       -1.57849559      12.28042344       1.20438440       0.00005172       0.00018877      -0.00011355
H       -1.23391846      13.44140928       3.00059064      -0.00008586       0.00025830       0.00017687
H       -1.42093602      11.71823433       3.28609288      -0.00004745      -0.00010837       0.00026294
H       -1.58957488      10.11962318       1.17341372      -0.00014800      -0.00007205      -0.00012865
H       -1.49885638      10.85011471      -0.42216158       0.00001086      -0.00010443      -0.00014387
H       -1.24224381      13.09867441       0.55784730       0.00008430      -0.00005614      -0.00002596
H       -2.66913297      12.34346407       1.24306542      -0.00038136       0.00018651      -0.00000487
C        2.37979744      10.73273552       2.03923589       0.00016969       0.00018876      -0.00008352
C        2.91583044      10.46373653       3.43804609      -0.00001763       0.00005462       0.00005693
N        4.36462168      10.27227049       3.44593241       0.00051558      -0.00106519       0.00002936
C        4.90484382       9.02332066       3.40388331      -0.00634390       0.00132287       0.00081614
C        6.23876920       8.82501198       3.23032709       0.00541985      -0.00530995      -0.00057343
C        7.08317315       9.93899363       3.08034692       0.00271493       0.00558870      -0.00046469
C        5.17489875      11.36032301       3.30445014       0.00308362      -0.00010982      -0.00041423
C        6.51776894      11.22584619       3.13255080      -0.00304073      -0.00361669       0.00047754
H        2.89062243      11.60811308       1.61496058      -0.00002715      -0.00019825       0.00008119
H        2.60990516       9.87793677       1.39458374       0.00005019      -0.00002356       0.00003178
H        2.45002256       9.56665900       3.85108282       0.00005807      -0.00006399       0.00000283
H        2.67546220      11.29615138       4.10090448       0.00000823      -0.00007477      -0.00002061
H        4.21111990       8.19899785       3.52148642       0.00072570       0.00046957      -0.00014132
H        6.64232147       7.82424665       3.20566912      -0.00102089       0.00213130       0.00004995
H        4.69027177      12.33059233       3.32726024      -0.00050937       0.00049704      -0.00000061
H        7.15302343      12.09343837       3.02206680       0.00084690       0.00118861      -0.00017008
109
Properties=species:S:1:pos:R:3:forces:R:3 energy=-62727.787345375866 free_energy=-62727.787587042694 pbc="F F F"
C       -1.14771651      10.94568677       0.60900368      -0.00012078      -0.00019374       0.00026788
C        0.51793696      12.28442816       2.58178067       0.00011055       0.00025233      -0.00034143
N        0.90968029      10.95698007       2.01869980      -0.00029929      -0.00073629       0.00057603
C        0.36468741      10.80555092       0.63337764       0.00003202       0.00044352      -0.00028996
C        8.53984375       9.79750701       2.88187154       0.01667368       0.01561188      -0.00216086
C       10.23406787       8.18166036       2.56027250       0.00177495       0.00155168       0.00246580
C       10.55089047       7.47239825       1.41104044      -0.00274563      -0.00073656      -0.00220592
C       11.20081127       8.53832078       3.49351868      -0.00178052      -0.00057447      -0.00146702
C       12.52257764       8.14546027       3.29132028       0.00116658      -0.00004326       0.00022659
C       12.84477436       7.43632498       2.12984945      -0.00237197      -0.00020430      -0.00119998
C       11.87946330       7.09676079       1.18322021       0.00316679       0.00012448       0.00128758
C       12.24185202       6.33355350      -0.06335938      -0.00062681       0.00003645      -0.00013503
C       13.60501495       8.49644604       4.27987125      -0.00009853       0.00001919       0.00011523
O        9.31301428      10.71171867       2.79250420      -0.01361987      -0.01482482       0.00172355
O        8.89393719       8.47967220       2.79951921      -0.00171609      -0.00092456       0.00001107
H        0.67530050       9.83022008       0.24138071       0.00018588      -0.00008500      -0.00002655
H        0.82439675      11.57511516      -0.00424158       0.00011062       0.00006340      -0.00007183
H        9.77710500       7.22032648       0.69732248       0.00097683       0.00032598       0.00087896
H       10.91412889       9.11273957       4.36371275      -0.00000080       0.00023884       0.00027148
H       13.87322748       7.14200433       1.96355751       0.00062054      -0.00013202      -0.00002082
H       13.31014985       6.11559500      -0.10361401       0.00016476       0.00002697       0.00009275
H       11.96891428       6.90317869      -0.95661908       0.00005840      -0.00006046       0.00001314
H       11.69224101       5.38862966      -0.10948251       0.00008150       0.00004330      -0.00003930
H       13.20955215       9.06964909       5.11999022       0.00002851      -0.00001314      -0.00002649
H       14.38992768       9.08665491       3.79741919      -0.00002658       0.00000970      -0.00002674
H       14.08102207       7.59187813       4.67043882      -0.00005129       0.00001958      -0.00002845
O      -10.13930112      15.49992308       0.56268925       0.00220949       0.00162167      -0.00034585
C      -11.13437412      14.57734968       0.94875720       0.00057131       0.00132835      -0.00117365
C      -10.48269760      13.33112847       1.49197894       0.00058018      -0.00009237      -0.00004491
O       -9.85251698      12.62702779       0.44596168       0.00116856       0.00244558       0.00276527
C      -10.67756293      16.78711661       0.34658156       0.00160962       0.00044734      -0.00067459
C       -9.25364479      11.43922991       0.90995234      -0.00045612       0.00039948      -0.00346076
C       -8.75154340      10.63999804      -0.26688855       0.00162112       0.00538376       0.00746646
O       -9.85381452      10.24200412      -1.05151360       0.00482881       0.00068438       0.00018834
C       -9.62080088       9.06681214      -1.79333558       0.00211830       0.00105667      -0.00079956
C       -9.61147045      17.68746278      -0.21977922      -0.00025279      -0.00122165      -0.00014028
O       -9.47259781      17.39108243      -1.59447593       0.00000255      -0.00192350       0.00085531
C       -8.50084152      18.17613683      -2.24611435      -0.00039105       0.00013899       0.00083220
C       -7.12860821      17.54203328      -2.21835196      -0.00097057       0.00083106       0.00058372
O       -7.15694579      16.36793174      -2.99354904      -0.00106779       0.00139737       0.00108874
C       -5.88620549      15.76825063      -3.09558475      -0.00186765      -0.00018448       0.00009273
C       -6.01817202      14.51905682      -3.93610240      -0.00038911      -0.00010240       0.00136738
O       -6.40846349      14.82020832      -5.26185021       0.00104573      -0.00123223       0.00069073
C       -7.81072776      14.78368819      -5.45655075      -0.00049970      -0.00120822       0.00153869
C       -8.23191471      13.49831263      -6.12671172       0.00014999      -0.00045084       0.00014791
O       -7.94994379      12.43715421      -5.24514408      -0.00033932       0.00018854      -0.00219220
C       -8.24920727      11.18238472      -5.81279416       0.00013675       0.00052813       0.00037808
C       -7.86730668      10.10520280      -4.83100399      -0.00056284       0.00195713       0.00033104
O       -8.78162222      10.12705252      -3.75482103       0.00020218      -0.00432289       0.00055121
C       -8.48448238       9.14991464      -2.78891702       0.00162653      -0.00017162      -0.00045017
H       -6.72784600      13.82410475      -3.47289709      -0.00109666      -0.00050614      -0.00022796
H       -9.31961846      11.10606125      -6.04650265       0.00010523       0.00149108       0.00144410
H      -10.55084907       8.85475767      -2.32726423      -0.00212512      -0.00278067      -0.00456442
H       -9.98316823      10.83662590       1.46861578       0.00336158       0.00182137       0.00012287
H       -8.66444626      17.54508479       0.31769447      -0.00086868       0.00014115      -0.00026234
H      -11.51765546      16.75302131      -0.36130737       0.00095273      -0.00113236       0.00136174
H       -9.41650400       8.22400064      -1.11152702      -0.00000722       0.00118547       0.00299129
H       -7.67892793      11.04025658      -6.74571787       0.00007996       0.00083912       0.00077925
H       -8.20136861       9.76465019       0.10552710      -0.00353875       0.00388077      -0.00093452
H       -8.41271396      11.67247641       1.58234847      -0.00427431      -0.00040096      -0.00381862
H       -5.04215305      14.02588318      -3.99270243       0.00047140       0.00062618       0.00114755
H       -9.91700371      18.73814165      -0.09416095       0.00036917      -0.00254586      -0.00066824
H      -11.04631959      17.19826487       1.29941529       0.00052235      -0.00165070      -0.00110886
H       -8.44435605      19.18130750      -1.79995655      -0.00055900      -0.00079998      -0.00025083
H       -7.54118901       9.38656909      -2.27905185      -0.00059164       0.00115743      -0.00074732
H       -5.18122014      16.46086193      -3.57337220      -0.00110080       0.00034545       0.00175784
H       -7.90722078       9.12689245      -5.33535126       0.00019503       0.00234793       0.00205778
H       -6.83980159      10.26634179      -4.47683983       0.00026486      -0.00126624      -0.00084609
H       -8.36784789       8.16325022      -3.26057997      -0.00386179       0.00475725      -0.00274469
H       -6.83780596      17.30854738      -1.18519148       0.00123248      -0.00111526      -0.00111792
H       -5.49787672      15.50601513      -2.09922917      -0.00052878       0.00044964      -0.00056975
H       -6.39779784      18.25777075      -2.62574999       0.00033938      -0.00257725      -0.00057225
H       -8.06508349      11.24595150      -0.86658928      -0.00162279      -0.00047179      -0.00302435
H       -8.82301525      18.28781340      -3.28616389       0.00156056       0.00028087       0.00005549
H      -11.77601801      14.32438570       0.09526970      -0.00085265      -0.00238246      -0.00033328
H      -11.76963832      15.01093319       1.73731130      -0.00098829      -0.00008380      -0.00010582
H      -11.25975563      12.69968136       1.95356930       0.00203429       0.00025121      -0.00128749
H       -9.75591845      13.60354922       2.26931408       0.00034530      -0.00352224      -0.00320272
H       -8.07451667      15.63371316      -6.09417909      -0.00097002      -0.00047061       0.00091056
H       -8.33611459      14.89514905      -4.50241060      -0.00008301       0.00099853       0.00100367
H       -7.67274842      13.37317686      -7.06318436      -0.00194824      -0.00435577       0.00217238
H       -9.30676726      13.53111147      -6.36340966       0.00210841      -0.00200906       0.00098678
H        0.47809372      10.22205962       2.59117194       0.00041102       0.00019465      -0.00009747
C       -0.99069902      12.45328718       2.60012414      -0.00025770      -0.00006823      -0.00003022
H        0.98087540      13.06547745       1.96363727       0.00016105      -0.00012913      -0.00000139
H        0.93135852      12.39090257       3.59023752       0.00007527      -0.00000071      -0.00004031
C       -1.57861482      12.28023386       1.20443532       0.00005485       0.00023230      -0.00019756
H       -1.23421852      13.44109384       3.00074812      -0.00012662       0.00041095       0.00025917
H       -1.42102228      11.71787047       3.28608212      -0.00005569      -0.00012248       0.00032905
H       -1.58941254      10.11944550       1.17327288      -0.00021942      -0.00015366      -0.00013507
H       -1.49877790      10.85009104      -0.42223945       0.00002578      -0.00013810      -0.00017533
H       -1.24247187      13.09859533       0.55798009       0.00010121      -0.00008144      -0.00003202
H       -2.66925962      12.34311421       1.24311105      -0.00047510       0.00024760      -0.00000694
C        2.37984719      10.73294861       2.03921142       0.00017368       0.00011229      -0.00019911
C        2.91589461      10.46393856       3.43801318       0.00001047      -0.00001559       0.00004316
N        4.36468540      10.27242647       3.44588087      -0.00053167       0.00012740       0.00014725
C        4.90480835       9.02348081       3.40385230       0.00174376      -0.00022197      -0.00022808
C        6.23883581       8.82507109       3.23029462      -0.00152603       0.00065184       0.00018893
C        7.08325265       9.93912193       3.08032309      -0.00180675      -0.00099587       0.00023580
C        5.17501871      11.36046104       3.30441712       0.00076649      -0.00011191      -0.00011057
C        6.51783811      11.22591209       3.13253629      -0.00044268       0.00060081       0.00005294
H        2.89059042      11.60839659       1.61498245      -0.00000725      -0.00022873       0.00009687
H        2.61003931       9.87820169       1.39451520       0.00009890       0.00003635       0.00012477
H        2.45007626       9.56686644       3.85105272       0.00002795      -0.00002965      -0.00000216
H        2.67555369      11.29635722       4.10087098       0.00005158      -0.00003707       0.00001474
H        4.21112178       8.19917116       3.52144833      -0.00024094      -0.00019775       0.00000148
H        6.64229926       7.82435645       3.20564803       0.00018617      -0.00028620      -0.00003424
H        4.69039602      12.33075023       3.32723897      -0.00000380       0.00003376      -0.00004837
H        7.15315769      12.09352124       3.02206087       0.00011261      -0.00006885      -0.00004543
109
Properties=species:S:1:pos:R:3:forces:R:3 energy=-62727.787188049144 free_energy=-62727.787587042694 pbc="F F F"
C       -1.14765822      10.94561372       0.60893494      -0.00016523      -0.00037923       0.00031069
C        0.51778857      12.28438085       2.58186771       0.00007473       0.00030833      -0.00035805
N        0.90969997      10.95703883       2.01866281      -0.00052015      -0.00092774       0.00075980
C        0.36475831      10.80565768       0.63332170      -0.00003565       0.00050984      -0.00039565
C        8.53986892       9.79744822       2.88191316       0.04705969       0.04075191      -0.00607146
C       10.23410963       8.18159274       2.56028931       0.00039564       0.00047583       0.00143086
C       10.55088316       7.47230703       1.41103571      -0.00286406       0.00031859      -0.00118295
C       11.20084431       8.53827768       3.49350543      -0.00272044      -0.00002109      -0.00104042
C       12.52258125       8.14542521       3.29132683       0.00187719      -0.00091574      -0.00082626
C       12.84475780       7.43625184       2.12985106      -0.00227529       0.00019866      -0.00040233
C       11.87944221       7.09669335       1.18322662       0.00394833      -0.00035918       0.00101095
C       12.24182403       6.33345588      -0.06333217      -0.00041668      -0.00023384      -0.00056750
C       13.60501521       8.49637259       4.27986464       0.00030130       0.00020668       0.00056751
O        9.31348631      10.71189355       2.79253787      -0.04360210      -0.04763132       0.00532252
O        8.89393359       8.47949894       2.79958090      -0.00256858       0.00592802       0.00035498
H        0.67548904       9.83039385       0.24125261       0.00021754      -0.00009847      -0.00004432
H        0.82438694      11.57532629      -0.00422528       0.00015962       0.00012660      -0.00013262
H        9.77709647       7.22027699       0.69730814       0.00088513       0.00021988       0.00095228
H       10.91409060       9.11276049       4.36363650       0.00040657       0.00017694       0.00036512
H       13.87321035       7.14189327       1.96359840       0.00046962      -0.00010837      -0.00017754
H       13.31012148       6.11545177      -0.10359814      -0.00012031       0.00018637       0.00021528
H       11.96890016       6.90306701      -0.95660952       0.00010476      -0.00009619       0.00013325
H       11.69218658       5.38854275      -0.10944265       0.00012925       0.00014859      -0.00000963
H       13.20958518       9.06958801       5.11999612      -0.00003276      -0.00004288      -0.00019623
H       14.38995767       9.08654567       3.79741884      -0.00001992       0.00004129      -0.00005910
H       14.08098921       7.59178659       4.67043148      -0.00001854      -0.00000960      -0.00001599
O      -10.08862936      15.48448243       0.58435829       0.00263631       0.00206582      -0.00042918
C      -11.08468300      14.56306178       0.97073195       0.00079581       0.00175665      -0.00141901
C      -10.43467755      13.31606971       1.51431428       0.00049908      -0.00026141      -0.00006816
O       -9.80514755      12.61076975       0.46867667       0.00152590       0.00298561       0.00336105
C      -10.62549156      16.77237996       0.36868424       0.00181941       0.00050908      -0.00089966
C       -9.21001702      11.42102908       0.93270382      -0.00057378       0.00060168      -0.00434168
C       -8.70598330      10.62265515      -0.24398682       0.00198226       0.00675229       0.00925763
O       -9.80676675      10.22713903      -1.03195023       0.00598311       0.00073987       0.00028631
C       -9.57314887       9.05285248      -1.77502983       0.00252802       0.00130004      -0.00102291
C       -9.55890104      17.67171344      -0.19851996      -0.00028100      -0.00186918      -0.00026153
O       -9.42208437      17.37596664      -1.57359096       0.00009910      -0.00224916       0.00103210
C       -8.45184936      18.16181795      -2.22656352      -0.00060711       0.00011766       0.00106899
C       -7.07896027      17.52898396      -2.20099886      -0.00116626       0.00088639       0.00079910
O       -7.10695579      16.35541690      -2.97706650      -0.00136846       0.00177026       0.00135434
C       -5.83572208      15.75705128      -3.08105998      -0.00230360      -0.00023860       0.00017282
C       -5.96777101      14.50802370      -3.92180802      -0.00047679      -0.00019532       0.00168614
O       -6.35980214      14.80942657      -5.24700211       0.00130855      -0.00154296       0.00086598
C       -7.76213093      14.77069823      -5.44061925      -0.00066641      -0.00144373       0.00191902
C       -8.18210317      13.48396030      -6.10894843       0.00031020      -0.00059506       0.00019341
O       -7.89891758      12.42420499      -5.22597952      -0.00041312       0.00028784      -0.00272451
C       -8.19532931      11.16825588      -5.79256287      -0.00011313       0.00061646       0.00044614
C       -7.81362928      10.09268503      -4.80885397      -0.00063801       0.00245520       0.00043313
O       -8.73007332      10.11407252      -3.73442826       0.00026648      -0.00550580       0.00068097
C       -8.43478409       9.13655973      -2.76825034       0.00201141      -0.00019141      -0.00052139
H       -6.67637053      13.81243996      -3.45795111      -0.00135969      -0.00059332      -0.00028134
H       -9.26519662      11.08996053      -6.02818171       0.00028625       0.00185310       0.00182786
H      -10.50233165       8.84226326      -2.31097686      -0.00261094      -0.00341942      -0.00567608
H       -9.94255022      10.81906572       1.48813451       0.00415744       0.00222167       0.00020307
H       -8.61140237      17.52789150       0.33770352      -0.00103979       0.00020845      -0.00030386
H      -11.46616227      16.73935813      -0.33858936       0.00131982      -0.00141046       0.00178393
H       -9.37081608       8.20886514      -1.09408698      -0.00002501       0.00147616       0.00371564
H       -7.62313439      11.02589127      -6.72428178       0.00016046       0.00104923       0.00092512
H       -8.15788894       9.74602620       0.12862376      -0.00434938       0.00478267      -0.00117342
H       -8.37059642      11.65150798       1.60800561      -0.00528637      -0.00049305      -0.00477463
H       -4.99150400      14.01549267      -3.97978738       0.00058607       0.00079816       0.00141545
H       -9.86309391      18.72268143      -0.07192569       0.00040155      -0.00291185      -0.00081164
H      -10.99305217      17.18390590       1.32182883       0.00066199      -0.00206088      -0.00137481
H       -8.39551599      19.16698148      -1.78035351      -0.00068149      -0.00098786      -0.00032064
H       -7.49260562       9.37310798      -2.25627869      -0.00068150       0.00143690      -0.00089840
H       -5.13208847      16.45047532      -3.55966664      -0.00134900       0.00043162       0.00218048
H       -7.85103642       9.11385520      -5.31244132       0.00023840       0.00293258       0.00258622
H       -6.78711699      10.25581528      -4.45278605       0.00030762      -0.00160041      -0.00105296
H       -8.31692718       8.15003367      -3.23995643      -0.00480892       0.00587891      -0.00348165
H       -6.78668393      17.29508243      -1.16834714       0.00150589      -0.00133544      -0.00145841
H       -5.44571938      15.49487113      -2.08533532      -0.00065045       0.00055877      -0.00071877
H       -6.34942336      18.24584897      -2.60869952       0.00045439      -0.00315889      -0.00073530
H       -8.01714400      11.22862284      -0.84096515      -0.00194873      -0.00047874      -0.00379122
H       -8.77570994      18.27335274      -3.26610934       0.00195356       0.00035072       0.00009111
H      -11.72669126      14.31077214       0.11734021      -0.00108777      -0.00296461      -0.00045331
H      -11.71935721      14.99756514       1.75924644      -0.00120190      -0.00011538      -0.00013538
H      -11.21276858      12.68584783       1.97586314       0.00257818       0.00035370      -0.00160539
H       -9.70777772      13.58779376       2.29178412       0.00051954      -0.00431733      -0.00389150
H       -8.02737753      15.61955494      -6.07921601      -0.00119470      -0.00060046       0.00116334
H       -8.28704571      14.88277369      -4.48628430      -0.00011832       0.00124132       0.00124800
H       -7.62290252      13.35834407      -7.04536773      -0.00241831      -0.00539279       0.00270262
H       -9.25702260      13.51533377      -6.34554148       0.00252289      -0.00248511       0.00122702
H        0.47817688      10.22201686       2.59106042       0.00048658       0.00023978      -0.00013891
C       -0.99086508      12.45304389       2.60019661      -0.00031276      -0.00007005      -0.00005074
H        0.98063579      13.06555319       1.96381498       0.00022395      -0.00010798      -0.00003333
H        0.93116954      12.39080085       3.59034653       0.00008912      -0.00000212      -0.00007865
C       -1.57873478      12.28004305       1.20448539       0.00007222       0.00048358      -0.00026754
H       -1.23451963      13.44077936       3.00090560      -0.00016352       0.00049041       0.00031159
H       -1.42110917      11.71750718       3.28607121      -0.00007679      -0.00015836       0.00042072
H       -1.58925069      10.11926723       1.17313252      -0.00025290      -0.00015025      -0.00020294
H       -1.49870030      10.85006785      -0.42231777       0.00002813      -0.00016878      -0.00021481
H       -1.24270109      13.09851712       0.55811240       0.00009663      -0.00017323       0.00001032
H       -2.66938592      12.34276470       1.24315626      -0.00060378       0.00029332      -0.00001247
C        2.37987893      10.73316559       2.03917882       0.00079595       0.00002354       0.00018479
C        2.91593600      10.46414157       3.43798104       0.00064004       0.00031359       0.00024257
N        4.36477899      10.27258672       3.44583819      -0.00663912      -0.00082034       0.00059764
C        4.90474763       9.02360507       3.40382625       0.01062152       0.00252676      -0.00141600
C        6.23885978       8.82518536       3.23026027      -0.00728412       0.00000900       0.00099787
C        7.08331325       9.93917775       3.08028835      -0.00048293       0.00232319       0.00012381
C        5.17501305      11.36057723       3.30439752       0.01234499      -0.00017461      -0.00152489
C        6.51798177      11.22602991       3.13249818      -0.00968719      -0.00044352       0.00135796
H        2.89055436      11.60868386       1.61500341      -0.00006353      -0.00032246       0.00014098
H        2.61017007       9.87847055       1.39445033       0.00007282       0.00004091       0.00009497
H        2.45010060       9.56707792       3.85102590       0.00012883       0.00007852      -0.00006586
H        2.67561605      11.29658276       4.10084639       0.00020792      -0.00049490      -0.00030184
H        4.21111751       8.19940678       3.52141523      -0.00278932      -0.00328540       0.00042141
H        6.64222897       7.82446692       3.20564447       0.00100610      -0.00114123      -0.00015832
H        4.69053265      12.33088019       3.32722025      -0.00111636       0.00114771       0.00001562
H        7.15317329      12.09367268       3.02207033       0.00198818       0.00076907      -0.00039672
109
Properties=species:S:1:pos:R:3:forces:R:3 energy=-62727.78705342937 free_energy=-62727.787587042694 pbc="F F F"
C       -1.14759802      10.94553829       0.60886697      -0.00016668      -0.00034368       0.00043298
C        0.51764238      12.28433037       2.58195781       0.00019601       0.00042097      -0.00049585
N        0.90973104      10.95709421       2.01863364      -0.00044850      -0.00116786       0.00088697
C        0.36483216      10.80576491       0.63326839       0.00001840       0.00041354      -0.00041534
C        8.54012396       9.79774763       2.88183036      -0.01718955      -0.01632502       0.00217532
C       10.23409526       8.18163529       2.56028524      -0.00017171       0.00064172       0.00178796
C       10.55085952       7.47232106       1.41106318      -0.00147599      -0.00067534      -0.00166775
C       11.20083960       8.53825605       3.49351774      -0.00109017      -0.00030373      -0.00099418
C       12.52259441       8.14531609       3.29133186       0.00068045       0.00008079       0.00045010
C       12.84474092       7.43613683       2.12987896      -0.00125024      -0.00028142      -0.00094607
C       11.87943220       7.09660408       1.18326237       0.00179756       0.00010318       0.00079048
C       12.24176679       6.33334474      -0.06330199      -0.00028232       0.00004506      -0.00004643
C       13.60504389       8.49626531       4.27987920       0.00004864       0.00002223      -0.00000820
O        9.31302606      10.71158784       2.79250589       0.01395494       0.01537343      -0.00174936
O        8.89394610       8.47971652       2.79951781       0.00198821       0.00051422      -0.00040062
H        0.67567861       9.83056581       0.24112470       0.00025032      -0.00000507      -0.00000125
H        0.82437874      11.57553720      -0.00420712       0.00022045       0.00019431      -0.00017207
H        9.77707419       7.22027621       0.69735520       0.00063322       0.00020607       0.00057960
H       10.91419497       9.11271284       4.36370111      -0.00002392       0.00007033       0.00025732
H       13.87318869       7.14175316       1.96359804       0.00030327      -0.00005189       0.00001268
H       13.31005749       6.11532718      -0.10354882       0.00004362       0.00002695       0.00006008
H       11.96886513       6.90296182      -0.95657630       0.00002204      -0.00002022      -0.00000362
H       11.69210860       5.38845005      -0.10940198       0.00002694       0.00000342      -0.00002061
H       13.20961360       9.06950971       5.11998368       0.00000833      -0.00000557       0.00001436
H       14.38999165       9.08642242       3.79741380      -0.00007463      -0.00003180       0.00001657
H       14.08100356       7.59168177       4.67046720      -0.00004387       0.00000559      -0.00001922
O      -10.03795161      15.46903866       0.60602731       0.00305859       0.00243991      -0.00050612
C      -11.03498440      14.54877413       0.99270731       0.00102922       0.00199075      -0.00171602
C      -10.38665309      13.30100892       1.53665066       0.00065004      -0.00030337      -0.00014564
O       -9.75778316      12.59450861       0.49138760       0.00178415       0.00365855       0.00395757
C      -10.57341711      16.75763513       0.39078395       0.00233551       0.00064671      -0.00105135
C       -9.16640945      11.40283130       0.95543761      -0.00070841       0.00073088      -0.00516238
C       -8.66043785      10.60531260      -0.22109262       0.00239964       0.00786693       0.01108071
O       -9.75971346      10.21228840      -1.01240157       0.00698681       0.00084938       0.00040109
C       -9.52549258       9.03890425      -1.75672660       0.00308639       0.00152001      -0.00118864
C       -9.50632320      17.65594802      -0.17726384      -0.00051457      -0.00205028      -0.00029683
O       -9.37156154      17.36084023      -1.55270456       0.00015534      -0.00261761       0.00120378
C       -8.40285701      18.14749210      -2.20700951      -0.00069789       0.00004653       0.00129541
C       -7.02931343      17.51592738      -2.18364238      -0.00137246       0.00112557       0.00084429
O       -7.05697172      16.34290037      -2.96058300      -0.00165614       0.00211048       0.00163287
C       -5.78524662      15.74585665      -3.06654144      -0.00271189      -0.00021011       0.00019586
C       -5.91737303      14.49699484      -3.90752099      -0.00057220      -0.00027311       0.00202149
O       -6.31114894      14.79864730      -5.23215738       0.00152896      -0.00184266       0.00103287
C       -7.71353976      14.75770582      -5.42468710      -0.00081369      -0.00178262       0.00232196
C       -8.13228911      13.46959932      -6.09117174       0.00036943      -0.00066258       0.00023550
O       -7.84789772      12.41125904      -5.20679666      -0.00053330       0.00029326      -0.00325475
C       -8.14145068      11.15413693      -5.77231739       0.00003660       0.00070712       0.00051850
C       -7.75995401      10.08018086      -4.78669249      -0.00073498       0.00276976       0.00049997
O       -8.67852089      10.10109674      -3.71403006       0.00021933      -0.00655033       0.00079798
C       -8.38508724       9.12321302      -2.74758215       0.00247268      -0.00033946      -0.00061254
H       -6.62488737      13.80077805      -3.44301235      -0.00165519      -0.00072517      -0.00033239
H       -9.21075663      11.07386132      -6.00985615       0.00023581       0.00221311       0.00217203
H      -10.45380358       8.82977100      -2.29468333      -0.00314692      -0.00404556      -0.00680740
H       -9.90194776      10.80152350       1.50762242       0.00496557       0.00261040       0.00027025
H       -8.55835809      17.51068708       0.35771682      -0.00121263       0.00023865      -0.00035707
H      -11.41465848      16.72568573      -0.31587109       0.00151904      -0.00167983       0.00207552
H       -9.32511139       8.19375323      -1.07664468      -0.00006642       0.00178874       0.00438851
H       -7.56732155      11.01154866      -6.70282118       0.00015125       0.00126369       0.00115426
H       -8.11444541       9.72739124       0.15171367      -0.00518259       0.00580254      -0.00145486
H       -8.32851862      11.63053016       1.63364434      -0.00625563      -0.00056081      -0.00571653
H       -4.94085805      14.00511728      -3.96688240       0.00074497       0.00095694       0.00167335
H       -9.80917770      18.70721602      -0.04969764       0.00053907      -0.00366232      -0.00098992
H      -10.93977609      17.16953677       1.34423920       0.00076402      -0.00243434      -0.00162422
H       -8.34668088      19.15264813      -1.76075171      -0.00080723      -0.00117701      -0.00038020
H       -7.44402703       9.35965524      -2.23350918      -0.00079235       0.00168824      -0.00104260
H       -5.08297320      16.44009646      -3.54597031      -0.00160303       0.00052024       0.00261447
H       -7.79485649       9.10083439      -5.28951216       0.00029190       0.00356525       0.00310385
H       -6.73444058      10.24529903      -4.42872772       0.00037998      -0.00189004      -0.00123888
H       -8.26601194       8.13682699      -3.21933262      -0.00573417       0.00701880      -0.00417253
H       -6.73556105      17.28161541      -1.15150505       0.00180448      -0.00159191      -0.00170257
H       -5.39356331      15.48373753      -2.07145409      -0.00075463       0.00064293      -0.00081548
H       -6.30105062      18.23392498      -2.59164684       0.00049254      -0.00380902      -0.00085338
H       -7.96921411      11.21127507      -0.81533632      -0.00221037      -0.00044096      -0.00458350
H       -8.72840119      18.25887792      -3.24605008       0.00233773       0.00041897       0.00011283
H      -11.67735434      14.29715384       0.13941122      -0.00131468      -0.00351403      -0.00055693
H      -11.66906657      14.98419348       1.78117954      -0.00147093      -0.00008895      -0.00009448
H      -11.16576863      12.67202056       1.99816611       0.00300987       0.00037725      -0.00186749
H       -9.65962179      13.57203525       2.31424731       0.00062184      -0.00512627      -0.00461689
H       -7.98024554      15.60537441      -6.06426208      -0.00143252      -0.00064687       0.00138211
H       -8.23798331      14.87040660      -4.47015884      -0.00014358       0.00149242       0.00146121
H       -7.57304857      13.34349457      -7.02753357      -0.00288560      -0.00640377       0.00322509
H       -9.20727553      13.49954182      -6.32766398       0.00301346      -0.00292535       0.00146803
H        0.47826438      10.22197269       2.59095054       0.00062615       0.00030943      -0.00017255
C       -0.99102838      12.45279895       2.60026919      -0.00038356      -0.00004069      -0.00005408
H        0.98039822      13.06562899       1.96399183       0.00022515      -0.00020631       0.00001490
H        0.93098327      12.39069803       3.59045664       0.00009920      -0.00000401      -0.00007713
C       -1.57885365      12.27985464       1.20453601       0.00008898       0.00041627      -0.00030344
H       -1.23481872      13.44046432       3.00106296      -0.00018521       0.00056234       0.00037488
H       -1.42119476      11.71714320       3.28606053      -0.00009925      -0.00020713       0.00051105
H       -1.58908815      10.11908934       1.17299213      -0.00030248      -0.00019748      -0.00022899
H       -1.49862043      10.85004450      -0.42239461       0.00003417      -0.00020872      -0.00028716
H       -1.24292998      13.09843701       0.55824576       0.00014418      -0.00014342      -0.00002873
H       -2.66951106      12.34241471       1.24320192      -0.00073656       0.00035977      -0.00001096
C        2.37994327      10.73336998       2.03916047       0.00028314       0.00033418      -0.00026050
C        2.91602082      10.46434236       3.43794722      -0.00013506      -0.00020805       0.00007064
N        4.36479645      10.27275876       3.44578043       0.00043774      -0.00015497       0.00009548
C        4.90488687       9.02377654       3.40377129      -0.00339338       0.00030553       0.00043436
C        6.23883865       8.82531031       3.23024397       0.00307822      -0.00254593      -0.00033468
C        7.08333871       9.93925809       3.08028747       0.00217354       0.00280010      -0.00033417
C        5.17519471      11.36074368       3.30435857       0.00188547      -0.00044870      -0.00025639
C        6.51803894      11.22612472       3.13249645      -0.00202245      -0.00179678       0.00030158
H        2.89052583      11.60896427       1.61502625      -0.00003695      -0.00036568       0.00015231
H        2.61030698       9.87873495       1.39438063       0.00013686      -0.00001573       0.00012519
H        2.45017786       9.56728173       3.85099329       0.00009032       0.00002420      -0.00003002
H        2.67573235      11.29677200       4.10080570       0.00004645      -0.00001329       0.00005231
H        4.21111001       8.19950936       3.52137497       0.00044619       0.00035462      -0.00012526
H        6.64227703       7.82453497       3.20560654      -0.00053924       0.00109598       0.00000058
H        4.69065247      12.33105268       3.32719651      -0.00036399       0.00041566      -0.00004217
H        7.15339332      12.09367488       3.02205237       0.00042718       0.00066864      -0.00011061
109
Properties=species:S:1:pos:R:3:forces:R:3 energy=-62727.786860420296 free_energy=-62727.787587042694 pbc="F F F"
C       -1.14753888      10.94546372       0.60879879      -0.00017971      -0.00037786       0.00050268
C        0.51749591      12.28428078       2.58204572       0.00018173       0.00052759      -0.00054639
N        0.90975495      10.95715019       2.01860132      -0.00043815      -0.00128384       0.00094170
C        0.36490432      10.80587096       0.63321393       0.00001067       0.00053630      -0.00049090
C        8.54020505       9.79780481       2.88181891      -0.02202247      -0.02059956       0.00278622
C       10.23411723       8.18163661       2.56032496      -0.00190411      -0.00175579      -0.00249901
C       10.55082150       7.47226897       1.41104605       0.00193848       0.00087915       0.00214773
C       11.20083840       8.53821284       3.49349711       0.00112025       0.00090620       0.00173268
C       12.52260994       8.14524899       3.29134819      -0.00035131      -0.00043437      -0.00077224
C       12.84470800       7.43603702       2.12987527       0.00130916       0.00054696       0.00144145
C       11.87944155       7.09652888       1.18329644      -0.00204538      -0.00026163      -0.00117034
C       12.24172140       6.33324225      -0.06327478       0.00040549      -0.00008661       0.00010377
C       13.60505905       8.49617632       4.27988186       0.00005862       0.00001764       0.00009225
O        9.31309254      10.71157823       2.79249826       0.01765341       0.01929381      -0.00221109
O        8.89395963       8.47972895       2.79951812       0.00233388       0.00139695      -0.00010027
H        0.67586752       9.83073893       0.24099680       0.00030309      -0.00002831      -0.00001159
H        0.82436968      11.57574912      -0.00419028       0.00024364       0.00019658      -0.00017453
H        9.77707024       7.22025487       0.69737982      -0.00083102      -0.00027889      -0.00075809
H       10.91422661       9.11270051       4.36369919       0.00002065      -0.00031918      -0.00034324
H       13.87317469       7.14162718       1.96361863      -0.00032604       0.00005311      -0.00003035
H       13.31001308       6.11519301      -0.10351689      -0.00015070       0.00002277      -0.00003165
H       11.96884170       6.90285272      -0.95655563      -0.00004161       0.00007477      -0.00001594
H       11.69204283       5.38835952      -0.10936198      -0.00003141       0.00003179       0.00003982
H       13.20964381       9.06944072       5.11998068       0.00001631      -0.00001962      -0.00000306
H       14.39002325       9.08630565       3.79741164      -0.00002336      -0.00001124       0.00000792
H       14.08099370       7.59158396       4.67048061      -0.00002586       0.00002791      -0.00001634
O       -9.98726720      15.45359026       0.62769569       0.00360405       0.00283309      -0.00060514
C      -10.98527342      14.53448149       1.01468369       0.00098798       0.00242323      -0.00198328
C      -10.33862046      13.28595145       1.55898683       0.00078900      -0.00051912      -0.00013437
O       -9.71042665      12.57824762       0.51409310       0.00211565       0.00418836       0.00450879
C      -10.52133282      16.74288341       0.41288148       0.00267210       0.00069871      -0.00118745
C       -9.12282511      11.38463374       0.97815263      -0.00082358       0.00091156      -0.00586855
C       -8.61490957      10.58795811      -0.19820075       0.00274439       0.00938753       0.01274514
O       -9.71266035      10.19744843      -0.99286163       0.00798473       0.00089823       0.00050057
C       -9.47783090       9.02496616      -1.73842308       0.00350494       0.00168463      -0.00151506
C       -9.45374324      17.64017520      -0.15601279      -0.00058061      -0.00228363      -0.00034082
O       -9.32103327      17.34570579      -1.53181776       0.00011480      -0.00309831       0.00133216
C       -8.35386423      18.13315629      -2.18745116      -0.00071560      -0.00002943       0.00143774
C       -6.97966957      17.50286677      -2.16628342      -0.00162312       0.00135040       0.00107385
O       -7.00699258      16.33038379      -2.94409642      -0.00190547       0.00238967       0.00187069
C       -5.73477754      15.73467097      -3.05203106      -0.00315487      -0.00034255       0.00026906
C       -5.86697439      14.48597420      -3.89324607      -0.00068375      -0.00026369       0.00236315
O       -6.26250451      14.78787666      -5.21731876       0.00170678      -0.00216310       0.00116485
C       -7.66495446      14.74470809      -5.40875643      -0.00090501      -0.00201587       0.00273364
C       -8.08247082      13.45523038      -6.07338432       0.00030304      -0.00064665       0.00024807
O       -7.79688296      12.39831560      -5.18759798      -0.00061042       0.00015322      -0.00377175
C       -8.08756355      11.14002354      -5.75205753       0.00001959       0.00088782       0.00057877
C       -7.70627999      10.06768827      -4.76451803      -0.00091247       0.00315409       0.00061634
O       -8.62697244      10.08813004      -3.69362628       0.00022326      -0.00762327       0.00091174
C       -8.33539161       9.10987351      -2.72691191       0.00293153      -0.00036256      -0.00066575
H       -6.57339359      13.78911476      -3.42809142      -0.00191278      -0.00082542      -0.00037343
H       -9.15630150      11.05776383      -5.99152392       0.00030217       0.00256505       0.00252732
H      -10.40526794       8.81727268      -2.27838281      -0.00359178      -0.00460078      -0.00788108
H       -9.86136108      10.78399807       1.52708355       0.00574983       0.00300784       0.00031923
H       -8.50531582      17.49347139       0.37772391      -0.00138516       0.00027123      -0.00039169
H      -11.36314742      16.71200495      -0.29315002       0.00174184      -0.00195025       0.00237079
H       -9.27939344       8.17866236      -1.05920388      -0.00008022       0.00202331       0.00512539
H       -7.51149440      10.99722436      -6.68133775       0.00016644       0.00147999       0.00137193
H       -8.07104394       9.70874682       0.17479885      -0.00588953       0.00660680      -0.00164546
H       -8.28648204      11.60954413       1.65926362      -0.00722930      -0.00061213      -0.00669074
H       -4.89020680      13.99476542      -3.95399897       0.00091309       0.00110276       0.00193669
H       -9.75525086      18.69173613      -0.02747932       0.00062763      -0.00426554      -0.00114002
H      -10.88649114      17.15515897       1.36664604       0.00088004      -0.00279569      -0.00185458
H       -8.29784839      19.13830483      -1.74114708      -0.00091726      -0.00127873      -0.00040787
H       -7.39545341       9.34621342      -2.21074253      -0.00091080       0.00192650      -0.00118029
H       -5.03387475      16.42973046      -3.53228071      -0.00182749       0.00062633       0.00302847
H       -7.73867754       9.08783159      -5.26655936       0.00033868       0.00409256       0.00357097
H       -6.68177584      10.23479769      -4.40465829       0.00051432      -0.00216672      -0.00138698
H       -8.21509683       8.12363101      -3.19870564      -0.00665662       0.00806214      -0.00489601
H       -6.68444061      17.26814390      -1.13466033       0.00208302      -0.00182946      -0.00201338
H       -5.34140631      15.47261236      -2.05758539      -0.00086885       0.00076301      -0.00095987
H       -6.25268257      18.22199210      -2.57458455       0.00057461      -0.00439743      -0.00101617
H       -7.92129171      11.19390250      -0.78969729      -0.00252404      -0.00047942      -0.00531969
H       -8.68108538      18.24439128      -3.22598628       0.00270436       0.00048980       0.00014149
H      -11.62800846      14.28353097       0.16148338      -0.00151387      -0.00406719      -0.00061876
H      -11.61876679      14.97082111       1.80311340      -0.00166511      -0.00012163      -0.00013117
H      -11.11875642      12.65819862       2.02047831       0.00348535       0.00045653      -0.00215630
H       -9.61144929      13.55627252       2.33670338       0.00072497      -0.00590563      -0.00531960
H       -7.93312399      15.59117795      -6.04931786      -0.00167185      -0.00072217       0.00160471
H       -8.18892389      14.85804792      -4.45403637      -0.00018543       0.00172038       0.00166041
H       -7.52318673      13.32863317      -7.00968420      -0.00332320      -0.00743297       0.00372452
H       -9.15752284      13.48373806      -6.30978107       0.00355995      -0.00335476       0.00171882
H        0.47834965      10.22192975       2.59083935       0.00070025       0.00030099      -0.00015235
C       -0.99119289      12.45255547       2.60034149      -0.00044162      -0.00009341      -0.00005613
H        0.98015987      13.06570515       1.96416937       0.00026264      -0.00025666       0.00001678
H        0.93079540      12.39059633       3.59056606       0.00011915      -0.00000901      -0.00009573
C       -1.57897274      12.27966558       1.20458654       0.00007552       0.00045522      -0.00035534
H       -1.23511873      13.44014885       3.00122000      -0.00021856       0.00066892       0.00044791
H       -1.42128148      11.71677908       3.28605018      -0.00010280      -0.00021677       0.00057504
H       -1.58892590      10.11891117       1.17285151      -0.00035856      -0.00023520      -0.00026423
H       -1.49854187      10.85002117      -0.42247246       0.00003797      -0.00024621      -0.00033769
H       -1.24315917      13.09835808       0.55837868       0.00017369      -0.00015599      -0.00004246
H       -2.66963710      12.34206513       1.24324726      -0.00084519       0.00042019      -0.00001204
C        2.37999114      10.73358319       2.03913452       0.00028591       0.00024606      -0.00028127
C        2.91608125      10.46454415       3.43791434      -0.00009790      -0.00026217       0.00008954
N        4.36485204      10.27292154       3.44573101       0.00080663       0.00004861       0.00007500
C        4.90490541       9.02392581       3.40373353      -0.00303769       0.00037479       0.00037764
C        6.23885855       8.82541094       3.23021701       0.00282311      -0.00155088      -0.00033197
C        7.08338783       9.93934588       3.08026851       0.00282222       0.00205088      -0.00039504
C        5.17530199      11.36088288       3.30432654       0.00015850      -0.00040317      -0.00004454
C        6.51811900      11.22621994       3.13247889      -0.00056392      -0.00126386       0.00009459
H        2.89049311      11.60924758       1.61504871      -0.00002249      -0.00035944       0.00014692
H        2.61044049       9.87900080       1.39431268       0.00015581       0.00002522       0.00017588
H        2.45022736       9.56748955       3.85096390       0.00009971       0.00004983      -0.00004572
H        2.67582003      11.29698028       4.10077371       0.00006641      -0.00001563       0.00005600
H        4.21110906       8.19968438       3.52133770       0.00029248       0.00019887      -0.00010981
H        6.64226035       7.82463612       3.20558679      -0.00032304       0.00062215      -0.00002713
H        4.69077650      12.33120637       3.32717591      -0.00021564       0.00024339      -0.00006264
H        7.15350932      12.09376224       3.02204752       0.00012271       0.00030944      -0.00006248
109
Properties=species:S:1:pos:R:3:forces:R:3 energy=-62727.786649570044 free_energy=-62727.787587042694 pbc="F F F"
C       -1.14747912      10.94538999       0.60873066      -0.00024206      -0.00043719       0.00056355
C        0.51734886      12.28423235       2.58213469       0.00021305       0.00056081      -0.00064687
N        0.90978055      10.95720671       2.01856819      -0.00050668      -0.00144017       0.00111509
C        0.36497590      10.80597755       0.63315958       0.00006542       0.00056380      -0.00057605
C        8.54019338       9.79778577       2.88181636      -0.01085726      -0.00994018       0.00134281
C       10.23411562       8.18160673       2.56029885      -0.00074745       0.00058642       0.00109656
C       10.55081339       7.47224542       1.41108301       0.00145650      -0.00074671      -0.00083183
C       11.20084733       8.53820041       3.49352329       0.00194823      -0.00126652      -0.00148821
C       12.52263346       8.14516216       3.29133648      -0.00248456       0.00134987       0.00152054
C       12.84468730       7.43595352       2.12990987       0.00225776      -0.00089476      -0.00080174
C       11.87941958       7.09644522       1.18330825      -0.00189223       0.00029454      -0.00014526
C       12.24168007       6.33313640      -0.06324595       0.00035176       0.00001803       0.00016582
C       13.60507103       8.49608931       4.27988907       0.00051683      -0.00031909      -0.00029695
O        9.31320708      10.71164300       2.79248709       0.00911393       0.00985388      -0.00114770
O        8.89398453       8.47976661       2.79951262       0.00072054       0.00047929      -0.00017741
H        0.67605643       9.83091200       0.24086902       0.00033531       0.00000542      -0.00000507
H        0.82436104      11.57596072      -0.00417316       0.00027311       0.00022158      -0.00019556
H        9.77704697       7.22022621       0.69739052      -0.00017014       0.00002433      -0.00002431
H       10.91426334       9.11268259       4.36368603      -0.00032386       0.00042488       0.00069472
H       13.87315821       7.14149993       1.96363741      -0.00082558       0.00024897       0.00015141
H       13.30996524       6.11505908      -0.10348412      -0.00011009       0.00001486      -0.00002180
H       11.96881659       6.90274491      -0.95653305      -0.00004805       0.00005500      -0.00004484
H       11.69197641       5.38826977      -0.10932128      -0.00006141      -0.00003172       0.00000641
H       13.20967639       9.06936933       5.11997656      -0.00015608       0.00008881       0.00010634
H       14.39005490       9.08618840       3.79740880      -0.00005125      -0.00000720       0.00007964
H       14.08098510       7.59148480       4.67049487      -0.00005168       0.00010571       0.00000839
O       -9.93657506      15.43813418       0.64936036       0.00407921       0.00328795      -0.00069853
C      -10.93555689      14.52018672       1.03665894       0.00112823       0.00269981      -0.00219771
C      -10.29058134      13.27089137       1.58132386       0.00105710      -0.00056200      -0.00017643
O       -9.66307574      12.56198240       0.53679496       0.00241776       0.00478020       0.00506011
C      -10.46924081      16.72812512       0.43497868       0.00302943       0.00074907      -0.00134901
C       -9.07926091      11.36643727       1.00085505      -0.00105862       0.00104964      -0.00660280
C       -8.56940108      10.57059483      -0.17530697       0.00310687       0.01057024       0.01451047
O       -9.66560931      10.18261445      -0.97332716       0.00892191       0.00097749       0.00058965
C       -9.43016591       9.01103506      -1.72012329       0.00401575       0.00178811      -0.00165110
C       -9.40116072      17.62439837      -0.13476504      -0.00056380      -0.00277823      -0.00042260
O       -9.27050399      17.33056254      -1.51093239       0.00015607      -0.00349537       0.00148749
C       -8.30486915      18.11881159      -2.16788922      -0.00084059       0.00008485       0.00166916
C       -6.93002693      17.48980242      -2.14891794      -0.00187120       0.00134003       0.00121732
O       -6.95701936      16.31785977      -2.92760502      -0.00221482       0.00274992       0.00215065
C       -5.68431796      15.72348564      -3.03752955      -0.00355697      -0.00043511       0.00033504
C       -5.81657822      14.47496253      -3.87899025      -0.00075534      -0.00024009       0.00267683
O       -6.21387040      14.77712047      -5.20249355       0.00192324      -0.00247728       0.00133807
C       -7.61637429      14.73171357      -5.39283295      -0.00104514      -0.00221942       0.00306009
C       -8.03264881      13.44086043      -6.05558974       0.00052418      -0.00081956       0.00027464
O       -7.74586079      12.38537564      -5.16838204      -0.00072300       0.00022901      -0.00432296
C       -8.03366699      11.12592382      -5.73178152      -0.00001403       0.00094774       0.00067662
C       -7.65261057      10.05520705      -4.74232792      -0.00091077       0.00356181       0.00067551
O       -8.57542658      10.07516907      -3.67321583       0.00015476      -0.00865756       0.00103763
C       -8.28569694       9.09654285      -2.70623793       0.00325436      -0.00045237      -0.00080435
H       -6.52189422      13.77745321      -3.41319714      -0.00218301      -0.00096266      -0.00042992
H       -9.10182773      11.04168216      -5.97317940       0.00033347       0.00291974       0.00287499
H      -10.35672449       8.80477496      -2.26207700      -0.00402125      -0.00512989      -0.00897652
H       -9.82079336      10.76649334       1.54652061       0.00652192       0.00337710       0.00037999
H       -8.45227115      17.47625555       0.39772734      -0.00161802       0.00031067      -0.00046841
H      -11.31162858      16.69831553      -0.27042946       0.00198977      -0.00219500       0.00269410
H       -9.23366293       8.16358390      -1.04176548      -0.00013215       0.00230698       0.00577377
H       -7.45565501      10.98292178      -6.65983043       0.00020755       0.00169001       0.00157462
H       -8.02768511       9.69008128       0.19789155      -0.00665537       0.00753064      -0.00188423
H       -8.24448916      11.58854865       1.68486780      -0.00808543      -0.00062556      -0.00760485
H       -4.83955393      13.98443499      -3.94114362       0.00106392       0.00125859       0.00218360
H       -9.70131977      18.67624619      -0.00527076       0.00065770      -0.00471416      -0.00127030
H      -10.83319667      17.14076868       1.38905396       0.00099986      -0.00315672      -0.00211235
H       -8.24901697      19.12395893      -1.72154035      -0.00104008      -0.00151634      -0.00047114
H       -7.34688624       9.33278105      -2.18797916      -0.00095151       0.00216590      -0.00125277
H       -4.98479403      16.41937246      -3.51859736      -0.00202522       0.00075923       0.00343659
H       -7.68249303       9.07484589      -5.24358746       0.00036493       0.00463857       0.00405362
H       -6.62912358      10.22431649      -4.38057068       0.00057688      -0.00246992      -0.00156492
H       -8.16418302       8.11044596      -3.17807519      -0.00755282       0.00909856      -0.00559174
H       -6.63332011      17.25466894      -1.11781437       0.00237716      -0.00204981      -0.00227561
H       -5.28925017      15.46148884      -2.04373278      -0.00096642       0.00086692      -0.00108654
H       -6.20431890      18.21005175      -2.55751669       0.00069832      -0.00492535      -0.00118764
H       -7.87337742      11.17649064      -0.76403903      -0.00274404      -0.00039662      -0.00614502
H       -8.63376187      18.22989399      -3.20591683       0.00306232       0.00053212       0.00015495
H      -11.57865452      14.26990156       0.18355751      -0.00176681      -0.00459982      -0.00073841
H      -11.56845579      14.95744595       1.82504527      -0.00191361      -0.00010943      -0.00011402
H      -11.07172985      12.64438053       2.04279779       0.00384661       0.00045063      -0.00238553
H       -9.56326245      13.54050847       2.35915492       0.00077636      -0.00670511      -0.00608536
H       -7.88601664      15.57696986      -6.03439000      -0.00188727      -0.00083109       0.00185173
H       -8.13986752      14.84569800      -4.43792396      -0.00023786       0.00196355       0.00189371
H       -7.47331759      13.31375280      -6.99182567      -0.00379914      -0.00838996       0.00430056
H       -9.10775844      13.46792044      -6.29189060       0.00388849      -0.00377031       0.00193901
H        0.47843527      10.22188611       2.59072862       0.00080912       0.00035299      -0.00018041
C       -0.99135765      12.45231090       2.60041406      -0.00048975      -0.00004122      -0.00008423
H        0.97992130      13.06578070       1.96434672       0.00029817      -0.00028532       0.00002008
H        0.93060791      12.39049419       3.59067548       0.00013792      -0.00000936      -0.00010158
C       -1.57909241      12.27947652       1.20463648       0.00011556       0.00052922      -0.00039474
H       -1.23541861      13.43983387       3.00137733      -0.00025107       0.00074508       0.00050444
H       -1.42136747      11.71641568       3.28603939      -0.00013482      -0.00028263       0.00067985
H       -1.58876384      10.11873258       1.17271099      -0.00039924      -0.00026162      -0.00030657
H       -1.49846326      10.84999797      -0.42255014       0.00005046      -0.00028123      -0.00037928
H       -1.24338789      13.09827873       0.55851131       0.00019054      -0.00019021      -0.00003792
H       -2.66976300      12.34171512       1.24329294      -0.00097966       0.00047927      -0.00001862
C        2.38004050      10.73379377       2.03910976       0.00029524       0.00033109      -0.00038617
C        2.91614599      10.46474606       3.43788083      -0.00016317      -0.00035879       0.00013692
N        4.36490975      10.27307909       3.44568029       0.00080976       0.00107838       0.00008922
C        4.90489473       9.02408450       3.40369957       0.00122342      -0.00077510      -0.00018132
C        6.23890177       8.82548395       3.23018714      -0.00062203       0.00263000       0.00001618
C        7.08345501       9.93946015       3.08024663       0.00070870      -0.00230181      -0.00003272
C        5.17542853      11.36102131       3.30429280      -0.00347167      -0.00032103       0.00041108
C        6.51818166      11.22629340       3.13246523       0.00308138       0.00171292      -0.00045425
H        2.89046081      11.60953174       1.61507060      -0.00003229      -0.00043992       0.00017648
H        2.61057429       9.87926704       1.39424525       0.00020543       0.00001458       0.00020718
H        2.45028017       9.56769751       3.85093400       0.00009355       0.00010037      -0.00005915
H        2.67591038      11.29718693       4.10074063       0.00011919      -0.00000408       0.00006351
H        4.21110790       8.19985486       3.52130011      -0.00018193      -0.00006047      -0.00004412
H        6.64224131       7.82474128       3.20556588       0.00043047      -0.00101840      -0.00008392
H        4.69090059      12.33136394       3.32715498       0.00025193      -0.00024549      -0.00010507
H        7.15364261      12.09384685       3.02204137      -0.00081958      -0.00091030       0.00009731
109
Properties=species:S:1:pos:R:3:forces:R:3 energy=-62727.786398171665 free_energy=-62727.787587042694 pbc="F F F"
C       -1.14741955      10.94531378       0.60866272      -0.00022815      -0.00038357       0.00062469
C        0.51720300      12.28418461       2.58222287       0.00020146       0.00054466      -0.00069223
N        0.90980593      10.95726301       2.01853549      -0.00058295      -0.00157487       0.00121617
C        0.36504858      10.80608342       0.63310491       0.00003769       0.00066252      -0.00062067
C        8.54030099       9.79787341       2.88180230      -0.02069268      -0.01981770       0.00260487
C       10.23412091       8.18159679       2.56031436      -0.00050323      -0.00059222      -0.00003244
C       10.55082953       7.47219667       1.41109122      -0.00177585       0.00025122      -0.00020484
C       11.20089884       8.53814777       3.49350711      -0.00198737       0.00093603       0.00070500
C       12.52260131       8.14511078       3.29136317       0.00226474      -0.00101206      -0.00089785
C       12.84471385       7.43584830       2.12991703      -0.00234666       0.00053725       0.00013737
C       11.87936290       7.09637207       1.18332142       0.00250244      -0.00025287       0.00043613
C       12.24164785       6.33303226      -0.06321446      -0.00055921       0.00007445      -0.00018898
C       13.60509255       8.49599582       4.27988714      -0.00033870       0.00020215       0.00027168
O        9.31325982      10.71161063       2.79248067       0.01629182       0.01803985      -0.00202770
O        8.89398645       8.47977724       2.79951776       0.00253785       0.00119751      -0.00031755
H        0.67624589       9.83108607       0.24074110       0.00039706      -0.00004596      -0.00002366
H        0.82435220      11.57617170      -0.00415625       0.00031105       0.00026596      -0.00022526
H        9.77702706       7.22020037       0.69740042       0.00040111       0.00008395       0.00031118
H       10.91429082       9.11267272       4.36368716       0.00019192      -0.00033217      -0.00030808
H       13.87312582       7.14137906       1.96365993       0.00069326      -0.00018710      -0.00010264
H       13.30991695       6.11492469      -0.10345421       0.00015813       0.00002521       0.00009442
H       11.96879214       6.90263722      -0.95651432       0.00005860      -0.00006803       0.00008741
H       11.69190989       5.38817964      -0.10928079       0.00006218       0.00004938      -0.00000582
H       13.20970403       9.06930208       5.11997472       0.00011589      -0.00007399      -0.00005446
H       14.39008733       9.08607306       3.79740762      -0.00001255       0.00000210      -0.00007168
H       14.08097503       7.59138769       4.67050908      -0.00002545      -0.00005096      -0.00003229
O       -9.88587191      15.42267305       0.67102420       0.00446684       0.00349489      -0.00074858
C      -10.88583362      14.50588830       1.05863488       0.00142699       0.00305246      -0.00242397
C      -10.24253491      13.25583319       1.60366121       0.00118709      -0.00074816      -0.00025287
O       -9.61572925      12.54571532       0.55949347       0.00275874       0.00534154       0.00557768
C      -10.41713921      16.71335122       0.45707513       0.00336241       0.00105804      -0.00150658
C       -9.03571725      11.34824248       1.02354446      -0.00124025       0.00117326      -0.00738674
C       -8.52390572      10.55322072      -0.15241177       0.00337812       0.01196430       0.01618143
O       -9.61855540      10.16778799      -0.95379838       0.00988145       0.00101654       0.00069356
C       -9.38249360       8.99711140      -1.70182313       0.00442906       0.00186196      -0.00182132
C       -9.34857392      17.60861239      -0.11352197      -0.00056541      -0.00307977      -0.00048435
O       -9.21996980      17.31541435      -1.49004800       0.00014460      -0.00396569       0.00163090
C       -8.25587314      18.10446061      -2.14832287      -0.00086386       0.00025136       0.00193997
C       -6.88038663      17.47673398      -2.13154817      -0.00210772       0.00154841       0.00141335
O       -6.90705275      16.30533539      -2.91111016      -0.00245941       0.00297511       0.00238329
C       -5.63386513      15.71230706      -3.02303583      -0.00397682      -0.00042868       0.00036481
C       -5.76618864      14.46396145      -3.86474511      -0.00076436      -0.00038722       0.00303082
O       -6.16524289      14.76637070      -5.18767617       0.00219332      -0.00271987       0.00145232
C       -7.56779468      14.71871628      -5.37691513      -0.00125337      -0.00246012       0.00335347
C       -7.98281658      13.42648185      -6.03778760       0.00040665      -0.00085968       0.00019887
O       -7.69483249      12.37244068      -5.14915684      -0.00078704       0.00022447      -0.00476987
C       -7.97976322      11.11183321      -5.71149246       0.00005076       0.00100977       0.00072065
C       -7.59894487      10.04273900      -4.72012385      -0.00101236       0.00395128       0.00073908
O       -8.52388791      10.06221644      -3.65280048       0.00016441      -0.00980220       0.00121179
C       -8.23600508       9.08321776      -2.68556196       0.00369974      -0.00028150      -0.00093848
H       -6.47040530      13.76579788      -3.39833228      -0.00243273      -0.00105387      -0.00046801
H       -9.04733803      11.02561071      -5.95482261       0.00033581       0.00327021       0.00321015
H      -10.30816885       8.79228217      -2.24576820      -0.00443975      -0.00564739      -0.01003898
H       -9.78023928      10.74900617       1.56592692       0.00724281       0.00373191       0.00047808
H       -8.39922514      17.45904022       0.41772349      -0.00182940       0.00032391      -0.00053138
H      -11.26009850      16.68461450      -0.24770701       0.00221454      -0.00246635       0.00300158
H       -9.18791973       8.14851891      -1.02433050      -0.00019528       0.00257207       0.00642952
H       -7.39980431      10.96863829      -6.63830622       0.00020179       0.00188849       0.00184985
H       -7.98436588       9.67140404       0.22098566      -0.00732990       0.00832351      -0.00206936
H       -8.20253530      11.56754880       1.71045719      -0.00892128      -0.00062144      -0.00850716
H       -4.78890948      13.97411032      -3.92829273       0.00115115       0.00145965       0.00241231
H       -9.64738538      18.66074692       0.01692889       0.00069406      -0.00528510      -0.00139116
H      -10.77989048      17.12636328       1.41146082       0.00112633      -0.00352818      -0.00239500
H       -8.20018752      19.10960866      -1.70192944      -0.00116112      -0.00185231      -0.00058745
H       -7.29832353       9.31936069      -2.16521733      -0.00107334       0.00234354      -0.00137810
H       -4.93572894      16.40902611      -3.50492312      -0.00225574       0.00086344       0.00386635
H       -7.62630776       9.06187397      -5.22059063       0.00040196       0.00522128       0.00452366
H       -6.57648530      10.21385454      -4.35646976       0.00066027      -0.00276278      -0.00171410
H       -8.11326920       8.09727123      -3.15744295      -0.00843753       0.01004320      -0.00629853
H       -6.58219890      17.24119174      -1.10096603       0.00265718      -0.00227806      -0.00255939
H       -5.23709391      15.45037646      -2.02989467      -0.00106720       0.00095981      -0.00119077
H       -6.15595809      18.19810914      -2.54044287       0.00077058      -0.00550275      -0.00133683
H       -7.82546728      11.15904908      -0.73836773      -0.00298362      -0.00034527      -0.00691522
H       -8.58643248      18.21538534      -3.18584149       0.00341342       0.00060682       0.00014717
H      -11.52929339      14.25627036       0.20563295      -0.00202905      -0.00514558      -0.00088413
H      -11.51813450      14.94406856       1.84697618      -0.00218755      -0.00007300      -0.00005799
H      -11.02469008      12.63056574       2.06512196       0.00422118       0.00047879      -0.00261028
H       -9.51506413      13.52474065       2.38160191       0.00089365      -0.00745351      -0.00679074
H       -7.83891777      15.56274920      -6.01947302      -0.00208886      -0.00096591       0.00208594
H       -8.09081804      14.83335031      -4.42182215      -0.00029455       0.00222662       0.00213381
H       -7.42344198      13.29885572      -6.97395776      -0.00421491      -0.00933370       0.00481194
H       -9.05798794      13.45208761      -6.27399422       0.00442770      -0.00417697       0.00220226
H        0.47852056      10.22184273       2.59061763       0.00089636       0.00037466      -0.00018837
C       -0.99152099      12.45206729       2.60048691      -0.00055428      -0.00007467      -0.00008903
H        0.97968265      13.06585592       1.96452483       0.00036785      -0.00027885      -0.00001371
H        0.93042118      12.39039139       3.59078479       0.00015694       0.00000155      -0.00011266
C       -1.57921173      12.27928542       1.20468836       0.00013585       0.00056574      -0.00044680
H       -1.23571815      13.43951866       3.00153499      -0.00028253       0.00084298       0.00056887
H       -1.42145250      11.71605181       3.28602961      -0.00014165      -0.00030852       0.00075996
H       -1.58860045      10.11855412       1.17256984      -0.00047903      -0.00035763      -0.00031034
H       -1.49838443      10.84997510      -0.42262740       0.00005120      -0.00032559      -0.00044116
H       -1.24361973      13.09819890       0.55864546       0.00021257      -0.00021113      -0.00005142
H       -2.66988868      12.34136044       1.24334335      -0.00110694       0.00053595      -0.00001810
C        2.38008780      10.73400567       2.03908318       0.00036143       0.00036881      -0.00030132
C        2.91620606      10.46494569       3.43784915      -0.00008796      -0.00024013       0.00007007
N        4.36496901      10.27325671       3.44563057       0.00067723      -0.00055349       0.00014983
C        4.90497669       9.02422314       3.40365338      -0.00647300       0.00073206       0.00083347
C        6.23887057       8.82565322       3.23016486       0.00556159      -0.00490482      -0.00059219
C        7.08349185       9.93948093       3.08023111       0.00314915       0.00538164      -0.00051542
C        5.17546677      11.36116037       3.30426949       0.00322309      -0.00031900      -0.00044723
C        6.51832591      11.22643639       3.13243783      -0.00338167      -0.00357985       0.00052640
H        2.89042795      11.60981499       1.61509312      -0.00002449      -0.00046718       0.00019575
H        2.61070824       9.87953330       1.39417814       0.00021119      -0.00001031       0.00018357
H        2.45032928       9.56790681       3.85090378       0.00012589      -0.00000012      -0.00003163
H        2.67599789      11.29739565       4.10070861       0.00006662      -0.00004491       0.00006690
H        4.21109920       8.20002393       3.52126418       0.00081518       0.00061407      -0.00021082
H        6.64223758       7.82481563       3.20554552      -0.00098118       0.00199847       0.00001122
H        4.69103174      12.33151039       3.32713403      -0.00055052       0.00054330      -0.00006018
H        7.15374058      12.09391756       3.02203928       0.00088882       0.00122390      -0.00020613
109
Properties=species:S:1:pos:R:3:forces:R:3 energy=-62727.786119200566 free_energy=-62727.787587042694 pbc="F F F"
C       -1.14734967      10.94522589       0.60860433      -0.00026129      -0.00048336       0.00068120
C        0.51707150      12.28413342       2.58231495       0.00025285       0.00063828      -0.00083048
N        0.90984165      10.95731756       2.01850343      -0.00067834      -0.00179552       0.00141351
C        0.36513095      10.80618739       0.63305226       0.00005812       0.00075083      -0.00069811
C        8.54040342       9.79795704       2.88178489      -0.03096142      -0.02894000       0.00392696
C       10.23413645       8.18159415       2.56033638      -0.00189716      -0.00189866      -0.00246926
C       10.55079054       7.47215535       1.41108574       0.00168096       0.00085631       0.00208840
C       11.20089286       8.53811722       3.49349900       0.00065479       0.00107807       0.00182478
C       12.52262514       8.14503557       3.29137014       0.00000501      -0.00056297      -0.00084201
C       12.84467298       7.43575333       2.12992415       0.00108054       0.00053242       0.00133896
C       11.87937627       7.09629149       1.18335276      -0.00181811      -0.00020586      -0.00100997
C       12.24159814       6.33292828      -0.06318726       0.00038209      -0.00001824       0.00003463
C       13.60510551       8.49590585       4.27989261      -0.00000691       0.00007632       0.00010785
O        9.31328414      10.71157822       2.79248081       0.02504876       0.02743067      -0.00313347
O        8.89400034       8.47981056       2.79951000       0.00319782       0.00150364      -0.00021621
H        0.67644865       9.83125889       0.24061334       0.00044523      -0.00003695      -0.00003126
H        0.82434808      11.57638476      -0.00413712       0.00033616       0.00029371      -0.00024345
H        9.77701803       7.22017765       0.69742592      -0.00074685      -0.00026078      -0.00071032
H       10.91432556       9.11266140       4.36368271       0.00005858      -0.00040797      -0.00041118
H       13.87311339       7.14125113       1.96367944      -0.00029409       0.00004950      -0.00001946
H       13.30987136       6.11479112      -0.10341988      -0.00013559       0.00001827      -0.00002254
H       11.96876749       6.90252835      -0.95649116      -0.00003227       0.00004483       0.00002263
H       11.69184398       5.38808982      -0.10924083      -0.00005471      -0.00000828       0.00003785
H       13.20973534       9.06923122       5.11997122       0.00003744      -0.00002443       0.00000172
H       14.39011868       9.08595603       3.79740389      -0.00003610      -0.00002003       0.00000091
H       14.08096605       7.59128913       4.67052370      -0.00002188      -0.00000593      -0.00001912
O       -9.83515670      15.40719687       0.69269251       0.00486485       0.00411521      -0.00089411
C      -10.83609852      14.49158687       1.08061698       0.00154036       0.00329341      -0.00265688
C      -10.19448132      13.24077099       1.62600557       0.00114165      -0.00092123      -0.00029392
O       -9.56840200      12.52943306       0.58219679       0.00310625       0.00592342       0.00607431
C      -10.36502316      16.69857181       0.47917117       0.00374438       0.00088343      -0.00163528
C       -8.99219547      11.33004443       1.04622789      -0.00141412       0.00129652      -0.00817623
C       -8.47842709      10.53584047      -0.12951412       0.00370690       0.01324516       0.01788204
O       -9.57149698      10.15296714      -0.93427360       0.01079537       0.00100097       0.00078474
C       -9.33481319       8.98319257      -1.68352319       0.00495500       0.00210838      -0.00193281
C       -9.29597739      17.59281788      -0.09228156      -0.00063884      -0.00341362      -0.00057083
O       -9.16943203      17.30026008      -1.46916545       0.00012821      -0.00436254       0.00181389
C       -8.20688164      18.09011285      -2.12875306      -0.00087859       0.00018129       0.00205325
C       -6.83075616      17.46367088      -2.11418487      -0.00231177       0.00179324       0.00150907
O       -6.85710037      16.29283137      -2.89464670      -0.00268278       0.00332618       0.00265765
C       -5.58342631      15.70116626      -3.00858462      -0.00440776      -0.00050628       0.00036019
C       -5.71579296      14.45298269      -3.85052462      -0.00078717      -0.00035986       0.00333180
O       -6.11661748      14.75561838      -5.17288370       0.00242423      -0.00297961       0.00156606
C       -7.51921732      14.70571263      -5.36100925      -0.00142309      -0.00270888       0.00370164
C       -7.93298237      13.41209553      -6.01998626       0.00053138      -0.00097886       0.00026819
O       -7.64380045      12.35950311      -5.12992447      -0.00088930       0.00034664      -0.00531801
C       -7.92585013      11.09774721      -5.69119267       0.00002616       0.00107356       0.00080735
C       -7.54527912      10.03028035      -4.69790823      -0.00116640       0.00432985       0.00090547
O       -8.47234967      10.04927416      -3.63237539       0.00027849      -0.01091945       0.00125256
C       -8.18630684       9.06990543      -2.66488151       0.00394452      -0.00043192      -0.00113297
H       -6.41889555      13.75415868      -3.38349239      -0.00271098      -0.00116145      -0.00051036
H       -8.99283287      11.00954118      -5.93645430       0.00036923       0.00361820       0.00353709
H      -10.25959645       8.77979542      -2.22945555      -0.00490089      -0.00619296      -0.01112901
H       -9.73969758      10.73152640       1.58531624       0.00799265       0.00408119       0.00059391
H       -8.34617221      17.44181983       0.43771181      -0.00201200       0.00033640      -0.00058585
H      -11.20855464      16.67090015      -0.22498217       0.00245034      -0.00269846       0.00330957
H       -9.14216028       8.13346613      -1.00689791      -0.00027043       0.00280710       0.00707070
H       -7.34394270      10.95436663      -6.61676358       0.00022009       0.00208389       0.00209306
H       -7.94108019       9.65271334       0.24408232      -0.00802034       0.00915337      -0.00228912
H       -8.16061939      11.54654580       1.73603314      -0.00978655      -0.00062841      -0.00941872
H       -4.73825448      13.96382758      -3.91545928       0.00129981       0.00162609       0.00261482
H       -9.59345250      18.64523358       0.03913115       0.00075969      -0.00579434      -0.00153391
H      -10.72656816      17.11194427       1.43386779       0.00123930      -0.00383595      -0.00262706
H       -8.15136425      19.09525578      -1.68231022      -0.00128219      -0.00198643      -0.00061948
H       -7.24976455       9.30594896      -2.14245430      -0.00106782       0.00257572      -0.00144207
H       -4.88669313      16.39871906      -3.49129992      -0.00248384       0.00097911       0.00426693
H       -7.57011750       9.04891484      -5.19756921       0.00040864       0.00578049       0.00499308
H       -6.52385645      10.20340576      -4.33235731       0.00076658      -0.00303529      -0.00184442
H       -8.06235133       8.08410475      -3.13680631      -0.00930891       0.01112428      -0.00695231
H       -6.53108404      17.22770057      -1.08413237       0.00292478      -0.00251449      -0.00283062
H       -5.18494650      15.43932939      -2.01610251      -0.00114459       0.00108063      -0.00128745
H       -6.10760534      18.18617923      -2.52335790       0.00077468      -0.00615319      -0.00147820
H       -7.77756415      11.14158228      -0.71268000      -0.00323722      -0.00027016      -0.00767214
H       -8.53910684      18.20088182      -3.16576198       0.00376357       0.00068470       0.00019676
H      -11.47992187      14.24263390       0.22771382      -0.00223933      -0.00565797      -0.00095376
H      -11.46780175      14.93069269       1.86891205      -0.00239809      -0.00007245      -0.00004360
H      -10.97764348      12.61675890       2.08746766       0.00462709       0.00052188      -0.00284698
H       -9.46685283      13.50896708       2.40404644       0.00107609      -0.00819911      -0.00745381
H       -7.79182874      15.54850830      -6.00457039      -0.00229768      -0.00107546       0.00229410
H       -8.04176586      14.82100121      -4.40572925      -0.00034206       0.00248076       0.00232816
H       -7.37355869      13.28394088      -6.95608542      -0.00465056      -0.01026436       0.00530797
H       -9.00820910      13.43624075      -6.25609592       0.00478573      -0.00459599       0.00241621
H        0.47861444      10.22179743       2.59050864       0.00102363       0.00044938      -0.00023418
C       -0.99166814      12.45181344       2.60057699      -0.00060890      -0.00015320      -0.00007030
H        0.97945499      13.06592991       1.96470217       0.00038066      -0.00033845      -0.00000147
H        0.93025541      12.39028784       3.59089418       0.00019385       0.00000555      -0.00009906
C       -1.57933658      12.27906603       1.20477005       0.00013167       0.00062827      -0.00048070
H       -1.23600370      13.43919681       3.00169928      -0.00032322       0.00095849       0.00065503
H       -1.42150954      11.71568323       3.28604996      -0.00014099      -0.00032720       0.00083953
H       -1.58841811      10.11834932       1.17242732      -0.00051837      -0.00039062      -0.00034628
H       -1.49829993      10.84995196      -0.42269585       0.00006311      -0.00036383      -0.00045929
H       -1.24390455      13.09810349       0.55880108       0.00023263      -0.00024289      -0.00004149
H       -2.67001882      12.34093152       1.24346823      -0.00122815       0.00056130       0.00000700
C        2.38014440      10.73421358       2.03905971       0.00043605       0.00045423      -0.00044578
C        2.91627555      10.46514549       3.43781732      -0.00019275      -0.00023738       0.00010709
N        4.36502753      10.27342022       3.44558329       0.00124651      -0.00040144       0.00013129
C        4.90498593       9.02437334       3.40361826      -0.00488183       0.00050032       0.00061278
C        6.23890113       8.82574004       3.23013684       0.00441992      -0.00258745      -0.00051130
C        7.08354544       9.93957905       3.08021126       0.00365400       0.00327516      -0.00052473
C        5.17558932      11.36129530       3.30423763      -0.00010538       0.00010705      -0.00004952
C        6.51839707      11.22652176       3.13242294      -0.00034291      -0.00222564       0.00009125
H        2.89040362      11.61009649       1.61511529      -0.00004904      -0.00058141       0.00024323
H        2.61085014       9.87979587       1.39411111       0.00024427       0.00000864       0.00023156
H        2.45038464       9.56811241       3.85087502       0.00014845       0.00002415      -0.00003922
H        2.67609087      11.29760103       4.10067621       0.00009212      -0.00003770       0.00008197
H        4.21109744       8.20019422       3.52122710       0.00057982       0.00046606      -0.00017940
H        6.64222284       7.82491397       3.20552381      -0.00057606       0.00111259      -0.00002892
H        4.69115782      12.33166620       3.32711292      -0.00018764       0.00009646      -0.00009025
H        7.15387308      12.09399702       3.02203321       0.00012212       0.00050308      -0.00008197
109
Properties=species:S:1:pos:R:3:forces:R:3 energy=-62727.7858094129 free_energy=-62727.787587042694 pbc="F F F"
C       -1.14727222      10.94512768       0.60855233      -0.00030469      -0.00059357       0.00079508
C        0.51695207      12.28408000       2.58240795       0.00030563       0.00072804      -0.00085372
N        0.90988454      10.95737102       2.01847244      -0.00077741      -0.00205377       0.00160291
C        0.36522078      10.80629161       0.63300150       0.00008321       0.00078738      -0.00080454
C        8.54016099       9.79771348       2.88181331       0.02533093       0.02417563      -0.00330998
C       10.23411993       8.18155767       2.56030680       0.00189866       0.00138211       0.00179916
C       10.55081290       7.47212757       1.41112822      -0.00234660      -0.00046098      -0.00160459
C       11.20092501       8.53809714       3.49352161      -0.00118271      -0.00051560      -0.00111457
C       12.52262554       8.14496016       3.29136979       0.00061309      -0.00005382       0.00002329
C       12.84468305       7.43566314       2.12995563      -0.00170508      -0.00002815      -0.00066357
C       11.87932172       7.09621167       1.18335863       0.00237301      -0.00002146       0.00075993
C       12.24156367       6.33282261      -0.06315784      -0.00047261       0.00008526      -0.00003165
C       13.60512189       8.49581510       4.27989654      -0.00002432       0.00013688       0.00009090
O        9.31359976      10.71185497       2.79244326      -0.02065678      -0.02263319       0.00262883
O        8.89404644       8.47985252       2.79950552      -0.00276145      -0.00127827       0.00018650
H        0.67666168       9.83143200       0.24048510       0.00049208      -0.00000608      -0.00003201
H        0.82434746      11.57659826      -0.00411617       0.00036413       0.00034817      -0.00026775
H        9.77698869       7.22014780       0.69743044       0.00078906       0.00027847       0.00071909
H       10.91435947       9.11264374       4.36367223      -0.00002234       0.00023854       0.00018908
H       13.87308589       7.14112709       1.96369987       0.00043988      -0.00009835      -0.00002627
H       13.30982237       6.11465752      -0.10338795       0.00013337       0.00002433       0.00008296
H       11.96874224       6.90242062      -0.95646925       0.00002603      -0.00002789       0.00000103
H       11.69177640       5.38799963      -0.10919991       0.00003430       0.00001455      -0.00002378
H       13.20976635       9.06916163       5.11996778      -0.00000650      -0.00000755      -0.00001957
H       14.39014986       9.08583925       3.79740200      -0.00005498      -0.00002093      -0.00000899
H       14.08095647       7.59119120       4.67053731      -0.00002429      -0.00004910      -0.00000510
O       -9.78443151      15.39171808       0.71436062       0.00534780       0.00443212      -0.00097889
C      -10.78635206      14.47728304       1.10260058       0.00163701       0.00346860      -0.00285110
C      -10.14642215      13.22570637       1.64835132       0.00146000      -0.00101196      -0.00035751
O       -9.52107683      12.51314572       0.60489800       0.00340620       0.00654754       0.00655046
C      -10.31289495      16.68377959       0.50126750       0.00405643       0.00109901      -0.00177853
C       -8.94869323      11.31184528       1.06890011      -0.00154769       0.00150806      -0.00885395
C       -8.43296344      10.51845024      -0.10661135       0.00408668       0.01422662       0.01959252
O       -9.52443610      10.13814995      -0.91475037       0.01173042       0.00100112       0.00090224
C       -9.28712107       8.96927990      -1.66522219       0.00525597       0.00230727      -0.00215142
C       -9.24337080      17.57701451      -0.07104674      -0.00085109      -0.00375021      -0.00060183
O       -9.11888791      17.28510172      -1.44828439       0.00016621      -0.00470273       0.00196794
C       -8.15789136      18.07576774      -2.10918122      -0.00101343       0.00016760       0.00222013
C       -6.78113315      17.45061445      -2.09682610      -0.00252827       0.00186816       0.00166571
O       -6.80715887      16.28034793      -2.87820869      -0.00295574       0.00369788       0.00292373
C       -5.53300070      15.69005833      -2.99417008      -0.00479472      -0.00057966       0.00041202
C       -5.66539921      14.44202388      -3.83631881      -0.00081824      -0.00036642       0.00365725
O       -6.06799904      14.74485915      -5.15810632       0.00261769      -0.00322770       0.00167392
C       -7.47064375      14.69270060      -5.34511048      -0.00155926      -0.00297264       0.00398178
C       -7.88314213      13.39769865      -6.00218185       0.00048369      -0.00104369       0.00025684
O       -7.59276544      12.34656666      -5.11068823      -0.00097571       0.00033897      -0.00579977
C       -7.87192970      11.08366364      -5.67088167       0.00002784       0.00114967       0.00092794
C       -7.49161633      10.01782899      -4.67567680      -0.00121967       0.00489168       0.00095250
O       -8.42080631      10.03634373      -3.61194189       0.00019017      -0.01198327       0.00138293
C       -8.13661048       9.05660301      -2.64419923       0.00446396      -0.00053973      -0.00118881
H       -6.36737642      13.74253837      -3.36865651      -0.00298651      -0.00125954      -0.00056761
H       -8.93831183      10.99347361      -5.91807705       0.00037331       0.00396144       0.00385474
H      -10.21100993       8.76731339      -2.21314239      -0.00527229      -0.00670937      -0.01212773
H       -9.69917224      10.71406611       1.60468643       0.00874710       0.00440260       0.00070028
H       -8.29311537      17.42459022       0.45769506      -0.00213843       0.00035299      -0.00063377
H      -11.15699823      16.65717417      -0.20225306       0.00268311      -0.00293360       0.00361292
H       -9.09638664       8.11842046      -0.98947098      -0.00033808       0.00306663       0.00768737
H       -7.28807082      10.94010527      -6.59520285       0.00024106       0.00226313       0.00234249
H       -7.89783153       9.63400218       0.26718777      -0.00877562       0.01014666      -0.00256749
H       -8.11874044      11.52553576       1.76159468      -0.01068068      -0.00064548      -0.01035581
H       -4.68759799      13.95357560      -3.90263492       0.00146036       0.00179569       0.00281614
H       -9.53951490      18.62970832       0.06132993       0.00082152      -0.00638602      -0.00166825
H      -10.67323009      17.09751521       1.45627524       0.00137300      -0.00417891      -0.00291960
H       -8.10254942      19.08090157      -1.66268273      -0.00139671      -0.00220016      -0.00070119
H       -7.20120811       9.29254635      -2.11968783      -0.00115137       0.00275657      -0.00156840
H       -4.83768567      16.38844409      -3.47773040      -0.00268249       0.00114199       0.00464219
H       -7.51392714       9.03597110      -5.17452104       0.00040812       0.00623628       0.00543267
H       -6.47123949      10.19297264      -4.30823516       0.00091711      -0.00332320      -0.00197534
H       -8.01143066       8.07095420      -3.11616870      -0.01018044       0.01211153      -0.00762237
H       -6.47997571      17.21419727      -1.06730945       0.00316786      -0.00271283      -0.00312953
H       -5.13279862      15.42834820      -2.00234875      -0.00122971       0.00121456      -0.00144705
H       -6.05926141      18.17425661      -2.50625981       0.00087983      -0.00665764      -0.00167542
H       -7.72966381      11.12408109      -0.68697407      -0.00348432      -0.00015816      -0.00843273
H       -8.49178340      18.18637819      -3.14567717       0.00411870       0.00078569       0.00023950
H      -11.43053946      14.22899298       0.24979724      -0.00247220      -0.00614890      -0.00103720
H      -11.41745609      14.91731127       1.89085138      -0.00262372      -0.00004420      -0.00003158
H      -10.93058219      12.60295299       2.10981752       0.00489826       0.00052036      -0.00301126
H       -9.41862438      13.49318865       2.42648738       0.00111618      -0.00896529      -0.00819845
H       -7.74474602      15.53424919      -5.98967917      -0.00251195      -0.00114902       0.00246844
H       -7.99271910      14.80865411      -4.38964875      -0.00039408       0.00272842       0.00257087
H       -7.32366887      13.26901306      -6.93820804      -0.00504621      -0.01119651       0.00577852
H       -8.95842352      13.42037932      -6.23820060       0.00522150      -0.00500104       0.00266077
H        0.47871398      10.22175002       2.59040137       0.00116301       0.00053821      -0.00029510
C       -0.99180177      12.45155183       2.60068006      -0.00069831      -0.00011762      -0.00006427
H        0.97923457      13.06600206       1.96487868       0.00040763      -0.00035915      -0.00002114
H        0.93010595      12.39018290       3.59100460       0.00022373       0.00001370      -0.00014629
C       -1.57946838      12.27882342       1.20487521       0.00013142       0.00064816      -0.00046749
H       -1.23627942      13.43886996       3.00186995      -0.00033627       0.00099798       0.00071012
H       -1.42154501      11.71531270       3.28609370      -0.00014836      -0.00039826       0.00095724
H       -1.58822148      10.11812363       1.17228295      -0.00054634      -0.00042515      -0.00038348
H       -1.49821131      10.84992814      -0.42275680       0.00006725      -0.00040352      -0.00050052
H       -1.24423348      13.09799578       0.55897514       0.00024175      -0.00026680      -0.00003525
H       -2.67015446      12.34044198       1.24365355      -0.00134875       0.00058015       0.00004893
C        2.38020675      10.73442019       2.03903588       0.00049820       0.00046816      -0.00052649
C        2.91634595      10.46534394       3.43778559      -0.00013834      -0.00031240       0.00020382
N        4.36509856      10.27357150       3.44553911      -0.00030059       0.00115445       0.00028628
C        4.90495619       9.02453299       3.40358963       0.00347716      -0.00120077      -0.00045708
C        6.23896837       8.82580415       3.23010505      -0.00278211       0.00291725       0.00031106
C        7.08363711       9.93970735       3.08018658      -0.00306135      -0.00356376       0.00044661
C        5.17570318      11.36143952       3.30420755      -0.00099041      -0.00055659       0.00010448
C        6.51847388      11.22658754       3.13240781       0.00121284       0.00230008      -0.00019076
H        2.89038522      11.61037461       1.61513855      -0.00002466      -0.00063646       0.00027059
H        2.61099850       9.88005624       1.39404489       0.00030196       0.00001142       0.00028783
H        2.45044214       9.56831775       3.85084698       0.00013982       0.00007442      -0.00005764
H        2.67618304      11.29780575       4.10064512       0.00017345      -0.00008698       0.00004772
H        4.21110201       8.20036915       3.52118969      -0.00039563      -0.00022514      -0.00002968
H        6.64220326       7.82502392       3.20550251       0.00056061      -0.00110900      -0.00010755
H        4.69128326      12.33182020       3.32709216       0.00016723      -0.00005507      -0.00013062
H        7.15400072      12.09408463       3.02202671      -0.00026704      -0.00067863      -0.00001608
109
Properties=species:S:1:pos:R:3:forces:R:3 energy=-62727.785439613996 free_energy=-62727.787587042694 pbc="F F F"
C       -1.14718350      10.94500943       0.60851567      -0.00035113      -0.00080595       0.00093729
C        0.51684781      12.28401647       2.58251611       0.00034691       0.00080750      -0.00101814
N        0.90993951      10.95741590       2.01844628      -0.00094956      -0.00241461       0.00191009
C        0.36532072      10.80638222       0.63295719       0.00015643       0.00100029      -0.00093414
C        8.54053775       9.79805095       2.88176247      -0.03634582      -0.03367095       0.00462330
C       10.23415467       8.18155784       2.56035066      -0.00234277      -0.00205318      -0.00287260
C       10.55076375       7.47207755       1.41110989       0.00245838       0.00087010       0.00241139
C       11.20092035       8.53805161       3.49350012       0.00134700       0.00100740       0.00194423
C       12.52264078       8.14489112       3.29138138      -0.00042570      -0.00038069      -0.00063974
C       12.84464509       7.43556499       2.12995369       0.00164375       0.00050282       0.00148699
C       11.87934338       7.09613445       1.18339199      -0.00267897      -0.00019079      -0.00126524
C       12.24151750       6.33271974      -0.06313107       0.00046318      -0.00001648       0.00008669
C       13.60513606       8.49572760       4.27990098       0.00010145      -0.00000814      -0.00004621
O        9.31342021      10.71157492       2.79246597       0.02962994       0.03235701      -0.00371634
O        8.89403110       8.47985981       2.79950981       0.00349675       0.00160924      -0.00023558
H        0.67689224       9.83159798       0.24036194       0.00055596      -0.00005525      -0.00005829
H        0.82434959      11.57680621      -0.00409064       0.00035444       0.00033290      -0.00024297
H        9.77698803       7.22012700       0.69745657      -0.00098252      -0.00032421      -0.00089401
H       10.91439408       9.11263170       4.36367036      -0.00001497      -0.00038864      -0.00035079
H       13.87307433       7.14100112       1.96371904      -0.00041211       0.00008106      -0.00000644
H       13.30977869       6.11452355      -0.10335554      -0.00014077       0.00000580      -0.00005023
H       11.96871894       6.90231190      -0.95644986      -0.00004038       0.00005324       0.00002813
H       11.69171142       5.38790999      -0.10915962      -0.00005721       0.00000177       0.00004009
H       13.20979673       9.06909234       5.11996420      -0.00000198       0.00000531       0.00005350
H       14.39018409       9.08572415       3.79739891      -0.00009120      -0.00005716       0.00004015
H       14.08094840       7.59109210       4.67055209      -0.00004638       0.00004580      -0.00002525
O       -9.73369160      15.37623431       0.73603949       0.00574859       0.00468045      -0.00104478
C      -10.73659304      14.46297281       1.12459141       0.00181144       0.00386536      -0.00310829
C      -10.09834729      13.21064277       1.67070258       0.00157705      -0.00133433      -0.00044679
O       -9.47374484      12.49686054       0.62760098       0.00374078       0.00708640       0.00699463
C      -10.26075000      16.66898059       0.52336851       0.00426341       0.00106702      -0.00197564
C       -8.90520653      11.29364759       1.09156548      -0.00169000       0.00166339      -0.00956747
C       -8.38750926      10.50104034      -0.08369725       0.00437770       0.01548132       0.02124653
O       -9.47736954      10.12333116      -0.89521922       0.01272593       0.00091420       0.00095727
C       -9.23941536       8.95537020      -1.64691770       0.00552882       0.00255385      -0.00241267
C       -9.19075843      17.56119679      -0.04981509      -0.00064445      -0.00395262      -0.00065517
O       -9.06834238      17.26993565      -1.42740668       0.00012425      -0.00506943       0.00213802
C       -8.10891142      18.06143043      -2.08960653      -0.00111507       0.00018630       0.00252431
C       -6.73152562      17.43756731      -2.07948348      -0.00278284       0.00223476       0.00175935
O       -6.75723985      16.26790935      -2.86183386      -0.00321872       0.00401246       0.00312228
C       -5.48260351      15.67899882      -2.97980644      -0.00512230      -0.00068456       0.00043374
C       -5.61501134      14.43108834      -3.82212887      -0.00089066      -0.00028563       0.00390233
O       -6.01938747      14.73408257      -5.14335230       0.00289049      -0.00347742       0.00182628
C       -7.42207154      14.67967933      -5.32922589      -0.00176188      -0.00323080       0.00422654
C       -7.83329763      13.38329124      -5.98438457       0.00047314      -0.00112894       0.00030690
O       -7.54172005      12.33362875      -5.09145397      -0.00110483       0.00036637      -0.00626531
C       -7.81799751      11.06958325      -5.65055872       0.00007580       0.00134213       0.00085142
C       -7.43794537      10.00538887      -4.65343816      -0.00147220       0.00521395       0.00117055
O       -8.36926920      10.02341986      -3.59150475       0.00052199      -0.01332889       0.00150667
C       -8.08690253       9.04330328      -2.62351122       0.00464064      -0.00051771      -0.00132544
H       -6.31585295      13.73094188      -3.35382690      -0.00327650      -0.00136969      -0.00059985
H       -8.88377025      10.97740783      -5.89968919       0.00036194       0.00427813       0.00418341
H      -10.16240663       8.75483320      -2.19682383      -0.00555926      -0.00720560      -0.01308241
H       -9.65866166      10.69662898       1.62403361       0.00950752       0.00474654       0.00081820
H       -8.24004410      17.40734870       0.47766693      -0.00247309       0.00038343      -0.00075864
H      -11.10542851      16.64343823      -0.17951414       0.00289282      -0.00315564       0.00389717
H       -9.05059425       8.10337982      -0.97204765      -0.00042349       0.00330735       0.00830931
H       -7.23218605      10.92585189      -6.57362651       0.00023069       0.00243343       0.00261389
H       -7.85461816       9.61527011       0.29030582      -0.00945140       0.01100978      -0.00278325
H       -8.07689809      11.50452088       1.78714826      -0.01153482      -0.00066650      -0.01126591
H       -4.63694064      13.94336253      -3.88980876       0.00162407       0.00197150       0.00300184
H       -9.48556378      18.61416772       0.08352579       0.00086610      -0.00691824      -0.00179167
H      -10.61987094      17.08308406       1.47868082       0.00145534      -0.00448298      -0.00307196
H       -8.05374776      19.06655074      -1.64303590      -0.00149572      -0.00243929      -0.00079251
H       -7.15265096       9.27915025      -2.09691598      -0.00119084       0.00294009      -0.00174776
H       -4.78870617      16.37820547      -3.46421967      -0.00290167       0.00131810       0.00498278
H       -7.45772660       9.02303445      -5.15145947       0.00041647       0.00690606       0.00601302
H       -6.41862400      10.18255725      -4.28410223       0.00099486      -0.00363496      -0.00210056
H       -7.96050911       8.05780439      -3.09552440      -0.01098735       0.01318404      -0.00828283
H       -6.42888596      17.20066006      -1.05051482       0.00341930      -0.00292017      -0.00337748
H       -5.08069479      15.41746070      -1.98863789      -0.00133100       0.00137995      -0.00163059
H       -6.01092967      18.16236261      -2.48914175       0.00090905      -0.00724479      -0.00184476
H       -7.68176012      11.10654212      -0.66124289      -0.00379541      -0.00011325      -0.00916628
H       -8.44447327      18.17189681      -3.12558077       0.00443625       0.00088806       0.00018217
H      -11.38114152      14.21534999       0.27188441      -0.00267589      -0.00665148      -0.00108206
H      -11.36709596      14.90392421       1.91279614      -0.00286112      -0.00001796      -0.00001106
H      -10.88350491      12.58914728       2.13217589       0.00524874       0.00058162      -0.00321482
H       -9.37037873      13.47740267       2.44892998       0.00123552      -0.00965292      -0.00885125
H       -7.69766766      15.51997330      -5.97480431      -0.00271393      -0.00124802       0.00265034
H       -7.94367373      14.79630401      -4.37358287      -0.00043871       0.00296505       0.00277478
H       -7.27377236      13.25407129      -6.92033404      -0.00543662      -0.01211314       0.00621769
H       -8.90863151      13.40450018      -6.22031087       0.00562002      -0.00540809       0.00289670
H        0.47882445      10.22169261       2.59029990       0.00136029       0.00069009      -0.00040068
C       -0.99191976      12.45127065       2.60081226      -0.00074909      -0.00033196      -0.00002201
H        0.97901738      13.06606760       1.96506430       0.00043099      -0.00041046      -0.00001555
H        0.92998363      12.39006919       3.59112212       0.00028169       0.00002306      -0.00011180
C       -1.57958236      12.27855180       1.20501246       0.00016216       0.00090772      -0.00054604
H       -1.23654390      13.43852588       3.00205773      -0.00038037       0.00113612       0.00081896
H       -1.42156005      11.71492564       3.28617401      -0.00012087      -0.00041616       0.00103367
H       -1.58801205      10.11786945       1.17214270      -0.00055976      -0.00043105      -0.00042741
H       -1.49811734      10.84990194      -0.42280256       0.00007259      -0.00044981      -0.00053257
H       -1.24451622      13.09785796       0.55919043       0.00020922      -0.00042375       0.00006843
H       -2.67026907      12.33993241       1.24386929      -0.00144766       0.00056571       0.00011038
C        2.38027825      10.73462005       2.03901362       0.00055902       0.00059392      -0.00059865
C        2.91642013      10.46554224       3.43775771      -0.00023508      -0.00047575       0.00024742
N        4.36515357      10.27373984       3.44550263       0.00179213       0.00054897       0.00010774
C        4.90503464       9.02467595       3.40354887      -0.00440426      -0.00033269       0.00057168
C        6.23894745       8.82593979       3.23008470       0.00408268      -0.00098706      -0.00050408
C        7.08365664       9.93975395       3.08017405       0.00394928       0.00179255      -0.00053003
C        5.17580147      11.36157984       3.30418057      -0.00211027      -0.00034639       0.00023526
C        6.51857396      11.22670930       3.13238870       0.00141734      -0.00107223      -0.00017113
H        2.89037208      11.61065027       1.61516444      -0.00001503      -0.00069942       0.00028290
H        2.61115702       9.88031200       1.39398097       0.00032442      -0.00000725       0.00029856
H        2.45050244       9.56852103       3.85081977       0.00017538       0.00006738      -0.00005835
H        2.67627546      11.29800850       4.10061541       0.00015842      -0.00005254       0.00008466
H        4.21109382       8.20053221       3.52115564       0.00069776       0.00066556      -0.00020733
H        6.64220165       7.82510738       3.20548024      -0.00032279       0.00049180      -0.00006158
H        4.69141158      12.33197283       3.32707165      -0.00002837      -0.00001271      -0.00011813
H        7.15412027      12.09416317       3.02201959      -0.00034156      -0.00005655      -0.00001106
109
Properties=species:S:1:pos:R:3:forces:R:3 energy=-62727.785030888896 free_energy=-62727.787587042694 pbc="F F F"
C       -1.14708574      10.94486872       0.60849686      -0.00030621      -0.00081546       0.00100041
C        0.51675553      12.28393879       2.58264163       0.00034302       0.00077693      -0.00095593
N        0.91000153      10.95744445       2.01843278      -0.00080206      -0.00236978       0.00181400
C        0.36543148      10.80645903       0.63292064       0.00011260       0.00094222      -0.00089464
C        8.54049193       9.79799837       2.88176785      -0.01676259      -0.01626442       0.00208349
C       10.23415830       8.18153375       2.56033200      -0.00113200      -0.00043121      -0.00026321
C       10.55076703       7.47204513       1.41113995       0.00072173       0.00002608       0.00024656
C       11.20094794       8.53802753       3.49351593       0.00037480       0.00004816       0.00009167
C       12.52264686       8.14481542       3.29138182      -0.00025272       0.00011617       0.00016522
C       12.84464107       7.43547570       2.12998090       0.00056735      -0.00009367       0.00004491
C       11.87930438       7.09605479       1.18340226      -0.00057632       0.00001287      -0.00016792
C       12.24147879       6.33261558      -0.06309995       0.00008274      -0.00000201      -0.00005396
C       13.60515134       8.49563842       4.27990347       0.00008291      -0.00010246       0.00002562
O        9.31359374      10.71168244       2.79244578       0.01323517       0.01468273      -0.00164974
O        8.89405307       8.47987857       2.79950940       0.00188727       0.00118420      -0.00021285
H        0.67714054       9.83175067       0.24024717       0.00060297      -0.00004451      -0.00007595
H        0.82435183      11.57700178      -0.00405629       0.00041737       0.00040572      -0.00026789
H        9.77696569       7.22009899       0.69746563      -0.00025465      -0.00005257      -0.00016323
H       10.91442511       9.11261517       4.36366000      -0.00006803      -0.00001922       0.00009868
H       13.87305336       7.14087538       1.96373993      -0.00027603       0.00008047       0.00003392
H       13.30973181       6.11438858      -0.10332454      -0.00005390       0.00002982       0.00002782
H       11.96869418       6.90220329      -0.95642813      -0.00000742       0.00000719       0.00004222
H       11.69164506       5.38781994      -0.10911955      -0.00001692       0.00001553       0.00001904
H       13.20982768       9.06902288       5.11996137      -0.00002256       0.00000237       0.00001573
H       14.39021402       9.08560634       3.79739746      -0.00002156       0.00000427      -0.00001093
H       14.08093834       7.59099409       4.67056542      -0.00005693       0.00006164      -0.00003082
O       -9.68293712      15.36074280       0.75772360       0.00614138       0.00505304      -0.00111511
C      -10.68681751      14.44866136       1.14658787       0.00193268       0.00399089      -0.00340796
C      -10.05025822      13.19557588       1.69305837       0.00171883      -0.00151706      -0.00058409
O       -9.42640127      12.48057484       0.65030573       0.00399727       0.00763081       0.00741795
C      -10.20859266      16.65417352       0.54547401       0.00467777       0.00109756      -0.00206471
C       -8.86173742      11.27545146       1.11422417      -0.00166193       0.00177544      -0.01028559
C       -8.34206340      10.48361309      -0.06077211       0.00462268       0.01685438       0.02294035
O       -9.43029482      10.10850590      -0.87567787       0.01368132       0.00103441       0.00101456
C       -9.19170004       8.94147065      -1.62860966       0.00619345       0.00243916      -0.00266174
C       -9.13813050      17.54536755      -0.02858490      -0.00083357      -0.00419408      -0.00076145
O       -9.01779672      17.25476542      -1.40652922       0.00011411      -0.00545393       0.00231570
C       -8.05994633      18.04710095      -2.07002282      -0.00119666       0.00026369       0.00259815
C       -6.68193463      17.42453624      -2.06215976      -0.00308470       0.00240630       0.00187337
O       -6.70734445      16.25552014      -2.84552934      -0.00339376       0.00432891       0.00336650
C       -5.43223640      15.66797396      -2.96548429      -0.00549626      -0.00046557       0.00044832
C       -5.56463004      14.42017714      -3.80795504      -0.00100917      -0.00048074       0.00415261
O       -5.97078071      14.72329250      -5.12861878       0.00309527      -0.00368575       0.00187675
C       -7.37350416      14.66664664      -5.31335827      -0.00188366      -0.00346168       0.00455029
C       -7.78345042      13.36887416      -5.96659320       0.00048828      -0.00124115       0.00031376
O       -7.49066616      12.32069338      -5.07222138      -0.00124496       0.00033737      -0.00676694
C       -7.76405129      11.05550856      -5.63022991      -0.00004100       0.00135950       0.00098324
C       -7.38426682       9.99295325      -4.63118931      -0.00175446       0.00585279       0.00135958
O       -8.31772428      10.01049301      -3.57106752       0.00073818      -0.01450174       0.00168130
C       -8.03718545       9.03000833      -2.60282233       0.00466157      -0.00039931      -0.00129167
H       -6.26433043      13.71936506      -3.33900577      -0.00346363      -0.00139599      -0.00067785
H       -8.82920993      10.96134152      -5.88129197       0.00044107       0.00460318       0.00452892
H      -10.11378142       8.74235598      -2.18049696      -0.00603498      -0.00768324      -0.01412215
H       -9.61816535      10.67921500       1.64336379       0.01020774       0.00505027       0.00093791
H       -8.18696289      17.39009416       0.49762516      -0.00258813       0.00036443      -0.00076043
H      -11.05384115      16.62969583      -0.15676867       0.00300610      -0.00339225       0.00412018
H       -9.00478036       8.08834746      -0.95462898      -0.00054140       0.00363549       0.00883342
H       -7.17629137      10.91160558      -6.55203565       0.00029567       0.00261872       0.00278286
H       -7.81143474       9.59651716       0.31343807      -0.01008960       0.01181610      -0.00297836
H       -8.03509376      11.48349893       1.81269494      -0.01235899      -0.00068979      -0.01216554
H       -4.58627970      13.93319034      -3.87697982       0.00168727       0.00217663       0.00318442
H       -9.43159676      18.59861264       0.10571441       0.00089956      -0.00738373      -0.00185743
H      -10.56649534      17.06864672       1.50109316       0.00155860      -0.00483201      -0.00329264
H       -8.00496199      19.05220095      -1.62336805      -0.00160940      -0.00261339      -0.00085303
H       -7.10409307       9.26576094      -2.07414153      -0.00119367       0.00310148      -0.00192829
H       -4.73974795      16.36799236      -3.45074966      -0.00315763       0.00144538       0.00534279
H       -7.40151855       9.01011174      -5.12837648       0.00046766       0.00737450       0.00646526
H       -6.36601158      10.17215816      -4.25996045       0.00110900      -0.00397179      -0.00222698
H       -7.90958265       8.04466211      -3.07487621      -0.01175567       0.01412322      -0.00893601
H       -6.37781145      17.18709871      -1.03374909       0.00366219      -0.00311174      -0.00366796
H       -5.02865230      15.40664647      -1.97495708      -0.00141434       0.00153850      -0.00179581
H       -5.96261554      18.15049565      -2.47201064       0.00098133      -0.00771378      -0.00204725
H       -7.63384998      11.08896916      -0.63548227      -0.00417919      -0.00012582      -0.00989463
H       -8.39717845      18.15743327      -3.10547303       0.00472718       0.00099536       0.00017666
H      -11.33172686      14.20170191       0.29397682      -0.00285169      -0.00711852      -0.00108525
H      -11.31672073      14.89053085       1.93474449      -0.00310066       0.00005082       0.00005221
H      -10.83640926      12.57534256       2.15454234       0.00556268       0.00062259      -0.00340835
H       -9.32211580      13.46161370       2.47137171       0.00133872      -0.01034958      -0.00950626
H       -7.65059497      15.50567895      -5.95994663      -0.00291080      -0.00131068       0.00279563
H       -7.89463073      14.78395069      -4.35753319      -0.00048617       0.00318816       0.00293511
H       -7.22387127      13.23911357      -6.90246459      -0.00583133      -0.01300932       0.00667804
H       -8.85883334      13.38860319      -6.20242613       0.00598481      -0.00581719       0.00313498
H        0.47895187      10.22162283       2.59020479       0.00138321       0.00055831      -0.00028929
C       -0.99202626      12.45096349       2.60097583      -0.00075297      -0.00032347      -0.00004997
H        0.97879758      13.06612221       1.96526496       0.00049283      -0.00044317      -0.00005292
H        0.92988869      12.38994154       3.59125333       0.00030723       0.00002326      -0.00014683
C       -1.57966270      12.27826915       1.20517087       0.00013431       0.00079399      -0.00047709
H       -1.23680200      13.43815934       3.00226991      -0.00039982       0.00118856       0.00092563
H       -1.42156511      11.71451580       3.28628434      -0.00012778      -0.00051705       0.00113715
H       -1.58779646      10.11759407       1.17201229      -0.00061130      -0.00049623      -0.00039732
H       -1.49801878      10.84986987      -0.42283110       0.00007526      -0.00050306      -0.00054585
H       -1.24469113      13.09768406       0.55945052       0.00023786      -0.00036813       0.00004035
H       -2.67034566      12.33945114       1.24407270      -0.00154585       0.00057825       0.00017724
C        2.38035908      10.73481645       2.03899380       0.00061750       0.00055566      -0.00053104
C        2.91650077      10.46573236       3.43773407      -0.00009088      -0.00037240       0.00018388
N        4.36523385      10.27390914       3.44546752       0.00074583      -0.00051986       0.00028516
C        4.90507713       9.02481290       3.40351491      -0.00535586       0.00069270       0.00070206
C        6.23896108       8.82606946       3.23005877       0.00478292      -0.00402915      -0.00049672
C        7.08371811       9.93981156       3.08015474       0.00254279       0.00429198      -0.00040774
C        5.17587404      11.36171488       3.30415973       0.00196819      -0.00023431      -0.00028982
C        6.51869608      11.22682507       3.13236671      -0.00196350      -0.00279546       0.00034266
H        2.89036430      11.61092275       1.61519112      -0.00000302      -0.00076214       0.00033013
H        2.61132749       9.88056402       1.39391929       0.00036565      -0.00000908       0.00032656
H        2.45056583       9.56872085       3.85079512       0.00025358       0.00003446      -0.00004414
H        2.67637334      11.29821006       4.10058598       0.00014822      -0.00009570       0.00011683
H        4.21109747       8.20070762       3.52112001       0.00065848       0.00045803      -0.00019364
H        6.64219597       7.82519123       3.20545756      -0.00074971       0.00165816      -0.00004088
H        4.69154453      12.33211795       3.32705054      -0.00037877       0.00039043      -0.00009473
H        7.15423294      12.09424036       3.02201476       0.00062286       0.00083533      -0.00018935
109
Properties=species:S:1:pos:R:3:forces:R:3 energy=-62727.7845443114 free_energy=-62727.787587042694 pbc="F F F"
C       -1.14698683      10.94472155       0.60848603      -0.00032772      -0.00086680       0.00109928
C        0.51666130      12.28384979       2.58278113       0.00041100       0.00080840      -0.00105548
N        0.91006908      10.95746850       2.01842174      -0.00092342      -0.00267006       0.00209103
C        0.36554174      10.80652253       0.63289175       0.00017630       0.00112072      -0.00100092
C        8.54059491       9.79807381       2.88175124      -0.02593678      -0.02403592       0.00326261
C       10.23416149       8.18150723       2.56032307      -0.00085380       0.00050700       0.00151461
C       10.55076413       7.47201319       1.41116649      -0.00015498      -0.00079317      -0.00140199
C       11.20096092       8.53800296       3.49352792       0.00055451      -0.00083549      -0.00132009
C       12.52265779       8.14473953       3.29138257      -0.00084913       0.00068572       0.00097904
C       12.84462906       7.43538548       2.13000408       0.00051227      -0.00062153      -0.00089636
C       11.87927842       7.09597449       1.18341718       0.00015831       0.00017162       0.00033852
C       12.24144011       6.33251112      -0.06307300      -0.00009599       0.00001292       0.00005081
C       13.60516596       8.49554897       4.27990823       0.00027597      -0.00016448      -0.00008558
O        9.31363185      10.71165041       2.79244273       0.02102795       0.02302594      -0.00263980
O        8.89406926       8.47991153       2.79950884       0.00247407       0.00099903      -0.00046617
H        0.67739347       9.83189427       0.24013764       0.00064863      -0.00010133      -0.00009024
H        0.82435021      11.57718988      -0.00401764       0.00043119       0.00036373      -0.00023484
H        9.77694481       7.22007189       0.69747702       0.00026850       0.00013060       0.00033427
H       10.91446040       9.11259852       4.36364989      -0.00023843       0.00027492       0.00060725
H       13.87303459       7.14074951       1.96375880      -0.00035143       0.00013340       0.00010143
H       13.30968457       6.11425467      -0.10329220      -0.00000176       0.00003171       0.00003593
H       11.96866933       6.90209529      -0.95640665      -0.00000470       0.00000438       0.00000050
H       11.69157812       5.38772926      -0.10907881       0.00000937       0.00003865      -0.00000823
H       13.20985786       9.06895341       5.11995808      -0.00004502       0.00001445       0.00003834
H       14.39024747       9.08549033       3.79739447      -0.00008683      -0.00002503       0.00003614
H       14.08093029       7.59089515       4.67058001      -0.00008600       0.00009985      -0.00002728
O       -9.63217172      15.34524672       0.77940839       0.00652603       0.00536164      -0.00117915
C      -10.63702995      14.43434496       1.16858256       0.00207773       0.00422700      -0.00356820
C      -10.00215837      13.18050672       1.71541374       0.00183222      -0.00167705      -0.00069600
O       -9.37905193      12.46428998       0.67300913       0.00427383       0.00801620       0.00785056
C      -10.15642164      16.63935969       0.56758206       0.00494729       0.00103181      -0.00224804
C       -8.81828684      11.25725350       1.13687697      -0.00169045       0.00203156      -0.01095639
C       -8.29663086      10.46617106      -0.03783143       0.00497522       0.01795638       0.02457727
O       -9.38321484      10.09368221      -0.85612886       0.01459494       0.00106275       0.00099317
C       -9.14397344       8.92757519      -1.61030337       0.00657267       0.00264105      -0.00285295
C       -9.08549334      17.52952965      -0.00735780      -0.00100601      -0.00430804      -0.00078273
O       -8.96724996      17.23958721      -1.38565027       0.00014660      -0.00585066       0.00238466
C       -8.01098226      18.03276964      -2.05043733      -0.00139256       0.00033621       0.00276504
C       -6.63235276      17.41150961      -2.04484365      -0.00326578       0.00256851       0.00201815
O       -6.65745841      16.24314895      -2.82925099      -0.00361361       0.00467032       0.00356797
C       -5.38188561      15.65696204      -2.95116974      -0.00589335      -0.00050986       0.00044334
C       -5.51425724      14.40927492      -3.79379440      -0.00108939      -0.00038749       0.00448868
O       -5.92218508      14.71250734      -5.11389374       0.00331723      -0.00389462       0.00188986
C       -7.32494124      14.65361191      -5.29750034      -0.00206125      -0.00375989       0.00480489
C       -7.73359664      13.35445248      -5.94880540       0.00047493      -0.00130534       0.00023824
O       -7.43959831      12.30776045      -5.05299622      -0.00140740       0.00026753      -0.00722060
C       -7.71009833      11.04144150      -5.60989560      -0.00000654       0.00137061       0.00112192
C       -7.33058918       9.98053151      -4.60893152      -0.00190015       0.00624748       0.00145280
O       -8.26617830       9.99756366      -3.55063433       0.00085843      -0.01560908       0.00193279
C       -7.98746990       9.01672606      -2.58212897       0.00492516      -0.00064826      -0.00148299
H       -6.21280833      13.70779719      -3.32419746      -0.00368685      -0.00148800      -0.00073030
H       -8.77463444      10.94528402      -5.86288368       0.00044004       0.00493060       0.00484779
H      -10.06514614       8.72988554      -2.16416408      -0.00637754      -0.00814772      -0.01511109
H       -9.57768388      10.66182556       1.66268194       0.01087741       0.00536271       0.00102822
H       -8.13387662      17.37282915       0.51757960      -0.00272956       0.00037445      -0.00082404
H      -11.00224443      16.61594844      -0.13401972       0.00319395      -0.00361316       0.00439832
H       -8.95895055       8.07332817      -0.93721810      -0.00062241       0.00381141       0.00941998
H       -7.12038878      10.89736566      -6.53043458       0.00031990       0.00280126       0.00297550
H       -7.76829108       9.57773797       0.33658811      -0.01076094       0.01277525      -0.00319931
H       -7.99333157      11.46247086       1.83823327      -0.01310233      -0.00070580      -0.01301745
H       -4.53562259      13.92304479      -3.86416007       0.00177581       0.00233477       0.00335716
H       -9.37762559      18.58304477       0.12789566       0.00098612      -0.00789348      -0.00192507
H      -10.51310581      17.05419875       1.52350616       0.00166574      -0.00512818      -0.00347324
H       -7.95618476      19.03784703      -1.60369332      -0.00172380      -0.00283547      -0.00092858
H       -7.05553709       9.25238659      -2.05136621      -0.00128753       0.00328131      -0.00213859
H       -4.69080273      16.35778251      -3.43728297      -0.00335003       0.00164853       0.00567108
H       -7.34530372       8.99720137      -5.10527747       0.00052477       0.00801545       0.00697747
H       -6.31340685      10.16177687      -4.23580768       0.00112721      -0.00428538      -0.00238661
H       -7.85865103       8.03152549      -3.05422275      -0.01254102       0.01528931      -0.00945926
H       -6.32673971      17.17352539      -1.01699874       0.00386255      -0.00326158      -0.00396058
H       -4.97664412      15.39585571      -1.96127939      -0.00149731       0.00171720      -0.00196929
H       -5.91431099      18.13864057      -2.45487172       0.00100871      -0.00819708      -0.00224453
H       -7.58593827      11.07135796      -0.60968838      -0.00457243      -0.00014407      -0.01058515
H       -8.34988920      18.14296414      -3.08535881       0.00501335       0.00114786       0.00016256
H      -11.28230064      14.18804863       0.31607040      -0.00306000      -0.00758437      -0.00114909
H      -11.26633264      14.87713315       1.95669283      -0.00331229       0.00007578       0.00007270
H      -10.78930001      12.56154010       2.17691443       0.00587178       0.00065938      -0.00361390
H       -9.27384018      13.44582148       2.49381006       0.00143974      -0.01102876      -0.01015008
H       -7.60352878      15.49136849      -5.94510492      -0.00311436      -0.00133579       0.00291200
H       -7.84560282      14.77159963      -4.34149973      -0.00051834       0.00341346       0.00311114
H       -7.17396575      13.22414925      -6.88459950      -0.00622300      -0.01388046       0.00715095
H       -8.80902842      13.37269301      -6.18454285       0.00638354      -0.00621296       0.00339240
H        0.47908291      10.22154050       2.59011664       0.00156605       0.00065519      -0.00035541
C       -0.99213466      12.45064197       2.60115190      -0.00079811      -0.00032251      -0.00003634
H        0.97856767      13.06617084       1.96547605       0.00054579      -0.00049893      -0.00004099
H        0.92980033      12.38980511       3.59139229       0.00033858       0.00000628      -0.00010599
C       -1.57971561      12.27799042       1.20532813       0.00019639       0.00084620      -0.00052726
H       -1.23706598      13.43777804       3.00249620      -0.00040240       0.00120091       0.00101583
H       -1.42158194      11.71408962       3.28639853      -0.00013085      -0.00062018       0.00121956
H       -1.58759019      10.11731722       1.17189333      -0.00065737      -0.00052613      -0.00038003
H       -1.49792342      10.84983330      -0.42285125       0.00009869      -0.00055894      -0.00054153
H       -1.24475013      13.09749611       0.55972870       0.00022351      -0.00040563       0.00008014
H       -2.67039015      12.33904199       1.24421750      -0.00164784       0.00058646       0.00024249
C        2.38044277      10.73501024       2.03897677       0.00066631       0.00054580      -0.00060936
C        2.91658557      10.46592427       3.43770960      -0.00016482      -0.00032444       0.00026173
N        4.36530202      10.27406582       3.44543563       0.00147930       0.00011557       0.00024943
C        4.90509007       9.02496351       3.40348561      -0.00326309       0.00001156       0.00043604
C        6.23900117       8.82614733       3.23003223       0.00320303      -0.00078167      -0.00037424
C        7.08377703       9.93991612       3.08013598       0.00294483       0.00146773      -0.00038616
C        5.17600714      11.36185214       3.30413109      -0.00199141       0.00009531       0.00021205
C        6.51876804      11.22690786       3.13235317       0.00158000      -0.00101554      -0.00016923
H        2.89035414      11.61119475       1.61522063       0.00004158      -0.00079946       0.00034481
H        2.61150150       9.88081362       1.39385849       0.00042668      -0.00000785       0.00037813
H        2.45063507       9.56892170       3.85077014       0.00023696      -0.00001990      -0.00001490
H        2.67647081      11.29840970       4.10055878       0.00021400      -0.00013933       0.00010401
H        4.21109856       8.20087709       3.52108542       0.00044052       0.00034539      -0.00015676
H        6.64218632       7.82529202       3.20543428      -0.00017867       0.00036590      -0.00008880
H        4.69167118      12.33227498       3.32703024       0.00007866      -0.00018648      -0.00012843
H        7.15436693      12.09432528       3.02200583      -0.00024549      -0.00007943      -0.00004526
109
Properties=species:S:1:pos:R:3:forces:R:3 energy=-62727.7839863692 free_energy=-62727.787587042694 pbc="F F F"
C       -1.14690097      10.94458777       0.60846763      -0.00034434      -0.00091728       0.00120950
C        0.51654795      12.28376050       2.58291815       0.00051581       0.00099858      -0.00115125
N        0.91012481      10.95749356       2.01841114      -0.00094425      -0.00291028       0.00221580
C        0.36563998      10.80658881       0.63286152       0.00019919       0.00115217      -0.00105222
C        8.54060957       9.79807678       2.88174761      -0.01845186      -0.01744953       0.00228410
C       10.23416359       8.18149099       2.56031737       0.00016404       0.00098361       0.00256840
C       10.55077311       7.47197490       1.41118766      -0.00255769      -0.00089508      -0.00244083
C       11.20099858       8.53796656       3.49352902      -0.00161128      -0.00041387      -0.00138880
C       12.52264953       8.14467388       3.29139509       0.00108325      -0.00007376       0.00031072
C       12.84463951       7.43528830       2.13002243      -0.00221086      -0.00027841      -0.00124729
C       11.87923224       7.09589667       1.18342925       0.00320183       0.00009122       0.00124671
C       12.24140341       6.33240706      -0.06304179      -0.00065649      -0.00000820      -0.00014948
C       13.60518368       8.49545748       4.27991012      -0.00003290       0.00005102       0.00011081
O        9.31374721      10.71170078       2.79242968       0.01473656       0.01625640      -0.00183398
O        8.89408549       8.47993388       2.79950715       0.00201679       0.00081302      -0.00047179
H        0.67763148       9.83203811       0.24002831       0.00067508      -0.00012887      -0.00008473
H        0.82433989      11.57737553      -0.00398072       0.00048856       0.00037995      -0.00024021
H        9.77692206       7.22004478       0.69748748       0.00097194       0.00032073       0.00091419
H       10.91449119       9.11258668       4.36364605      -0.00004706       0.00012304       0.00036890
H       13.87300649       7.14062605       1.96378092       0.00049669      -0.00009403      -0.00001074
H       13.30963690       6.11412023      -0.10326101       0.00013629       0.00005578       0.00012456
H       11.96864446       6.90198682      -0.95638521       0.00004823      -0.00004630       0.00002577
H       11.69151113       5.38763897      -0.10903852       0.00008490       0.00008445      -0.00002579
H       13.20988805       9.06888333       5.11995525       0.00002676      -0.00000677       0.00001259
H       14.39027824       9.08537342       3.79739239      -0.00004812      -0.00000598      -0.00002726
H       14.08091934       7.59079830       4.67059385      -0.00004335      -0.00001630      -0.00002452
O       -9.58140316      15.32974495       0.80108898       0.00699523       0.00572428      -0.00124814
C      -10.58723380      14.42002945       1.19057494       0.00200552       0.00440395      -0.00382611
C       -9.95405846      13.16544238       1.73776532       0.00219108      -0.00196397      -0.00078343
O       -9.33170630      12.44800359       0.69570890       0.00447202       0.00847374       0.00829184
C      -10.10424609      16.62453769       0.58968664       0.00510562       0.00119824      -0.00238678
C       -8.77486367      11.23905918       1.15952281      -0.00168568       0.00221467      -0.01156781
C       -8.25121797      10.44871201      -0.01487542       0.00514711       0.01902653       0.02617790
O       -9.33613643      10.07886298      -0.83657890       0.01556218       0.00111251       0.00105942
C       -9.09624527       8.91369267      -1.59200189       0.00699349       0.00266864      -0.00296127
C       -9.03285962      17.51369018       0.01386300      -0.00090230      -0.00495702      -0.00081950
O       -8.91669459      17.22439149      -1.36477289       0.00011519      -0.00618172       0.00255582
C       -7.96201119      18.01841308      -2.03085046      -0.00154014       0.00050356       0.00285599
C       -6.58276216      17.39846716      -2.02751375      -0.00350347       0.00280768       0.00210911
O       -6.60756257      16.23074769      -2.81293344      -0.00378662       0.00492097       0.00374061
C       -5.33152795      15.64592068      -2.93681551      -0.00616443      -0.00057542       0.00052127
C       -5.46388655      14.39836875      -3.77963445      -0.00118864      -0.00023964       0.00469182
O       -5.87359997      14.70175318      -5.09915908       0.00348293      -0.00413102       0.00195419
C       -7.27638506      14.64058399      -5.28164659      -0.00218779      -0.00395392       0.00508253
C       -7.68373444      13.34003147      -5.93101962       0.00051850      -0.00145675       0.00024080
O       -7.38851649      12.29483262      -5.03377610      -0.00155587       0.00025160      -0.00767946
C       -7.65614199      11.02738500      -5.58955662      -0.00006016       0.00146356       0.00125975
C       -7.27692128       9.96812304      -4.58666883      -0.00207362       0.00661248       0.00156006
O       -8.21464879       9.98463629      -3.53020640       0.00119509      -0.01683935       0.00204690
C       -7.93776092       9.00345493      -2.56144039       0.00526679      -0.00074293      -0.00144513
H       -6.16129044      13.69622333      -3.30940589      -0.00389762      -0.00164597      -0.00075708
H       -8.72004946      10.92924348      -5.84446899       0.00045986       0.00524518       0.00519266
H      -10.01650652       8.71742115      -2.14782574      -0.00674545      -0.00858205      -0.01610360
H       -9.53722690      10.64446259       1.68198686       0.01157109       0.00569939       0.00109256
H       -8.08079428      17.35556041       0.53752870      -0.00297845       0.00043587      -0.00091904
H      -10.95064508      16.60219380      -0.11126943       0.00342268      -0.00385510       0.00468981
H       -8.91310934       8.05832192      -0.91981968      -0.00071272       0.00406421       0.00994780
H       -7.06448968      10.88313633      -6.50882492       0.00040434       0.00296334       0.00310138
H       -7.72519944       9.55893298       0.35975761      -0.01141914       0.01369364      -0.00341215
H       -7.95161402      11.44144082       1.86376135      -0.01385655      -0.00072171      -0.01386849
H       -4.48497166      13.91289475      -3.85136260       0.00182542       0.00250299       0.00355385
H       -9.32365262      18.56746455       0.15006582       0.00093570      -0.00813909      -0.00198913
H      -10.45971138      17.03974251       1.54591701       0.00181418      -0.00548085      -0.00372685
H       -7.90740566      19.02347273      -1.58402762      -0.00181788      -0.00302789      -0.00096322
H       -7.00698985       9.23903341      -2.02859625      -0.00154398       0.00342802      -0.00247379
H       -4.64185392      16.34755217      -3.42376536      -0.00356915       0.00180914       0.00603542
H       -7.28908797       8.98430621      -5.08216891       0.00055086       0.00870728       0.00753303
H       -6.26082077      10.15141450      -4.21164698       0.00108525      -0.00459251      -0.00252943
H       -7.80771817       8.01839812      -3.03356307      -0.01332744       0.01640678      -0.01002924
H       -6.27565902      17.15996080      -1.00023419       0.00410436      -0.00343930      -0.00415817
H       -4.92461739      15.38501001      -1.94756895      -0.00161104       0.00189507      -0.00217385
H       -5.86600790      18.12676984      -2.43773069       0.00103638      -0.00871560      -0.00244932
H       -7.53803288      11.05370254      -0.58385971      -0.00489555      -0.00010922      -0.01129410
H       -8.30258582      18.12847177      -3.06524330       0.00532075       0.00122117       0.00016002
H      -11.23286803      14.17439277       0.33816125      -0.00323002      -0.00802163      -0.00116646
H      -11.21593923      14.86373361       1.97863626      -0.00351050       0.00013473       0.00010733
H      -10.74218448      12.54774435       2.19928762       0.00611226       0.00068153      -0.00380017
H       -9.22555807      13.43002877       2.51624178       0.00149631      -0.01169742      -0.01080293
H       -7.55647597      15.47705430      -5.93027470      -0.00328780      -0.00141807       0.00306872
H       -7.79659853      14.75925774      -4.32547796      -0.00054035       0.00363835       0.00323992
H       -7.12405508      13.20918382      -6.86673637      -0.00659488      -0.01471496       0.00759211
H       -8.75921260      13.35677739      -6.16665457       0.00671691      -0.00659120       0.00361687
H        0.47920857      10.22145898       2.59002666       0.00167263       0.00066816      -0.00035977
C       -0.99226486      12.45032845       2.60130984      -0.00084589      -0.00040097      -0.00000911
H        0.97832319      13.06622300       1.96568700       0.00056818      -0.00064580       0.00004180
H        0.92968890      12.38966988       3.59153164       0.00033366      -0.00002345      -0.00009394
C       -1.57975911      12.27774736       1.20544815       0.00021059       0.00095867      -0.00058075
H       -1.23734996      13.43740045       3.00271666      -0.00041364       0.00124132       0.00109642
H       -1.42163494      11.71366114       3.28647664      -0.00013580      -0.00067567       0.00125185
H       -1.58740936      10.11707135       1.17178265      -0.00069658      -0.00052570      -0.00038408
H       -1.49783795      10.84979586      -0.42287784       0.00011622      -0.00061121      -0.00056351
H       -1.24473284      13.09732381       0.55998168       0.00022074      -0.00041022       0.00008334
H       -2.67042373      12.33873542       1.24426234      -0.00172911       0.00061142       0.00027799
C        2.38051783      10.73520808       2.03895838       0.00073296       0.00052277      -0.00061167
C        2.91666561      10.46612004       3.43768444      -0.00014474      -0.00052048       0.00025418
N        4.36537575      10.27422902       3.44539917       0.00113893      -0.00003555       0.00031747
C        4.90513314       9.02510925       3.40345045      -0.00470319       0.00016713       0.00064439
C        6.23901301       8.82626700       3.23000732       0.00440085      -0.00266086      -0.00047636
C        7.08383466       9.93998286       3.08011735       0.00251126       0.00303504      -0.00036139
C        5.17609152      11.36199218       3.30410776       0.00041436      -0.00020570      -0.00007908
C        6.51888260      11.22701516       3.13233277      -0.00057560      -0.00205564       0.00014879
H        2.89033606      11.61147067       1.61524835       0.00007342      -0.00082497       0.00036960
H        2.61166785       9.88106786       1.39379670       0.00046322       0.00000290       0.00042500
H        2.45069789       9.56912193       3.85074487       0.00031721       0.00003734      -0.00003376
H        2.67656784      11.29861074       4.10052941       0.00021407      -0.00010365       0.00017472
H        4.21109932       8.20104862       3.52105042       0.00064391       0.00047018      -0.00018788
H        6.64218075       7.82537890       3.20541149      -0.00052607       0.00115274      -0.00006850
H        4.69180413      12.33242104       3.32700967      -0.00019579       0.00018957      -0.00011488
H        7.15448627      12.09440268       3.02200014       0.00031794       0.00046328      -0.00014933
109
Properties=species:S:1:pos:R:3:forces:R:3 energy=-62727.78338787887 free_energy=-62727.787587042694 pbc="F F F"
C       -1.14684375      10.94449627       0.60842110      -0.00036416      -0.00092327       0.00125948
C        0.51639840      12.28369299       2.58302903       0.00050531       0.00093568      -0.00116069
N        0.91015714      10.95753647       2.01838866      -0.00106370      -0.00315281       0.00241434
C        0.36571173      10.80667679       0.63281915       0.00024338       0.00108232      -0.00112175
C        8.54065045       9.79809927       2.88173800      -0.01666947      -0.01490298       0.00204752
C       10.23415822       8.18146376       2.56028681       0.00161586       0.00319397       0.00660475
C       10.55077963       7.47195123       1.41122880      -0.00477722      -0.00247474      -0.00592892
C       11.20102284       8.53795114       3.49355354      -0.00262752      -0.00204393      -0.00442583
C       12.52265714       8.14459359       3.29138813       0.00085044       0.00100026       0.00207475
C       12.84463618       7.43520136       2.13005945      -0.00346071      -0.00140408      -0.00371963
C       11.87919099       7.09581301       1.18343546       0.00566655       0.00057372       0.00293767
C       12.24136668       6.33230050      -0.06301239      -0.00124274       0.00010550      -0.00020155
C       13.60519826       8.49536767       4.27991594       0.00010157      -0.00008756      -0.00006686
O        9.31382219      10.71172738       2.79242362       0.01364476       0.01479067      -0.00169972
O        8.89410311       8.47997378       2.79950110       0.00163785       0.00004739      -0.00074521
H        0.67783007       9.83219451       0.23990973       0.00067222      -0.00006783      -0.00004384
H        0.82431740      11.57757249      -0.00395512       0.00055616       0.00040551      -0.00027241
H        9.77689516       7.22001582       0.69749659       0.00207755       0.00072154       0.00197819
H       10.91452641       9.11257072       4.36363416      -0.00022256       0.00068118       0.00121911
H       13.87298301       7.14050020       1.96380046       0.00070530      -0.00008503       0.00009540
H       13.30958629       6.11398704      -0.10322798       0.00037205       0.00003631       0.00018047
H       11.96861856       6.90187978      -0.95636234       0.00008734      -0.00012108       0.00001261
H       11.69144330       5.38754838      -0.10899749       0.00013027       0.00007501      -0.00008418
H       13.20991907       9.06881325       5.11995259      -0.00001482       0.00000410       0.00001942
H       14.39030972       9.08525539       3.79738969      -0.00007442       0.00000757      -0.00000535
H       14.08091159       7.59069946       4.67060799      -0.00008252       0.00001265      -0.00001356
O       -9.53063988      15.31424551       0.82276108       0.00726384       0.00595053      -0.00126852
C      -10.53744648      14.40571247       1.21255849       0.00224024       0.00467391      -0.00393865
C       -9.90595901      13.15037973       1.76010816       0.00204556      -0.00226550      -0.00088031
O       -9.28437565      12.43172060       0.71840211       0.00478253       0.00877124       0.00859997
C      -10.05208408      16.60971212       0.61178255       0.00567217       0.00133527      -0.00251709
C       -8.73147548      11.22087120       1.18215568      -0.00161549       0.00248349      -0.01211338
C       -8.20583662      10.43123606       0.00809100       0.00526871       0.02011057       0.02775463
O       -9.28906736      10.06405342      -0.81703284       0.01644611       0.00109541       0.00110488
C       -9.04852795       8.89982080      -1.57370464       0.00756081       0.00288589      -0.00314177
C       -8.98023011      17.49783774       0.03507099      -0.00109124      -0.00516891      -0.00084263
O       -8.86613252      17.20917381      -1.34390031       0.00013244      -0.00657298       0.00269368
C       -7.91301854      18.00401421      -2.01126332      -0.00156381       0.00057603       0.00304401
C       -6.53314526      17.38539108      -2.01014175      -0.00372550       0.00283930       0.00229281
O       -6.55762384      16.21825599      -2.79649740      -0.00393681       0.00523455       0.00406069
C       -5.28112172      15.63479995      -2.92236411      -0.00655365      -0.00056612       0.00053898
C       -5.41351431      14.38745025      -3.76547002      -0.00132343      -0.00035292       0.00488499
O       -5.82503167      14.69106574      -5.08439710       0.00373384      -0.00433492       0.00208403
C       -7.22783439      14.62757110      -5.26578570      -0.00237787      -0.00416338       0.00538453
C       -7.63385746      13.32561954      -5.91322850       0.00058669      -0.00162064       0.00025195
O       -7.33742216      12.28191000      -5.01455968      -0.00167740       0.00030713      -0.00811762
C       -7.60219165      11.01334350      -5.56921576      -0.00004911       0.00155827       0.00130302
C       -7.22327617       9.95573005      -4.56440703      -0.00211993       0.00688699       0.00163966
O       -8.16313703       9.97170924      -3.50978900       0.00121725      -0.01786474       0.00222732
C       -7.88807016       8.99019892      -2.54075555       0.00566564      -0.00094467      -0.00145801
H       -6.10978684      13.68463081      -3.29464004      -0.00403249      -0.00178287      -0.00080210
H       -8.66546447      10.91322901      -5.82604618       0.00040576       0.00556688       0.00552011
H       -9.96787136       8.70496793      -2.13148423      -0.00717124      -0.00901106      -0.01711738
H       -9.49679963      10.62713389       1.70127746       0.01220692       0.00597842       0.00115425
H       -8.02772507      17.33828898       0.55747354      -0.00316860       0.00044670      -0.00097767
H      -10.89905493      16.58843114      -0.08852105       0.00349892      -0.00406110       0.00484732
H       -8.86726789       8.04333282      -0.90243577      -0.00081499       0.00420532       0.01056466
H       -7.00860303      10.86892084      -6.48721511       0.00044747       0.00313705       0.00332600
H       -7.68217305       9.54010319       0.38294534      -0.01205789       0.01460483      -0.00363539
H       -7.90995333      11.42041576       1.88927382      -0.01458531      -0.00076389      -0.01474252
H       -4.43433848      13.90270127      -3.83860268       0.00186523       0.00270238       0.00373360
H       -9.26968860      18.55188022       0.17220667       0.00098485      -0.00868492      -0.00207403
H      -10.40632019      17.02528180       1.56831843       0.00191681      -0.00577806      -0.00392255
H       -7.85861218      19.00906038      -1.56437767      -0.00190537      -0.00320223      -0.00101733
H       -6.95846690       9.22570721      -2.00583968      -0.00173892       0.00357097      -0.00271957
H       -4.59287883      16.33727058      -3.41013313      -0.00372671       0.00194820       0.00643641
H       -7.23288082       8.97143320      -5.05905537       0.00053760       0.00932935       0.00802855
H       -6.20827046      10.14107081      -4.18748429       0.00117612      -0.00485209      -0.00264424
H       -7.75679318       8.00528558      -3.01289711      -0.01411594       0.01747109      -0.01059663
H       -6.22455017      17.14643610      -0.98341202       0.00433945      -0.00358987      -0.00443315
H       -4.87249739      15.37401382      -1.93378983      -0.00168979       0.00199293      -0.00225026
H       -5.81769379      18.11484483      -2.42059440       0.00112837      -0.00922091      -0.00266652
H       -7.49014118      11.03600342      -0.55800019      -0.00517990      -0.00006900      -0.01197840
H       -8.25524257      18.11392084      -3.04512979       0.00562254       0.00127902       0.00009103
H      -11.18344017      14.16073851       0.36024660      -0.00348800      -0.00850861      -0.00130036
H      -11.16554966      14.85033457       2.00057189      -0.00372495       0.00017132       0.00015562
H      -10.69507510      12.53395491       2.22165758       0.00652346       0.00081215      -0.00403861
H       -9.17728039      13.41423733       2.53865939       0.00167945      -0.01230949      -0.01131310
H       -7.50944355      15.46273940      -5.91544424      -0.00343861      -0.00149823       0.00320517
H       -7.74762082      14.74692728      -4.30946012      -0.00057773       0.00386934       0.00339951
H       -7.07413259      13.19422687      -6.84886980      -0.00695806      -0.01551181       0.00807074
H       -8.70938120      13.34086802      -6.14875598       0.00707869      -0.00695817       0.00382596
H        0.47931004      10.22139385       2.58992603       0.00181441       0.00078999      -0.00043119
C       -0.99243580      12.45005315       2.60140842      -0.00091202      -0.00046337      -0.00005622
H        0.97806046      13.06628706       1.96588376       0.00067265      -0.00062210       0.00001286
H        0.92951612      12.38955174       3.59165538       0.00033103      -0.00004147      -0.00007430
C       -1.57982991      12.27757068       1.20549361       0.00027538       0.00110185      -0.00067436
H       -1.23766716      13.43705018       3.00290107      -0.00045488       0.00137189       0.00117969
H       -1.42174777      11.71325740       3.28647191      -0.00013768      -0.00071126       0.00127418
H       -1.58726838      10.11689194       1.17167084      -0.00075638      -0.00054200      -0.00039000
H       -1.49777097      10.84976309      -0.42293184       0.00013198      -0.00064496      -0.00060638
H       -1.24473644      13.09721112       0.56015081       0.00021429      -0.00043196       0.00008139
H       -2.67048475      12.33853261       1.24418781      -0.00184986       0.00068701       0.00026549
C        2.38057342      10.73541661       2.03893589       0.00076943       0.00059369      -0.00069555
C        2.91673593      10.46631934       3.43765377      -0.00023564      -0.00048197       0.00027148
N        4.36543665      10.27438901       3.44535161       0.00131488       0.00058518       0.00033461
C        4.90512754       9.02526244       3.40341788      -0.00085561      -0.00057407       0.00013167
C        6.23905714       8.82634090       3.22997793       0.00130129       0.00121720      -0.00016522
C        7.08389615       9.94009164       3.08009667       0.00168121      -0.00077266      -0.00017044
C        5.17621640      11.36212965       3.30407634      -0.00279826      -0.00003844       0.00031706
C        6.51895381      11.22709212       3.13231878       0.00246179       0.00041592      -0.00030728
H        2.89030340      11.61175528       1.61527194       0.00006038      -0.00091692       0.00041361
H        2.61181211       9.88133225       1.39373077       0.00050258       0.00001021       0.00046569
H        2.45075549       9.56932839       3.85071497       0.00030324       0.00004261      -0.00001999
H        2.67666197      11.29881693       4.10049801       0.00025454      -0.00012732       0.00017020
H        4.21110025       8.20122063       3.52101362       0.00013879       0.00013816      -0.00011394
H        6.64216430       7.82548098       3.20538966       0.00018752      -0.00037833      -0.00012406
H        4.69193148      12.33257764       3.32698960       0.00021130      -0.00024745      -0.00014971
H        7.15462213      12.09448224       3.02199391      -0.00051219      -0.00050748      -0.00000958
109
Properties=species:S:1:pos:R:3:forces:R:3 energy=-62727.78277641315 free_energy=-62727.787587042694 pbc="F F F"
C       -1.14682605      10.94446934       0.60832620      -0.00038405      -0.00086112       0.00130666
C        0.51619800      12.28365967       2.58309330       0.00049070       0.00103707      -0.00125728
N        0.91015196      10.95761009       2.01834418      -0.00111778      -0.00331970       0.00250998
C        0.36574704      10.80679911       0.63275380       0.00019903       0.00133253      -0.00118145
C        8.54075861       9.79819268       2.88172237      -0.02752619      -0.02575845       0.00344826
C       10.23418897       8.18147341       2.56034361      -0.00140574      -0.00030500       0.00016384
C       10.55071956       7.47189525       1.41119564       0.00132648      -0.00032452      -0.00012739
C       11.20100928       8.53790545       3.49352291       0.00105396      -0.00038778      -0.00042965
C       12.52268064       8.14452385       3.29140364      -0.00119972       0.00071174       0.00090846
C       12.84458451       7.43510086       2.13004902       0.00144726      -0.00053635      -0.00044182
C       11.87922734       7.09573771       1.18347881      -0.00147465       0.00019811      -0.00014809
C       12.24131231       6.33219760      -0.06298566       0.00037601      -0.00000103       0.00007938
C       13.60521182       8.49527922       4.27991950       0.00024343      -0.00019538      -0.00014932
O        9.31385793      10.71168775       2.79242037       0.02238259       0.02447291      -0.00279816
O        8.89411277       8.47998816       2.79949849       0.00268135       0.00130727      -0.00035409
H        0.67796850       9.83238190       0.23977417       0.00073314      -0.00018531      -0.00006959
H        0.82428360      11.57779367      -0.00395051       0.00058384       0.00038297      -0.00029412
H        9.77689790       7.21999661       0.69752818      -0.00028722      -0.00004291      -0.00016722
H       10.91455862       9.11256072       4.36363486      -0.00017546       0.00009400       0.00032692
H       13.87297342       7.14037311       1.96382058      -0.00055045       0.00016913       0.00010395
H       13.30954492       6.11385271      -0.10319463      -0.00014963       0.00003626       0.00000603
H       11.96859511       6.90176981      -0.95634091      -0.00005467       0.00005895      -0.00003444
H       11.69137914       5.38745998      -0.10895835      -0.00008025      -0.00003968       0.00001834
H       13.20995017       9.06874362       5.11994885      -0.00007066       0.00002876       0.00005348
H       14.39034155       9.08514005       3.79738682      -0.00005864      -0.00001663       0.00003495
H       14.08090169       7.59060019       4.67062248      -0.00006235       0.00008240      -0.00001746
O       -9.47989416      15.29874675       0.84442133       0.00764767       0.00617208      -0.00128707
C      -10.48767213      14.39139885       1.23453116       0.00233161       0.00495556      -0.00414085
C       -9.85787944      13.13532274       1.78243789       0.00230597      -0.00244822      -0.00095797
O       -9.23706508      12.41543776       0.74108344       0.00494387       0.00924289       0.00889945
C       -9.99993077      16.59488776       0.63386450       0.00573240       0.00129789      -0.00269766
C       -8.68813288      11.20269261       1.20477282      -0.00131032       0.00271201      -0.01258311
C       -8.16049599      10.41375018       0.03106210       0.00547933       0.02111390       0.02930646
O       -9.24201591      10.04925649      -0.79749341       0.01731075       0.00107021       0.00111334
C       -9.00082505       8.88596582      -1.55541687       0.00803070       0.00302241      -0.00335385
C       -8.92761877      17.48197785       0.05626170      -0.00097209      -0.00538063      -0.00094175
O       -8.81556366      17.19392693      -1.32303492       0.00017080      -0.00698946       0.00284457
C       -7.86398754      17.98955735      -1.99167387      -0.00164074       0.00053131       0.00318595
C       -6.48348631      17.37225796      -1.99270120      -0.00383750       0.00305882       0.00242507
O       -6.50761659      16.20562702      -2.77986534      -0.00414904       0.00540533       0.00435334
C       -5.23063982      15.62356265      -2.90777277      -0.00684869      -0.00061917       0.00060552
C       -5.36313280      14.37649732      -3.75129531      -0.00139526      -0.00036350       0.00517267
O       -5.77647826      14.68046563      -5.06958970       0.00382669      -0.00451796       0.00222609
C       -7.17929427      14.61457554      -5.24990135      -0.00243810      -0.00433889       0.00563546
C       -7.58396036      13.31122127      -5.89542246       0.00054246      -0.00176497       0.00023484
O       -7.28631835      12.26899606      -4.99534348      -0.00177798       0.00025845      -0.00850591
C       -7.54825676      10.99932230      -5.54887499      -0.00008733       0.00164505       0.00137066
C       -7.16965860       9.94335006      -4.54214829      -0.00226431       0.00744855       0.00172172
O       -8.11165501       9.95879918      -3.48938079       0.00136127      -0.01905902       0.00245442
C       -7.83840073       8.97695917      -2.52007934       0.00588697      -0.00092398      -0.00143115
H       -6.05830616      13.67300900      -3.27991363      -0.00411767      -0.00206883      -0.00078959
H       -8.61089301      10.89724608      -5.80761697       0.00044966       0.00592092       0.00589667
H       -9.91925063       8.69252928      -2.11514809      -0.00751027      -0.00939860      -0.01808005
H       -9.45640931      10.60984107       1.72054518       0.01279143       0.00621467       0.00125059
H       -7.97468006      17.32101868       0.57740912      -0.00341397       0.00049257      -0.00102426
H      -10.84748420      16.57466508      -0.06578234       0.00378715      -0.00423906       0.00514578
H       -8.82143812       8.02836097      -0.88506775      -0.00091425       0.00437750       0.01115024
H       -6.95274204      10.85472157      -6.46560413       0.00050955       0.00332208       0.00352107
H       -7.63921971       9.52125232       0.40614226      -0.01270328       0.01554387      -0.00386564
H       -7.86835008      11.39939705       1.91476476      -0.01540014      -0.00082493      -0.01566032
H       -4.38372245      13.89243799      -3.82589809       0.00187402       0.00287052       0.00393405
H       -9.21574081      18.53628661       0.19431172       0.00103458      -0.00916654      -0.00217668
H      -10.35294114      17.01082097       1.59070527       0.00206356      -0.00606552      -0.00414677
H       -7.80979710      18.99459858      -1.54475298      -0.00191244      -0.00338132      -0.00110095
H       -6.90997585       9.21240376      -1.98309413      -0.00183086       0.00373051      -0.00293883
H       -4.54385915      16.32691723      -3.39634037      -0.00389834       0.00200535       0.00691483
H       -7.17670098       8.95858183      -5.03593637       0.00051337       0.00984842       0.00848348
H       -6.15575797      10.13074757      -4.16332816       0.00127811      -0.00514369      -0.00274011
H       -7.70588639       7.99219269      -2.99223261      -0.01488854       0.01841012      -0.01123488
H       -6.17340360      17.13297855      -0.96650036       0.00467085      -0.00380400      -0.00454803
H       -4.82022385      15.36279484      -1.91991188      -0.00176614       0.00200226      -0.00231031
H       -5.76935540      18.10283933      -2.40346573       0.00120092      -0.00985060      -0.00282365
H       -7.44226554      11.01826447      -0.53211496      -0.00554080      -0.00005783      -0.01260448
H       -8.20783888      18.09928641      -3.02502256       0.00602823       0.00129848       0.00006729
H      -11.13402652      14.14708636       0.38231964      -0.00370859      -0.00895670      -0.00137995
H      -11.11517438      14.83693839       2.02249503      -0.00391869       0.00019450       0.00019206
H      -10.64797455      12.52017730       2.24401758       0.00674749       0.00081116      -0.00418542
H       -9.12901380      13.39844922       2.56106269       0.00174076      -0.01295300      -0.01191675
H       -7.46243192      15.44841790      -5.90060738      -0.00358897      -0.00155321       0.00336315
H       -7.69867812      14.73460676      -4.29343270      -0.00061606       0.00413275       0.00360364
H       -7.02419440      13.17928796      -6.83098831      -0.00726706      -0.01626443       0.00853974
H       -8.65952964      13.32497572      -6.13084445       0.00757253      -0.00733209       0.00405404
H        0.47937377      10.22136494       2.58980323       0.00185961       0.00080732      -0.00042774
C       -0.99266305      12.44984288       2.60141279      -0.00095859      -0.00041747      -0.00013341
H        0.97778431      13.06637784       1.96604753       0.00071669      -0.00065511       0.00004061
H        0.92925225      12.38946551       3.59175046       0.00031254      -0.00004759      -0.00008386
C       -1.57996342      12.27748366       1.20543721       0.00023162       0.00104763      -0.00074416
H       -1.23802508      13.43675442       3.00302298      -0.00050830       0.00151243       0.00122275
H       -1.42193130      11.71290425       3.28634782      -0.00019071      -0.00071990       0.00131435
H       -1.58717452      10.11680535       1.17154761      -0.00083908      -0.00055196      -0.00044081
H       -1.49772701      10.84974124      -0.42303327       0.00012720      -0.00066701      -0.00070394
H       -1.24487766      13.09719315       0.56018826       0.00028757      -0.00033914      -0.00002924
H       -2.67061377      12.33840871       1.24400139      -0.00195752       0.00081783       0.00018415
C        2.38059729      10.73564336       2.03890425       0.00078449       0.00062066      -0.00067300
C        2.91678477      10.46652794       3.43761395      -0.00024604      -0.00052763       0.00026548
N        4.36548636      10.27455643       3.44529009       0.00129399       0.00060278       0.00031494
C        4.90516372       9.02541537       3.40337337      -0.00354832      -0.00038588       0.00048325
C        6.23905339       8.82646991       3.22995248       0.00356650      -0.00120333      -0.00041303
C        7.08393801       9.94015388       3.08007892       0.00328547       0.00186059      -0.00043567
C        5.17628703      11.36227386       3.30404595      -0.00048484      -0.00056180       0.00003426
C        6.51906233      11.22720305       3.13229687       0.00007069      -0.00120223       0.00003379
H        2.89025083      11.61205084       1.61529019       0.00004403      -0.00092442       0.00041162
H        2.61192097       9.88161232       1.39365934       0.00049915       0.00001683       0.00045236
H        2.45079582       9.56954406       3.85067956       0.00029443       0.00003251      -0.00003001
H        2.67674481      11.29903003       4.10046311       0.00025199      -0.00012845       0.00016101
H        4.21109180       8.20139090       3.52097647       0.00052674       0.00044966      -0.00019476
H        6.64214908       7.82557163       3.20537072      -0.00027450       0.00058459      -0.00009999
H        4.69206002      12.33272885       3.32697000      -0.00018216       0.00022332      -0.00013974
H        7.15473227      12.09455953       3.02199175       0.00000156       0.00017363      -0.00009980
109
Properties=species:S:1:pos:R:3:forces:R:3 energy=-62727.78221360518 free_energy=-62727.787587042694 pbc="F F F"
C       -1.14684788      10.94451663       0.60817757      -0.00042948      -0.00091876       0.00124847
C        0.51594716      12.28366867       2.58310248       0.00049439       0.00121181      -0.00138474
N        0.91010872      10.95771924       2.01827433      -0.00121363      -0.00339624       0.00255907
C        0.36574544      10.80696848       0.63266156       0.00013400       0.00139968      -0.00126989
C        8.54080243       9.79822402       2.88171364      -0.02739537      -0.02552316       0.00345582
C       10.23419135       8.18145645       2.56036010      -0.00117445      -0.00086628      -0.00089453
C       10.55072005       7.47185027       1.41120333      -0.00000763       0.00031998       0.00064112
C       11.20103505       8.53786057       3.49351290      -0.00025635       0.00070942       0.00096733
C       12.52266972       8.14446233       3.29142189       0.00074923      -0.00051785      -0.00053453
C       12.84458814       7.43499935       2.13005565      -0.00032759       0.00035521       0.00053591
C       11.87919375       7.09566197       1.18349917       0.00022036      -0.00020224      -0.00032702
C       12.24127881       6.33209264      -0.06295836      -0.00025537       0.00007052       0.00005640
C       13.60523114       8.49518877       4.27992084      -0.00015795      -0.00001791       0.00010966
O        9.31393070      10.71169672       2.79241161       0.02231591       0.02446156      -0.00278277
O        8.89412423       8.48001363       2.79949989       0.00272329       0.00111561      -0.00030788
H        0.67804385       9.83260217       0.23961627       0.00076881      -0.00016510      -0.00005266
H        0.82424061      11.57804275      -0.00397065       0.00063279       0.00043451      -0.00036965
H        9.77688289       7.21997041       0.69754262      -0.00018650      -0.00006508      -0.00017535
H       10.91459323       9.11254588       4.36363563       0.00000659      -0.00027131      -0.00022164
H       13.87295100       7.14025042       1.96383953       0.00003546      -0.00001326      -0.00001793
H       13.30949706       6.11371994      -0.10316369       0.00010092       0.00000354       0.00003421
H       11.96857158       6.90166256      -0.95632203       0.00000466      -0.00000095       0.00003983
H       11.69131268       5.38736916      -0.10891776       0.00002359       0.00004745       0.00000337
H       13.20997964       9.06867543       5.11994550       0.00004281      -0.00001579       0.00001578
H       14.39037464       9.08502424       3.79738530      -0.00002283       0.00000757      -0.00004535
H       14.08089465       7.59050272       4.67063760      -0.00007391       0.00004130      -0.00005327
O       -9.42916457      15.28324790       0.86607035       0.00796499       0.00659880      -0.00133169
C      -10.43791348      14.37709126       1.25649077       0.00247782       0.00502315      -0.00433564
C       -9.80981559      13.12027034       1.80475496       0.00240857      -0.00253868      -0.00109334
O       -9.18978213      12.39916075       0.76375212       0.00523794       0.00951231       0.00915533
C       -9.94779775      16.58006411       0.65593105       0.00617340       0.00122711      -0.00279495
C       -8.64483094      11.18452168       1.22737350      -0.00132000       0.00303257      -0.01302519
C       -8.11519710      10.39625278       0.05403735       0.00564434       0.02221268       0.03076335
O       -9.19498155      10.03447604      -0.77796883       0.01812252       0.00103369       0.00115766
C       -8.95314073       8.87212758      -1.53714081       0.00852451       0.00317451      -0.00350842
C       -8.87502054      17.46610854       0.07743122      -0.00114763      -0.00558555      -0.00101388
O       -8.76498779      17.17864752      -1.30217780       0.00035518      -0.00734752       0.00292006
C       -7.81491985      17.97503662      -1.97208215      -0.00158899       0.00024954       0.00330322
C       -6.43378013      17.35906864      -1.97518531      -0.00402981       0.00305122       0.00262916
O       -6.45753812      16.19285004      -2.76302564      -0.00432275       0.00561854       0.00477239
C       -5.18007539      15.61220691      -2.89303754      -0.00725079      -0.00082898       0.00080088
C       -5.31274149      14.36551079      -3.73710640      -0.00159569      -0.00049636       0.00553909
O       -5.72794417      14.66995567      -5.05472976       0.00404733      -0.00467355       0.00236567
C       -7.13075787      14.60159803      -5.23399574      -0.00265515      -0.00452770       0.00601138
C       -7.53404637      13.29683404      -5.87760333       0.00054884      -0.00174394       0.00029463
O       -7.23520818      12.25608917      -4.97612830      -0.00184631       0.00024627      -0.00887011
C       -7.49434214      10.98531965      -5.52853507      -0.00003809       0.00173595       0.00145514
C       -7.11607188       9.93098930      -4.51989345      -0.00244665       0.00777477       0.00182204
O       -8.06019494       9.94589624      -3.46897904       0.00127851      -0.01992296       0.00257890
C       -7.78875714       8.96373944      -2.49941154       0.00623853      -0.00112125      -0.00144499
H       -6.00684528      13.66134488      -3.26521624      -0.00413918      -0.00227724      -0.00085558
H       -8.55633614      10.88129607      -5.78917950       0.00044077       0.00628906       0.00626628
H       -9.87064344       8.68010678      -2.09881666      -0.00786037      -0.00976891      -0.01904836
H       -9.41606076      10.59258155       1.73979178       0.01345586       0.00647626       0.00130243
H       -7.92166525      17.30375013       0.59733434      -0.00347820       0.00049081      -0.00096970
H      -10.79592935      16.56089690      -0.04305338       0.00391195      -0.00442465       0.00531640
H       -8.77562080       8.01341113      -0.86771420      -0.00102481       0.00455556       0.01170422
H       -6.89690913      10.84053992      -6.44399508       0.00054368       0.00351210       0.00374693
H       -7.59634342       9.50238521       0.42934420      -0.01326612       0.01633826      -0.00404823
H       -7.82681019      11.37838425       1.94023417      -0.01612565      -0.00087434      -0.01652939
H       -4.33312654      13.88209822      -3.81325046       0.00195209       0.00300708       0.00413333
H       -9.16181010      18.52068550       0.21637941       0.00110337      -0.00965243      -0.00232790
H      -10.29957450      16.99636242       1.61307591       0.00219619      -0.00636627      -0.00437022
H       -7.76095665      18.98008264      -1.52515592      -0.00191472      -0.00345356      -0.00115344
H       -6.86151473       9.19912120      -1.96036317      -0.00189957       0.00387778      -0.00310555
H       -4.49479486      16.31649200      -3.38238031      -0.00397882       0.00207039       0.00742284
H       -7.12055159       8.94575222      -5.01281283       0.00049773       0.01040274       0.00891532
H       -6.10328784      10.12044472      -4.13917899       0.00151020      -0.00539225      -0.00282036
H       -7.65500290       7.97912021      -2.97157449      -0.01564992       0.01932675      -0.01182162
H       -6.12221752      17.11959091      -0.94948602       0.00506463      -0.00403724      -0.00467424
H       -4.76778391      15.35133900      -1.90593272      -0.00184505       0.00194070      -0.00237481
H       -5.72099077      18.09074149      -2.38634098       0.00136875      -0.01049079      -0.00299558
H       -7.39441318      11.00048806      -0.50620070      -0.00585504      -0.00002279      -0.01323851
H       -8.16036792      18.08456313      -3.00492294       0.00645900       0.00128075       0.00002079
H      -11.08462672      14.13343822       0.40437957      -0.00393944      -0.00940075      -0.00146200
H      -11.06481415      14.82354684       2.04440288      -0.00415013       0.00025939       0.00029127
H      -10.60088792      12.50641306       2.26637069       0.00693455       0.00077278      -0.00430891
H       -9.08076282      13.38266498       2.58344790       0.00188484      -0.01355596      -0.01243652
H       -7.41544338      15.43409393      -5.88576131      -0.00370639      -0.00162208       0.00353838
H       -7.64976273      14.72229918      -4.27739237      -0.00061213       0.00437675       0.00379011
H       -6.97423920      13.16437046      -6.81309393      -0.00752848      -0.01702130       0.00899652
H       -8.60965917      13.30910268      -6.11292156       0.00810803      -0.00770804       0.00428553
H        0.47939278      10.22137784       2.58965562       0.00187193       0.00082996      -0.00042933
C       -0.99294358      12.44970691       2.60131203      -0.00107936      -0.00025557      -0.00016788
H        0.97750165      13.06649906       1.96617327       0.00072193      -0.00068810       0.00006728
H        0.92889161      12.38941775       3.59181082       0.00028708      -0.00004394      -0.00012755
C       -1.58017678      12.27747837       1.20527809       0.00018410       0.00132561      -0.00090541
H       -1.23842018      13.43652548       3.00307432      -0.00056187       0.00161305       0.00117238
H       -1.42218014      11.71261294       3.28610031      -0.00026471      -0.00069120       0.00137837
H       -1.58712325      10.11681497       1.17140558      -0.00091701      -0.00056701      -0.00054568
H       -1.49770468      10.84973297      -0.42318867       0.00012595      -0.00066622      -0.00081405
H       -1.24521809      13.09728346       0.56007895       0.00033634      -0.00041492      -0.00005821
H       -2.67082779      12.33832507       1.24373399      -0.00208727       0.00097974       0.00003458
C        2.38058852      10.73588817       2.03886415       0.00076638       0.00068206      -0.00074676
C        2.91681074      10.46674914       3.43756487      -0.00024176      -0.00066162       0.00025636
N        4.36551881      10.27473113       3.44521311       0.00121874       0.00052173       0.00029191
C        4.90516751       9.02557172       3.40332632      -0.00298196      -0.00029039       0.00038912
C        6.23906910       8.82658740       3.22992378       0.00261402      -0.00129414      -0.00029278
C        7.08398388       9.94023655       3.08006174       0.00348735       0.00201601      -0.00050370
C        5.17637018      11.36241716       3.30400777      -0.00043872      -0.00045839       0.00001745
C        6.51914718      11.22730351       3.13227769      -0.00013047      -0.00118572       0.00004444
H        2.89017961      11.61235848       1.61530150      -0.00001261      -0.00094658       0.00040310
H        2.61199190       9.88190833       1.39357961       0.00047630       0.00005980       0.00046655
H        2.45082008       9.56976738       3.85063740       0.00027206       0.00010126      -0.00007530
H        2.67681587      11.29924997       4.10042415       0.00022636      -0.00004534       0.00016492
H        4.21108261       8.20156153       3.52093728       0.00048311       0.00044557      -0.00022216
H        6.64212615       7.82567527       3.20535405      -0.00021719       0.00049724      -0.00010373
H        4.69217982      12.33289069       3.32695128      -0.00013455       0.00012074      -0.00017169
H        7.15484416      12.09464097       3.02198923       0.00000529       0.00019854      -0.00009263
109
Properties=species:S:1:pos:R:3:forces:R:3 energy=-62727.78172540575 free_energy=-62727.787587042694 pbc="F F F"
C       -1.14688952      10.94462426       0.60799295      -0.00049370      -0.00094510       0.00122761
C        0.51568276      12.28371145       2.58307693       0.00047812       0.00137420      -0.00149818
N        0.91004751      10.95785607       2.01818558      -0.00135827      -0.00354904       0.00268141
C        0.36572322      10.80717338       0.63255069       0.00013613       0.00137133      -0.00138230
C        8.54085010       9.79826130       2.88170645      -0.02689750      -0.02536724       0.00336558
C       10.23420925       8.18144874       2.56037231      -0.00247332      -0.00135186      -0.00209849
C       10.55067570       7.47181324       1.41120646       0.00399940       0.00033763       0.00192717
C       11.20102532       8.53783824       3.49351536       0.00302032      -0.00008478       0.00076417
C       12.52270334       8.14438033       3.29141777      -0.00258744       0.00084758       0.00071734
C       12.84454213       7.43491207       2.13007132       0.00368279      -0.00035027       0.00067601
C       11.87921021       7.09558213       1.18352612      -0.00457834       0.00014613      -0.00131565
C       12.24122759       6.33199026      -0.06293003       0.00088155      -0.00007097       0.00023302
C       13.60524043       8.49510030       4.27992821       0.00041664      -0.00018117      -0.00028642
O        9.31401404      10.71171246       2.79240426       0.02177807       0.02394208      -0.00272013
O        8.89413904       8.48003268       2.79949749       0.00239407       0.00161873      -0.00013590
H        0.67807643       9.83284542       0.23944524       0.00078873      -0.00004959      -0.00000906
H        0.82420219      11.57831094      -0.00400838       0.00067049       0.00051377      -0.00048212
H        9.77687324       7.21994764       0.69756383      -0.00126451      -0.00033093      -0.00100425
H       10.91462533       9.11253238       4.36362433      -0.00025403       0.00000684       0.00015798
H       13.87293875       7.14012219       1.96386068      -0.00117779       0.00031301       0.00013506
H       13.30945278       6.11358519      -0.10313028      -0.00029230       0.00002304      -0.00007221
H       11.96854697       6.90155299      -0.95629897      -0.00010363       0.00012507      -0.00004736
H       11.69124717       5.38728013      -0.10887739      -0.00012014      -0.00002388       0.00005241
H       13.21001149       9.06860499       5.11994213      -0.00012419       0.00004402       0.00008081
H       14.39040611       9.08490805       3.79738163      -0.00010387      -0.00006203       0.00009376
H       14.08088309       7.59040424       4.67065006      -0.00004758       0.00008278       0.00000593
O       -9.37844387      15.26774923       0.88771379       0.00838199       0.00689936      -0.00138575
C      -10.38816126      14.36278596       1.27844342       0.00254843       0.00515513      -0.00446451
C       -9.76176239      13.10522514       1.82706651       0.00259073      -0.00279647      -0.00127263
O       -9.14252326      12.38288089       0.78641081       0.00539996       0.00993705       0.00942400
C       -9.89566767      16.56523319       0.67798813       0.00642567       0.00132582      -0.00292576
C       -8.60157667      11.16635499       1.24995507      -0.00136292       0.00323826      -0.01349117
C       -8.06996642      10.37873802       0.07700290       0.00570560       0.02316585       0.03226003
O       -9.14800272      10.01967012      -0.75844002       0.01888202       0.00104578       0.00125804
C       -8.90547993       8.85828408      -1.51887401       0.00915257       0.00322910      -0.00379794
C       -8.82242995      17.45023054       0.09858658      -0.00120378      -0.00580752      -0.00108236
O       -8.71440105      17.16334076      -1.28132666       0.00061220      -0.00767050       0.00301716
C       -7.76581677      17.96046751      -1.95248700      -0.00167273      -0.00009431       0.00350617
C       -6.38404114      17.34583159      -1.95761285      -0.00398213       0.00317332       0.00287926
O       -6.40740913      16.17996997      -2.74603769      -0.00450331       0.00566590       0.00516343
C       -5.12945456      15.60076989      -2.87820497      -0.00753558      -0.00101089       0.00096491
C       -5.26234133      14.35450002      -3.72290751      -0.00154227      -0.00052050       0.00587417
O       -5.67942164      14.65950411      -5.03983368       0.00425178      -0.00484140       0.00254006
C       -7.08222283      14.58863111      -5.21807317      -0.00281647      -0.00473208       0.00639106
C       -7.48411436      13.28245777      -5.85977499       0.00061810      -0.00179243       0.00037390
O       -7.18408875      12.24318796      -4.95691352      -0.00185491       0.00024745      -0.00919018
C       -7.44043601      10.97133289      -5.50819177      -0.00004798       0.00185581       0.00153317
C       -7.06250862       9.91864237      -4.49763403      -0.00254017       0.00830559       0.00188481
O       -8.00875172       9.93300894      -3.44857635       0.00113314      -0.02081594       0.00278245
C       -7.73913240       8.95053386      -2.47874579       0.00628838      -0.00115523      -0.00132460
H       -5.95538456      13.64965450      -3.25053552      -0.00434287      -0.00261920      -0.00090097
H       -8.50178397      10.86537267      -5.77073108       0.00046594       0.00665241       0.00663799
H       -9.82204866       8.66766905      -2.08250297      -0.00819588      -0.01013194      -0.01997901
H       -9.37575225      10.57535475       1.75902631       0.01416405       0.00674631       0.00131981
H       -7.86866303      17.28648054       0.61725590      -0.00358884       0.00051670      -0.00093564
H      -10.74438002      16.54712457      -0.02033107       0.00410077      -0.00461395       0.00552417
H       -8.72980838       7.99845104      -0.85038503      -0.00118272       0.00477854       0.01221481
H       -6.84109105      10.82636966      -6.42238238       0.00056035       0.00370151       0.00400841
H       -7.55353759       9.48350814       0.45253491      -0.01380395       0.01713050      -0.00423643
H       -7.78532403      11.35736806       1.96566320      -0.01681111      -0.00092172      -0.01735360
H       -4.28254290      13.87170326      -3.80064299       0.00202583       0.00318389       0.00433253
H       -9.10788632      18.50507559       0.23841941       0.00117602      -0.01019892      -0.00249080
H      -10.24621114      16.98190105       1.63543570       0.00235278      -0.00666634      -0.00463490
H       -7.71209368      18.96552981      -1.50557522      -0.00187912      -0.00353632      -0.00121998
H       -6.81308785       9.18585521      -1.93762893      -0.00181424       0.00407653      -0.00319700
H       -4.44569267      16.30602618      -3.36830127      -0.00418798       0.00194900       0.00805679
H       -7.06442449       8.93294441      -4.98967507       0.00046561       0.01081315       0.00930022
H       -6.05084780      10.11016024      -4.11503204       0.00173932      -0.00567140      -0.00287861
H       -7.60413208       7.96607210      -2.95091444      -0.01636993       0.02001816      -0.01252940
H       -6.07099940      17.10624644      -0.93239749       0.00546932      -0.00430759      -0.00479556
H       -4.71523515      15.33971711      -1.89188656      -0.00193865       0.00185209      -0.00243927
H       -5.67259994      18.07857279      -2.36921558       0.00150503      -0.01120939      -0.00311259
H       -7.34664999      10.98267494      -0.48030888      -0.00610625       0.00007376      -0.01390872
H       -8.11284446      18.06976992      -2.98482351       0.00694297       0.00124379      -0.00007378
H      -11.03523149      14.11978972       0.42643246      -0.00418920      -0.00982988      -0.00155561
H      -11.01445956      14.81015918       2.06630322      -0.00437443       0.00029786       0.00035771
H      -10.55380832      12.49266064       2.28872813       0.00711614       0.00076530      -0.00444655
H       -9.03251369      13.36687978       2.60581941       0.00203316      -0.01411940      -0.01292581
H       -7.36846485      15.41976158      -5.87090659      -0.00382921      -0.00165761       0.00369802
H       -7.60086355      14.70999690      -4.26134550      -0.00066460       0.00464492       0.00405360
H       -6.92426568      13.14946498      -6.79518945      -0.00776853      -0.01772879       0.00946495
H       -8.55976849      13.29323873      -6.09498980       0.00863326      -0.00804649       0.00449711
H        0.47938735      10.22142248       2.58949248       0.00190313       0.00093707      -0.00049056
C       -0.99323669      12.44963844       2.60114511      -0.00120969      -0.00033525      -0.00025080
H        0.97724044      13.06664140       1.96627809       0.00073521      -0.00066139       0.00006406
H        0.92848484      12.38939355       3.59185138       0.00027572      -0.00002346      -0.00020017
C       -1.58042353      12.27754630       1.20505605       0.00011928       0.00152016      -0.00104624
H       -1.23881263      13.43634950       3.00308340      -0.00066287       0.00192203       0.00118137
H       -1.42245274      11.71237328       3.28577041      -0.00030588      -0.00053596       0.00140509
H       -1.58709784      10.11690325       1.17125276      -0.00098401      -0.00056070      -0.00069146
H       -1.49769045      10.84974666      -0.42337849       0.00010621      -0.00063997      -0.00097078
H       -1.24568093      13.09745748       0.55987358       0.00045419      -0.00043582      -0.00014263
H       -2.67107434      12.33828933       1.24343914      -0.00226629       0.00119678      -0.00014922
C        2.38056417      10.73614439       2.03881682       0.00070826       0.00078166      -0.00082509
C        2.91682887      10.46697050       3.43750912      -0.00030610      -0.00045848       0.00025482
N        4.36554207      10.27490493       3.44512392       0.00148275       0.00044828       0.00026202
C        4.90517298       9.02573008       3.40327506      -0.00377029      -0.00021386       0.00043913
C        6.23905896       8.82669716       3.22989505       0.00365198      -0.00096075      -0.00044937
C        7.08403370       9.94031943       3.08003906       0.00296056       0.00178733      -0.00042015
C        5.17645732      11.36255575       3.30396751      -0.00172094      -0.00025928       0.00011909
C        6.51921488      11.22740006       3.13225887       0.00125158      -0.00112534      -0.00014473
H        2.89010345      11.61267015       1.61530538      -0.00007864      -0.00097363       0.00040530
H        2.61204169       9.88221333       1.39349479       0.00043314       0.00007324       0.00043277
H        2.45083583       9.56999579       3.85059190       0.00020914       0.00008675      -0.00009699
H        2.67688805      11.29947655       4.10038124       0.00021662      -0.00009456       0.00007137
H        4.21106902       8.20173687       3.52089584       0.00044413       0.00047437      -0.00025077
H        6.64209402       7.82577481       3.20533926      -0.00031506       0.00048668      -0.00009482
H        4.69230193      12.33304699       3.32693188      -0.00008329       0.00003384      -0.00019848
H        7.15495140      12.09472330       3.02199160      -0.00025044      -0.00004138      -0.00004848
109
Properties=species:S:1:pos:R:3:forces:R:3 energy=-62727.7813393876 free_energy=-62727.787587042694 pbc="F F F"
C       -1.14692485      10.94475399       0.60780383      -0.00058685      -0.00090661       0.00126325
C        0.51543910      12.28376298       2.58305124       0.00044577       0.00145981      -0.00157287
N        0.90999095      10.95799801       2.01809417      -0.00147146      -0.00364300       0.00276341
C        0.36570569      10.80738382       0.63243672       0.00010439       0.00145603      -0.00147683
C        8.54072967       9.79814672       2.88171792       0.00419856       0.00361221      -0.00063162
C       10.23418395       8.18140658       2.56031024       0.00173526       0.00334728       0.00591243
C       10.55072268       7.47179857       1.41127620      -0.00337746      -0.00229907      -0.00516404
C       11.20107663       8.53782725       3.49355649      -0.00124964      -0.00240361      -0.00440482
C       12.52269078       8.14430381       3.29141137      -0.00048101       0.00153142       0.00248027
C       12.84457129       7.43482666       2.13012070      -0.00171658      -0.00158468      -0.00343975
C       11.87912190       7.09549943       1.18351792       0.00367782       0.00059389       0.00229351
C       12.24119926       6.33188357      -0.06289705      -0.00090824       0.00018661      -0.00008404
C       13.60525713       8.49500930       4.27993230       0.00029105      -0.00018203      -0.00030784
O        9.31421122      10.71187648       2.79238295      -0.00361697      -0.00363736       0.00048493
O        8.89416270       8.48007861       2.79949402      -0.00049596      -0.00060070      -0.00042356
H        0.67810133       9.83309074       0.23927375       0.00084598       0.00001639       0.00001562
H        0.82417533      11.57858116      -0.00405018       0.00070966       0.00055180      -0.00057961
H        9.77683185       7.21991435       0.69756029       0.00162619       0.00062719       0.00163462
H       10.91465884       9.11251499       4.36360997      -0.00035026       0.00086318       0.00131348
H       13.87290595       7.13999849       1.96388111       0.00013274       0.00006738       0.00016366
H       13.30939900       6.11345185      -0.10309853       0.00031244       0.00002632       0.00014577
H       11.96852042       6.90144675      -0.95627662       0.00004725      -0.00008513       0.00001424
H       11.69117883       5.38718961      -0.10883633       0.00004412       0.00000851      -0.00005887
H       13.21004202       9.06853439       5.11993917      -0.00011915       0.00006216       0.00008341
H       14.39043622       9.08478986       3.79737937      -0.00012412      -0.00003010       0.00005168
H       14.08087438       7.59030649       4.67066415      -0.00009600       0.00004472      -0.00000350
O       -9.32771230      15.25224414       0.90935411       0.00871405       0.00707078      -0.00136704
C      -10.33840126      14.34847852       1.30039920       0.00265118       0.00525938      -0.00472423
C       -9.71370269      13.09017638       1.84938021       0.00272092      -0.00289062      -0.00135514
O       -9.09527555      12.36659863       0.80906744       0.00563251       0.01022761       0.00964954
C       -9.84352759      16.55039062       0.70004453       0.00672538       0.00158476      -0.00315056
C       -8.55835861      11.14818327       1.27252024      -0.00148976       0.00357288      -0.01392325
C       -8.02479963      10.36119835       0.09996150       0.00579820       0.02409583       0.03372719
O       -9.10107509      10.00482722      -0.73889761       0.01957823       0.00093918       0.00130066
C       -8.85783010       8.84442540      -1.50061537       0.00945815       0.00330585      -0.00405136
C       -8.76983068      17.43434388       0.11973737      -0.00118893      -0.00623941      -0.00104272
O       -8.66379982      17.14802253      -1.26047433       0.00073177      -0.00817721       0.00317085
C       -7.71670460      17.94587436      -1.93288488      -0.00155868       0.00019549       0.00368928
C       -6.33429128      17.33258429      -1.94002543      -0.00413214       0.00293213       0.00317639
O       -6.35727733      16.16707229      -2.72903345      -0.00461677       0.00590408       0.00564802
C       -5.07883385      15.58933243      -2.86336731      -0.00789154      -0.00134307       0.00115451
C       -5.21192915      14.34349442      -3.70871032      -0.00171518      -0.00065255       0.00609496
O       -5.63089672      14.64905411      -5.02493660       0.00442709      -0.00504611       0.00280691
C       -7.03368352      14.57565545      -5.20214911      -0.00292057      -0.00485086       0.00685037
C       -7.43417335      13.26807871      -5.84194590       0.00091165      -0.00189963       0.00042784
O       -7.13296135      12.23028712      -4.93770216      -0.00186352       0.00024461      -0.00948605
C       -7.38652683      10.95735012      -5.48784267      -0.00010746       0.00207508       0.00166188
C       -7.00894987       9.90631014      -4.47536214      -0.00270672       0.00863065       0.00193168
O       -7.95730849       9.92013107      -3.42816465       0.00081516      -0.02152701       0.00299012
C       -7.68951790       8.93734125      -2.45807046       0.00660480      -0.00120356      -0.00128756
H       -5.90391755      13.63796501      -3.23585806      -0.00446991      -0.00287555      -0.00104352
H       -8.44722552      10.84945566      -5.75227105       0.00053681       0.00700305       0.00701267
H       -9.77345486       8.65520542      -2.06620659      -0.00836612      -0.01047699      -0.02080761
H       -9.33547131      10.55815631       1.77825382       0.01485604       0.00697452       0.00133086
H       -7.81565544      17.26920466       0.63717790      -0.00377179       0.00055907      -0.00094740
H      -10.69281970      16.53334489       0.00239229       0.00427653      -0.00481903       0.00572469
H       -8.68399005       7.98347183      -0.83307818      -0.00135978       0.00502462       0.01266953
H       -6.78527417      10.81220547      -6.40076034       0.00057017       0.00386292       0.00426857
H       -7.51078838       9.46461792       0.47571680      -0.01432630       0.01789097      -0.00443177
H       -7.74387633      11.33633765       1.99105410      -0.01748954      -0.00097001      -0.01819386
H       -4.23195013      13.86131946      -3.78805107       0.00218292       0.00330908       0.00455945
H       -9.05395490      18.48945191       0.26044597       0.00120592      -0.01060228      -0.00263319
H      -10.19283463      16.96742769       1.65779271       0.00250509      -0.00696330      -0.00486676
H       -7.66322474      18.95096666      -1.48598808      -0.00186402      -0.00390984      -0.00143713
H       -6.76468033       9.17260722      -1.91488098      -0.00177868       0.00424109      -0.00327680
H       -4.39659027      16.29556337      -3.35419381      -0.00430319       0.00196698       0.00861413
H       -7.00830319       8.92015151      -4.96651284       0.00044846       0.01124960       0.00967428
H       -5.99842374      10.09988997      -4.09087791       0.00206232      -0.00590047      -0.00291447
H       -7.55325595       7.95304459      -2.93024736      -0.01707253       0.02062836      -0.01323470
H       -6.01977364      17.09289204      -0.91529340       0.00585884      -0.00454680      -0.00501030
H       -4.66269733      15.32807526      -1.87783557      -0.00203304       0.00177046      -0.00247647
H       -5.62419869      18.06638390      -2.35207590       0.00170693      -0.01183100      -0.00326961
H       -7.29898070      10.96481753      -0.45444466      -0.00635707       0.00017592      -0.01459474
H       -8.06530048      18.05495588      -2.96472137       0.00743715       0.00116966      -0.00008118
H      -10.98582649      14.10613558       0.44848614      -0.00439660      -0.01022235      -0.00157404
H      -10.96409499      14.79677145       2.08820355      -0.00457979       0.00034538       0.00043843
H      -10.50672316      12.47891649       2.31109549       0.00731093       0.00073170      -0.00456548
H       -8.98425120      13.35109145       2.62818903       0.00213637      -0.01472099      -0.01346392
H       -7.32148246      15.40541487      -5.85604989      -0.00396844      -0.00166532       0.00385150
H       -7.55195834      14.69768430      -4.24529432      -0.00070643       0.00490496       0.00428361
H       -6.87427934      13.13455821      -6.77728289      -0.00802071      -0.01843075       0.00995168
H       -8.50986168      13.27737179      -6.07706045       0.00900169      -0.00837836       0.00468859
H        0.47937987      10.22147741       2.58932629       0.00191686       0.00098945      -0.00051294
C       -0.99350542      12.44958942       2.60097371      -0.00130107      -0.00016840      -0.00034489
H        0.97701163      13.06678758       1.96638673       0.00076293      -0.00060121       0.00004224
H        0.92809205      12.38937096       3.59189598       0.00027925      -0.00000613      -0.00029655
C       -1.58064721      12.27764304       1.20483140       0.00011834       0.00157136      -0.00116206
H       -1.23917475      13.43619602       3.00309656      -0.00072256       0.00213462       0.00117184
H       -1.42270782      11.71215564       3.28542809      -0.00037414      -0.00044052       0.00150181
H       -1.58707452      10.11702181       1.17110089      -0.00103982      -0.00054372      -0.00085113
H       -1.49767125      10.84977943      -0.42357165       0.00008759      -0.00062745      -0.00115995
H       -1.24612057      13.09765379       0.55966096       0.00061439      -0.00037416      -0.00025990
H       -2.67129107      12.33829916       1.24316191      -0.00245786       0.00144602      -0.00033411
C        2.38054304      10.73639820       2.03876765       0.00069101       0.00088726      -0.00083594
C        2.91684793      10.46719237       3.43745410      -0.00027767      -0.00043890       0.00010591
N        4.36557726      10.27508101       3.44503388      -0.00010532       0.00016885       0.00041364
C        4.90516596       9.02588662       3.40322470      -0.00190657      -0.00016820       0.00017916
C        6.23906867       8.82682126       3.22986409       0.00181055      -0.00209550      -0.00017974
C        7.08409370       9.94039723       3.08001617      -0.00011766       0.00166667      -0.00005887
C        5.17650664      11.36269709       3.30393159       0.00265259      -0.00058198      -0.00045117
C        6.51932202      11.22749619       3.13223565      -0.00242895      -0.00100929       0.00034840
H        2.89003286      11.61297948       1.61530790      -0.00014382      -0.00104716       0.00041487
H        2.61209092       9.88251449       1.39340841       0.00040942       0.00009881       0.00041572
H        2.45085249       9.57022342       3.85054511       0.00016849       0.00010480      -0.00012777
H        2.67696105      11.29970090       4.10033607       0.00016460      -0.00003485       0.00006989
H        4.21105640       8.20191051       3.52085404       0.00018951       0.00025165      -0.00024707
H        6.64206618       7.82586707       3.20532292      -0.00047902       0.00101652      -0.00006961
H        4.69242630      12.33320154       3.32691166      -0.00040111       0.00048005      -0.00020649
H        7.15506060      12.09479194       3.02199393       0.00050298       0.00053521      -0.00017526
109
Properties=species:S:1:pos:R:3:forces:R:3 energy=-62727.7809890518 free_energy=-62727.787587042694 pbc="F F F"
C       -1.14693216      10.94486165       0.60764345      -0.00064043      -0.00095134       0.00130430
C        0.51524082      12.28379212       2.58306217       0.00044765       0.00160454      -0.00181486
N        0.90996146      10.95812152       2.01801541      -0.00172854      -0.00387105       0.00305839
C        0.36571328      10.80756846       0.63233898       0.00011958       0.00173897      -0.00166430
C        8.54101989       9.79840499       2.88167847      -0.04228533      -0.03947154       0.00535147
C       10.23422084       8.18142977       2.56039628      -0.00285978      -0.00275576      -0.00398288
C       10.55066557       7.47172884       1.41122176       0.00258288       0.00140951       0.00339156
C       11.20107100       8.53775934       3.49349886       0.00123082       0.00170517       0.00303576
C       12.52269271       8.14425176       3.29144840       0.00002563      -0.00086275      -0.00128800
C       12.84453376       7.43471263       2.13009035       0.00167617       0.00091907       0.00222370
C       11.87915451       7.09542925       1.18356839      -0.00292265      -0.00041781      -0.00177521
C       12.24114681       6.33178176      -0.06287210       0.00063242      -0.00002553       0.00020081
C       13.60527687       8.49491694       4.27993134      -0.00021535       0.00019780       0.00010769
O        9.31408945      10.71166798       2.79239873       0.03418255       0.03759048      -0.00425900
O        8.89414943       8.48008604       2.79949518       0.00426457       0.00186311      -0.00025688
H        0.67815773       9.83331768       0.23911583       0.00091736      -0.00001961       0.00002450
H        0.82416521      11.57883335      -0.00408143       0.00071065       0.00049401      -0.00059037
H        9.77683976       7.21989716       0.69759628      -0.00123975      -0.00042212      -0.00115863
H       10.91469023       9.11250971       4.36362173       0.00005577      -0.00064182      -0.00070848
H       13.87289172       7.13987461       1.96390138      -0.00042742       0.00006437      -0.00003695
H       13.30935925       6.11331822      -0.10306540      -0.00025772       0.00003245      -0.00003514
H       11.96849779       6.90133722      -0.95625695      -0.00008165       0.00010645      -0.00001042
H       11.69111436       5.38710037      -0.10879660      -0.00009160      -0.00000800       0.00005560
H       13.21007058       9.06846690       5.11993649       0.00007027      -0.00006489      -0.00002298
H       14.39046929       9.08467507       3.79737755      -0.00004843      -0.00003472      -0.00002209
H       14.08086508       7.59020954       4.67067894      -0.00001031      -0.00006710      -0.00001071
O       -9.27695325      15.23672673       0.93100071       0.00896101       0.00740403      -0.00140807
C      -10.28861528      14.33416207       1.32236162       0.00278005       0.00551887      -0.00491652
C       -9.66562097      13.07512707       1.87170172       0.00269865      -0.00325672      -0.00142745
O       -9.04801720      12.35030819       0.83173022       0.00578137       0.01059243       0.00987312
C       -9.79136308      16.53554056       0.72210461       0.00701814       0.00153016      -0.00323067
C       -8.51516403      11.13000202       1.29508327      -0.00149474       0.00387412      -0.01439347
C       -7.97967272      10.34362627       0.12293166       0.00597209       0.02509393       0.03506464
O       -9.05417065       9.98995084      -0.71933766       0.02022085       0.00077735       0.00134144
C       -8.81016844       8.83055298      -1.48235909       0.00961525       0.00343134      -0.00419627
C       -8.71721181      17.41844601       0.14089661      -0.00115311      -0.00652885      -0.00106710
O       -8.61318626      17.13270209      -1.23961255       0.00086218      -0.00855286       0.00324094
C       -7.66760430      17.93131387      -1.91327449      -0.00146443      -0.00019224       0.00378803
C       -6.28456621      17.31935609      -1.92246984      -0.00429507       0.00312030       0.00342274
O       -6.30719302      16.15426016      -2.71214531      -0.00481519       0.00596952       0.00599760
C       -5.02827642      15.57797203      -2.84862182      -0.00823545      -0.00152916       0.00122952
C       -5.16152025      14.33251898      -3.69453600      -0.00180608      -0.00067148       0.00628060
O       -5.58236418      14.63855350      -5.01007727       0.00455268      -0.00522511       0.00303382
C       -6.98513591      14.56265927      -5.18624182      -0.00294466      -0.00499384       0.00723213
C       -7.38422393      13.25368593      -5.82413202       0.00101209      -0.00200486       0.00052530
O       -7.08182148      12.21738426      -4.91850096      -0.00183856       0.00032428      -0.00974589
C       -7.33260200      10.94336758      -5.46748373      -0.00009879       0.00213453       0.00174414
C       -6.95537949       9.89398416      -4.45307444      -0.00292592       0.00922107       0.00199553
O       -7.90585293       9.90725989      -3.40774099       0.00055994      -0.02226822       0.00319185
C       -7.63989175       8.92416173      -2.43738231       0.00685019      -0.00133774      -0.00128699
H       -5.85243258      13.62630196      -3.22117963      -0.00465526      -0.00315174      -0.00113950
H       -8.39264200      10.83353223      -5.73379671       0.00055227       0.00735196       0.00735739
H       -9.72484082       8.64272332      -2.04991739      -0.00847023      -0.01083105      -0.02160073
H       -9.29520697      10.54097881       1.79747710       0.01543839       0.00715741       0.00140871
H       -7.76262913      17.25192064       0.65710347      -0.00394787       0.00058047      -0.00094881
H      -10.64123380      16.51955166       0.02512289       0.00444345      -0.00500949       0.00590122
H       -8.63814858       7.96847768      -0.81578638      -0.00153960       0.00525167       0.01308062
H       -6.72944246      10.79803882      -6.37912492       0.00055038       0.00402950       0.00457089
H       -7.46808534       9.44570137       0.49890897      -0.01484167       0.01860938      -0.00460906
H       -7.70246136      11.31528646       2.01642822      -0.01819393      -0.00103497      -0.01904990
H       -4.18134097      13.85100457      -3.77544309       0.00231043       0.00344376       0.00479029
H       -9.00000429      18.47381522       0.28248180       0.00124210      -0.01100317      -0.00275283
H      -10.13943268      16.95293592       1.68015576       0.00264880      -0.00721949      -0.00509324
H       -7.61436992      18.93641170      -1.46637977      -0.00184428      -0.00387212      -0.00147686
H       -6.71627273       9.15937418      -1.89211808      -0.00167891       0.00445258      -0.00330368
H       -4.34753218      16.28516018      -3.34017270      -0.00441556       0.00195732       0.00917490
H       -6.95216731       8.90737358      -4.94332026       0.00040440       0.01151383       0.00995889
H       -5.94599703      10.08963073      -4.06671236       0.00239733      -0.00611065      -0.00292024
H       -7.50235693       7.94003204      -2.90956368      -0.01775784       0.02121851      -0.01396638
H       -5.96857035      17.07947991      -0.89824260       0.00620807      -0.00478805      -0.00517468
H       -4.61028781      15.31656805      -1.86385335      -0.00209272       0.00167503      -0.00256829
H       -5.57580677      18.05422947      -2.33491223       0.00183652      -0.01248475      -0.00339678
H       -7.25136408      10.94690780      -0.42857950      -0.00666680       0.00023800      -0.01521450
H       -8.01777442      18.04016910      -2.94460492       0.00784069       0.00119628      -0.00013637
H      -10.93639470      14.09247209       0.47054773      -0.00464656      -0.01062316      -0.00162736
H      -10.91370289      14.78337908       2.11011150      -0.00475574       0.00034601       0.00046661
H      -10.45961619      12.46517309       2.33347858       0.00758667       0.00078838      -0.00474089
H       -8.93596301      13.33529283       2.65056082       0.00231121      -0.01525247      -0.01392453
H       -7.27449180      15.39105114      -5.84119647      -0.00410640      -0.00167013       0.00396226
H       -7.50302978      14.68535245      -4.22925312      -0.00076199       0.00513291       0.00450537
H       -6.82428687      13.11963364      -6.75938885      -0.00823535      -0.01912005       0.01038590
H       -8.45994694      13.26148309      -6.05914034       0.00940885      -0.00870094       0.00488268
H        0.47939355      10.22151200       2.58917468       0.00204641       0.00114364      -0.00061408
C       -0.99372232      12.44951405       2.60086088      -0.00137404      -0.00012527      -0.00040486
H        0.97681283      13.06691837       1.96652188       0.00077411      -0.00062359       0.00009360
H        0.92776670      12.38932479       3.59196415       0.00033172      -0.00000955      -0.00029292
C       -1.58079913      12.27771360       1.20466430       0.00012618       0.00172773      -0.00128821
H       -1.23948915      13.43601842       3.00315825      -0.00076361       0.00238684       0.00121953
H       -1.42291424      11.71191511       3.28514679      -0.00040674      -0.00034739       0.00159043
H       -1.58702935      10.11711100       1.17096156      -0.00109210      -0.00051780      -0.00098524
H       -1.49763298      10.84981506      -0.42373728       0.00009341      -0.00061040      -0.00130107
H       -1.24639635      13.09780240       0.55953329       0.00077000      -0.00033275      -0.00033656
H       -2.67142738      12.33833631       1.24293357      -0.00256039       0.00168979      -0.00048027
C        2.38054025      10.73663994       2.03872424       0.00070681       0.00080534      -0.00097488
C        2.91687594      10.46740834       3.43740205      -0.00038493      -0.00028118       0.00016164
N        4.36560182      10.27526181       3.44495848       0.00142241      -0.00084281       0.00025833
C        4.90519717       9.02603463       3.40317392      -0.00591800       0.00096524       0.00065842
C        6.23905922       8.82694850       3.22983813       0.00497031      -0.00379062      -0.00057651
C        7.08411078       9.94046110       3.08000190       0.00526512       0.00478283      -0.00081315
C        5.17659686      11.36283589       3.30389240       0.00073472       0.00007582      -0.00025863
C        6.51939873      11.22761008       3.13221656      -0.00132871      -0.00300318       0.00021756
H        2.88997434      11.61327754       1.61531558      -0.00015158      -0.00101642       0.00037271
H        2.61216124       9.88280384       1.39332583       0.00037243       0.00016447       0.00043750
H        2.45087535       9.57044691       3.85050232       0.00013888       0.00007589      -0.00015612
H        2.67703192      11.29992048       4.10029421       0.00013337      -0.00003631       0.00002045
H        4.21104413       8.20207957       3.52081440       0.00058460       0.00055788      -0.00034280
H        6.64204463       7.82596646       3.20530654      -0.00079295       0.00154443      -0.00006081
H        4.69254532      12.33336337       3.32689199      -0.00037948       0.00024173      -0.00022975
H        7.15517099      12.09487373       3.02199177       0.00019322       0.00076269      -0.00012138
109
Properties=species:S:1:pos:R:3:forces:R:3 energy=-62727.78067602027 free_energy=-62727.787587042694 pbc="F F F"
C       -1.14689014      10.94490708       0.60753080      -0.00065276      -0.00086804       0.00125736
C        0.51510202      12.28378168       2.58312840       0.00045767       0.00160697      -0.00188080
N        0.90997130      10.95820791       2.01796505      -0.00180517      -0.00405788       0.00315148
C        0.36576549      10.80770737       0.63226511       0.00009449       0.00193375      -0.00166215
C        8.54100630       9.79838245       2.88167776      -0.03049182      -0.02851203       0.00383360
C       10.23421366       8.18139870       2.56037677      -0.00114256      -0.00089806      -0.00082424
C       10.55068224       7.47169818       1.41125878      -0.00087094       0.00037559       0.00045567
C       11.20110754       8.53772983       3.49351252      -0.00125534       0.00117438       0.00137460
C       12.52268359       8.14418217       3.29145317       0.00188887      -0.00104403      -0.00101209
C       12.84455009       7.43462003       2.13011948      -0.00175670       0.00064683       0.00052305
C       11.87909906       7.09534878       1.18357250       0.00136745      -0.00019300       0.00009662
C       12.24111483       6.33167678      -0.06284156      -0.00034451       0.00003475      -0.00006878
C       13.60529431       8.49482704       4.27993426      -0.00044206       0.00023955       0.00018975
O        9.31421544      10.71173380       2.79238442       0.02463381       0.02720213      -0.00305209
O        8.89416918       8.48011582       2.79949580       0.00318335       0.00112000      -0.00037540
H        0.67827970       9.83350708       0.23898120       0.00099133      -0.00009882       0.00002477
H        0.82417578      11.57905199      -0.00408887       0.00078590       0.00047968      -0.00063248
H        9.77681357       7.21986783       0.69760224       0.00002316      -0.00001044      -0.00001191
H       10.91472332       9.11249286       4.36361513       0.00010458      -0.00044034      -0.00044633
H       13.87286413       7.13975167       1.96392111       0.00050604      -0.00014004      -0.00007197
H       13.30930998       6.11318461      -0.10303454       0.00005381       0.00004033       0.00007636
H       11.96847289       6.90123037      -0.95623674       0.00001577      -0.00002490       0.00006243
H       11.69104722       5.38700936      -0.10875594       0.00002893       0.00006457       0.00000147
H       13.21010059       9.06839766       5.11993248       0.00011479      -0.00006491      -0.00001776
H       14.39050072       9.08455817       3.79737601      -0.00004256      -0.00000855      -0.00007761
H       14.08085671       7.59011178       4.67069313      -0.00004116      -0.00008591      -0.00003088
O       -9.22616152      15.22119814       0.95265666       0.00925030       0.00781099      -0.00147367
C      -10.23879472      14.31983918       1.34433292       0.00286046       0.00564787      -0.00504294
C       -9.61751190      13.06006775       1.89403288       0.00290692      -0.00342940      -0.00152708
O       -9.00074382      12.33400088       0.85440333       0.00595401       0.01092164       0.01015955
C       -9.73916507      16.52067688       0.74417623       0.00734083       0.00137493      -0.00343811
C       -8.47200868      11.11179638       1.31765847      -0.00180188       0.00404543      -0.01498954
C       -7.93455674      10.32601631       0.14593969       0.00605710       0.02604184       0.03639092
O       -9.00724337       9.97506643      -0.69977253       0.02089110       0.00062467       0.00146972
C       -8.76247266       8.81667933      -1.46409714       0.00987416       0.00360262      -0.00429445
C       -8.66456648      17.40254235       0.16206990      -0.00115663      -0.00694591      -0.00113070
O       -8.56256131      17.11739122      -1.21873999       0.00087935      -0.00895279       0.00336897
C       -7.61853648      17.91679386      -1.89365786      -0.00143160       0.00002195       0.00401399
C       -6.23489078      17.30617927      -1.90497554      -0.00435798       0.00316530       0.00356871
O       -6.25718967      16.14158919      -2.69545670      -0.00504902       0.00613725       0.00633514
C       -4.97781917      15.56674667      -2.83404007      -0.00859487      -0.00157994       0.00127780
C       -5.11112116      14.32160246      -3.68040080      -0.00190376      -0.00085858       0.00649543
O       -5.53382143      14.62797000      -4.99528527       0.00475398      -0.00533335       0.00309241
C       -6.93657759      14.54963371      -5.17036557      -0.00311242      -0.00515694       0.00751402
C       -7.33427309      13.23926846      -5.80634018       0.00101703      -0.00197494       0.00062025
O       -7.03066818      12.20447690      -4.89931429      -0.00180944       0.00028260      -0.00999871
C       -7.27865240      10.92937945      -5.44711695      -0.00016312       0.00221532       0.00185672
C       -6.90178931       9.88166825      -4.43076605      -0.00294471       0.00967201       0.00199284
O       -7.85436926       9.89439648      -3.38730076       0.00024593      -0.02295881       0.00339920
C       -7.59023543       8.91099382      -2.41667916       0.00722087      -0.00151644      -0.00118606
H       -5.80092136      13.61468904      -3.20650467      -0.00483436      -0.00336574      -0.00118386
H       -8.33802787      10.81759482      -5.71530925       0.00061100       0.00767174       0.00767389
H       -9.67618263       8.63024109      -2.03362340      -0.00866804      -0.01122218      -0.02244279
H       -9.25500834      10.52380208       1.81666324       0.01606969       0.00738397       0.00145986
H       -7.70957633      17.23462357       0.67703665      -0.00415819       0.00062622      -0.00099553
H      -10.58961369      16.50574576       0.04786585       0.00462764      -0.00517270       0.00609321
H       -8.59226681       7.95348183      -0.79849735      -0.00173361       0.00549795       0.01346070
H       -6.67358521      10.78386586      -6.35747567       0.00049345       0.00418288       0.00490347
H       -7.42543253       9.42673773       0.52214969      -0.01536378       0.01932527      -0.00482290
H       -7.66114000      11.29418082       2.04184482      -0.01878602      -0.00106481      -0.01976044
H       -4.13071356      13.84079943      -3.76279536       0.00244200       0.00362136       0.00496231
H       -8.94602851      18.45816571       0.30453743       0.00128188      -0.01131176      -0.00284205
H      -10.08599571      16.93842242       1.70252742       0.00272884      -0.00740813      -0.00516971
H       -7.56554236      18.92189410      -1.44673295      -0.00186407      -0.00413838      -0.00164381
H       -6.66784135       9.14615871      -1.86933668      -0.00167576       0.00464381      -0.00338480
H       -4.29854932      16.27485936      -3.32631148      -0.00448129       0.00204114       0.00960586
H       -6.89600321       8.89460344      -4.92009300       0.00032324       0.01182960       0.01026604
H       -5.89355209      10.07938481      -4.04253827       0.00262851      -0.00629747      -0.00292066
H       -7.45141952       7.92703089      -2.88885902      -0.01841709       0.02181444      -0.01472306
H       -5.91740703      17.06598542      -0.88128689       0.00648080      -0.00499726      -0.00536288
H       -4.55806334      15.30529682      -1.85000552      -0.00218247       0.00169466      -0.00263528
H       -5.52744008      18.04214591      -2.31772346       0.00190292      -0.01304389      -0.00354541
H       -7.20373535      10.92893663      -0.40263890      -0.00693952       0.00030432      -0.01582792
H       -7.97029831      18.02544951      -2.92447053       0.00815705       0.00124023      -0.00018922
H      -10.88692799      14.07880113       0.49262014      -0.00491848      -0.01100050      -0.00170006
H      -10.86327402      14.76997850       2.13203120      -0.00492539       0.00036593       0.00047459
H      -10.41247614      12.45143407       2.35587853       0.00768303       0.00073545      -0.00483722
H       -8.88763956      13.31948397       2.67293928       0.00242513      -0.01579791      -0.01444822
H       -7.22748736      15.37666789      -5.82635300      -0.00425446      -0.00170434       0.00401409
H       -7.45407108      14.67299636      -4.21323378      -0.00078507       0.00532249       0.00468338
H       -6.77429283      13.10468163      -6.74151581      -0.00845428      -0.01982349       0.01076645
H       -8.41002975      13.24555839      -6.04123363       0.00979902      -0.00900055       0.00505987
H        0.47945159      10.22150709       2.58904673       0.00213964       0.00119226      -0.00062968
C       -0.99387315      12.44937307       2.60084351      -0.00144764       0.00007990      -0.00038856
H        0.97663608      13.06701770       1.96669937       0.00086536      -0.00061647       0.00011746
H        0.92754285      12.38923781       3.59207172       0.00036694      -0.00002042      -0.00031738
C       -1.58084260      12.27771812       1.20458506       0.00018225       0.00184770      -0.00138591
H       -1.23975037      13.43578712       3.00329257      -0.00073902       0.00244651       0.00124246
H       -1.42305507      11.71162172       3.28497152      -0.00040587      -0.00029436       0.00165077
H       -1.58694185      10.11712672       1.17083900      -0.00115618      -0.00053242      -0.00103529
H       -1.49756027      10.84983982      -0.42385748       0.00012745      -0.00061191      -0.00136496
H       -1.24640677      13.09785260       0.55954248       0.00095353      -0.00031944      -0.00036789
H       -2.67144212      12.33839140       1.24274764      -0.00267099       0.00189799      -0.00056013
C        2.38057233      10.73685800       2.03868960       0.00076006       0.00093907      -0.00099896
C        2.91692588      10.46761557       3.43736090      -0.00036991      -0.00041360       0.00018164
N        4.36565319      10.27542264       3.44489896       0.00102735      -0.00020263       0.00028840
C        4.90520439       9.02619225       3.40313318      -0.00440544       0.00025785       0.00047176
C        6.23908170       8.82705126       3.22980972       0.00352371      -0.00278702      -0.00040938
C        7.08416844       9.94055025       3.07998217       0.00396174       0.00376399      -0.00063952
C        5.17668583      11.36297789       3.30385931       0.00105989      -0.00015700      -0.00028948
C        6.51948883      11.22770552       3.13219749      -0.00166446      -0.00244737       0.00025035
H        2.88993803      11.61356299       1.61532981      -0.00016708      -0.00110875       0.00038985
H        2.61227054       9.88307552       1.39325151       0.00040324       0.00012243       0.00043604
H        2.45091428       9.57066014       3.85046651       0.00013333       0.00010906      -0.00017728
H        2.67711338      11.30013218       4.10025633       0.00016030      -0.00003362       0.00000043
H        4.21103959       8.20225074       3.52077549       0.00048296       0.00054915      -0.00034651
H        6.64202534       7.82606885       3.20528743      -0.00058731       0.00108292      -0.00007464
H        4.69266792      12.33351892       3.32687139      -0.00036489       0.00025405      -0.00025059
H        7.15528514      12.09495580       3.02198817       0.00028796       0.00071981      -0.00013748
109
Properties=species:S:1:pos:R:3:forces:R:3 energy=-62727.78031757485 free_energy=-62727.787587042694 pbc="F F F"
C       -1.14679616      10.94484422       0.60749286      -0.00065717      -0.00101375       0.00137440
C        0.51500232      12.28372695       2.58324990       0.00051784       0.00161535      -0.00187936
N        0.91002462      10.95825655       2.01795141      -0.00182120      -0.00426160       0.00334283
C        0.36586645      10.80778955       0.63223272       0.00012377       0.00193857      -0.00170538
C        8.54103429       9.79837942       2.88167305      -0.02438072      -0.02108424       0.00300100
C       10.23421546       8.18139173       2.56038081       0.00008287      -0.00127100      -0.00100289
C       10.55070128       7.47165482       1.41127166      -0.00457326       0.00103662       0.00032898
C       11.20115192       8.53768892       3.49350376      -0.00440600       0.00252306       0.00250559
C       12.52265986       8.14412628       3.29147762       0.00538945      -0.00286722      -0.00306106
C       12.84456957       7.43451583       2.13012740      -0.00573927       0.00189030       0.00137636
C       11.87903987       7.09527637       1.18358828       0.00578427      -0.00080359       0.00053251
C       12.24108135       6.33157262      -0.06280935      -0.00129336       0.00007860      -0.00028527
C       13.60531285       8.49473450       4.27993283      -0.00101244       0.00058645       0.00074603
O        9.31432961      10.71178280       2.79237235       0.01927980       0.02091086      -0.00234507
O        8.89418669       8.48014072       2.79949329       0.00271509       0.00076738      -0.00030564
H        0.67849081       9.83365030       0.23888193       0.00101084      -0.00006950       0.00008038
H        0.82419368      11.57923365      -0.00406142       0.00088270       0.00044531      -0.00065616
H        9.77678799       7.21984154       0.69761206       0.00087035       0.00016578       0.00058670
H       10.91475037       9.11248566       4.36361180       0.00047234      -0.00086677      -0.00108591
H       13.87283105       7.13962897       1.96394610       0.00180715      -0.00052705      -0.00031924
H       13.30926026       6.11304961      -0.10300285       0.00031869       0.00005994       0.00019509
H       11.96844616       6.90112231      -0.95621455       0.00011500      -0.00011066       0.00012834
H       11.69097892       5.38691882      -0.10871541       0.00016074       0.00015295      -0.00001076
H       13.21012956       9.06832830       5.11993178       0.00030080      -0.00016063      -0.00014212
H       14.39053152       9.08444122       3.79737422       0.00001949       0.00003009      -0.00021488
H       14.08084509       7.59001413       4.67070706      -0.00002748      -0.00019006      -0.00007905
O       -9.17533537      15.20565776       0.97432242       0.00956839       0.00810882      -0.00156713
C      -10.18893731      14.30550624       1.36631123       0.00302100       0.00566056      -0.00522321
C       -9.56936616      13.04500083       1.91637015       0.00307146      -0.00363694      -0.00155609
O       -8.95343436      12.31767718       0.87709048       0.00612267       0.01113810       0.01052541
C       -9.68693255      16.50579684       0.76625893       0.00745991       0.00136089      -0.00358677
C       -8.42886817      11.09356961       1.34025548      -0.00193056       0.00438213      -0.01551508
C       -7.88939823      10.30838287       0.16900533       0.00612797       0.02693663       0.03765798
O       -8.96022492       9.96022794      -0.68021384       0.02155451       0.00053975       0.00158947
C       -8.71472075       8.80283592      -1.44581830       0.01011170       0.00376996      -0.00445353
C       -8.61189591      17.38662607       0.18325639      -0.00126266      -0.00696921      -0.00120483
O       -8.51192789      17.10209454      -1.19785453       0.00084652      -0.00930048       0.00342686
C       -7.56950499      17.90233182      -1.87403237      -0.00156233       0.00004231       0.00409809
C       -6.18527030      17.29305698      -1.88754905      -0.00451209       0.00333560       0.00361240
O       -6.20728454      16.12907525      -2.67897900      -0.00528473       0.00631452       0.00651979
C       -4.92747794      15.55568078      -2.81965742      -0.00882769      -0.00151885       0.00129884
C       -5.06073864      14.31077354      -3.66634833      -0.00197703      -0.00084606       0.00663795
O       -5.48529927      14.61734443      -4.98059689       0.00484060      -0.00548378       0.00313629
C       -6.88804493      14.53659027      -5.15453781      -0.00321072      -0.00516795       0.00778357
C       -7.28433688      13.22483440      -5.78857413       0.00108039      -0.00223410       0.00068039
O       -6.97949932      12.19157018      -4.88014170      -0.00183435       0.00038598      -0.01029068
C       -7.22467377      10.91538615      -5.42673991      -0.00014812       0.00242202       0.00196610
C       -6.84817015       9.86936200      -4.40844226      -0.00293149       0.00975764       0.00187223
O       -7.80285400       9.88152837      -3.36685472      -0.00009573      -0.02354418       0.00365106
C       -7.54053604       8.89783296      -2.39596395       0.00754919      -0.00174928      -0.00110825
H       -5.74936445      13.60313382      -3.19187231      -0.00505852      -0.00354978      -0.00123019
H       -8.28337490      10.80164485      -5.69680641       0.00055011       0.00793048       0.00795547
H       -9.62747145       8.61780144      -2.01730257      -0.00878255      -0.01159565      -0.02321550
H       -9.21484550      10.50662599       1.83581393       0.01658119       0.00757737       0.00152526
H       -7.65650229      17.21731816       0.69697676      -0.00427808       0.00061989      -0.00103583
H      -10.53796057      16.49192296       0.07062073       0.00486610      -0.00534998       0.00632767
H       -8.54633887       7.93852789      -0.78118359      -0.00192194       0.00571853       0.01382269
H       -6.61770011      10.76969620      -6.33580955       0.00045731       0.00428870       0.00519149
H       -7.38282030       9.40771737       0.54545712      -0.01586011       0.01998964      -0.00501425
H       -7.61989596      11.27303687       2.06732780      -0.01944418      -0.00110937      -0.02048406
H       -4.08006416      13.83076800      -3.75018718       0.00258066       0.00382205       0.00502219
H       -8.89202945      18.44250609       0.32661869       0.00133746      -0.01184512      -0.00291840
H      -10.03252706      16.92388721       1.72491176       0.00284306      -0.00761836      -0.00531008
H       -7.51674932      18.90741573      -1.42704759      -0.00189829      -0.00423256      -0.00169612
H       -6.61936849       9.13295672      -1.84655474      -0.00164540       0.00486085      -0.00345007
H       -4.24965601      16.26469154      -3.31264443      -0.00464714       0.00212864       0.00995207
H       -6.83980574       8.88184037      -4.89684647       0.00027423       0.01233527       0.01064527
H       -5.84108607      10.06914998      -4.01835301       0.00286841      -0.00645447      -0.00291693
H       -7.40044613       7.91403293      -2.86813220      -0.01906346       0.02240771      -0.01544399
H       -5.86629014      17.05240205      -0.86443817       0.00670320      -0.00515110      -0.00549622
H       -4.50603671      15.29429588      -1.83632782      -0.00228533       0.00179398      -0.00279473
H       -5.47910784      18.03014548      -2.30051275       0.00194599      -0.01354094      -0.00371377
H       -7.15598445      10.91090524      -0.37655246      -0.00724499       0.00035775      -0.01637682
H       -7.92288632      18.01080986      -2.90431625       0.00846789       0.00133446      -0.00014061
H      -10.83742628      14.06511841       0.51470042      -0.00515844      -0.01135661      -0.00176413
H      -10.81280367      14.75656206       2.15395810      -0.00516056       0.00043356       0.00055304
H      -10.36530090      12.43769302       2.37829104       0.00781532       0.00071132      -0.00497634
H       -8.83928201      13.30366343       2.69532658       0.00251441      -0.01631976      -0.01499860
H       -7.18052112      15.36227032      -5.81154159      -0.00445365      -0.00178268       0.00403656
H       -7.40510294      14.66062767      -4.19724272      -0.00080349       0.00550340       0.00475908
H       -6.72431002      13.08970635      -6.72366620      -0.00873083      -0.02048740       0.01116782
H       -8.36012389      13.22958395      -6.02334443       0.01007281      -0.00927491       0.00522169
H        0.47956299      10.22145882       2.58895800       0.00227418       0.00123954      -0.00064606
C       -0.99398379      12.44914796       2.60092161      -0.00147906       0.00011432      -0.00038349
H        0.97645262      13.06708521       1.96691356       0.00098873      -0.00064147       0.00014534
H        0.92739992      12.38912217       3.59221611       0.00038304      -0.00006686      -0.00034454
C       -1.58081723      12.27759974       1.20460284       0.00024288       0.00207119      -0.00149482
H       -1.23998995      13.43548413       3.00348070      -0.00071408       0.00253551       0.00131964
H       -1.42314129      11.71126346       3.28491919      -0.00038349      -0.00029456       0.00170271
H       -1.58678270      10.11701570       1.17078531      -0.00114895      -0.00046214      -0.00109651
H       -1.49744705      10.84975761      -0.42389539       0.00016055      -0.00065976      -0.00142096
H       -1.24622171      13.09775265       0.55968424       0.00104358      -0.00036073      -0.00034579
H       -2.67138456      12.33835726       1.24261492      -0.00270927       0.00202874      -0.00057075
C        2.38064287      10.73706244       2.03867305       0.00081258       0.00092106      -0.00115672
C        2.91700324      10.46781282       3.43733570      -0.00047351      -0.00054865       0.00022444
N        4.36571331      10.27557245       3.44485972       0.00183582       0.00125599       0.00025310
C        4.90520917       9.02634891       3.40310140      -0.00182968      -0.00087631       0.00012949
C        6.23911070       8.82711998       3.22978224       0.00204211       0.00155956      -0.00032628
C        7.08423359       9.94066670       3.07995943       0.00255862      -0.00101709      -0.00032040
C        5.17682956      11.36311564       3.30382749      -0.00456117      -0.00019974       0.00041280
C        6.51954067      11.22777648       3.13218525       0.00371671       0.00075287      -0.00052457
H        2.88992492      11.61383882       1.61535490      -0.00015533      -0.00120086       0.00043863
H        2.61242204       9.88333245       1.39319014       0.00046020       0.00016881       0.00053207
H        2.45097317       9.57086479       3.85044156       0.00014421       0.00017307      -0.00017720
H        2.67721023      11.30033779       4.10022601       0.00023633      -0.00004765       0.00002522
H        4.21104006       8.20242550       3.52073869       0.00009222       0.00031886      -0.00028331
H        6.64200673       7.82617133       3.20526596       0.00002325      -0.00044535      -0.00012234
H        4.69279365      12.33367210       3.32685143       0.00020035      -0.00032897      -0.00029238
H        7.15541444      12.09504828       3.02198233      -0.00091892      -0.00081300       0.00006220
109
Properties=species:S:1:pos:R:3:forces:R:3 energy=-62727.7798472166 free_energy=-62727.787587042694 pbc="F F F"
C       -1.14665511      10.94465223       0.60753138      -0.00063698      -0.00095820       0.00144568
C        0.51492137      12.28362290       2.58342628       0.00059053       0.00165901      -0.00190487
N        0.91011441      10.95826622       2.01797623      -0.00177499      -0.00442388       0.00346464
C        0.36601150      10.80781515       0.63224099       0.00018810       0.00185170      -0.00172427
C        8.54111740       9.79845793       2.88165925      -0.03020993      -0.02857297       0.00377951
C       10.23423849       8.18136358       2.56037465      -0.00189766      -0.00008369       0.00024883
C       10.55063700       7.47162887       1.41128925       0.00205135      -0.00050082      -0.00015839
C       11.20111407       8.53768609       3.49353308       0.00227034      -0.00091837      -0.00087800
C       12.52273189       8.14402083       3.29144771      -0.00246029       0.00117963       0.00131696
C       12.84448834       7.43444375       2.13015905       0.00264084      -0.00076580      -0.00042954
C       11.87908899       7.09518851       1.18361436      -0.00262022       0.00025970      -0.00043023
C       12.24102492       6.33146811      -0.06278441       0.00051627       0.00004834       0.00016069
C       13.60531490       8.49465214       4.27994511       0.00055856      -0.00027376      -0.00025159
O        9.31438652      10.71176419       2.79236714       0.02433573       0.02693388      -0.00303524
O        8.89420586       8.48016417       2.79949150       0.00284012       0.00136356      -0.00041389
H        0.67879189       9.83375555       0.23881492       0.00102189      -0.00007093       0.00014064
H        0.82421211      11.57938281      -0.00399822       0.00096304       0.00042489      -0.00064947
H        9.77678231       7.21981771       0.69763420      -0.00044337      -0.00005617      -0.00024514
H       10.91479084       9.11246168       4.36359119      -0.00037447       0.00030277       0.00064519
H       13.87283470       7.13949643       1.96396174      -0.00098944       0.00029603       0.00017062
H       13.30921781       6.11291614      -0.10296903      -0.00018305       0.00003159      -0.00000645
H       11.96842375       6.90101231      -0.95619198      -0.00008116       0.00007562      -0.00002703
H       11.69091507       5.38683072      -0.10867524      -0.00011621      -0.00005450       0.00002871
H       13.21016433       9.06825660       5.11992654      -0.00014542       0.00006838       0.00009635
H       14.39056504       9.08432508       3.79736922      -0.00014639      -0.00005870       0.00008758
H       14.08083717       7.58991298       4.67072090      -0.00011083       0.00013582      -0.00003067
O       -9.12447551      15.19011034       0.99599133       0.00988837       0.00822753      -0.00162580
C      -10.13904013      14.29115804       1.38829171       0.00299045       0.00587569      -0.00538188
C       -9.52118371      13.02992484       1.93871130       0.00323381      -0.00394757      -0.00154809
O       -8.90608120      12.30133121       0.89979463       0.00631788       0.01140580       0.01093820
C       -9.63467542      16.49089752       0.78834996       0.00782685       0.00165107      -0.00357482
C       -8.38572981      11.07532728       1.36289013      -0.00185934       0.00471032      -0.01598455
C       -7.84414934      10.29073525       0.19215078       0.00620160       0.02788412       0.03903324
O       -8.91305276       9.94549125      -0.66067270       0.02222966       0.00044595       0.00164210
C       -8.66688863       8.78905495      -1.42751535       0.01023048       0.00381999      -0.00451132
C       -8.55920550      17.37070823       0.20445448      -0.00140101      -0.00741778      -0.00126577
O       -8.46128974      17.08681011      -1.17696087       0.00070197      -0.00956808       0.00359384
C       -7.52051628      17.88792484      -1.85440137      -0.00164392       0.00015264       0.00420164
C       -6.13570776      17.27999261      -1.87019414      -0.00472549       0.00325453       0.00374663
O       -6.15747431      16.11671268      -2.66271517      -0.00546288       0.00675178       0.00672740
C       -4.87724044      15.54478888      -2.80549344      -0.00913417      -0.00154656       0.00129625
C       -5.01037406      14.30005079      -3.65240366      -0.00208166      -0.00085944       0.00674793
O       -5.43682502      14.60670190      -4.96602729       0.00493758      -0.00559350       0.00310373
C       -6.83956104      14.52353671      -5.13876352      -0.00332391      -0.00535551       0.00788708
C       -7.23442745      13.21037550      -5.77084374       0.00111306      -0.00220284       0.00071251
O       -6.92832442      12.17866715      -4.86099713      -0.00185893       0.00033823      -0.01053876
C       -7.17067219      10.90139092      -5.40636339      -0.00015358       0.00249187       0.00209895
C       -6.79452482       9.85705822      -4.38611435      -0.00293356       0.01026007       0.00182335
O       -7.75130766       9.86865760      -3.34640585      -0.00033163      -0.02417552       0.00380792
C       -7.49078587       8.88468138      -2.37524209       0.00790637      -0.00205434      -0.00108363
H       -5.69775598      13.59164947      -3.17729361      -0.00522350      -0.00356016      -0.00133746
H       -8.22869166      10.78567686      -5.67830030       0.00052353       0.00819194       0.00823371
H       -9.57869845       8.60544583      -2.00093060      -0.00881890      -0.01191610      -0.02393544
H       -9.17471283      10.48944667       1.85492066       0.01703513       0.00776553       0.00162180
H       -7.60340801      17.20000466       0.71692295      -0.00447698       0.00063844      -0.00114850
H      -10.48627396      16.47808560       0.09338679       0.00490653      -0.00555487       0.00642622
H       -8.50035832       7.92364803      -0.76382650      -0.00208952       0.00607395       0.01410024
H       -6.56179214      10.75552422      -6.31413829       0.00041838       0.00440313       0.00545426
H       -7.34023977       9.38863057       0.56885619      -0.01632007       0.02060093      -0.00518992
H       -7.57873471      11.25186476       2.09291215      -0.02018159      -0.00117924      -0.02122026
H       -4.02939955      13.82092526      -3.73767169       0.00269321       0.00407306       0.00493029
H       -8.83801299      18.42683400       0.34872363       0.00133435      -0.01213712      -0.00296876
H       -9.97903227      16.90933165       1.74730714       0.00296331      -0.00788063      -0.00550977
H       -7.46798997      18.89297432      -1.40732757      -0.00198835      -0.00428865      -0.00168680
H       -6.57083946       9.11976388      -1.82378929      -0.00156477       0.00509597      -0.00350431
H       -4.20086425      16.25467926      -3.29920467      -0.00480194       0.00233495       0.01015629
H       -6.78357394       8.86909105      -4.87358600       0.00023174       0.01266295       0.01096071
H       -5.78860247      10.05893677      -3.99416650       0.00309209      -0.00664682      -0.00295480
H       -7.34944308       7.90103439      -2.84738720      -0.01971947       0.02307555      -0.01609345
H       -5.81521750      17.03873402      -0.84769436       0.00678980      -0.00518330      -0.00580788
H       -4.45416959      15.28357542      -1.82285124      -0.00233323       0.00198970      -0.00301641
H       -5.43081521      18.01822859      -2.28328086       0.00200817      -0.01390207      -0.00395834
H       -7.10801502      10.89281807      -0.35024179      -0.00755827       0.00037014      -0.01684742
H       -7.87553788      17.99624835      -2.88414024       0.00866951       0.00146610      -0.00017095
H      -10.78788892      14.05142353       0.53678308      -0.00533621      -0.01170971      -0.00178132
H      -10.76229837      14.74312734       2.17589258      -0.00527126       0.00042193       0.00048581
H      -10.31809146      12.42394704       2.40070751       0.00797103       0.00070658      -0.00511795
H       -8.79089400      13.28783582       2.71772237       0.00261142      -0.01684237      -0.01554800
H       -7.13363344      15.34785908      -5.79676679      -0.00469612      -0.00190968       0.00404420
H       -7.35614317      14.64823640      -4.18128499      -0.00089151       0.00569860       0.00483474
H       -6.67434810      13.07471685      -6.70584991      -0.00903613      -0.02117530       0.01153223
H       -8.31024134      13.21355530      -6.00548436       0.01027274      -0.00957344       0.00536923
H        0.47972289      10.22136411       2.58890512       0.00238225       0.00118564      -0.00058742
C       -0.99408039      12.44881913       2.60110840      -0.00142501      -0.00003510      -0.00042430
H        0.97622897      13.06712216       1.96715729       0.00111180      -0.00074565       0.00021208
H        0.92732423      12.38898088       3.59239182       0.00038939      -0.00012671      -0.00032973
C       -1.58076457      12.27732383       1.20473765       0.00023719       0.00208359      -0.00150627
H       -1.24023522      13.43509176       3.00372632      -0.00071014       0.00263615       0.00146983
H       -1.42318079      11.71082424       3.28501667      -0.00035124      -0.00033814       0.00172639
H       -1.58654152      10.11674905       1.17078337      -0.00118437      -0.00051690      -0.00103204
H       -1.49730000      10.84956880      -0.42385294       0.00020932      -0.00077472      -0.00141067
H       -1.24594227      13.09749446       0.55998342       0.00107157      -0.00037725      -0.00034133
H       -2.67130646      12.33814307       1.24255667      -0.00270043       0.00205862      -0.00051323
C        2.38074574      10.73725091       2.03867246       0.00088538       0.00103145      -0.00110012
C        2.91710046      10.46800407       3.43732514      -0.00043378      -0.00067320       0.00026077
N        4.36579793      10.27574243       3.44484070       0.00175762       0.00013304       0.00034477
C        4.90528350       9.02648428       3.40306922      -0.00664163       0.00009406       0.00078574
C        6.23910922       8.82726015       3.22976036       0.00604142      -0.00323020      -0.00071432
C        7.08428853       9.94070926       3.07994307       0.00349042       0.00380274      -0.00054847
C        5.17690202      11.36325522       3.30381162      -0.00016892      -0.00033534      -0.00012490
C        6.51967727      11.22790103       3.13216349      -0.00036988      -0.00252539       0.00009484
H        2.88992763      11.61410891       1.61539490      -0.00011246      -0.00127841       0.00049691
H        2.61261156       9.88358026       1.39314435       0.00054185       0.00011146       0.00055081
H        2.45104934       9.57106306       3.85042677       0.00025891       0.00017561      -0.00015638
H        2.67731542      11.30053680       4.10020728       0.00022460      -0.00003792       0.00009888
H        4.21103758       8.20259076       3.52070644       0.00082238       0.00083398      -0.00038522
H        6.64201169       7.82624549       3.20524023      -0.00084651       0.00152905      -0.00007573
H        4.69293070      12.33381836       3.32683193      -0.00030527       0.00022548      -0.00025413
H        7.15553520      12.09511633       3.02197447       0.00015838       0.00054238      -0.00013558
109
Properties=species:S:1:pos:R:3:forces:R:3 energy=-62727.7792827867 free_energy=-62727.787587042694 pbc="F F F"
C       -1.14648796      10.94435840       0.60762362      -0.00058864      -0.00110176       0.00159383
C        0.51482788      12.28348447       2.58363505       0.00070871       0.00167405      -0.00205623
N        0.91022411      10.95825030       2.01802898      -0.00179555      -0.00458567       0.00363146
C        0.36618446      10.80780346       0.63227887       0.00021755       0.00184925      -0.00171388
C        8.54090515       9.79823751       2.88168303       0.02116111       0.02015226      -0.00282386
C       10.23422439       8.18134996       2.56036756       0.00172492       0.00106640       0.00135136
C       10.55066076       7.47158968       1.41130930      -0.00231090      -0.00024146      -0.00117941
C       11.20116904       8.53764742       3.49352843      -0.00203045       0.00001617      -0.00051634
C       12.52270303       8.14396117       3.29146686       0.00168324      -0.00031075      -0.00008570
C       12.84451487       7.43434169       2.13017827      -0.00226772      -0.00000037      -0.00079472
C       11.87902466       7.09510984       1.18362363       0.00266099       0.00008371       0.00101519
C       12.24099245       6.33136431      -0.06275165      -0.00058781      -0.00003985      -0.00017989
C       13.60533963       8.49455815       4.27994656      -0.00039154       0.00008303       0.00009987
O        9.31468236      10.71202507       2.79233240      -0.01756704      -0.01903625       0.00227265
O        8.89424821       8.48020847       2.79948024      -0.00217092      -0.00113341       0.00015170
H        0.67915759       9.83383935       0.23876943       0.00103530      -0.00014329       0.00017375
H        0.82422292      11.57951527      -0.00390662       0.00101191       0.00039263      -0.00060557
H        9.77675606       7.21978940       0.69764539       0.00061432       0.00023736       0.00057598
H       10.91481993       9.11245300       4.36359171       0.00005975       0.00005306      -0.00006370
H       13.87280178       7.13937347       1.96398419       0.00049195      -0.00010130      -0.00001384
H       13.30916675       6.11278154      -0.10293724       0.00013733       0.00005302       0.00012906
H       11.96839698       6.90090470      -0.95616939       0.00002498      -0.00002599       0.00002913
H       11.69084638       5.38673877      -0.10863512       0.00006267       0.00009157      -0.00000760
H       13.21019358       9.06818662       5.11992421       0.00002068      -0.00000658      -0.00001376
H       14.39059426       9.08420657       3.79736790      -0.00001003       0.00003270      -0.00009169
H       14.08082741       7.58981619       4.67073525      -0.00005397      -0.00006598      -0.00003144
O       -9.07359193      15.17455205       1.01766004       0.01010551       0.00848003      -0.00166618
C      -10.08912076      14.27679873       1.41026836       0.00319901       0.00599319      -0.00562751
C       -9.47297533      13.01484091       1.96104889       0.00324970      -0.00433625      -0.00153987
O       -8.85868794      12.28496839       0.92251372       0.00656308       0.01174630       0.01132429
C       -9.58239664      16.47599146       0.81044637       0.00788505       0.00160120      -0.00373360
C       -8.34258013      11.05708191       1.38556182      -0.00213474       0.00478518      -0.01633389
C       -7.79879118      10.27308643       0.21538312       0.00646188       0.02869683       0.04044672
O       -8.86569501       9.93088742      -0.64116278       0.02279298       0.00038164       0.00164616
C       -8.61898519       8.77535090      -1.40918880       0.01092285       0.00404637      -0.00442926
C       -8.50650645      17.35478230       0.22565577      -0.00151372      -0.00751859      -0.00124840
O       -8.41065360      17.07153153      -1.15605936       0.00065480      -0.00968870       0.00353235
C       -7.47155580      17.87355019      -1.83476822      -0.00187381       0.00011514       0.00442621
C       -6.08618531      17.26695972      -1.85288214      -0.00493973       0.00347048       0.00380385
O       -6.10772682      16.10444465      -2.64657555      -0.00568146       0.00701928       0.00677979
C       -4.82707212      15.53402148      -2.79150142      -0.00939441      -0.00138611       0.00120741
C       -4.96002505      14.28942422      -3.63857458      -0.00220382      -0.00078496       0.00677416
O       -5.38841521      14.59609230      -4.95156543       0.00507063      -0.00568965       0.00300734
C       -6.79113790      14.51048027      -5.12303798      -0.00346133      -0.00550489       0.00802421
C       -7.18454459      13.19590607      -5.75314473       0.00110948      -0.00223576       0.00080287
O       -6.87714544      12.16576937      -4.84188261      -0.00187913       0.00033670      -0.01077181
C       -7.11665901      10.88740009      -5.38599215      -0.00017110       0.00253849       0.00221413
C       -6.74086726       9.84477009      -4.36378533      -0.00285357       0.01054556       0.00168306
O       -7.69973946       9.85578377      -3.32596224      -0.00053682      -0.02475594       0.00401379
C       -7.44099162       8.87153573      -2.35452255       0.00818725      -0.00218213      -0.00091860
H       -5.64610253      13.58023139      -3.16279145      -0.00541068      -0.00354695      -0.00145302
H       -8.17398891      10.76970318      -5.65979468       0.00046295       0.00844342       0.00849320
H       -9.52986602       8.59320111      -1.98449812      -0.00908552      -0.01222985      -0.02473697
H       -9.13460380      10.47226749       1.87398144       0.01764416       0.00807268       0.00162254
H       -7.55031001      17.18268697       0.73686958      -0.00459846       0.00063436      -0.00126514
H      -10.43456932      16.46423580       0.11615480       0.00511035      -0.00571797       0.00667448
H       -8.45433120       7.90886600      -0.74642240      -0.00229398       0.00641371       0.01440985
H       -6.50587394      10.74135238      -6.29246481       0.00039353       0.00452934       0.00566531
H       -7.29768666       9.36947918       0.59235215      -0.01682143       0.02123078      -0.00534941
H       -7.53766093      11.23068256       2.11860444      -0.02076880      -0.00119848      -0.02184162
H       -3.97873278      13.81124358      -3.72529818       0.00283957       0.00433733       0.00470154
H       -8.78399003      18.41115360       0.37083966       0.00136014      -0.01259955      -0.00305417
H       -9.92552296      16.89475943       1.76970473       0.00308647      -0.00811095      -0.00562939
H       -7.41925714      18.87855931      -1.38758390      -0.00209606      -0.00437906      -0.00166672
H       -6.52225255       9.10657910      -1.80105157      -0.00156463       0.00531480      -0.00361338
H       -4.15215725      16.24479708      -3.28593864      -0.00499813       0.00253283       0.01027349
H       -6.72732335       8.85635473      -4.85031784       0.00022678       0.01313773       0.01131272
H       -5.73611354      10.04875119      -3.96998887       0.00330949      -0.00683325      -0.00300661
H       -7.29842707       7.88803538      -2.82663039      -0.02034410       0.02362442      -0.01675986
H       -5.76417801      17.02501882      -0.83101916       0.00685377      -0.00519195      -0.00604063
H       -4.40237837      15.27303324      -1.80955115      -0.00234386       0.00220069      -0.00320620
H       -5.38255382      18.00636248      -2.26603974       0.00201625      -0.01426832      -0.00417568
H       -7.05978402      10.87468477      -0.32367020      -0.00781903       0.00039314      -0.01727271
H       -7.82823621      17.98173369      -2.86395236       0.00884663       0.00162971      -0.00017156
H      -10.73832694      14.03771991       0.55886226      -0.00552275      -0.01206600      -0.00183189
H      -10.71176633      14.72967440       2.19782380      -0.00546401       0.00047920       0.00050629
H      -10.27085637      12.41019841       2.42312130       0.00816144       0.00072788      -0.00529244
H       -8.74248879      13.27200026       2.74011843       0.00277197      -0.01729448      -0.01600362
H       -7.08684817      15.33343136      -5.78202781      -0.00502367      -0.00200367       0.00401029
H       -7.30720644      14.63583061      -4.16535490      -0.00100470       0.00587601       0.00484846
H       -6.62440912      13.05972373      -6.68806054      -0.00930816      -0.02187249       0.01177257
H       -8.26038242      13.19748067      -5.98765133       0.01037264      -0.00986023       0.00549740
H        0.47991504      10.22123343       2.58887885       0.00252275       0.00115294      -0.00054607
C       -0.99419627      12.44839780       2.60136892      -0.00141852      -0.00000979      -0.00046221
H        0.97594475      13.06713920       1.96741149       0.00118821      -0.00090441       0.00032326
H        0.92726987      12.38882779       3.59258102       0.00040184      -0.00017013      -0.00022830
C       -1.58074635      12.27690193       1.20496263       0.00025681       0.00205736      -0.00147305
H       -1.24051563      13.43462674       3.00400594      -0.00069791       0.00254064       0.00158915
H       -1.42320273      11.71031481       3.28522957      -0.00033556      -0.00049565       0.00179896
H       -1.58623178      10.11634461       1.17081965      -0.00118634      -0.00055101      -0.00098925
H       -1.49712976      10.84928010      -0.42375247       0.00024327      -0.00093811      -0.00138666
H       -1.24570892      13.09711507       0.56040091       0.00099693      -0.00042758      -0.00031209
H       -2.67127551      12.33769825       1.24256739      -0.00273113       0.00199829      -0.00040348
C        2.38086708      10.73743695       2.03868737       0.00099519       0.00097420      -0.00110555
C        2.91721266      10.46818989       3.43732707      -0.00029567      -0.00070074       0.00029071
N        4.36590328      10.27589368       3.44483228      -0.00005484       0.00108346       0.00059719
C        4.90528329       9.02663285       3.40305185       0.00024545      -0.00104082      -0.00006023
C        6.23918030       8.82733386       3.22973159       0.00016211       0.00020197      -0.00000731
C        7.08438264       9.94081946       3.07992026      -0.00226682      -0.00110677       0.00027178
C        5.17701632      11.36339651       3.30379598       0.00109065      -0.00101501      -0.00022666
C        6.51978374      11.22797521       3.13214833      -0.00071114       0.00081664       0.00010446
H        2.88993767      11.61437852       1.61544555      -0.00003820      -0.00132823       0.00059294
H        2.61282451       9.88382613       1.39310914       0.00066154       0.00012555       0.00066424
H        2.45113879       9.57125658       3.85041964       0.00031707       0.00017422      -0.00010043
H        2.67743073      11.30073381       4.10019757       0.00031322      -0.00008592       0.00016557
H        4.21105115       8.20276602       3.52067367      -0.00000037       0.00016513      -0.00023101
H        6.64200806       7.82634164       3.20521279      -0.00004723       0.00014432      -0.00014062
H        4.69306866      12.33396324       3.32681357      -0.00018763       0.00037911      -0.00025610
H        7.15567500      12.09519641       3.02196363       0.00018793      -0.00010935      -0.00015058
109
Properties=species:S:1:pos:R:3:forces:R:3 energy=-62727.77859671243 free_energy=-62727.787587042694 pbc="F F F"
C       -1.14631449      10.94399707       0.60774141      -0.00060314      -0.00127540       0.00172600
C        0.51470580      12.28333116       2.58384824       0.00074968       0.00160384      -0.00201950
N        0.91033411      10.95822442       2.01809494      -0.00170777      -0.00478364       0.00374812
C        0.36636510      10.80777597       0.63233057       0.00026759       0.00184001      -0.00172000
C        8.54121533       9.79849874       2.88164169      -0.02619660      -0.02299641       0.00321323
C       10.23425243       8.18134690       2.56039362      -0.00105840      -0.00127801      -0.00144368
C       10.55063251       7.47154323       1.41130434       0.00011623       0.00059242       0.00110421
C       11.20117518       8.53760712       3.49351493      -0.00059920       0.00107109       0.00142168
C       12.52271626       8.14389243       3.29147863       0.00108635      -0.00070986      -0.00074703
C       12.84449063       7.43424249       2.13018122      -0.00058249       0.00053215       0.00074488
C       11.87902525       7.09503363       1.18365250       0.00004935      -0.00019035      -0.00032866
C       12.24094658       6.33125910      -0.06272374       0.00004083      -0.00000566      -0.00009137
C       13.60535361       8.49446807       4.27994989      -0.00023115       0.00012359       0.00012432
O        9.31456586      10.71181492       2.79234756       0.02139045       0.02299822      -0.00263104
O        8.89424537       8.48021758       2.79948088       0.00237075       0.00111224      -0.00018759
H        0.67955421       9.83391840       0.23873143       0.00105377      -0.00021535       0.00020173
H        0.82422211      11.57964646      -0.00380144       0.00100328       0.00036008      -0.00052809
H        9.77674658       7.21976648       0.69766606      -0.00027861      -0.00009409      -0.00027148
H       10.91485258       9.11244191       4.36358786       0.00010157      -0.00039930      -0.00041986
H       13.87278488       7.13924787       1.96400489       0.00016278      -0.00005868      -0.00005144
H       13.30912329       6.11264704      -0.10290504      -0.00008811       0.00005068       0.00006285
H       11.96837293       6.90079598      -0.95614893      -0.00001694       0.00001594       0.00004885
H       11.69078108       5.38664975      -0.10859497      -0.00002657       0.00002149       0.00003228
H       13.21022369       9.06811754       5.11992151       0.00004421      -0.00002918      -0.00000089
H       14.39062722       9.08409033       3.79736520      -0.00004211      -0.00000334      -0.00005483
H       14.08081869       7.58971788       4.67074943      -0.00005144      -0.00005431      -0.00003433
O       -9.02269973      15.15898672       1.03932667       0.01039237       0.00875333      -0.00173744
C      -10.03918508      14.26243196       1.43223647       0.00334728       0.00603607      -0.00577620
C       -9.42475550      12.99975019       1.98338208       0.00342588      -0.00458316      -0.00154053
O       -8.81126480      12.26859624       0.94524331       0.00680791       0.01204479       0.01171687
C       -9.53011226      16.46107495       0.83254087       0.00801242       0.00169463      -0.00387024
C       -8.29942479      11.03883992       1.40825998      -0.00201595       0.00507957      -0.01674143
C       -7.75333736      10.25544745       0.23868215       0.00647767       0.02945227       0.04193567
O       -8.81818071       9.91640936      -0.62168656       0.02354814       0.00041437       0.00181798
C       -8.57101627       8.76172560      -1.39083999       0.01133077       0.00414367      -0.00444276
C       -8.45380748      17.33885198       0.24685487      -0.00161636      -0.00771517      -0.00121891
O       -8.36001597      17.05625178      -1.13515816       0.00040220      -0.00993459       0.00355685
C       -7.42261412      17.85918153      -1.81513351      -0.00194549       0.00042744       0.00458049
C       -6.03668673      17.25394062      -1.83558618      -0.00520084       0.00359849       0.00376923
O       -6.05801193      16.09220973      -2.63048311      -0.00594088       0.00737822       0.00696528
C       -4.77693635      15.52332483      -2.77760773      -0.00964093      -0.00129908       0.00096247
C       -4.90968445      14.27886341      -3.62483028      -0.00208314      -0.00073069       0.00677581
O       -5.34005781      14.58552236      -4.93717227       0.00511097      -0.00571061       0.00281358
C       -6.74276268      14.49742393      -5.10734156      -0.00362038      -0.00559276       0.00813361
C       -7.13468031      13.18143020      -5.73546555       0.00112170      -0.00238340       0.00086808
O       -6.82596476      12.15287423      -4.82279356      -0.00191442       0.00051493      -0.01102220
C       -7.06264642      10.87341600      -5.36562810      -0.00012283       0.00255141       0.00236309
C       -6.68720593       9.83249552      -4.34146310      -0.00279946       0.01080696       0.00157688
O       -7.64816412       9.84291274      -3.30552583      -0.00048216      -0.02543313       0.00414467
C       -7.39116766       8.85839970      -2.33380609       0.00862880      -0.00240645      -0.00096052
H       -5.59441699      13.56886102      -3.14835493      -0.00566207      -0.00354261      -0.00155239
H       -8.11928089      10.75373393      -5.64128830       0.00038034       0.00867401       0.00873726
H       -9.48099258       8.58106326      -1.96801539      -0.00918092      -0.01247522      -0.02542754
H       -9.09449652      10.45510428       1.89299811       0.01800774       0.00819970       0.00175170
H       -7.49721533      17.16536693       0.75681253      -0.00469879       0.00063448      -0.00137611
H      -10.38285519      16.45037603       0.13892171       0.00525803      -0.00591522       0.00688859
H       -8.40827550       7.89417527      -0.72897970      -0.00245213       0.00683056       0.01473654
H       -6.44996122      10.72718980      -6.27079428       0.00037585       0.00462177       0.00581960
H       -7.25515353       9.35028790       0.61591603      -0.01730362       0.02177374      -0.00548544
H       -7.49665538      11.20950788       2.14437302      -0.02137975      -0.00122635      -0.02246160
H       -3.92807025      13.80165910      -3.71304737       0.00293390       0.00467690       0.00440100
H       -8.72996552      18.39546525       0.39295305       0.00135047      -0.01301693      -0.00312407
H       -9.87200632      16.88017580       1.79209966       0.00321202      -0.00837332      -0.00576434
H       -7.37054035      18.86415204      -1.36783144      -0.00222613      -0.00463408      -0.00170535
H       -6.47362474       9.09340220      -1.77834320      -0.00158450       0.00554912      -0.00376037
H       -4.10351119      16.23499746      -3.27277987      -0.00516874       0.00279246       0.01033499
H       -6.67106262       8.84363245      -4.82705061       0.00022316       0.01371753       0.01174445
H       -5.68362494      10.03859065      -3.94582475       0.00337490      -0.00703396      -0.00310011
H       -7.24740980       7.87503107      -2.80586684      -0.02101092       0.02438667      -0.01729965
H       -5.71315558      17.01129410      -0.81437160       0.00689613      -0.00520025      -0.00626539
H       -4.35059955      15.26258615      -1.79636514      -0.00234280       0.00240842      -0.00339736
H       -5.33431572      17.99451010      -2.24879827       0.00205589      -0.01453398      -0.00442070
H       -7.01133742      10.85652541      -0.29687787      -0.00794142       0.00047160      -0.01767545
H       -7.78095829      17.96723512      -2.84375994       0.00902527       0.00176437      -0.00010213
H      -10.68874771      14.02400910       0.58093344      -0.00573048      -0.01243198      -0.00192321
H      -10.66122042      14.71620771       2.21974738      -0.00565129       0.00053107       0.00050700
H      -10.22360467      12.39644756       2.44552806       0.00828194       0.00068989      -0.00543473
H       -8.69407596      13.25616271       2.76251454       0.00287109      -0.01776443      -0.01648249
H       -7.04014639      15.31899122      -5.76731256      -0.00537069      -0.00216309       0.00401518
H       -7.25829745      14.62341476      -4.14944111      -0.00111082       0.00603913       0.00481720
H       -6.57448653      13.04473120      -6.67029072      -0.00959806      -0.02253591       0.01201297
H       -8.21053961      13.18137657      -5.96983603       0.01045013      -0.01014168       0.00563706
H        0.48011888      10.22108457       2.58886267       0.00264896       0.00112356      -0.00048124
C       -0.99435085      12.44792085       2.60166191      -0.00139224      -0.00019380      -0.00046498
H        0.97560104      13.06714659       1.96766172       0.00129101      -0.00097194       0.00034110
H        0.92720209      12.38867662       3.59276932       0.00036853      -0.00020372      -0.00019796
C       -1.58079953      12.27637215       1.20524280       0.00028854       0.00200938      -0.00148367
H       -1.24084047      13.43411331       3.00429151      -0.00074378       0.00248836       0.00174085
H       -1.42322572      11.70976185       3.28551264      -0.00029343      -0.00064312       0.00185797
H       -1.58587668      10.11584244       1.17086803      -0.00118292      -0.00064536      -0.00094401
H       -1.49695196      10.84892386      -0.42362562       0.00027442      -0.00112698      -0.00129917
H       -1.24563102      13.09666850       0.56088013       0.00082503      -0.00052243      -0.00027133
H       -2.67133312      12.33702095       1.24264608      -0.00281841       0.00185062      -0.00027677
C        2.38099123      10.73762354       2.03870956       0.00105132       0.00108993      -0.00114681
C        2.91732866      10.46837749       3.43733440      -0.00044584      -0.00069684       0.00043203
N        4.36598721      10.27604231       3.44483257       0.00212145       0.00222856       0.00044037
C        4.90531046       9.02678176       3.40303350       0.00140885      -0.00177920      -0.00020455
C        6.23922728       8.82739102       3.22970758      -0.00023305       0.00525318      -0.00008970
C        7.08442673       9.94093066       3.07990482       0.00217229      -0.00426501      -0.00016065
C        5.17719314      11.36353189       3.30377417      -0.00720191      -0.00057352       0.00083882
C        6.51984153      11.22805389       3.13213988       0.00632197       0.00294095      -0.00089525
H        2.88994563      11.61465433       1.61550354      -0.00002238      -0.00141075       0.00068980
H        2.61304446       9.88407534       1.39308086       0.00075848       0.00010575       0.00073362
H        2.45123152       9.57145060       3.85041675       0.00034311       0.00016347      -0.00002675
H        2.67754538      11.30093123       4.10019472       0.00043578      -0.00016320       0.00019446
H        4.21106302       8.20293950       3.52064302      -0.00022918       0.00004479      -0.00016932
H        6.64200389       7.82644891       3.20518599       0.00082809      -0.00200378      -0.00022813
H        4.69320217      12.33411736       3.32679705       0.00051680      -0.00049915      -0.00028477
H        7.15582070      12.09529155       3.02194957      -0.00155335      -0.00170740       0.00014210
109
Properties=species:S:1:pos:R:3:forces:R:3 energy=-62727.7778230542 free_energy=-62727.787587042694 pbc="F F F"
C       -1.14615334      10.94362477       0.60785437      -0.00060399      -0.00144191       0.00185780
C        0.51455593      12.28317457       2.58405220       0.00084870       0.00163852      -0.00208277
N        0.91043650      10.95820168       2.01815576      -0.00184783      -0.00512345       0.00402394
C        0.36653712      10.80775750       0.63237923       0.00029358       0.00182431      -0.00175071
C        8.54131982       9.79857747       2.88162539      -0.03491286      -0.03156885       0.00436835
C       10.23426044       8.18132644       2.56040184      -0.00105536      -0.00161499      -0.00170006
C       10.55064072       7.47150003       1.41131708      -0.00190429       0.00092950       0.00108608
C       11.20120592       8.53756462       3.49350803      -0.00223915       0.00203277       0.00241231
C       12.52270710       8.14383156       3.29149741       0.00317311      -0.00194499      -0.00211636
C       12.84449856       7.43414200       2.13019146      -0.00284863       0.00130180       0.00133316
C       11.87898627       7.09495738       1.18366858       0.00250983      -0.00054106      -0.00011963
C       12.24091261       6.33115411      -0.06269643      -0.00055784       0.00005203      -0.00013217
C       13.60537279       8.49437568       4.27995063      -0.00058037       0.00045943       0.00041755
O        9.31461782      10.71178477       2.79234136       0.02822645       0.03075704      -0.00349265
O        8.89425656       8.48024383       2.79948234       0.00374529       0.00113927      -0.00039763
H        0.67994272       9.83400646       0.23868648       0.00107998      -0.00026476       0.00021702
H        0.82421114      11.57978613      -0.00369521       0.00096132       0.00035968      -0.00047628
H        9.77672820       7.21974016       0.69767818       0.00015472      -0.00002354       0.00001300
H       10.91488604       9.11242905       4.36358557       0.00028381      -0.00074189      -0.00085363
H       13.87275894       7.13912484       1.96402510       0.00092192      -0.00027888      -0.00018130
H       13.30907539       6.11251307      -0.10287366       0.00012597       0.00004293       0.00010344
H       11.96834856       6.90068831      -0.95612903       0.00004101      -0.00003846       0.00008149
H       11.69071466       5.38655912      -0.10855429       0.00005203       0.00007644       0.00000899
H       13.21025331       9.06804890       5.11991810       0.00017663      -0.00009790      -0.00004907
H       14.39066013       9.08397449       3.79736416      -0.00004459      -0.00001917      -0.00011903
H       14.08080986       7.58962109       4.67076383      -0.00001749      -0.00017199      -0.00003703
O       -8.97180452      15.14342047       1.06099190       0.01067029       0.00891825      -0.00180420
C       -9.98924460      14.24806065       1.45419906       0.00344965       0.00610361      -0.00597805
C       -9.37652861      12.98465817       2.00570714       0.00361053      -0.00489487      -0.00152335
O       -8.76382840      12.25222340       0.96797128       0.00705972       0.01240449       0.01208273
C       -9.47782937      16.44614872       0.85462969       0.00821818       0.00194971      -0.00396452
C       -8.25625741      11.02061624       1.43096100      -0.00229183       0.00519991      -0.01715874
C       -7.70784240      10.23781386       0.26200949       0.00675009       0.03030855       0.04354047
O       -8.77057907       9.90200690      -0.60222481       0.02412309       0.00045216       0.00191803
C       -8.52301935       8.74814876      -1.37248010       0.01192641       0.00430949      -0.00447116
C       -8.40110985      17.32291511       0.26804747      -0.00180393      -0.00808823      -0.00122155
O       -8.30937875      17.04095806      -1.11426062       0.00028068      -0.01005029       0.00359654
C       -7.37367075      17.84480011      -1.79550149      -0.00213498       0.00053480       0.00470906
C       -5.98718871      17.24091224      -1.81828150      -0.00547702       0.00380990       0.00377153
O       -6.00829998      16.07994306      -2.61434651      -0.00613132       0.00769162       0.00704408
C       -4.72679685      15.51263925      -2.76374147      -0.00997484      -0.00133878       0.00090098
C       -4.85933928      14.26831689      -3.61112003      -0.00205956      -0.00061485       0.00670399
O       -5.29173167      14.57498343      -4.92279838       0.00514379      -0.00573345       0.00265589
C       -6.69441273      14.48436755      -5.09165191      -0.00375734      -0.00565878       0.00816232
C       -7.08482028      13.16695236      -5.71779697       0.00117189      -0.00244568       0.00079805
O       -6.77477883      12.13998480      -4.80372454      -0.00194698       0.00042864      -0.01124412
C       -7.00863794      10.85943696      -5.34526972      -0.00011683       0.00276223       0.00238828
C       -6.63355486       9.82023253      -4.31914814      -0.00270046       0.01116101       0.00162408
O       -7.59659399       9.83004744      -3.28509825      -0.00039677      -0.02612947       0.00427582
C       -7.34133737       8.84527544      -2.31309571       0.00913580      -0.00261610      -0.00099865
H       -5.54272279      13.55750668      -3.13394642      -0.00582030      -0.00349744      -0.00168274
H       -8.06457254      10.73777352      -5.62278376       0.00034910       0.00890995       0.00901861
H       -9.43209884       8.56899152      -1.95150024      -0.00933396      -0.01267651      -0.02611936
H       -9.05437709      10.43796642       1.91198834       0.01851880       0.00841315       0.00182905
H       -7.44412498      17.14804326       0.77675047      -0.00482621       0.00064948      -0.00149321
H      -10.33113944      16.43650877       0.16168333       0.00538927      -0.00612012       0.00708816
H       -8.36220263       7.87954542      -0.71151909      -0.00259749       0.00721432       0.01510618
H       -6.39405994      10.71303067      -6.24912895       0.00035983       0.00471621       0.00599215
H       -7.21264487       9.33107781       0.63950715      -0.01777077       0.02227088      -0.00561499
H       -7.45568703      11.18836109       2.17015595      -0.02176376      -0.00121731      -0.02294688
H       -3.87741222      13.79209087      -3.70086925       0.00305127       0.00497842       0.00408747
H       -8.67594387      18.37976908       0.41505420       0.00134648      -0.01340756      -0.00319178
H       -9.81848796      16.86558525       1.81448758       0.00330851      -0.00863974      -0.00589868
H       -7.32183017      18.84973031      -1.34808577      -0.00232008      -0.00474435      -0.00170012
H       -6.42498299       9.08023986      -1.75565697      -0.00167105       0.00575656      -0.00395852
H       -4.05488817      16.22522045      -3.25964851      -0.00533165       0.00314509       0.01030659
H       -6.61480753       8.83092832      -4.80377823       0.00022715       0.01422445       0.01213536
H       -5.63115404      10.02845247      -3.92167171       0.00340459      -0.00726784      -0.00322753
H       -7.19639964       7.86203324      -2.78510089      -0.02168459       0.02517691      -0.01779944
H       -5.66212959      16.99759811      -0.79771019       0.00693076      -0.00521170      -0.00651922
H       -4.29879793      15.25216121      -1.78321697      -0.00225303       0.00254225      -0.00358529
H       -5.28608756      17.98264207      -2.23156956       0.00211557      -0.01479957      -0.00467306
H       -6.96278411      10.83835062      -0.26996803      -0.00805173       0.00050706      -0.01804305
H       -7.73368114      17.95271973      -2.82356724       0.00924629       0.00186670      -0.00003337
H      -10.63916231      14.01029153       0.60299779      -0.00590015      -0.01276204      -0.00198035
H      -10.61067061      14.70273234       2.24166517      -0.00580983       0.00055645       0.00048004
H      -10.17634289      12.38269828       2.46792803       0.00837515       0.00062571      -0.00558284
H       -8.64566316      13.24032271       2.78490472       0.00301880      -0.01819256      -0.01691526
H       -6.99348283      15.30453955      -5.75260420      -0.00574151      -0.00234437       0.00405055
H       -7.20941151      14.61098984      -4.13353294      -0.00123611       0.00621056       0.00479117
H       -6.52456794      13.02974731      -6.65253684      -0.00993252      -0.02317055       0.01235187
H       -8.16070029      13.16526299      -5.95202908       0.01053244      -0.01042727       0.00577939
H        0.48031600      10.22093288       2.58884234       0.00283339       0.00120952      -0.00052290
C       -0.99453725      12.44742420       2.60195788      -0.00145483      -0.00039619      -0.00048637
H        0.97522222      13.06715559       1.96789951       0.00132209      -0.00109562       0.00040184
H        0.92710720      12.38853056       3.59294745       0.00033802      -0.00022747      -0.00015806
C       -1.58092412      12.27579781       1.20554316       0.00033559       0.00203588      -0.00148646
H       -1.24119680      13.43358554       3.00457220      -0.00080370       0.00239989       0.00188047
H       -1.42325572      11.70919395       3.28582081      -0.00025623      -0.00081066       0.00193581
H       -1.58551112      10.11530547       1.17089395      -0.00119590      -0.00079265      -0.00089771
H       -1.49678157      10.84856978      -0.42350464       0.00028202      -0.00133232      -0.00123960
H       -1.24573803      13.09622284       0.56137498       0.00058311      -0.00071580      -0.00017625
H       -2.67147568      12.33618744       1.24278798      -0.00292531       0.00165238      -0.00015266
C        2.38110743      10.73781556       2.03873070       0.00117857       0.00110455      -0.00107773
C        2.91743950      10.46856784       3.43734062      -0.00040180      -0.00062365       0.00047438
N        4.36608336      10.27621792       3.44482845       0.00200975       0.00049734       0.00055121
C        4.90539008       9.02691130       3.40300743      -0.00327986      -0.00021398       0.00043633
C        6.23923560       8.82753814       3.22968689       0.00345062      -0.00036484      -0.00041553
C        7.08448127       9.94096600       3.07989113       0.00393155       0.00132909      -0.00051694
C        5.17727146      11.36366831       3.30376397      -0.00259195      -0.00018656       0.00026969
C        6.51998579      11.22818464       3.13211889       0.00206101      -0.00088942      -0.00023188
H        2.88994541      11.61493356       1.61556336       0.00004458      -0.00140488       0.00075935
H        2.61325951       9.88433024       1.39305243       0.00083061       0.00011745       0.00078834
H        2.45132313       9.57164724       3.85041304       0.00043788       0.00008795       0.00004342
H        2.67765926      11.30112962       4.10019281       0.00042696      -0.00017549       0.00028215
H        4.21106561       8.20310698       3.52061403       0.00040494       0.00038791      -0.00024524
H        6.64201583       7.82652118       3.20515800      -0.00011761       0.00022281      -0.00017430
H        4.69334320      12.33426470       3.32678085       0.00008162      -0.00011860      -0.00024223
H        7.15594540      12.09535962       3.02193880      -0.00038478      -0.00018848      -0.00007232
109
Properties=species:S:1:pos:R:3:forces:R:3 energy=-62727.776982897056 free_energy=-62727.787587042694 pbc="F F F"
C       -1.14602026      10.94330380       0.60792948      -0.00058921      -0.00150873       0.00197926
C        0.51439192      12.28303245       2.58423289       0.00086119       0.00152851      -0.00204967
N        0.91051820      10.95818874       2.01819939      -0.00181009      -0.00527698       0.00412058
C        0.36668449      10.80776616       0.63240732       0.00028512       0.00188801      -0.00174997
C        8.54134038       9.79859361       2.88162039      -0.02819405      -0.02676791       0.00349047
C       10.23426896       8.18130006       2.56037386      -0.00060037       0.00052421       0.00189568
C       10.55062993       7.47147500       1.41135361      -0.00191049      -0.00069658      -0.00183950
C       11.20121570       8.53755389       3.49353679      -0.00111163      -0.00026520      -0.00099807
C       12.52273268       8.14374308       3.29148438       0.00087297      -0.00003189       0.00033896
C       12.84447432       7.43405897       2.13022513      -0.00154668      -0.00018726      -0.00085996
C       11.87896591       7.09487395       1.18368154       0.00235605      -0.00001153       0.00075746
C       12.24087132       6.33104997      -0.06266699      -0.00060666       0.00003275      -0.00005651
C       13.60538351       8.49428971       4.27995783      -0.00005418      -0.00001228       0.00004795
O        9.31473104      10.71183305       2.79232941       0.02274884       0.02508599      -0.00281755
O        8.89427880       8.48026830       2.79947778       0.00309676       0.00109334      -0.00057333
H        0.68028400       9.83411636       0.23862193       0.00112827      -0.00035334       0.00019753
H        0.82419727      11.57994330      -0.00360533       0.00089591       0.00037238      -0.00041459
H        9.77670572       7.21971211       0.69768897       0.00070995       0.00025055       0.00068750
H       10.91492090       9.11240990       4.36356883      -0.00009241       0.00007584       0.00034050
H       13.87274428       7.13899667       1.96404501       0.00027904      -0.00004670       0.00000745
H       13.30902789       6.11237876      -0.10284155       0.00015265       0.00004293       0.00011726
H       11.96832359       6.90057935      -0.95610571       0.00002227      -0.00002425       0.00002074
H       11.69064728       5.38646836      -0.10851418       0.00006024       0.00008944      -0.00000846
H       13.21028535       9.06797765       5.11991457       0.00001614      -0.00000142       0.00003203
H       14.39069143       9.08385699       3.79736033      -0.00006507       0.00000199      -0.00003568
H       14.08080117       7.58952057       4.67077825      -0.00008497       0.00000194      -0.00003724
O       -8.92091389      15.12784970       1.08265700       0.01091220       0.00925828      -0.00189947
C       -9.93930529      14.23368609       1.47615918       0.00356272       0.00615658      -0.00619629
C       -9.32829947      12.96956738       2.02802562       0.00357757      -0.00521399      -0.00152705
O       -8.71640209      12.23585616       0.99068888       0.00731467       0.01268157       0.01235265
C       -9.42554905      16.43122071       0.87671312       0.00840321       0.00188846      -0.00406933
C       -8.21309513      11.00241636       1.45364095      -0.00220039       0.00544602      -0.01757830
C       -7.66237545      10.22017830       0.28532651       0.00685042       0.03105779       0.04510011
O       -8.72299732       9.88760295      -0.58275818       0.02475815       0.00060913       0.00209908
C       -8.47503148       8.73458275      -1.35412288       0.01241396       0.00432390      -0.00458293
C       -8.34841687      17.30696425       0.28922993      -0.00179827      -0.00808090      -0.00126484
O       -8.25873662      17.02564701      -1.09336880       0.00008970      -0.01026198       0.00365651
C       -7.32471947      17.83038954      -1.77587370      -0.00223839       0.00071774       0.00491064
C       -5.93767785      17.22786494      -1.80094812      -0.00560617       0.00410885       0.00373949
O       -5.95855995      16.06760610      -2.59809928      -0.00629565       0.00784838       0.00706381
C       -4.67662465      15.50190495      -2.74981949      -0.01021767      -0.00128102       0.00086528
C       -4.80897833      14.25774188      -3.59738653      -0.00212559      -0.00049412       0.00672482
O       -5.24339716      14.56443953      -4.90839124       0.00523297      -0.00574335       0.00253623
C       -6.64604640      14.47130345      -5.07594633      -0.00393707      -0.00589237       0.00826773
C       -7.03494600      13.15247631      -5.70013023       0.00128233      -0.00239481       0.00080755
O       -6.72358988      12.12709113      -4.78467362      -0.00197494       0.00043389      -0.01147868
C       -6.95464021      10.84546404      -5.32491952      -0.00011172       0.00288733       0.00252752
C       -6.57991918       9.80798628      -4.29683431      -0.00291129       0.01141568       0.00172494
O       -7.54504452       9.81719719      -3.26467443      -0.00013027      -0.02693074       0.00441782
C       -7.29152143       8.83216309      -2.29238577       0.00955267      -0.00259997      -0.00124958
H       -5.49104085      13.54614650      -3.11951601      -0.00593205      -0.00347250      -0.00185732
H       -8.00987021      10.72182321      -5.60427891       0.00035848       0.00914393       0.00930462
H       -9.38321152       8.55691983      -1.93498366      -0.00938633      -0.01281005      -0.02676061
H       -9.01422725      10.42087536       1.93098031       0.01885420       0.00848438       0.00198667
H       -7.39104241      17.13071428       0.79668078      -0.00500288       0.00063700      -0.00161341
H      -10.27942460      16.42263551       0.18443940       0.00550771      -0.00632139       0.00728557
H       -8.31613061       7.86492619      -0.69407301      -0.00273229       0.00756116       0.01552846
H       -6.33817398      10.69886830      -6.22746442       0.00036637       0.00480604       0.00607655
H       -7.17017682       9.31186836       0.66308402      -0.01821658       0.02282207      -0.00573982
H       -7.41471383      11.16725499       2.19587936      -0.02218811      -0.00122174      -0.02350645
H       -3.82675855      13.78245942      -3.68866683       0.00322099       0.00521401       0.00378917
H       -8.62192672      18.36406077       0.43713201       0.00136839      -0.01394126      -0.00326376
H       -9.76497372      16.85099142       1.83686681       0.00340340      -0.00887534      -0.00599565
H       -7.27311994      18.83528753      -1.32836041      -0.00241191      -0.00493139      -0.00172369
H       -6.37636351       9.06709630      -1.73297708      -0.00169388       0.00594536      -0.00413474
H       -4.00625369      16.21541479      -3.24646017      -0.00557731       0.00338774       0.01036709
H       -6.55857201       8.81824243      -4.78049112       0.00021190       0.01474725       0.01254225
H       -5.57870943      10.01832788      -3.89752469       0.00352633      -0.00744206      -0.00331032
H       -7.14540350       7.84905050      -2.76433779      -0.02234506       0.02593920      -0.01829029
H       -5.61108733      16.98396606      -0.78100695       0.00699609      -0.00519989      -0.00674824
H       -4.24692679      15.24164776      -1.77003288      -0.00219855       0.00268502      -0.00376540
H       -5.23786325      17.97074290      -2.21436431       0.00211246      -0.01518071      -0.00486195
H       -6.91427872      10.82015592      -0.24307065      -0.00812279       0.00056026      -0.01844038
H       -7.68638895      17.93816272      -2.80337894       0.00949609       0.00191764       0.00000006
H      -10.58957583      13.99657053       0.62505855      -0.00608248      -0.01309600      -0.00203842
H      -10.56012438      14.68925401       2.26357723      -0.00598683       0.00057979       0.00049887
H      -10.12907663      12.36895088       2.49032625       0.00853545       0.00060282      -0.00575467
H       -8.59724761      13.22448027       2.80728240       0.00325194      -0.01857057      -0.01722376
H       -6.94679116      15.29007033      -5.73788345      -0.00611706      -0.00242952       0.00402598
H       -7.16052545      14.59856111      -4.11761641      -0.00135220       0.00636888       0.00472007
H       -6.47464007      13.01477145      -6.63478781      -0.01023133      -0.02379177       0.01269957
H       -8.11084412      13.14916704      -5.93422106       0.01060510      -0.01071200       0.00592066
H        0.48049407      10.22079409       2.58880027       0.00292393       0.00118991      -0.00047448
C       -0.99473929      12.44694944       2.60222668      -0.00149808      -0.00046230      -0.00049878
H        0.97484533      13.06717285       1.96812562       0.00136127      -0.00113744       0.00039140
H        0.92698466      12.38838647       3.59311022       0.00030852      -0.00022339      -0.00014749
C       -1.58109499      12.27526407       1.20582795       0.00030212       0.00187548      -0.00145326
H       -1.24155729      13.43307659       3.00484103      -0.00087311       0.00227328       0.00200213
H       -1.42329255      11.70864421       3.28610305      -0.00023787      -0.00098821       0.00203843
H       -1.58517732      10.11480638       1.17085778      -0.00123442      -0.00095314      -0.00085760
H       -1.49663140      10.84830113      -0.42342744       0.00026292      -0.00150112      -0.00120986
H       -1.24600958      13.09584529       0.56184244       0.00039813      -0.00080560      -0.00014558
H       -2.67167026      12.33531438       1.24298477      -0.00305822       0.00146923      -0.00004661
C        2.38120961      10.73801353       2.03874259       0.00121712       0.00109556      -0.00099122
C        2.91754153      10.46876039       3.43734155      -0.00028170      -0.00076112       0.00037227
N        4.36617768      10.27638081       3.44481263       0.00126410       0.00003791       0.00069600
C        4.90546000       9.02705182       3.40297838      -0.00667652       0.00020480       0.00091933
C        6.23924136       8.82767306       3.22966439       0.00634450      -0.00456642      -0.00067128
C        7.08454239       9.94101398       3.07987336       0.00382166       0.00497076      -0.00057424
C        5.17734323      11.36381041       3.30375217       0.00279549      -0.00084901      -0.00037665
C        6.52013148      11.22830143       3.13209725      -0.00284910      -0.00323129       0.00048394
H        2.88993558      11.61521642       1.61561512       0.00009326      -0.00139515       0.00083687
H        2.61346049       9.88458911       1.39301452       0.00088668       0.00013444       0.00084849
H        2.45140715       9.57184528       3.85040488       0.00051958       0.00007329       0.00009498
H        2.67777270      11.30132980       4.10018269       0.00042044      -0.00013475       0.00042396
H        4.21106821       8.20327581       3.52058303       0.00095372       0.00076715      -0.00031431
H        6.64202084       7.82659500       3.20513101      -0.00088559       0.00200582      -0.00012910
H        4.69348763      12.33440492       3.32676379      -0.00053786       0.00069090      -0.00018872
H        7.15606987      12.09542767       3.02193114       0.00079861       0.00106937      -0.00028552
109
Properties=species:S:1:pos:R:3:forces:R:3 energy=-62727.77610867948 free_energy=-62727.787587042694 pbc="F F F"
C       -1.14592842      10.94309273       0.60793550      -0.00061438      -0.00153798       0.00203242
C        0.51422433      12.28291154       2.58437972       0.00087308       0.00162359      -0.00209305
N        0.91057163      10.95819793       2.01820906      -0.00172055      -0.00547636       0.00417985
C        0.36679403      10.80782162       0.63239727       0.00025337       0.00182053      -0.00173133
C        8.54136269       9.79858136       2.88161653      -0.02080615      -0.01842448       0.00252820
C       10.23427898       8.18130056       2.56041534      -0.00064325      -0.00193000      -0.00250870
C       10.55061585       7.47141789       1.41133533      -0.00140194       0.00136464       0.00195117
C       11.20124449       8.53749847       3.49350652      -0.00228892       0.00223039       0.00279881
C       12.52271981       8.14368811       3.29151189       0.00332713      -0.00200719      -0.00224617
C       12.84447104       7.43395240       2.13021986      -0.00240278       0.00141151       0.00168543
C       11.87894895       7.09480064       1.18370946       0.00194967      -0.00063157      -0.00046754
C       12.24083049       6.33094640      -0.06263784      -0.00043286      -0.00002451      -0.00017071
C       13.60540473       8.49419670       4.27995760      -0.00069410       0.00036874       0.00044686
O        9.31485168      10.71188024       2.79231429       0.01640290       0.01777083      -0.00199498
O        8.89429952       8.48028629       2.79947643       0.00230258       0.00107333      -0.00011480
H        0.68054424       9.83425332       0.23852528       0.00116369      -0.00034082       0.00018385
H        0.82418637      11.58012235      -0.00354681       0.00087191       0.00047308      -0.00041914
H        9.77669742       7.21968936       0.69771036      -0.00012076      -0.00011394      -0.00024000
H       10.91495046       9.11240142       4.36357331       0.00034575      -0.00076775      -0.00099522
H       13.87272146       7.13887345       1.96406665       0.00074413      -0.00024343      -0.00018437
H       13.30898300       6.11224394      -0.10281044       0.00007202       0.00005513       0.00010713
H       11.96829958       6.90047073      -0.95608625       0.00003010      -0.00001564       0.00008771
H       11.69058193       5.38637866      -0.10847418       0.00005303       0.00010148       0.00002984
H       13.21031451       9.06790976       5.11991227       0.00017704      -0.00010500      -0.00007852
H       14.39072354       9.08374134       3.79735951       0.00001481       0.00002330      -0.00015383
H       14.08079126       7.58942378       4.67079235      -0.00003079      -0.00013217      -0.00005230
O       -8.87002971      15.11227493       1.10432100       0.01113933       0.00955555      -0.00198578
C       -9.88937525      14.21931162       1.49811690       0.00374687       0.00632060      -0.00638267
C       -9.28007947      12.95447964       2.05033647       0.00366583      -0.00555858      -0.00138246
O       -8.66900742      12.21949606       1.01338739       0.00758849       0.01287940       0.01249003
C       -9.37327288      16.41628585       0.89878652       0.00855146       0.00190803      -0.00406821
C       -8.16993500      10.98424031       1.47627823      -0.00241232       0.00584871      -0.01785802
C       -7.61700331      10.20252608       0.30860118       0.00699434       0.03187719       0.04629536
O       -8.67552491       9.87313408      -0.56326675       0.02542105       0.00063410       0.00226966
C       -8.42708677       8.72098756      -1.33578309       0.01281792       0.00453653      -0.00463432
C       -8.29572703      17.29100495       0.31039853      -0.00189060      -0.00827396      -0.00132411
O       -8.20809136      17.01030927      -1.07248373       0.00009620      -0.01031113       0.00367963
C       -7.27575193      17.81594380      -1.75625046      -0.00235051       0.00040232       0.00499848
C       -5.88814135      17.21479557      -1.78357442      -0.00582185       0.00427857       0.00373203
O       -5.90877647      16.05516710      -2.58170489      -0.00649279       0.00813639       0.00720572
C       -4.62640588      15.49107793      -2.73577440      -0.01045382      -0.00128794       0.00086501
C       -4.75859925      14.24708936      -3.58356071      -0.00198108      -0.00037345       0.00681381
O       -5.19501235      14.55384771      -4.89389204       0.00545692      -0.00575841       0.00229723
C       -6.59761800      14.45822300      -5.06020918      -0.00413603      -0.00614362       0.00849578
C       -6.98503428      13.13800825      -5.68245558       0.00124234      -0.00245991       0.00086382
O       -6.67239269      12.11419096      -4.76563171      -0.00196121       0.00047677      -0.01169482
C       -6.90065647      10.83149638      -5.30456907       0.00000450       0.00296276       0.00260636
C       -6.52631517       9.79575020      -4.27451454      -0.00308213       0.01189506       0.00186989
O       -7.49352105       9.80436509      -3.24424947      -0.00003849      -0.02768424       0.00462474
C       -7.24174237       8.81906794      -2.27167918       0.00987928      -0.00262255      -0.00146389
H       -5.43940325      13.53476224      -3.10501523      -0.00605108      -0.00355311      -0.00193468
H       -7.95517341      10.70588947      -5.58577208       0.00027072       0.00936088       0.00958312
H       -9.33435113       8.54479788      -1.91849158      -0.00943659      -0.01293264      -0.02740093
H       -8.97403459      10.40384084       1.95000538       0.01933390       0.00857738       0.00210632
H       -7.33796887      17.11337917       0.81660315      -0.00515593       0.00064324      -0.00173147
H      -10.22771379      16.40875450       0.20718921       0.00564027      -0.00651555       0.00746059
H       -8.27007146       7.85027681      -0.67666630      -0.00285491       0.00780492       0.01594833
H       -6.28230483      10.68469692      -6.20579574       0.00033945       0.00492213       0.00620307
H       -7.12776046       9.29267670       0.68660942      -0.01859976       0.02334340      -0.00589597
H       -7.37369597      11.14620175       2.22147287      -0.02250560      -0.00123007      -0.02402966
H       -3.77610390      13.77268567      -3.67632420       0.00326338       0.00543435       0.00361109
H       -8.56791556      18.34833963       0.45918293       0.00140168      -0.01436367      -0.00332264
H       -9.71146425      16.83639433       1.85923574       0.00353684      -0.00913507      -0.00617425
H       -7.22440834      18.82081450      -1.30866208      -0.00248587      -0.00491998      -0.00167671
H       -6.32779617       9.05397751      -1.71029138      -0.00165026       0.00609821      -0.00427755
H       -3.95758467      16.20552631      -3.23314634      -0.00583701       0.00355680       0.01049617
H       -6.50236888       8.80557232      -4.75718053       0.00018293       0.01510604       0.01286164
H       -5.52630486      10.00821373      -3.87337486       0.00367251      -0.00764538      -0.00338726
H       -7.09443066       7.83609178      -2.74357938      -0.02294435       0.02664876      -0.01881704
H       -5.56001768      16.97042025      -0.76424031       0.00707403      -0.00517152      -0.00704018
H       -4.19498535      15.23099514      -1.75673719      -0.00210821       0.00276810      -0.00382271
H       -5.18963752      17.95879959      -2.19718834       0.00219374      -0.01556769      -0.00507275
H       -6.86595273      10.80193803      -0.21630272      -0.00830665       0.00050484      -0.01875987
H       -7.63906945      17.92354111      -2.78320021       0.00980945       0.00195018       0.00006830
H      -10.53999050      13.98284790       0.64711411      -0.00634592      -0.01342614      -0.00214544
H      -10.50958713      14.67577839       2.28548433      -0.00615181       0.00057140       0.00049813
H      -10.08181402      12.35521188       2.51272655       0.00866488       0.00053611      -0.00590140
H       -8.54882994      13.20863530       2.82964627       0.00340942      -0.01895347      -0.01760302
H       -6.89999791      15.27558878      -5.72314147      -0.00641269      -0.00252961       0.00405272
H       -7.11160649      14.58612489      -4.10168522      -0.00154952       0.00658743       0.00465683
H       -6.42469116      12.99980050      -6.61703469      -0.01042679      -0.02438963       0.01299116
H       -8.06095305      13.13310581      -5.91639601       0.01080045      -0.01094063       0.00606552
H        0.48063615      10.22068010       2.58872227       0.00299572       0.00116483      -0.00044365
C       -0.99494035      12.44653512       2.60243838      -0.00153629      -0.00053341      -0.00054228
H        0.97450688      13.06720616       1.96833782       0.00133104      -0.00123538       0.00042536
H        0.92683102      12.38824202       3.59325297       0.00030591      -0.00021666      -0.00012282
C       -1.58128995      12.27483875       1.20605847       0.00025964       0.00179860      -0.00141803
H       -1.24190025      13.43261707       3.00508740      -0.00094540       0.00223519       0.00212636
H       -1.42333825      11.70814022       3.28630813      -0.00025243      -0.00116121       0.00216975
H       -1.58491596      10.11440905       1.17072339      -0.00127513      -0.00107905      -0.00085578
H       -1.49651439      10.84819289      -0.42343088       0.00024400      -0.00160119      -0.00118640
H       -1.24641105      13.09559386       0.56223331       0.00025508      -0.00088120      -0.00010735
H       -2.67188734      12.33451330       1.24322147      -0.00318785       0.00134395       0.00001927
C        2.38128830      10.73821296       2.03873716       0.00119949       0.00124010      -0.00105268
C        2.91762671      10.46895669       3.43732541      -0.00033843      -0.00085151       0.00046016
N        4.36624742      10.27653630       3.44478449       0.00186872       0.00103864       0.00066791
C        4.90546765       9.02720582       3.40295127      -0.00334868      -0.00059593       0.00049096
C        6.23928824       8.82774516       3.22963761       0.00363979      -0.00037298      -0.00042354
C        7.08460834       9.94112792       3.07985438       0.00263891       0.00079245      -0.00033019
C        5.17749057      11.36394863       3.30372458      -0.00237790      -0.00064853       0.00027888
C        6.52019177      11.22837925       3.13208570       0.00211018      -0.00040203      -0.00022608
H        2.88991137      11.61550095       1.61565486       0.00007927      -0.00148203       0.00090443
H        2.61363736       9.88485077       1.39296224       0.00094730       0.00011819       0.00088575
H        2.45147689       9.57204646       3.85038775       0.00055145       0.00012445       0.00010327
H        2.67787209      11.30153310       4.10016321       0.00050558      -0.00016010       0.00043653
H        4.21107633       8.20345126       3.52054929       0.00047353       0.00043026      -0.00023513
H        6.64200876       7.82670387       3.20510819      -0.00010505       0.00026989      -0.00019398
H        4.69361555      12.33456060       3.32674697       0.00005451       0.00005795      -0.00022972
H        7.15620098      12.09552371       3.02192174      -0.00027179      -0.00033691      -0.00010435
109
Properties=species:S:1:pos:R:3:forces:R:3 energy=-62727.775236083835 free_energy=-62727.787587042694 pbc="F F F"
C       -1.14588555      10.94301996       0.60784735      -0.00066514      -0.00169124       0.00211818
C        0.51405799      12.28282429       2.58448081       0.00086129       0.00159407      -0.00216263
N        0.91059489      10.95822984       2.01817221      -0.00188094      -0.00560568       0.00436437
C        0.36685755      10.80792783       0.63233815       0.00025970       0.00191453      -0.00178009
C        8.54142136       9.79862833       2.88160631      -0.02226391      -0.02030906       0.00271755
C       10.23429423       8.18128479       2.56042314      -0.00165757      -0.00199210      -0.00299192
C       10.55058115       7.47138181       1.41134381       0.00154708       0.00117183       0.00259923
C       11.20124190       8.53747304       3.49351121       0.00011182       0.00148475       0.00238848
C       12.52274569       8.14360751       3.29150947       0.00089049      -0.00090492      -0.00116105
C       12.84443637       7.43386293       2.13023700       0.00039387       0.00078510       0.00155339
C       11.87895594       7.09471910       1.18373305      -0.00141275      -0.00030443      -0.00103724
C       12.24078412       6.33084185      -0.06261042       0.00024237      -0.00004226      -0.00001836
C       13.60541810       8.49410835       4.27996355      -0.00037807       0.00017691       0.00017968
O        9.31492317      10.71188442       2.79230712       0.01781353       0.01942850      -0.00218447
O        8.89431506       8.48031264       2.79947383       0.00232251       0.00125119      -0.00006731
H        0.68070668       9.83442399       0.23838834       0.00120746      -0.00034362       0.00012776
H        0.82418225      11.58032652      -0.00353046       0.00084955       0.00054774      -0.00042687
H        9.77668719       7.21966491       0.69773036      -0.00090507      -0.00029135      -0.00082267
H       10.91498543       9.11238542       4.36356421       0.00011495      -0.00052114      -0.00064077
H       13.87270886       7.13874605       1.96408549      -0.00013016       0.00000143      -0.00005354
H       13.30893731       6.11211038      -0.10277751      -0.00010129       0.00003607       0.00002331
H       11.96827581       6.90036196      -0.95606434      -0.00004178       0.00005573       0.00003894
H       11.69051653       5.38628944      -0.10843380      -0.00004810       0.00002661       0.00004926
H       13.21034622       9.06783944       5.11990848       0.00006260      -0.00005405      -0.00003055
H       14.39075489       9.08362452       3.79735653       0.00001695       0.00001924      -0.00008988
H       14.08078200       7.58932553       4.67080619      -0.00000849      -0.00009762      -0.00001530
O       -8.81915875      15.09670164       1.12598474       0.01148541       0.00976489      -0.00210566
C       -9.83945639      14.20494201       1.52007031       0.00379309       0.00637913      -0.00648117
C       -9.23187455      12.93939445       2.07263959       0.00392873      -0.00584288      -0.00142918
O       -8.62164829      12.20314443       1.03605689       0.00769549       0.01317234       0.01271397
C       -9.32100367      16.40134712       0.92085031       0.00866279       0.00207507      -0.00422776
C       -8.12678330      10.96609715       1.49886405      -0.00238618       0.00628126      -0.01812575
C       -7.57175938      10.18485183       0.33181075       0.00712748       0.03266232       0.04746914
O       -8.62820892       9.85856655      -0.54373970       0.02606452       0.00060639       0.00243756
C       -8.37920526       8.70735132      -1.31746554       0.01324413       0.00463183      -0.00475093
C       -8.24304216      17.27503530       0.33155233      -0.00201142      -0.00862008      -0.00140511
O       -8.15743844      16.99494929      -1.05160595      -0.00001028      -0.01060206       0.00374377
C       -7.22676713      17.80144854      -1.73663416      -0.00239280       0.00058841       0.00518804
C       -5.83857696      17.20170004      -1.76615774      -0.00601354       0.00447879       0.00376630
O       -5.85894726      16.04261982      -2.56514814      -0.00656661       0.00834060       0.00729805
C       -4.57613944      15.48013951      -2.72156374      -0.01075232      -0.00141448       0.00097352
C       -4.70820477      14.23632749      -3.56958459      -0.00198863      -0.00027275       0.00691350
O       -5.14653537      14.54316546      -4.87927051       0.00567897      -0.00591574       0.00234184
C       -6.54909572      14.44512118      -5.04442772      -0.00413414      -0.00636137       0.00865055
C       -6.93507240      13.12354624      -5.66476336       0.00117439      -0.00261523       0.00087506
O       -6.62117767      12.10127963      -4.74659466      -0.00186204       0.00055548      -0.01179283
C       -6.84668272      10.81753178      -5.28421625      -0.00010546       0.00310407       0.00262169
C       -6.47274968       9.78352650      -4.25218398      -0.00307154       0.01205650       0.00181549
O       -7.44202654       9.79154729      -3.22382269      -0.00039062      -0.02805051       0.00475749
C       -7.19201298       8.80599478      -2.25098115       0.01025419      -0.00290787      -0.00130410
H       -5.38785157      13.52334194      -3.09039487      -0.00605132      -0.00360476      -0.00204307
H       -7.90048519      10.68997981      -5.56725756       0.00026324       0.00957620       0.00988689
H       -9.28552874       8.53260481      -1.90204106      -0.00955173      -0.01304396      -0.02804448
H       -8.93378309      10.38687505       1.96908187       0.01978180       0.00861567       0.00227627
H       -7.28490924      17.09603848       0.83651542      -0.00525524       0.00065708      -0.00179813
H      -10.17601170      16.39486835       0.22993048       0.00584183      -0.00672025       0.00765851
H       -8.22403470       7.83557198      -0.65931639      -0.00298994       0.00808479       0.01629589
H       -6.22645434      10.67051930      -6.18412338       0.00032917       0.00501448       0.00635474
H       -7.08540451       9.27350515       0.71006623      -0.01899325       0.02396286      -0.00613580
H       -7.33260058      11.12520964       2.24690268      -0.02290281      -0.00124511      -0.02468790
H       -3.72546057      13.76270978      -3.66372150       0.00333216       0.00553908       0.00356914
H       -8.51391259      18.33260599       0.48120081       0.00141549      -0.01467247      -0.00335089
H       -9.65796059      16.82179549       1.88158831       0.00364125      -0.00934003      -0.00625991
H       -7.17569829      18.80631171      -1.28899156      -0.00251800      -0.00518128      -0.00180568
H       -6.27929923       9.04088577      -1.68759255      -0.00157490       0.00620548      -0.00443040
H       -3.90886591      16.19551821      -3.21966725      -0.00608852       0.00370449       0.01070116
H       -6.44620607       8.79291081      -4.73384609       0.00014179       0.01558723       0.01321287
H       -5.47394693       9.99810540      -3.84921932       0.00391514      -0.00784065      -0.00341778
H       -7.04348369       7.82316011      -2.72282813      -0.02352319       0.02732286      -0.01935292
H       -5.50891870      16.95696691      -0.74740676       0.00719985      -0.00513642      -0.00732537
H       -4.14299264      15.22019014      -1.74327408      -0.00200872       0.00279559      -0.00376128
H       -5.14141225      17.94681323      -2.18004237       0.00226354      -0.01606841      -0.00527058
H       -6.81786776      10.78368631      -0.18972327      -0.00854109       0.00041098      -0.01912243
H       -7.59171917      17.90884695      -2.76303332       0.01018141       0.00192328       0.00012496
H      -10.49041434      13.96912542       0.66916527      -0.00660109      -0.01371254      -0.00224220
H      -10.45906247      14.66230617       2.30738712      -0.00629675       0.00054831       0.00047494
H      -10.03455730      12.34148027       2.53512735       0.00872281       0.00041821      -0.00601221
H       -8.50041267      13.19278800       2.85199119       0.00356419      -0.01935256      -0.01798109
H       -6.85304021      15.26109588      -5.70836718      -0.00663800      -0.00263064       0.00410223
H       -7.06263634      14.57368233      -4.08574033      -0.00175447       0.00681949       0.00468442
H       -6.37471330      12.98482912      -6.59927651      -0.01057566      -0.02494149       0.01335108
H       -8.01101532      13.11708925      -5.89853839       0.01105797      -0.01110685       0.00620081
H        0.48073252      10.22059788       2.58859993       0.00310702       0.00123555      -0.00050074
C       -0.99513293      12.44620847       2.60256558      -0.00162828      -0.00073164      -0.00049941
H        0.97422680      13.06725868       1.96853279       0.00130945      -0.00126338       0.00041300
H        0.92663843      12.38809757       3.59336999       0.00032402      -0.00019807      -0.00012613
C       -1.58149863      12.27455792       1.20620531       0.00028292       0.00195805      -0.00146425
H       -1.24221688      13.43222675       3.00529251      -0.00102711       0.00231719       0.00224712
H       -1.42339978      11.70770144       3.28640067      -0.00022572      -0.00119594       0.00222092
H       -1.58475232      10.11414889       1.17046295      -0.00130182      -0.00108607      -0.00093979
H       -1.49643536      10.84828798      -0.42354204       0.00021821      -0.00159924      -0.00123120
H       -1.24692541      13.09549613       0.56250570       0.00015503      -0.00101025      -0.00001588
H       -2.67211143      12.33384660       1.24347739      -0.00335259       0.00130316       0.00004107
C        2.38133727      10.73841855       2.03870904       0.00124893       0.00113040      -0.00115759
C        2.91769182      10.46915651       3.43729096      -0.00038460      -0.00082598       0.00047895
N        4.36630700      10.27670573       3.44473469       0.00199008       0.00053561       0.00069375
C        4.90549141       9.02735145       3.40291438      -0.00342298      -0.00023937       0.00048150
C        6.23930802       8.82785366       3.22961102       0.00370120      -0.00051291      -0.00042797
C        7.08466580       9.94120526       3.07983517       0.00250676       0.00122083      -0.00032129
C        5.17759044      11.36408292       3.30369577      -0.00276092      -0.00011212       0.00029812
C        6.52028225      11.22848144       3.13206811       0.00257552      -0.00084752      -0.00027771
H        2.88987024      11.61578380       1.61567728       0.00009235      -0.00147591       0.00090623
H        2.61378510       9.88511305       1.39288910       0.00095027       0.00018609       0.00095351
H        2.45153121       9.57225189       3.85035886       0.00058098       0.00013241       0.00008634
H        2.67796255      11.30173901       4.10012746       0.00050648      -0.00015929       0.00044847
H        4.21107446       8.20362248       3.52051326       0.00042774       0.00035866      -0.00023431
H        6.64199676       7.82679722       3.20508704      -0.00010935       0.00031353      -0.00020044
H        4.69374403      12.33471569       3.32672825       0.00014867      -0.00015516      -0.00024498
H        7.15632424      12.09560214       3.02191673      -0.00032365      -0.00029851      -0.00010055
109
Properties=species:S:1:pos:R:3:forces:R:3 energy=-62727.77438132936 free_energy=-62727.787587042694 pbc="F F F"
C       -1.14589586      10.94307480       0.60766195      -0.00071836      -0.00170305       0.00220092
C        0.51388872      12.28276954       2.58452885       0.00095281       0.00182488      -0.00237866
N        0.91058405      10.95829426       2.01808541      -0.00220908      -0.00620514       0.00480533
C        0.36687138      10.80808732       0.63222858       0.00037996       0.00216524      -0.00198396
C        8.54148371       9.79867600       2.88159440      -0.02522017      -0.02230489       0.00307191
C       10.23428392       8.18125591       2.56038485       0.00035341       0.00052869       0.00204489
C       10.55060540       7.47136001       1.41139379      -0.00293745      -0.00061819      -0.00200245
C       11.20128027       8.53745550       3.49353727      -0.00269374       0.00013898      -0.00083937
C       12.52273938       8.14353175       3.29150642       0.00235817      -0.00043304       0.00012910
C       12.84445170       7.43377452       2.13027636      -0.00317800      -0.00008914      -0.00126590
C       11.87889314       7.09463619       1.18373311       0.00372505       0.00011644       0.00145364
C       12.24074831       6.33073599      -0.06257895      -0.00065565       0.00006922      -0.00024110
C       13.60543390       8.49401941       4.27996817      -0.00040820       0.00002807       0.00011370
O        9.31497546      10.71188993       2.79230377       0.02048755       0.02207743      -0.00251199
O        8.89432620       8.48034827       2.79946954       0.00252240       0.00072174      -0.00048103
H        0.68077496       9.83463001       0.23820745       0.00125194      -0.00031209       0.00006571
H        0.82417998      11.58056085      -0.00355694       0.00078770       0.00056566      -0.00042806
H        9.77665358       7.21963474       0.69773399       0.00094835       0.00031104       0.00085422
H       10.91501990       9.11237045       4.36355323       0.00005324      -0.00006136       0.00012483
H       13.87267889       7.13862198       1.96410624       0.00079715      -0.00017402      -0.00003138
H       13.30888745       6.11197667      -0.10274515       0.00012791       0.00006490       0.00015837
H       11.96824955       6.90025498      -0.95604140       0.00003862      -0.00006422       0.00004807
H       11.69044867       5.38619947      -0.10839285       0.00002900       0.00001641      -0.00002656
H       13.21037683       9.06776880       5.11990579       0.00006919      -0.00002038       0.00000855
H       14.39078607       9.08350703       3.79735362      -0.00001144       0.00004169      -0.00010202
H       14.08077367       7.58922593       4.67082116      -0.00008091      -0.00003827      -0.00005077
O       -8.76829944      15.08112624       1.14764279       0.01176005       0.00999950      -0.00218926
C       -9.78955137      14.19057235       1.54202068       0.00385025       0.00654507      -0.00668997
C       -9.18368155      12.92431264       2.09493089       0.00417218      -0.00616049      -0.00138986
O       -8.57433019      12.18680268       1.05869499       0.00780270       0.01344824       0.01290798
C       -9.26874523      16.38640653       0.94290359       0.00881842       0.00203389      -0.00435150
C       -8.08363093      10.94799182       1.52139619      -0.00240809       0.00666714      -0.01832320
C       -7.52663747      10.16715912       0.35495579       0.00719612       0.03320169       0.04861477
O       -8.58104033       9.84391140      -0.52418769       0.02662839       0.00052398       0.00263727
C       -8.33138408       8.69367491      -1.29917101       0.01355478       0.00486173      -0.00488247
C       -8.19036688      17.25905406       0.35268953      -0.00203634      -0.00885504      -0.00141001
O       -8.10678415      16.97956682      -1.03073683      -0.00006834      -0.01095682       0.00383495
C       -7.17777139      17.78691597      -1.71702269      -0.00236657       0.00059128       0.00531292
C       -5.78899339      17.18858713      -1.74870522      -0.00627174       0.00432050       0.00389189
O       -5.80908416      16.02997927      -2.54845690      -0.00671500       0.00872290       0.00748086
C       -4.52584375      15.46909337      -2.70718746      -0.01080883      -0.00134599       0.00115883
C       -4.65779758      14.22545248      -3.55543639      -0.00192556      -0.00042450       0.00710680
O       -5.09794684      14.53235807      -4.86451587       0.00592398      -0.00616492       0.00241520
C       -6.50046358      14.43198866      -5.02859982      -0.00405085      -0.00649288       0.00881375
C       -6.88506511      13.10909235      -5.64705456       0.00128084      -0.00283957       0.00093198
O       -6.56995071      12.08835774      -4.72755830      -0.00177054       0.00059578      -0.01186067
C       -6.79272587      10.80357219      -5.26386248      -0.00006283       0.00314835       0.00264682
C       -6.41922257       9.77130718      -4.22984727      -0.00311581       0.01247861       0.00179178
O       -7.39057350       9.77874893      -3.20339709      -0.00078284      -0.02845556       0.00489899
C       -7.14233380       8.79293970      -2.23028820       0.01064856      -0.00325183      -0.00112790
H       -5.33638076      13.51188125      -3.07562900      -0.00604203      -0.00371049      -0.00214203
H       -7.84580730      10.67409133      -5.54873740       0.00017120       0.00980247       0.01018134
H       -9.23674395       8.52034514      -1.88562961      -0.00967018      -0.01316635      -0.02867994
H       -8.89346405      10.36997780       1.98822005       0.02031568       0.00868019       0.00241454
H       -7.23186326      17.07869111       0.85642045      -0.00541805       0.00066540      -0.00190449
H      -10.12431627      16.38097793       0.25266182       0.00597841      -0.00690679       0.00781601
H       -8.17801953       7.82082198      -0.64201759      -0.00312400       0.00822503       0.01668025
H       -6.17062499      10.65633508      -6.16244853       0.00027676       0.00513451       0.00656147
H       -7.04311196       9.25435199       0.73345730      -0.01940538       0.02472042      -0.00644198
H       -7.29141758      11.10428886       2.27216108      -0.02328995      -0.00122560      -0.02543928
H       -3.67481717      13.75252910      -3.65080526       0.00328228       0.00561630       0.00372112
H       -8.45991863      18.31685771       0.50318962       0.00145262      -0.01497310      -0.00338406
H       -9.60446773      16.80719735       1.90392899       0.00375463      -0.00953249      -0.00635543
H       -7.12699129      18.79177994      -1.26934793      -0.00255763      -0.00529785      -0.00192144
H       -6.23086611       9.02781950      -1.66488775      -0.00154383       0.00627355      -0.00461702
H       -3.86010284      16.18539514      -3.20602490      -0.00643760       0.00366911       0.01107928
H       -6.39008565       8.78025989      -4.71048879       0.00007539       0.01590999       0.01349086
H       -5.42163718       9.98800239      -3.82505863       0.00415125      -0.00806647      -0.00342915
H       -6.99256679       7.81025290      -2.70208622      -0.02406264       0.02801353      -0.01989205
H       -5.45780014      16.94358666      -0.73051770       0.00734422      -0.00506079      -0.00764626
H       -4.09098409      15.20926334      -1.72962938      -0.00191548       0.00276394      -0.00361286
H       -5.09318876      17.93478625      -2.16292113       0.00242585      -0.01650918      -0.00552787
H       -6.77000840      10.76539205      -0.16332497      -0.00868174       0.00043435      -0.01957060
H       -7.54434168      17.89408381      -2.74287611       0.01055768       0.00192048       0.00012305
H      -10.44084921      13.95540509       0.69120923      -0.00686171      -0.01398611      -0.00230140
H      -10.40855196      14.64883671       2.32928312      -0.00643514       0.00052214       0.00047593
H       -9.98730716      12.32775578       2.55752942       0.00881705       0.00030977      -0.00614327
H       -8.45199504      13.17693727       2.87431533       0.00370642      -0.01975416      -0.01841885
H       -6.80589163      15.24659145      -5.69356008      -0.00674497      -0.00277312       0.00425434
H       -7.01360070      14.56123298      -4.06977785      -0.00194427       0.00707225       0.00470970
H       -6.32470588      12.96985375      -6.58150802      -0.01069701      -0.02546537       0.01372817
H       -7.96103166      13.10112439      -5.88065044       0.01130463      -0.01121558       0.00632039
H        0.48078043      10.22055013       2.58843340       0.00332248       0.00154871      -0.00076855
C       -0.99531905      12.44596804       2.60259951      -0.00176419      -0.00075665      -0.00040777
H        0.97400660      13.06733157       1.96870112       0.00118626      -0.00133664       0.00045052
H        0.92640389      12.38795846       3.59345276       0.00035742      -0.00018321      -0.00011709
C       -1.58173441      12.27441628       1.20626414       0.00027925       0.00205615      -0.00154498
H       -1.24250768      13.43191293       3.00544424      -0.00108448       0.00237944       0.00231050
H       -1.42347492      11.70733679       3.28637439      -0.00025781      -0.00122742       0.00230816
H       -1.58468817      10.11401711       1.17007007      -0.00137177      -0.00109313      -0.00105246
H       -1.49639301      10.84858299      -0.42376749       0.00017844      -0.00153472      -0.00134181
H       -1.24755687      13.09553198       0.56264325       0.00016479      -0.00103889       0.00001715
H       -2.67235822      12.33331017       1.24374743      -0.00349311       0.00135813       0.00002426
C        2.38135600      10.73862601       2.03865688       0.00134038       0.00128306      -0.00135900
C        2.91773823      10.46936135       3.43723574      -0.00056299      -0.00114824       0.00051660
N        4.36635245      10.27685984       3.44466374       0.00192428       0.00195470       0.00063734
C        4.90548971       9.02751589       3.40287173      -0.00132430      -0.00166845       0.00020662
C        6.23933111       8.82793890       3.22958190       0.00210378       0.00222488      -0.00029434
C        7.08471551       9.94130996       3.07981449       0.00265318      -0.00170795      -0.00027321
C        5.17768572      11.36422887       3.30365964      -0.00361955      -0.00096917       0.00042346
C        6.52036609      11.22855893       3.13205004       0.00310203       0.00127576      -0.00040466
H        2.88981266      11.61606664       1.61568046       0.00004588      -0.00158354       0.00091499
H        2.61390202       9.88537760       1.39279650       0.00092565       0.00018224       0.00096643
H        2.45156989       9.57246167       3.85031765       0.00057470       0.00025447       0.00001057
H        2.67804331      11.30194807       4.10007436       0.00052337      -0.00010772       0.00044842
H        4.21106758       8.20379222       3.52047392       0.00031093       0.00043543      -0.00024209
H        6.64197478       7.82689854       3.20506835       0.00029200      -0.00067685      -0.00022374
H        4.69386986      12.33486817       3.32670755       0.00014338       0.00000594      -0.00026684
H        7.15644923      12.09567938       3.02191465      -0.00075554      -0.00085386      -0.00002261
109
Properties=species:S:1:pos:R:3:forces:R:3 energy=-62727.77357685456 free_energy=-62727.787587042694 pbc="F F F"
C       -1.14593182      10.94321655       0.60740797      -0.00073442      -0.00165345       0.00218869
C        0.51373526      12.28274248       2.58454500       0.00090059       0.00182016      -0.00236788
N        0.91055231      10.95837009       2.01797688      -0.00212841      -0.00611753       0.00467920
C        0.36686494      10.80828836       0.63208794       0.00031119       0.00232304      -0.00206754
C        8.54156022       9.79874659       2.88158222      -0.03131148      -0.02931079       0.00389472
C       10.23430518       8.18124758       2.56042281      -0.00181087      -0.00135351      -0.00177262
C       10.55056369       7.47131024       1.41138121       0.00103907       0.00054418       0.00137320
C       11.20127092       8.53741230       3.49351961       0.00032462       0.00097161       0.00158307
C       12.52276187       8.14346116       3.29151948       0.00039676      -0.00054401      -0.00067541
C       12.84441386       7.43367602       2.13027396       0.00020292       0.00047612       0.00091636
C       11.87891085       7.09455974       1.18376733      -0.00096118      -0.00012147      -0.00057328
C       12.24070415       6.33063321      -0.06255398       0.00004755      -0.00000854       0.00001535
C       13.60544719       8.49393071       4.27997181      -0.00012796      -0.00000960       0.00008312
O        9.31502685      10.71186536       2.79229780       0.02552883       0.02800897      -0.00316063
O        8.89433639       8.48036688       2.79947197       0.00313827       0.00139518      -0.00029094
H        0.68079531       9.83486982       0.23800027       0.00132814      -0.00030380      -0.00004894
H        0.82418754      11.58082305      -0.00360159       0.00080070       0.00068190      -0.00047733
H        9.77665173       7.21961217       0.69775842      -0.00054875      -0.00016052      -0.00047112
H       10.91505524       9.11235483       4.36355278      -0.00000604      -0.00037344      -0.00036155
H       13.87266746       7.13849673       1.96412408      -0.00007334       0.00000487      -0.00001686
H       13.30884402       6.11184321      -0.10271276      -0.00002695       0.00002944       0.00002641
H       11.96822643       6.90014613      -0.95602208      -0.00002680       0.00004104       0.00003274
H       11.69038368       5.38610968      -0.10835296      -0.00002939       0.00003183       0.00003089
H       13.21040752       9.06769997       5.11990070       0.00001486       0.00000104       0.00004953
H       14.39081958       9.08339207       3.79735131      -0.00004223       0.00000149      -0.00005198
H       14.08076573       7.58912811       4.67083546      -0.00008464       0.00002122      -0.00005017
O       -8.71743738      15.06554464       1.16930238       0.01194858       0.01028173      -0.00229057
C       -9.73964716      14.17620113       1.56396852       0.00395885       0.00661829      -0.00683990
C       -9.13548607      12.90922682       2.11721474       0.00425808      -0.00637080      -0.00150916
O       -8.52703930      12.17046441       1.08130724       0.00795820       0.01360776       0.01312467
C       -9.21648624      16.37145789       0.96495079       0.00902985       0.00202026      -0.00436132
C       -8.04046325      10.92991491       1.54388770      -0.00237602       0.00709558      -0.01870732
C       -7.48160010      10.14944533       0.37805057       0.00727488       0.03384921       0.04976704
O       -8.53397349       9.82919754      -0.50461487       0.02705240       0.00052965       0.00281783
C       -8.28361723       8.67997856      -1.28089029       0.01392545       0.00479254      -0.00495798
C       -8.13768955      17.24306160       0.37382048      -0.00218313      -0.00912023      -0.00144624
O       -8.05612295      16.96416108      -1.00986723       0.00001013      -0.01116974       0.00385516
C       -7.12876858      17.77236486      -1.69740853      -0.00247401       0.00041751       0.00544839
C       -5.73940606      17.17546161      -1.73123786      -0.00639937       0.00450615       0.00396731
O       -5.75921362      16.01730937      -2.53171047      -0.00688252       0.00887215       0.00763178
C       -4.47554885      15.45799356      -2.69270880      -0.01110971      -0.00162303       0.00140390
C       -4.60740119      14.21449986      -3.54116497      -0.00183557      -0.00037754       0.00730422
O       -5.04925853      14.52143074      -4.84968757       0.00625118      -0.00642871       0.00257148
C       -6.45173492      14.41883134      -5.01276047      -0.00387597      -0.00671015       0.00926641
C       -6.83501579      13.09463898      -5.62934093       0.00138175      -0.00313672       0.00101057
O       -6.51870280      12.07542798      -4.70852587      -0.00168771       0.00065804      -0.01196209
C       -6.73877152      10.78961457      -5.24350605      -0.00016710       0.00332682       0.00270265
C       -6.36572825       9.75909732      -4.20750014      -0.00310251       0.01265932       0.00179547
O       -7.33916304       9.76595921      -3.18297750      -0.00114015      -0.02894617       0.00511779
C       -7.09270880       8.77988708      -2.20960355       0.01088777      -0.00339604      -0.00106703
H       -5.28500362      13.50041033      -3.06077995      -0.00622461      -0.00399170      -0.00209519
H       -7.79112875      10.65822109      -5.53021109       0.00013111       0.01002804       0.01047137
H       -9.18800020       8.50804569      -1.86923598      -0.00981939      -0.01327507      -0.02931195
H       -8.85306769      10.35313581       2.00741409       0.02085414       0.00872276       0.00258443
H       -7.17882317      17.06133447       0.87632308      -0.00549902       0.00063321      -0.00197033
H      -10.07261772      16.36707787       0.27538890       0.00610402      -0.00711334       0.00794218
H       -8.13202955       7.80604151      -0.62475235      -0.00331780       0.00844193       0.01695049
H       -6.11480226      10.64214287      -6.14076476       0.00024628       0.00523426       0.00675566
H       -7.00087452       9.23520501       0.75679523      -0.01973385       0.02543981      -0.00675070
H       -7.25014737      11.08343435       2.29727301      -0.02361941      -0.00117396      -0.02622327
H       -3.62419435      13.74219909      -3.63761135       0.00339027       0.00556545       0.00398228
H       -8.40592291      18.30109829       0.52516240       0.00147284      -0.01526097      -0.00343973
H       -9.55097445      16.79259063       1.92626302       0.00389665      -0.00973342      -0.00649438
H       -7.07829031      18.77723352      -1.24971318      -0.00259236      -0.00538791      -0.00200585
H       -6.18249603       9.01474874      -1.64219091      -0.00145368       0.00636715      -0.00475141
H       -3.81133974      16.17519289      -3.19228330      -0.00649261       0.00378755       0.01142067
H       -6.33399272       8.76761852      -4.68710795      -0.00002087       0.01631010       0.01378872
H       -5.36936939       9.97790461      -3.80087815       0.00432294      -0.00827974      -0.00341795
H       -6.94169924       7.79735559      -2.68135707      -0.02460426       0.02860819      -0.02045784
H       -5.40666943      16.93024317      -0.71361161       0.00754054      -0.00505657      -0.00782001
H       -4.03900060      15.19827063      -1.71585997      -0.00191853       0.00284010      -0.00353663
H       -5.04497138      17.92274090      -2.14581465       0.00250903      -0.01701868      -0.00573441
H       -6.72229745      10.74705369      -0.13706004      -0.00889010       0.00040229      -0.02001050
H       -7.49694553      17.87927862      -2.72271819       0.01089896       0.00193478       0.00009289
H      -10.39128164      13.94168271       0.71324931      -0.00711385      -0.01424564      -0.00236015
H      -10.35804156      14.63536391       2.35117526      -0.00656756       0.00050589       0.00049511
H       -9.94004801      12.31403183       2.57993288       0.00888246       0.00017953      -0.00624245
H       -8.40356586      13.16107686       2.89661947       0.00394288      -0.02013546      -0.01879334
H       -6.75858641      15.23207443      -5.67874037      -0.00679640      -0.00281617       0.00431598
H       -6.96449188      14.54878052      -4.05381696      -0.00212523       0.00732750       0.00464032
H       -6.27467532      12.95486479      -6.56374126      -0.01077513      -0.02599737       0.01407301
H       -7.91100878      13.08519686      -5.86274065       0.01158805      -0.01130795       0.00643592
H        0.48080157      10.22053522       2.58823912       0.00328638       0.00144943      -0.00073648
C       -0.99548330      12.44577955       2.60259557      -0.00181789      -0.00063588      -0.00046090
H        0.97383433      13.06741918       1.96885492       0.00109353      -0.00133214       0.00035544
H        0.92616451      12.38783073       3.59351488       0.00041970      -0.00015796      -0.00015479
C       -1.58198385      12.27434881       1.20629379       0.00031612       0.00208420      -0.00153579
H       -1.24276700      13.43164842       3.00556953      -0.00115269       0.00248815       0.00239624
H       -1.42353434      11.70702311       3.28630026      -0.00033935      -0.00132021       0.00248086
H       -1.58469207      10.11394939       1.16954278      -0.00144687      -0.00107423      -0.00117415
H       -1.49634645      10.84906223      -0.42408725       0.00017267      -0.00139989      -0.00140397
H       -1.24824808      13.09563930       0.56271950       0.00028477      -0.00097132      -0.00000029
H       -2.67261138      12.33285023       1.24408608      -0.00367889       0.00145639       0.00001469
C        2.38135957      10.73883616       2.03858821       0.00126328       0.00119355      -0.00126958
C        2.91776575      10.46956239       3.43717251      -0.00042803      -0.00083828       0.00038683
N        4.36639193      10.27704213       3.44458532       0.00140572       0.00035745       0.00068235
C        4.90551762       9.02765814       3.40282176      -0.00359082      -0.00025558       0.00047684
C        6.23933169       8.82808555       3.22955485       0.00349623      -0.00166842      -0.00038276
C        7.08475508       9.94136003       3.07979865       0.00395535       0.00255261      -0.00057354
C        5.17773750      11.36436679       3.30362481       0.00008595      -0.00045669      -0.00008504
C        6.52047677      11.22868323       3.13202636      -0.00042105      -0.00158459       0.00011653
H        2.88974948      11.61634488       1.61567572       0.00002270      -0.00158085       0.00084456
H        2.61400022       9.88564033       1.39269466       0.00088036       0.00016549       0.00091206
H        2.45159679       9.57267700       3.85026908       0.00052360       0.00010648       0.00000761
H        2.67811089      11.30215982       4.10001440       0.00045788      -0.00015038       0.00037771
H        4.21105846       8.20396141       3.52043442       0.00051927       0.00048158      -0.00030678
H        6.64195863       7.82699044       3.20505182      -0.00024907       0.00068861      -0.00019156
H        4.69398968      12.33502623       3.32668683      -0.00019589       0.00022265      -0.00027168
H        7.15655162      12.09575447       3.02191380       0.00009751       0.00029353      -0.00016791
109
Properties=species:S:1:pos:R:3:forces:R:3 energy=-62727.77282428136 free_energy=-62727.787587042694 pbc="F F F"
C       -1.14592732      10.94337812       0.60713322      -0.00075126      -0.00163192       0.00224931
C        0.51361264      12.28272740       2.58457346       0.00091138       0.00199994      -0.00246540
N        0.91054394      10.95845841       2.01788835      -0.00229071      -0.00638323       0.00483440
C        0.36689209      10.80850515       0.63196904       0.00037671       0.00240074      -0.00221443
C        8.54154180       9.79871206       2.88158336      -0.01821145      -0.01638314       0.00219692
C       10.23429570       8.18121614       2.56040561       0.00041606       0.00030697       0.00120131
C       10.55059492       7.47127567       1.41141724      -0.00419346      -0.00011019      -0.00150320
C       11.20132160       8.53737674       3.49352818      -0.00381865       0.00118027       0.00055899
C       12.52273516       8.14339984       3.29153134       0.00424711      -0.00166297      -0.00132953
C       12.84444490       7.43357921       2.13029925      -0.00505292       0.00078424      -0.00038934
C       11.87883815       7.09448284       1.18377001       0.00543308      -0.00024304       0.00142312
C       12.24067411       6.33052818      -0.06252308      -0.00118633       0.00008586      -0.00030133
C       13.60546769       8.49383955       4.27997218      -0.00075145       0.00026572       0.00038972
O        9.31516023      10.71193918       2.79228379       0.01470435       0.01607798      -0.00178092
O        8.89435365       8.48039336       2.79947389       0.00204705       0.00044593      -0.00039231
H        0.68085217       9.83512156       0.23781509       0.00137728      -0.00019383      -0.00012803
H        0.82423973      11.58109935      -0.00361565       0.00085970       0.00082896      -0.00057278
H        9.77662300       7.21958237       0.69776150       0.00108300       0.00031361       0.00091889
H       10.91508674       9.11234056       4.36354700       0.00021914      -0.00040419      -0.00043112
H       13.87263682       7.13837484       1.96414500       0.00139186      -0.00035477      -0.00014718
H       13.30879541       6.11170923      -0.10268259       0.00029559       0.00006129       0.00019565
H       11.96820177       6.90003934      -0.95600232       0.00009147      -0.00011605       0.00011429
H       11.69031668       5.38601886      -0.10831208       0.00012522       0.00011674      -0.00003606
H       13.21043633       9.06763148       5.11989757       0.00017682      -0.00007010      -0.00002423
H       14.39085172       9.08327643       3.79735013      -0.00002572       0.00002210      -0.00016838
H       14.08075669       7.58903058       4.67085032      -0.00010449      -0.00006640      -0.00009567
O       -8.66655734      15.04995673       1.19096911       0.01214921       0.01038053      -0.00235221
C       -9.68972343      14.16182011       1.58592197       0.00408664       0.00673415      -0.00699988
C       -9.08727069      12.89413238       2.13949738       0.00425259      -0.00667493      -0.00162766
O       -8.47975468      12.15411577       1.10390713       0.00803891       0.01397896       0.01323798
C       -9.16420696      16.35649476       0.98700445       0.00913691       0.00210323      -0.00441977
C       -7.99727222      10.91186023       1.56635303      -0.00231096       0.00723571      -0.01904587
C       -7.43660323      10.13171283       0.40111858       0.00704613       0.03449167       0.05084296
O       -8.48696259       9.81445328      -0.48502186       0.02759810       0.00038439       0.00294116
C       -8.23588553       8.66626330      -1.26261267       0.01442459       0.00501869      -0.00499044
C       -8.08500047      17.22705421       0.39495710      -0.00214874      -0.00937861      -0.00140405
O       -8.00544347      16.94874227      -0.98898697      -0.00004903      -0.01141119       0.00389889
C       -7.07976742      17.75781520      -1.67777797      -0.00250923       0.00036520       0.00544794
C       -5.68982595      17.16234825      -1.71377464      -0.00654693       0.00478400       0.00390807
O       -5.70936944      16.00468075      -2.51501157      -0.00686640       0.00909448       0.00792819
C       -4.42529588      15.44691235      -2.67821467      -0.01126194      -0.00180000       0.00141823
C       -4.55702344      14.20351979      -3.52681726      -0.00186208      -0.00056601       0.00766204
O       -5.00048938      14.51039534      -4.83483458       0.00664849      -0.00676221       0.00276012
C       -6.40292959      14.40564258      -4.99692637      -0.00372240      -0.00677817       0.00943106
C       -6.78493361      13.08017336      -5.61163446       0.00148666      -0.00337613       0.00107795
O       -6.46743875      12.06248554      -4.68950974      -0.00164658       0.00050938      -0.01203044
C       -6.68482909      10.77565182      -5.22315751      -0.00016820       0.00358387       0.00280171
C       -6.31228121       9.74687802      -4.18516234      -0.00321826       0.01293945       0.00199750
O       -7.28779520       9.75316732      -3.16256617      -0.00127995      -0.02958549       0.00521905
C       -7.04312937       8.76682969      -2.18893309       0.01099854      -0.00345772      -0.00097154
H       -5.23370900      13.48895266      -3.04587734      -0.00635298      -0.00417005      -0.00205075
H       -7.73645226      10.64236985      -5.51169859      -0.00003883       0.01024723       0.01072878
H       -9.13928339       8.49572356      -1.85283492      -0.01014274      -0.01338549      -0.03001648
H       -8.81259794      10.33633545       2.02665852       0.02152717       0.00880605       0.00269411
H       -7.12577028      17.04396142       0.89623040      -0.00565131       0.00063466      -0.00205774
H      -10.02089541      16.35316309       0.29811987       0.00620648      -0.00730410       0.00808627
H       -8.08604978       7.79124730      -0.60750667      -0.00352302       0.00853139       0.01729053
H       -6.05898521      10.62793701      -6.11907799       0.00016987       0.00531967       0.00695059
H       -6.95867157       9.21605300       0.78009917      -0.01998386       0.02611390      -0.00705123
H       -7.20880223      11.06262998       2.32227838      -0.02388328      -0.00107646      -0.02700169
H       -3.57358271      13.73179280      -3.62418698       0.00348030       0.00554899       0.00433320
H       -8.35190835      18.28532444       0.54713761       0.00146755      -0.01556391      -0.00348243
H       -9.49746277      16.77796998       1.94860083       0.00402057      -0.00992647      -0.00662042
H       -7.02959819      18.76268632      -1.23006173      -0.00265825      -0.00546855      -0.00206897
H       -6.13418235       9.00166640      -1.61950829      -0.00144934       0.00647193      -0.00488276
H       -3.76260033      16.16498314      -3.17854435      -0.00664960       0.00383696       0.01181769
H       -6.27795578       8.75497476      -4.66372711      -0.00017209       0.01663146       0.01404368
H       -5.31715424       9.96778243      -3.77671692       0.00443298      -0.00849346      -0.00342911
H       -6.89087648       7.78445635      -2.66063815      -0.02517476       0.02914547      -0.02105211
H       -5.35552566      16.91688153      -0.69672455       0.00767593      -0.00507730      -0.00801933
H       -3.98708166      15.18735894      -1.70204413      -0.00196540       0.00292823      -0.00340224
H       -4.99676247      17.91071851      -2.12870047       0.00248313      -0.01754218      -0.00590426
H       -6.67466866      10.72866828      -0.11087302      -0.00904667       0.00040780      -0.02048881
H       -7.44954423      17.86446716      -2.70254644       0.01120913       0.00197573       0.00012657
H      -10.34169440      13.92795321       0.73529437      -0.00737270      -0.01448925      -0.00242254
H      -10.30751176      14.62188155       2.37307340      -0.00668709       0.00046731       0.00051432
H       -9.89276612      12.30030345       2.60234834       0.00900106       0.00010123      -0.00636457
H       -8.35510658      13.14520182       2.91891188       0.00422337      -0.02050651      -0.01913871
H       -6.71116054      15.21753875      -5.66393318      -0.00676840      -0.00296729       0.00444995
H       -6.91531436      14.53631992      -4.03787419      -0.00230294       0.00757404       0.00464841
H       -6.22462406      12.93985124      -6.54598395      -0.01082698      -0.02650948       0.01436612
H       -7.86095367      13.06928549      -5.84482545       0.01185636      -0.01138394       0.00652869
H        0.48083699      10.22053098       2.58807225       0.00338828       0.00159322      -0.00090735
C       -0.99561144      12.44560624       2.60259969      -0.00193374      -0.00069168      -0.00039038
H        0.97369469      13.06751456       1.96901310       0.00098899      -0.00137413       0.00031408
H        0.92595384      12.38772625       3.59358954       0.00048609      -0.00015139      -0.00019437
C       -1.58222059      12.27427930       1.20633992       0.00035668       0.00228077      -0.00160627
H       -1.24299685      13.43139660       3.00569564      -0.00122358       0.00266761       0.00249156
H       -1.42356174      11.70672896       3.28624307      -0.00036845      -0.00136088       0.00258901
H       -1.58470016      10.11387619       1.16891667      -0.00148986      -0.00107836      -0.00126234
H       -1.49616635      10.84962853      -0.42445898       0.00019561      -0.00125164      -0.00151161
H       -1.24891847      13.09574691       0.56278731       0.00037432      -0.00103746       0.00007574
H       -2.67285455      12.33239524       1.24448493      -0.00376309       0.00157231       0.00000018
C        2.38137890      10.73904392       2.03853338       0.00130183       0.00127051      -0.00137223
C        2.91780688      10.46976446       3.43711677      -0.00044638      -0.00082952       0.00042725
N        4.36643749      10.27720764       3.44451743       0.00102675       0.00067878       0.00069016
C        4.90551156       9.02781375       3.40278106      -0.00058293      -0.00064562       0.00006440
C        6.23936333       8.82818055       3.22952588       0.00073440       0.00041089      -0.00007562
C        7.08481067       9.94145796       3.07977910       0.00265448       0.00035703      -0.00037150
C        5.17783462      11.36450685       3.30358899      -0.00080892      -0.00043677       0.00001263
C        6.52055533      11.22877126       3.13200918       0.00042931      -0.00009774      -0.00003197
H        2.88970451      11.61662061       1.61567742      -0.00002499      -0.00168782       0.00083251
H        2.61410588       9.88590105       1.39260144       0.00086340       0.00014058       0.00090791
H        2.45163009       9.57288829       3.85022786       0.00050035       0.00012079      -0.00004221
H        2.67818635      11.30237018       4.09996228       0.00046493      -0.00017664       0.00030941
H        4.21105800       8.20413445       3.52039506       0.00006616       0.00015070      -0.00025932
H        6.64193810       7.82709717       3.20503353       0.00019405      -0.00024229      -0.00021625
H        4.69411007      12.33518397       3.32666698      -0.00000061       0.00002210      -0.00030906
H        7.15666702      12.09583997       3.02191060      -0.00013145      -0.00016394      -0.00012223
109
Properties=species:S:1:pos:R:3:forces:R:3 energy=-62727.772066842386 free_energy=-62727.787587042694 pbc="F F F"
C       -1.14583073      10.94349233       0.60687637      -0.00078402      -0.00168163       0.00236056
C        0.51352834      12.28271987       2.58464367       0.00096989       0.00207952      -0.00257903
N        0.91058500      10.95854640       2.01785755      -0.00241435      -0.00660586       0.00507746
C        0.36700137      10.80870866       0.63190989       0.00049572       0.00263186      -0.00239335
C        8.54158761       9.79874669       2.88157617      -0.01568424      -0.01503089       0.00184414
C       10.23431830       8.18121275       2.56040962      -0.00095869       0.00010490       0.00060029
C       10.55054424       7.47124137       1.41142236       0.00071191      -0.00039050      -0.00050310
C       11.20130369       8.53736286       3.49354050       0.00085257      -0.00058168      -0.00078494
C       12.52278871       8.14330911       3.29152113      -0.00119627       0.00065023       0.00078466
C       12.84437940       7.43349566       2.13031628       0.00116748      -0.00046742      -0.00042939
C       11.87886715       7.09440140       1.18380204      -0.00092280       0.00015122      -0.00006187
C       12.24061947       6.33042590      -0.06249476       0.00020996      -0.00006285       0.00004441
C       13.60547339       8.49375072       4.27997945       0.00025691      -0.00003694      -0.00004023
O        9.31526344      10.71196911       2.79227211       0.01233502       0.01368305      -0.00149855
O        8.89437383       8.48040988       2.79946891       0.00155727       0.00121667      -0.00023661
H        0.68101966       9.83537009       0.23769209       0.00145799      -0.00016093      -0.00023693
H        0.82436203      11.58137783      -0.00356661       0.00092597       0.00091057      -0.00063715
H        9.77661307       7.21955977       0.69778384      -0.00011349       0.00004561       0.00004543
H       10.91511916       9.11232489       4.36353133      -0.00022617       0.00022359       0.00045043
H       13.87263110       7.13824384       1.96416602      -0.00057954       0.00017307       0.00009687
H       13.30875040       6.11157400      -0.10264895      -0.00013471       0.00006911       0.00006335
H       11.96817744       6.89992861      -0.95597794      -0.00006667       0.00007439      -0.00002525
H       11.69025161       5.38592981      -0.10827234      -0.00006211       0.00002188       0.00002792
H       13.21046930       9.06756067       5.11989605      -0.00007663       0.00000475       0.00000712
H       14.39088254       9.08315870       3.79734574      -0.00009358      -0.00002740       0.00001416
H       14.08074482       7.58893215       4.67086218      -0.00006175      -0.00000145      -0.00000861
O       -8.61564183      15.03434764       1.21264994       0.01224250       0.01073042      -0.00241242
C       -9.63976781      14.14742937       1.60788795       0.00415123       0.00681324      -0.00718233
C       -9.03903295      12.87902649       2.16179000       0.00446540      -0.00694745      -0.00168271
O       -8.43247551      12.13774684       1.12651138       0.00808690       0.01434290       0.01323956
C       -9.11189462      16.34151927       1.00907232       0.00932173       0.00187501      -0.00451601
C       -7.95407412      10.89380403       1.58881202      -0.00214040       0.00764412      -0.01926710
C       -7.39164238      10.11396531       0.42418071       0.00699457       0.03510278       0.05178507
O       -8.43997545       9.79968583      -0.46541022       0.02809009       0.00027165       0.00306398
C       -8.18815340       8.65254349      -1.24432838       0.01434886       0.00503910      -0.00517002
C       -8.03228042      17.21102672       0.41610944      -0.00217724      -0.00925635      -0.00142712
O       -7.95473752      16.93331377      -0.96809071      -0.00017245      -0.01169502       0.00395586
C       -7.03076788      17.74327892      -1.65812786      -0.00257091       0.00058974       0.00562505
C       -5.64025642      17.14926970      -1.69633482      -0.00662904       0.00488639       0.00404601
O       -5.65955570      15.99215412      -2.49842200      -0.00699043       0.00914574       0.00792688
C       -4.37509163      15.43591170      -2.66378607      -0.01133549      -0.00168008       0.00155106
C       -4.50666659      14.19256940      -3.51245257      -0.00201213      -0.00086349       0.00794712
O       -4.95168144      14.49928623      -4.82000281       0.00699630      -0.00712615       0.00289037
C       -6.35409039      14.39242815      -4.98111736      -0.00358266      -0.00700507       0.00965656
C       -6.73483113      13.06568607      -5.59394331       0.00165588      -0.00359552       0.00126678
O       -6.41615201      12.04952299      -4.67050898      -0.00171941       0.00045061      -0.01225942
C       -6.63089670      10.76168188      -5.20282151      -0.00026978       0.00376324       0.00305268
C       -6.25888118       9.73463956      -4.16284071      -0.00336068       0.01308073       0.00206298
O       -7.23645946       9.74036515      -3.14216588      -0.00148728      -0.03014337       0.00534476
C       -6.99357258       8.75377289      -2.16826759       0.01124550      -0.00365184      -0.00099165
H       -5.18244268      13.47754467      -3.03094268      -0.00650188      -0.00435597      -0.00200566
H       -7.68178098      10.62653547      -5.49320581      -0.00016222       0.01048819       0.01099150
H       -9.09057328       8.48337999      -1.83641891      -0.01018614      -0.01342301      -0.03054905
H       -8.77208429      10.31955855       2.04594533       0.02213934       0.00878561       0.00286597
H       -7.07269018      17.02656928       0.91614794      -0.00573277       0.00059356      -0.00210794
H       -9.96913562      16.33922876       0.32086246       0.00629602      -0.00747818       0.00823717
H       -8.04005520       7.77644503      -0.59026644      -0.00369301       0.00865185       0.01760685
H       -6.00317092      10.61371330      -6.09738920       0.00010869       0.00538302       0.00704174
H       -6.91648462       9.19690162       0.80337642      -0.02020303       0.02675202      -0.00734590
H       -7.16741706      11.04185400       2.34722051      -0.02422295      -0.00104725      -0.02787170
H       -3.52296842      13.72141463      -3.61064611       0.00354912       0.00556870       0.00471383
H       -8.29786305      18.26953478       0.56912867       0.00150879      -0.01608481      -0.00353829
H       -9.44391924      16.76333114       1.97094974       0.00413083      -0.01011388      -0.00668008
H       -6.98091653      18.74815090      -1.21037240      -0.00275330      -0.00568821      -0.00220180
[truncated: 2,524,930 more chars]
