# Supplementary material for: The interlocking process in molecular machines explained by a combined approach: the nudged elastic band method and machine learning potential
Source: Chem Sci. 2026 Jan 13;17(12):6055–67. doi: 10.1039/d5sc08303f (PMC12857636; doi:10.1039/d5sc08303f)
Supplement: SC-017-D5SC08303F-s001 [file SC-017-D5SC08303F-s001.zip › Animation-Coordinates-LPZ-AV-JT/[1aΓèéDB24C8]2+.xyz]

117
Properties=species:S:1:pos:R:3:forces:R:3 energy=-71012.20934167437 free_energy=-71012.20934167437 pbc="F F F"
C        1.28287141      -5.90042426       7.07887918       0.00000842       0.00002507       0.00000016
C        0.22587247      -5.59880087       9.77171252       0.00000527       0.00003498      -0.00001311
N       -0.51399961      -5.05580813       8.59215556      -0.00001520      -0.00003767      -0.00000222
C       -0.20638585      -5.87039332       7.37486609      -0.00000151      -0.00003722       0.00000261
C       -8.07594859      -3.71027182       9.84270335       0.00007581      -0.00000373       0.00001122
C       -9.95290512      -3.04256333       8.57112722       0.00001985       0.00000758      -0.00001729
C      -10.48223492      -3.62522922       7.42895756      -0.00002911      -0.00001490       0.00000116
C      -10.75297771      -2.38720432       9.50006353      -0.00004047       0.00003834       0.00004321
C      -12.12266164      -2.27983358       9.26605666       0.00003970      -0.00001884      -0.00002756
C      -12.65893751      -2.87298022       8.11877290      -0.00004532      -0.00001043      -0.00000937
C      -11.86013394      -3.54841547       7.19744553       0.00000235      -0.00001073       0.00001095
C      -12.45230929      -4.18284839       5.96674722       0.00009066       0.00001556       0.00001788
C      -13.03058071      -1.56840434      10.23643156       0.00004903       0.00000463       0.00001656
O       -8.75661357      -4.22149285      10.68908262      -0.00002309      -0.00001751       0.00000919
O       -8.56998944      -3.06975422       8.74062791      -0.00004041      -0.00000542      -0.00000578
H       -0.76621437      -5.45500352       6.52926682       0.00000993       0.00001256      -0.00000586
H       -0.57730430      -6.89256193       7.54179814       0.00001010       0.00004028      -0.00001622
H       -9.83401775      -4.13884537       6.73065876       0.00002545       0.00000769       0.00000417
H      -10.30220156      -1.96788227      10.38909303      -0.00000119       0.00000984      -0.00000692
H      -13.72468454      -2.80310967       7.94174649       0.00002041      -0.00000529      -0.00000873
H      -13.53371078      -4.04415582       5.92512415      -0.00003350      -0.00001945       0.00001350
H      -12.23785527      -5.25542518       5.94527587      -0.00001249      -0.00001666       0.00000180
H      -12.01159113      -3.75305836       5.06224839      -0.00000595      -0.00000559      -0.00000102
H      -12.47622386      -1.18012772      11.09240375      -0.00001445       0.00000203      -0.00001559
H      -13.80617010      -2.24632164      10.60531934      -0.00002757      -0.00000466       0.00001478
H      -13.54273277      -0.73420963       9.74736947      -0.00000671       0.00002131      -0.00001789
O       14.58726979     -10.27532580      11.42304920       0.00000858      -0.00002253       0.00001594
C       15.69709521      -9.40383655      11.49503144       0.00004614      -0.00000962       0.00000567
C       15.30164674      -7.95521792      11.30657372      -0.00004472      -0.00001386      -0.00002709
O       15.04316167      -7.75543457       9.92511742      -0.00000998       0.00002617      -0.00004852
C       13.98852500     -10.50719829      12.68240261      -0.00006972       0.00002413      -0.00001556
C       14.77785324      -6.48082103       9.51964898      -0.00000417      -0.00001717       0.00008368
C       14.86929545      -6.25300389       8.13184319      -0.00001277       0.00002414      -0.00008541
O       15.26695861      -7.32325068       7.37926327       0.00000523       0.00001500      -0.00001919
C       15.32266217      -7.17034926       5.96837329       0.00001570      -0.00001408      -0.00000124
C       12.76938155     -11.36998581      12.49036191       0.00007216      -0.00002949       0.00003458
O       13.18851521     -12.63710818      12.03832174       0.00000220      -0.00001697       0.00000219
C       12.23540258     -13.65408583      12.23582277      -0.00006179       0.00000744       0.00003193
C       10.95176769     -13.47267254      11.46401537       0.00003648      -0.00001217       0.00002578
O       11.28385674     -13.45462316      10.09136121      -0.00000212       0.00000883      -0.00002743
C       10.27603524     -13.36591493       9.18097963      -0.00002754       0.00000305      -0.00000820
C       10.69714872     -13.30359166       7.84065331       0.00001723      -0.00000786       0.00001668
O       12.02712642     -13.37967753       7.52325414      -0.00006175      -0.00001624      -0.00002319
C       12.80062674     -12.22890562       7.86823418      -0.00002480       0.00001812      -0.00000177
C       13.02288366     -11.34728765       6.66061803       0.00002367       0.00000513       0.00001611
O       11.75699197     -10.84751062       6.27495666       0.00000271       0.00004231       0.00000256
C       11.75964865     -10.16926502       5.03923993       0.00003191       0.00001492      -0.00002249
C       12.12735069      -8.70681648       5.14540664      -0.00004525      -0.00000524      -0.00000646
O       13.49012396      -8.58354555       5.48666664       0.00006440       0.00002096      -0.00000769
C       13.95075570      -7.25777860       5.34053134      -0.00001543      -0.00000790      -0.00000749
H       12.41898415     -10.66744055       4.31332164      -0.00003747       0.00000643       0.00003723
H       15.93790429      -7.99898482       5.60825034       0.00001252      -0.00000992       0.00001491
H       12.10344570     -10.90072410      11.75595586      -0.00004105       0.00002355      -0.00002178
H       14.69651689     -11.01788805      13.34689028       0.00000141       0.00000512       0.00003729
H       15.82265933      -6.23241858       5.69870685       0.00000834      -0.00001539      -0.00000053
H       10.73251570     -10.23290194       4.66036549       0.00002686       0.00000480       0.00001925
H       12.22979445     -11.46045504      13.44461673      -0.00002361      -0.00000224       0.00002253
H       13.70299339      -9.55791690      13.15658533       0.00001676      -0.00000948       0.00001338
H       11.99305761     -13.74374251      13.30656418       0.00001608       0.00001758      -0.00004611
H       13.26405898      -6.54954965       5.82705487       0.00000131       0.00000197       0.00000445
H       11.93328087      -8.22732402       4.17418949      -0.00000347       0.00001801      -0.00002592
H       11.50429396      -8.21147849       5.90211278      -0.00001720      -0.00000471      -0.00003519
H       14.01215802      -6.99110608       4.27577696       0.00001286       0.00000232      -0.00001937
H       10.45386438     -12.53859537      11.74427023       0.00003383      -0.00001542       0.00001751
H       10.27951521     -14.30941914      11.68341907      -0.00000016      -0.00000322      -0.00000013
H       12.71184765     -14.58381746      11.91440006       0.00004704      -0.00004257       0.00000794
H       16.38655192      -9.68457437      10.69330251      -0.00001340      -0.00002773      -0.00000107
H       16.21933979      -9.52034462      12.45676089      -0.00000531       0.00001960      -0.00001547
H       16.12459428      -7.30282580      11.62951532       0.00001519       0.00001939       0.00004231
H       14.41090148      -7.72106849      11.90121942       0.00002232      -0.00000885       0.00002928
H       13.75959040     -12.60479510       8.24247652      -0.00000729      -0.00000837      -0.00003108
H       12.30336064     -11.64509128       8.65193272      -0.00000654      -0.00000784       0.00001018
H       13.46117459     -11.93599910       5.84131789      -0.00001050       0.00000346      -0.00003493
H       13.70250187     -10.51930748       6.90014811       0.00002595      -0.00000650       0.00000411
H       -0.17235116      -4.10574763       8.40933351       0.00001909       0.00000396      -0.00001545
C        1.72368544      -5.62424770       9.52430993      -0.00001635      -0.00001518       0.00000953
H       -0.14540772      -6.61295144       9.97149206      -0.00001271      -0.00000742      -0.00000085
H       -0.00394290      -4.99268773      10.65303014       0.00001069      -0.00001071       0.00000545
C        2.06178023      -6.43000907       8.27598211       0.00001097       0.00001097       0.00002701
H        2.22269955      -6.04487085      10.40165879       0.00000766      -0.00002495      -0.00001689
H        2.08186488      -4.59604179       9.41893299      -0.00001385      -0.00000907       0.00002141
H        1.61551952      -4.88914401       6.82829928      -0.00001362      -0.00001181       0.00001511
H        1.45868718      -6.52122942       6.19600383      -0.00000009       0.00001400      -0.00000846
H        1.81610830      -7.48527254       8.43911849       0.00000984      -0.00000298       0.00002044
H        3.13601783      -6.38806389       8.07817095       0.00000711      -0.00001000      -0.00001228
C       -1.98535449      -4.96641046       8.80469555      -0.00001734      -0.00001984       0.00001871
C       -2.38323015      -3.88204240       9.79906431       0.00000505      -0.00002568       0.00002048
N       -3.83414473      -3.71939273       9.89086044       0.00000134       0.00000413      -0.00003130
C       -4.49932779      -3.07014489       8.89362686       0.00000540      -0.00002179       0.00002668
C       -5.85946254      -3.03724437       8.84357028      -0.00001613       0.00002185       0.00000153
C       -6.59908244      -3.69869161       9.84079804      -0.00002104       0.00001840       0.00000690
C       -4.54433183      -4.35424871      10.86524159       0.00000951      -0.00000265       0.00001422
C       -5.90338361      -4.35684189      10.86879874      -0.00001216       0.00001228      -0.00001633
H       -2.35489469      -5.93738229       9.15892746       0.00002460      -0.00000110      -0.00002192
H       -2.46773849      -4.77044720       7.84115184      -0.00001943       0.00002228       0.00000253
H       -1.95667483      -2.92536563       9.48801057      -0.00001000       0.00001465      -0.00000457
H       -2.00113441      -4.11230009      10.79389543      -0.00004268       0.00000326      -0.00004831
H       -3.88564911      -2.59285675       8.13734517       0.00002572       0.00002351      -0.00002649
H       -6.36450462      -2.51969457       8.04192354      -0.00000412       0.00001421       0.00002236
H       -3.96490710      -4.84984763      11.63436898      -0.00000109      -0.00000867      -0.00001946
H       -6.45277523      -4.86096968      11.65103600       0.00000370      -0.00000358       0.00000995
C       14.59067303      -4.99102789       7.62668238      -0.00001280       0.00000370      -0.00001562
C       14.40068578      -5.45099382      10.37000121      -0.00000831       0.00001724       0.00007156
C       14.10654497      -4.18696568       9.84935347      -0.00001206      -0.00000963      -0.00001360
C       14.20672321      -3.95873896       8.48565166      -0.00000014       0.00001596      -0.00000970
H       14.33130841      -5.61806923      11.43346634      -0.00001384      -0.00000769      -0.00001444
H       13.80900431      -3.38936601      10.51934674       0.00002263       0.00000554      -0.00001516
H       14.65255750      -4.80305698       6.56678517       0.00001818       0.00000872       0.00001819
H       13.98955252      -2.98194364       8.07231819      -0.00000411       0.00001371      -0.00001464
C        9.75298254     -13.25590824       6.82790598       0.00005317      -0.00000915      -0.00000894
C        8.92360706     -13.33280305       9.48903336       0.00000535      -0.00001562      -0.00009294
C        7.98257760     -13.25932278       8.45936726       0.00000640      -0.00002011       0.00005081
C        8.39291207     -13.22591909       7.13408019      -0.00006382       0.00000274      -0.00005099
H        8.59504157     -13.36320754      10.51579390      -0.00002443       0.00000248       0.00006872
H        6.92775649     -13.23370933       8.70644778      -0.00001443       0.00001909       0.00001321
H       10.10290027     -13.22403828       5.80369489      -0.00000133      -0.00000843       0.00003428
H        7.66986697     -13.17361980       6.32981539       0.00002840      -0.00001588       0.00001697
117
Properties=species:S:1:pos:R:3:forces:R:3 energy=-71012.20933194282 free_energy=-71012.20934167437 pbc="F F F"
C        1.28301834      -5.90012403       7.07887224      -0.00003741       0.00006534       0.00003171
C        0.22581504      -5.59894232       9.77167362      -0.00008441      -0.00007995       0.00000297
N       -0.51398005      -5.05579223       8.59214071       0.00007902       0.00025879      -0.00005776
C       -0.20626251      -5.87019750       7.37476015       0.00001314      -0.00009395      -0.00005570
C       -8.07592274      -3.71024023       9.84263190      -0.01427144      -0.00872772       0.01413793
C       -9.95292831      -3.04251261       8.57114177      -0.00039387       0.00008656       0.00049406
C      -10.48228542      -3.62538048       7.42909380       0.00013801      -0.00021125      -0.00012471
C      -10.75296900      -2.38695181       9.49997004      -0.00038096      -0.00015292      -0.00031258
C      -12.12265861      -2.27958959       9.26595092       0.00050443      -0.00009295      -0.00001985
C      -12.65895552      -2.87293894       8.11877983      -0.00022261       0.00012551       0.00022559
C      -11.86018459      -3.54857707       7.19758446       0.00007962      -0.00011255      -0.00023611
C      -12.45238099      -4.18323345       5.96701326       0.00001788      -0.00000381      -0.00001013
C      -13.03053999      -1.56793493      10.23618406      -0.00017632       0.00008565       0.00007961
O       -8.75675817      -4.22156783      10.68912094       0.01180716       0.00822705      -0.01337221
O       -8.57002191      -3.06970320       8.74066018       0.00152141       0.00046769      -0.00081432
H       -0.76605127      -5.45471119       6.52918086       0.00001383       0.00001021       0.00001464
H       -0.57715077      -6.89240487       7.54152445       0.00000648       0.00006890      -0.00002430
H       -9.83408548      -4.13915568       6.73088793      -0.00011319       0.00011033       0.00013714
H      -10.30216878      -1.96749344      10.38891941       0.00003187       0.00000862       0.00011211
H      -13.72470312      -2.80306703       7.94175073       0.00003261      -0.00001651      -0.00001541
H      -13.53378904      -4.04459658       5.92540962      -0.00008952       0.00001861       0.00001558
H      -12.23788532      -5.25580317       5.94569958       0.00002415      -0.00006504       0.00003461
H      -12.01172072      -3.75357151       5.06242626       0.00002807       0.00003074      -0.00002546
H      -12.47618448      -1.17955133      11.09210466       0.00008464       0.00000276       0.00003004
H      -13.80619387      -2.24572557      10.60516861      -0.00003430      -0.00005090       0.00001194
H      -13.54261939      -0.73378399       9.74697125      -0.00001979       0.00004211      -0.00003651
O       14.50909390     -10.25369317      11.42319970      -0.00042891      -0.00024521      -0.00019293
C       15.61742415      -9.38026071      11.49487688       0.00001268      -0.00037850       0.00017391
C       15.21910265      -7.93237842      11.30695950       0.00003391       0.00008730      -0.00029298
O       14.95895173      -7.73314429       9.92577428      -0.00011382       0.00063413      -0.00044858
C       13.91167999     -10.48723424      12.68290657      -0.00031185      -0.00016623       0.00005922
C       14.69121137      -6.45900774       9.52040624      -0.00019711      -0.00060618      -0.00072151
C       14.78228577      -6.23100583       8.13262049      -0.00035480       0.00101733      -0.00075066
O       15.18163552      -7.30062738       7.38011053      -0.00013714      -0.00114163       0.00078415
C       15.23923536      -7.14705303       5.96941728       0.00028845       0.00019066      -0.00024517
C       12.69100926     -11.34786973      12.49089318      -0.00005755      -0.00003526       0.00008291
O       13.10754766     -12.61511998      12.03683359       0.00025508       0.00030962      -0.00068699
C       12.15271240     -13.63058981      12.23384144       0.00061697       0.00014898      -0.00007359
C       10.86882663     -13.44596465      11.46319901       0.00027006       0.00016400       0.00054718
O       11.19976290     -13.42725930      10.09029946      -0.00106210      -0.00025856      -0.00009014
C       10.19120519     -13.33752096       9.18084024       0.00010501      -0.00045587       0.00010978
C       10.61112119     -13.27780519       7.83999479       0.00041745       0.00141665      -0.00015058
O       11.94069467     -13.35700022       7.52163572      -0.00023365      -0.00044107      -0.00049764
C       12.71669539     -12.20721970       7.86437629      -0.00000644      -0.00031614      -0.00029423
C       12.94148192     -11.32924229       6.65456514      -0.00013478       0.00047005      -0.00041587
O       11.67678348     -10.82835548       6.26653771      -0.00151569       0.00017383       0.00070226
C       11.68228177     -10.15044154       5.03067185      -0.00000463       0.00014509      -0.00000432
C       12.04772283      -8.68753320       5.13801370       0.00137607       0.00061762       0.00055899
O       13.40920190      -8.56230741       5.48353368       0.00335447      -0.00451639       0.00213972
C       13.86849506      -7.23592823       5.33928021      -0.00048504      -0.00141083      -0.00028297
H       12.34440157     -10.64785569       4.30682469       0.00004155       0.00000547      -0.00080606
H       15.85617319      -7.97461467       5.60979908       0.00012500      -0.00076999      -0.00010304
H       12.02511803     -10.87655885      11.75771273       0.00012984      -0.00010435       0.00015137
H       14.61981835     -11.00015081      13.34551961       0.00026799       0.00025221      -0.00022977
H       15.73839369      -6.20834344       5.70097553       0.00011789       0.00096118      -0.00028871
H       10.65634792     -10.21522138       4.64872729      -0.00010708      -0.00064010       0.00013824
H       12.15222847     -11.43874030      13.44557107      -0.00025073       0.00034864       0.00004014
H       13.62811459      -9.53846952      13.15932684      -0.00006502       0.00014501      -0.00025426
H       11.91098369     -13.72095009      13.30466778      -0.00004875      -0.00052592      -0.00026429
H       13.17996787      -6.52911988       5.82502722      -0.00115554       0.00271287       0.00171381
H       11.85609902      -8.20822510       4.16633321      -0.00125722       0.00089354      -0.00319346
H       11.42163542      -8.19313678       5.89271766      -0.00179445       0.00091562       0.00197375
H       13.93148703      -6.96838537       4.27489560       0.00011723       0.00092313      -0.00253534
H       10.37303102     -12.51116802      11.74475305      -0.00037122      -0.00001533      -0.00000847
H       10.19511505     -14.28160027      11.68249038      -0.00001261       0.00016292      -0.00036627
H       12.62728309     -14.56078947      11.91101956      -0.00030165      -0.00041355       0.00033447
H       16.30702344      -9.65957757      10.69279880       0.00001617       0.00005837      -0.00020277
H       16.14035384      -9.49597230      12.45630003       0.00028757      -0.00008146       0.00083952
H       16.04110668      -7.27842156      11.62910168       0.00015871       0.00016799       0.00048898
H       14.32845194      -7.69995735      11.90242900       0.00013687       0.00009917       0.00012157
H       13.67460254     -12.58437757       8.23992005       0.00046411       0.00034079       0.00059562
H       12.22036751     -11.62040561       8.64653143       0.00051460      -0.00010245       0.00010197
H       13.37931782     -11.92103490       5.83727976       0.00048270      -0.00109492      -0.00045580
H       13.62232199     -10.50172671       6.89211462       0.00044302       0.00068346       0.00076167
H       -0.17232158      -4.10570283       8.40946695      -0.00003785      -0.00012533       0.00006765
C        1.72364556      -5.62434068       9.52438324       0.00005494       0.00004272      -0.00002831
H       -0.14547520      -6.61312367       9.97128286       0.00002073       0.00001046      -0.00001082
H       -0.00406629      -4.99295690      10.65306062       0.00000840       0.00000032       0.00001532
C        2.06185749      -6.42988157       8.27594655      -0.00002043      -0.00005918      -0.00009466
H        2.22259090      -6.04511252      10.40170033       0.00002028      -0.00000831       0.00000612
H        2.08182662      -4.59611361       9.41921242      -0.00001643      -0.00001116       0.00002978
H        1.61563833      -4.88878307       6.82849413       0.00001510      -0.00005792       0.00000522
H        1.45892506      -6.52076669       6.19590022      -0.00000122       0.00000586       0.00003061
H        1.81620576      -7.48518077       8.43888763       0.00000869       0.00001800       0.00002140
H        3.13610872      -6.38787232       8.07821684      -0.00002845       0.00000130       0.00002809
C       -1.98535116      -4.96642304       8.80458601       0.00007738      -0.00021623      -0.00019189
C       -2.38328147      -3.88223038       9.79911564       0.00000842       0.00003715       0.00008995
N       -3.83418338      -3.71960013       9.89087411      -0.00160996       0.00026990      -0.00019555
C       -4.49938906      -3.07014790       8.89374955       0.00531238      -0.00007823      -0.00000668
C       -5.85944132      -3.03718419       8.84370927      -0.00476804       0.00087069      -0.00131523
C       -6.59914785      -3.69875692       9.84080716       0.00286818      -0.00040168       0.00061098
C       -4.54443909      -4.35458409      10.86513817       0.00355487      -0.00051594       0.00075468
C       -5.90343258      -4.35712294      10.86871029      -0.00399888       0.00050122      -0.00076330
H       -2.35491612      -5.93746127       9.15860947      -0.00002342       0.00001904       0.00004348
H       -2.46766456      -4.77028367       7.84104194       0.00000221       0.00002607       0.00002557
H       -1.95671499      -2.92549951       9.48824389      -0.00000326       0.00002422       0.00000088
H       -2.00123759      -4.11266033      10.79392603      -0.00002079       0.00004049      -0.00003837
H       -3.88563188      -2.59275813       8.13755115      -0.00068412      -0.00031744       0.00053394
H       -6.36449952      -2.51945164       8.04213793       0.00081490      -0.00059523       0.00095132
H       -3.96501143      -4.85035649      11.63418842      -0.00046478       0.00038663      -0.00059195
H       -6.45289047      -4.86135232      11.65085438       0.00035311       0.00013119      -0.00020126
C       14.50141753      -4.96955878       7.62743091      -0.00038215       0.00052336       0.00205899
C       14.31194308      -5.42996674      10.37076226       0.00007159      -0.00103879       0.00162378
C       14.01532587      -4.16654195       9.85008178      -0.00026156       0.00115227       0.00082305
C       14.11528748      -3.93806067       8.48641299       0.00026363      -0.00092874      -0.00037147
H       14.24278517      -5.59724724      11.43424743       0.00011901       0.00018487      -0.00103896
H       13.71606732      -3.36956851      10.52008271       0.00026411      -0.00031148      -0.00060762
H       14.56323032      -4.78138232       6.56762514       0.00028335       0.00002526      -0.00113307
H       13.89623551      -2.96169287       8.07311011      -0.00000483       0.00067113      -0.00033197
C        9.66609362     -13.22912525       6.82809033      -0.00123340      -0.00007423       0.00002752
C        8.83917446     -13.30082738       9.49018707      -0.00008165      -0.00006027       0.00054821
C        7.89732907     -13.22627712       8.46136305      -0.00076472      -0.00006267      -0.00046303
C        8.30637023     -13.19556162       7.13559707       0.00089396      -0.00018467       0.00084501
H        8.51145524     -13.32925119      10.51728584       0.00053507       0.00001245      -0.00017047
H        6.84283590     -13.19772665       8.70954282      -0.00002040      -0.00025407      -0.00043900
H       10.01492775     -13.19931099       5.80345008       0.00034548      -0.00023007       0.00022798
H        7.58257732     -13.14263643       6.33204027       0.00034672       0.00024970      -0.00016139
117
Properties=species:S:1:pos:R:3:forces:R:3 energy=-71012.20929626047 free_energy=-71012.20934167437 pbc="F F F"
C        1.28304155      -5.90000129       7.07886001       0.00019982      -0.00000678       0.00007033
C        0.22588396      -5.59885504       9.77168285       0.00008439      -0.00007768       0.00009585
N       -0.51397327      -5.05579133       8.59215480      -0.00003400       0.00025089       0.00000164
C       -0.20622767      -5.87021038       7.37479590       0.00009534      -0.00007053      -0.00011977
C       -8.07604229      -3.71044741       9.84262076      -0.00333612      -0.00278110       0.00452582
C       -9.95295534      -3.04257016       8.57110483      -0.00021213      -0.00003509      -0.00031000
C      -10.48237915      -3.62547009       7.42909235       0.00073888      -0.00003163       0.00030010
C      -10.75294178      -2.38690596       9.49990518       0.00098880      -0.00002352       0.00039956
C      -12.12260313      -2.27944259       9.26591158      -0.00089362      -0.00011379      -0.00066985
C      -12.65898199      -2.87279871       8.11876381       0.00094843       0.00000305       0.00053982
C      -11.86026126      -3.54856354       7.19759995      -0.00096322       0.00023191      -0.00010656
C      -12.45253492      -4.18322604       5.96707082       0.00011301      -0.00010836      -0.00017214
C      -13.03042493      -1.56765565      10.23610952       0.00014352       0.00007392       0.00016582
O       -8.75680103      -4.22171573      10.68898813       0.00320400       0.00245957      -0.00400159
O       -8.57003645      -3.06984214       8.74059045       0.00018483       0.00009128      -0.00005233
H       -0.76608229      -5.45480455       6.52922540      -0.00006174       0.00005332      -0.00009073
H       -0.57701114      -6.89244583       7.54160422      -0.00003481      -0.00000008      -0.00000823
H       -9.83422952      -4.13933755       6.73090856      -0.00011721       0.00009202       0.00009989
H      -10.30207512      -1.96743813      10.38883318      -0.00022018      -0.00009173      -0.00023158
H      -13.72471462      -2.80284793       7.94175066      -0.00032129       0.00000683      -0.00011480
H      -13.53392883      -4.04449454       5.92546575      -0.00010959       0.00003817       0.00005656
H      -12.23813534      -5.25581568       5.94581428       0.00000301      -0.00011375       0.00003039
H      -12.01184415      -3.75366105       5.06245132       0.00001781       0.00005265       0.00001932
H      -12.47602825      -1.17927723      11.09201053       0.00000927      -0.00000240      -0.00003833
H      -13.80612837      -2.24536234      10.60513253      -0.00014871      -0.00010563       0.00004297
H      -13.54242998      -0.73348586       9.74685616      -0.00005743       0.00007153      -0.00006514
O       14.43111661     -10.23198107      11.42329076      -0.00090697      -0.00049955      -0.00036090
C       15.53797260      -9.35663603      11.49477979       0.00004768      -0.00097344       0.00041509
C       15.13683909      -7.90948032      11.30745024       0.00016513       0.00025577      -0.00067180
O       14.87511575      -7.71073377       9.92653183      -0.00018573       0.00108182      -0.00091231
C       13.83491345     -10.46716885      12.68329887      -0.00055720      -0.00022916       0.00014016
C       14.60476981      -6.43710615       9.52131638      -0.00020415      -0.00132537      -0.00233328
C       14.69528765      -6.20888523       8.13352419      -0.00053981       0.00065136       0.00022274
O       15.09634494      -7.27784946       7.38103789      -0.00041665      -0.00164928       0.00155994
C       15.15555795      -7.12359699       5.97052902       0.00050904       0.00010409      -0.00037292
C       12.61265808     -11.32554780      12.49125215      -0.00008032      -0.00012579       0.00017937
O       13.02651220     -12.59300216      12.03532892       0.00054770       0.00048916      -0.00137485
C       12.06984919     -13.60684862      12.23191477       0.00123021       0.00032865      -0.00012909
C       10.78576388     -13.41895580      11.46238044       0.00029821       0.00026834       0.00092829
O       11.11560118     -13.39977960      10.08924028      -0.00127611      -0.00055795       0.00056611
C       10.10637899     -13.30901123       9.18066289      -0.00128514      -0.00085598       0.00006187
C       10.52515093     -13.25216731       7.83931064       0.00003485       0.00278241      -0.00040228
O       11.85430947     -13.33475043       7.52008095      -0.00032941      -0.00089615      -0.00117916
C       12.63296534     -12.18598729       7.86027163       0.00025618      -0.00070155      -0.00057148
C       12.86020699     -11.31193130       6.64806727      -0.00043592       0.00082394      -0.00080524
O       11.59673057     -10.80973685       6.25785355      -0.00301192       0.00034244       0.00133369
C       11.60507668     -10.13190575       5.02198152      -0.00016962       0.00033928      -0.00007118
C       11.96799144      -8.66849476       5.13086527       0.00269908       0.00107964       0.00117992
O       13.32813306      -8.54114534       5.48070868       0.00644866      -0.00853902       0.00409372
C       13.78589217      -7.21408176       5.33833704      -0.00103531      -0.00278822      -0.00047201
H       12.27013456     -10.62828837       4.30017733       0.00005008       0.00004131      -0.00155214
H       15.77422834      -7.95000533       5.61130468       0.00024010      -0.00146121      -0.00019645
H       11.94693725     -10.85219733      11.75919180       0.00018397      -0.00012065       0.00020711
H       14.54310633     -10.98236720      13.34408131       0.00053261       0.00050141      -0.00047253
H       15.65370798      -6.18405303       5.70321376       0.00030876       0.00204514      -0.00058904
H       10.58039327     -10.19790306       4.63685266      -0.00002577      -0.00127607       0.00034109
H       12.07457788     -11.41668549      13.44630338      -0.00049240       0.00069210       0.00011479
H       13.55335296      -9.51891075      13.16194619      -0.00010398       0.00025658      -0.00054779
H       11.82869205     -13.69779314      13.30282623      -0.00009097      -0.00103607      -0.00056816
H       13.09552125      -6.50880302       5.82345193      -0.00218031       0.00519254       0.00329056
H       11.77873893      -8.18917741       4.15883113      -0.00242370       0.00170309      -0.00621631
H       11.33876506      -8.17534604       5.88366403      -0.00346133       0.00175857       0.00377745
H       13.85026808      -6.94559137       4.27432649       0.00018977       0.00175986      -0.00496089
H       10.29215841     -12.48336095      11.74510572      -0.00066865      -0.00012951      -0.00003169
H       10.11049696     -14.25338939      11.68162144       0.00007290       0.00047272      -0.00074023
H       12.54245024     -14.53759344      11.90779276      -0.00059596      -0.00075000       0.00067235
H       16.22776269      -9.63451492      10.69239183       0.00001765       0.00015051      -0.00040124
H       16.06151820      -9.47162515      12.45592409       0.00058040      -0.00011918       0.00168002
H       15.95789740      -7.25399861      11.62886983       0.00030200       0.00032924       0.00095257
H       14.24625850      -7.67879065      11.90369375       0.00017888       0.00021742       0.00031887
H       13.58981896     -12.56445304       8.23706215       0.00084296       0.00071718       0.00113273
H       12.13776909     -11.59599327       8.64085143       0.00093808      -0.00010764       0.00030783
H       13.29725009     -11.90710316       5.83284971       0.00100995      -0.00213618      -0.00096053
H       13.54249320     -10.48497772       6.88329061       0.00096968       0.00141577       0.00148549
H       -0.17238233      -4.10568677       8.40944329      -0.00001810      -0.00006191       0.00008483
C        1.72371202      -5.62415763       9.52435944       0.00015605      -0.00002490      -0.00015520
H       -0.14532989      -6.61305309       9.97134335      -0.00002590      -0.00002894      -0.00004437
H       -0.00400249      -4.99285458      10.65305746      -0.00003652       0.00002496       0.00002434
C        2.06196285      -6.42968400       8.27591690      -0.00004651      -0.00003958       0.00002634
H        2.22270915      -6.04488401      10.40166926      -0.00001706      -0.00001671      -0.00001996
H        2.08182490      -4.59590914       9.41916937      -0.00004841       0.00001267       0.00003458
H        1.61556579      -4.88863266       6.82846859      -0.00000221      -0.00003350      -0.00000300
H        1.45899012      -6.52063193       6.19588865      -0.00004356      -0.00001660       0.00001003
H        1.81640017      -7.48500324       8.43887191       0.00003124       0.00006568       0.00002419
H        3.13620985      -6.38758690       8.07816463      -0.00015599       0.00000859       0.00002599
C       -1.98534652      -4.96651517       8.80461150      -0.00005096      -0.00008616      -0.00005408
C       -2.38334261      -3.88238692       9.79919304       0.00023249      -0.00008856       0.00015066
N       -3.83424483      -3.71979185       9.89090569      -0.00239467       0.00012718       0.00007205
C       -4.49941848      -3.07030495       8.89379147       0.00419805      -0.00008723      -0.00001628
C       -5.85948964      -3.03733126       8.84369393      -0.00385452      -0.00080889       0.00128084
C       -6.59920154      -3.69896636       9.84079342       0.00200889       0.00074947      -0.00123292
C       -4.54456269      -4.35482378      10.86512169       0.00894013      -0.00084880       0.00124276
C       -5.90347587      -4.35736540      10.86865593      -0.00886083      -0.00032955       0.00057471
H       -2.35485535      -5.93758488       9.15860532      -0.00002207      -0.00003484      -0.00002014
H       -2.46767463      -4.77035903       7.84107629       0.00002870      -0.00002216       0.00006512
H       -1.95677869      -2.92563295       9.48839438      -0.00002603       0.00011295      -0.00004704
H       -2.00131448      -4.11286638      10.79400487      -0.00017425       0.00003184      -0.00014015
H       -3.88565291      -2.59288795       8.13763700      -0.00037505      -0.00013650       0.00024469
H       -6.36451109      -2.51959263       8.04215645       0.00019080       0.00004522      -0.00001699
H       -3.96509816      -4.85063417      11.63416982      -0.00117268       0.00083900      -0.00129249
H       -6.45299329      -4.86164816      11.65078516       0.00131892       0.00078422      -0.00118524
C       14.41197151      -4.94800448       7.62840044       0.00012876      -0.00012931      -0.00053567
C       14.22341812      -5.40891505      10.37173844      -0.00042408       0.00042156       0.00184120
C       13.92412853      -4.14607789       9.85106973       0.00056588      -0.00091059      -0.00007179
C       14.02369176      -3.91737636       8.48738531      -0.00070748       0.00125425       0.00248897
H       14.15463288      -5.57638492      11.43522407       0.00022984       0.00008136      -0.00104078
H       13.62316686      -3.34981055      10.52110202       0.00008359       0.00063040      -0.00030253
H       14.47356895      -4.75961946       6.56862045       0.00042080      -0.00013839      -0.00052066
H       13.80260370      -2.94142721       8.07416749       0.00020656       0.00047552      -0.00059272
C        9.57929084     -13.20249333       6.82820560      -0.00033954      -0.00023543      -0.00032169
C        8.75473262     -13.26850261       9.49125448      -0.00025488       0.00008086      -0.00154247
C        7.81211287     -13.19288751       8.46318333       0.00058945      -0.00030815       0.00080470
C        8.21995345     -13.16511175       7.13697854      -0.00036476      -0.00022071       0.00083052
H        8.42782265     -13.29474371      10.51864940       0.00079482      -0.00003346       0.00062921
H        6.75797383     -13.16121858       8.71241463      -0.00079992      -0.00047322      -0.00085825
H        9.92710789     -13.17493054       5.80314194       0.00040912      -0.00045034       0.00092775
H        7.49543308     -13.11155088       6.33408177       0.00128417       0.00043281       0.00019597
117
Properties=species:S:1:pos:R:3:forces:R:3 energy=-71012.20925084657 free_energy=-71012.20934167437 pbc="F F F"
C        1.28307042      -5.89987259       7.07884968       0.00015822      -0.00009197       0.00000775
C        0.22595357      -5.59877144       9.77169896       0.00012664       0.00002163      -0.00004796
N       -0.51396468      -5.05578429       8.59217190      -0.00004195      -0.00001563       0.00003581
C       -0.20619158      -5.87021324       7.37482767       0.00009231       0.00000548      -0.00014430
C       -8.07612213      -3.71065478       9.84260009       0.00269428       0.00201668      -0.00324336
C       -9.95298011      -3.04262838       8.57104828       0.00055653       0.00057241       0.00117570
C      -10.48245604      -3.62555404       7.42910982      -0.00079672      -0.00042937      -0.00105487
C      -10.75287704      -2.38684698       9.49985424      -0.00108372      -0.00042103      -0.00116292
C      -12.12256887      -2.27928305       9.26584249       0.00138131       0.00034827       0.00104576
C      -12.65898221      -2.87266272       8.11876701      -0.00090659      -0.00031689      -0.00078763
C      -11.86036329      -3.54854588       7.19760959       0.00077204       0.00013490       0.00052010
C      -12.45268794      -4.18324600       5.96713657      -0.00020593      -0.00001377      -0.00006223
C      -13.03030048      -1.56735840      10.23603055      -0.00031370      -0.00002715      -0.00022532
O       -8.75685103      -4.22187670      10.68885366      -0.00258675      -0.00189422       0.00304365
O       -8.57006019      -3.06998604       8.74054330      -0.00008184      -0.00016129       0.00006205
H       -0.76611446      -5.45487641       6.52926613      -0.00001406       0.00000705      -0.00008271
H       -0.57687808      -6.89247794       7.54167892      -0.00002899       0.00002494      -0.00003469
H       -9.83437395      -4.13951612       6.73093368      -0.00002546       0.00008711       0.00015550
H      -10.30199150      -1.96736851      10.38873463       0.00022972       0.00020670       0.00039698
H      -13.72472876      -2.80263121       7.94174987       0.00022912      -0.00001067       0.00005605
H      -13.53407581      -4.04442300       5.92554027       0.00001146      -0.00001193      -0.00001823
H      -12.23838220      -5.25585657       5.94595771       0.00002462      -0.00006758      -0.00001275
H      -12.01197048      -3.75377194       5.06248843       0.00002403       0.00000030      -0.00005585
H      -12.47585885      -1.17898066      11.09189967       0.00002901      -0.00000969      -0.00004345
H      -13.80606690      -2.24498290      10.60509386       0.00003803       0.00007623       0.00002801
H      -13.54224497      -0.73317150       9.74672522       0.00006050      -0.00007597       0.00012122
O       14.35317402     -10.21018379      11.42338274      -0.00133602      -0.00075688      -0.00048365
C       15.45857512      -9.33296156      11.49476009       0.00001911      -0.00134800       0.00067826
C       15.05467980      -7.88651663      11.30803330       0.00010076       0.00048727      -0.00087356
O       14.79144235      -7.68822505       9.92737477      -0.00008893       0.00089347      -0.00144720
C       13.75809875     -10.44699703      12.68365805      -0.00080830      -0.00028132       0.00016485
C       14.51842052      -6.41514784       9.52230275      -0.00110382       0.00005257      -0.00120163
C       14.60831529      -6.18668723       8.13453071      -0.00060461       0.00074065      -0.00037932
O       15.01113741      -7.25495144       7.38204617      -0.00060331      -0.00250432       0.00194446
C       15.07177569      -7.10005079       5.97170575       0.00077850       0.00015870      -0.00021722
C       12.53428297     -11.30313338      12.49153632      -0.00011379      -0.00025214       0.00020777
O       12.94548979     -12.57079917      12.03381939       0.00087660       0.00079029      -0.00206422
C       11.98700483     -13.58301915      12.22998235       0.00161079       0.00043757      -0.00017886
C       10.70272199     -13.39186396      11.46155959       0.00054359       0.00034338       0.00150456
O       11.03146250     -13.37224651      10.08818464      -0.00211960      -0.00074308       0.00071430
C       10.02155572     -13.28040728       9.18049722      -0.00198507      -0.00137291      -0.00019348
C       10.43917703     -13.22659171       7.83863932       0.00019609       0.00426179      -0.00077684
O       11.76789916     -13.31278438       7.51855322      -0.00018524      -0.00138259      -0.00179049
C       12.54937255     -12.16508235       7.85592896       0.00034368      -0.00110996      -0.00093774
C       12.77901695     -11.29521347       6.64114681      -0.00067392       0.00121057      -0.00119712
O       11.51680057     -10.79149308       6.24891654      -0.00434905       0.00054158       0.00179683
C       11.52801587     -10.11354133       5.01315241      -0.00031179       0.00058690      -0.00002615
C       11.88825176      -8.64960902       5.12385447       0.00378272       0.00136765       0.00172444
O       13.24701356      -8.52005157       5.47812337       0.00892214      -0.01184475       0.00567009
C       13.70312520      -7.19226638       5.33760581      -0.00145102      -0.00388918      -0.00056869
H       12.19608925     -10.60869103       4.29334093       0.00005922       0.00001098      -0.00225132
H       15.69221352      -7.92525359       5.61282993       0.00035639      -0.00215757      -0.00029843
H       11.86876559     -10.82778347      11.76054098       0.00032303      -0.00019358       0.00034838
H       14.46630922     -10.96445300      13.34265080       0.00077261       0.00076917      -0.00069330
H       15.56882182      -6.15963781       5.70543737       0.00031588       0.00290964      -0.00085238
H       10.50462157     -10.18077580       4.62477144       0.00002499      -0.00185284       0.00051599
H       11.99685883     -11.39451445      13.44693727      -0.00074870       0.00106943       0.00017882
H       13.47851300      -9.49924291      13.16449223      -0.00013388       0.00033045      -0.00081695
H       11.74641458     -13.67455056      13.30097775      -0.00011566      -0.00152793      -0.00087441
H       13.01090934      -6.48855467       5.82216786      -0.00300621       0.00724356       0.00464192
H       11.70134434      -8.17015033       4.15152407      -0.00326927       0.00238687      -0.00873884
H       11.25577272      -8.15791369       5.87478355      -0.00478325       0.00249280       0.00533669
H       13.76877007      -6.92278859       4.27396269       0.00015807       0.00238606      -0.00708067
H       10.21132192     -12.45547126      11.74544797      -0.00103099      -0.00015305      -0.00006235
H       10.02589292     -14.22508104      11.68076727       0.00011095       0.00072505      -0.00106475
H       12.45763456     -14.51430282      11.90456368      -0.00085943      -0.00112629       0.00100376
H       16.14858617      -9.60938927      10.69209371       0.00007653       0.00015729      -0.00063989
H       15.98268401      -9.44725972      12.45565222       0.00082900      -0.00018064       0.00244202
H       15.87479617      -7.22954572      11.62877625       0.00041849       0.00053777       0.00138836
H       14.16415377      -7.65754993      11.90503271       0.00042498       0.00031136       0.00032402
H       13.50516896     -12.54490849       8.23390558       0.00126559       0.00103651       0.00168492
H       12.05549432     -11.57174478       8.63491376       0.00137910      -0.00007964       0.00049080
H       13.21493755     -11.89406004       5.82804796       0.00143535      -0.00307096      -0.00137189
H       13.46298441     -10.46892852       6.87370681       0.00145524       0.00202746       0.00218270
H       -0.17244481      -4.10566486       8.40942959       0.00007130       0.00009887       0.00006621
C        1.72377808      -5.62398070       9.52433622       0.00016436      -0.00004981      -0.00002372
H       -0.14519322      -6.61298462       9.97139574      -0.00002469      -0.00010008      -0.00003103
H       -0.00394681      -4.99275459      10.65305685      -0.00002294       0.00000925       0.00004980
C        2.06206303      -6.42948601       8.27588908       0.00001496      -0.00003433       0.00003077
H        2.22281845      -6.04466923      10.40164164      -0.00001133      -0.00000163      -0.00008783
H        2.08182309      -4.59571028       9.41913458      -0.00005458       0.00003864       0.00003746
H        1.61549510      -4.88847572       6.82844796       0.00003100       0.00000729      -0.00001520
H        1.45905047      -6.52049046       6.19587592      -0.00003311      -0.00001689       0.00001217
H        1.81658842      -7.48482334       8.43885164       0.00002269       0.00002250       0.00005253
H        3.13630336      -6.38730428       8.07811298      -0.00020880       0.00001316       0.00004196
C       -1.98533728      -4.96660367       8.80463912      -0.00019513       0.00010697       0.00019649
C       -2.38338789      -3.88254306       9.79927493      -0.00009383       0.00008584      -0.00008713
N       -3.83432986      -3.71998650       9.89094295       0.00117535      -0.00033347       0.00035261
C       -4.49939683      -3.07045633       8.89384477      -0.00300840       0.00004533       0.00003211
C       -5.85956897      -3.03748813       8.84371985       0.00277102      -0.00038517       0.00059794
C       -6.59923625      -3.69916647       9.84074686      -0.00109643       0.00024831      -0.00046381
C       -4.54456100      -4.35510090      10.86511483      -0.00272927       0.00048310      -0.00068563
C       -5.90365408      -4.35763085      10.86859226       0.00284719      -0.00032920       0.00050974
H       -2.35480302      -5.93770673       9.15858542       0.00001025      -0.00005226       0.00001937
H       -2.46767769      -4.77042843       7.84111783      -0.00000492       0.00000347      -0.00000844
H       -1.95684814      -2.92574912       9.48854648      -0.00000874      -0.00007982       0.00001562
H       -2.00140757      -4.11307778      10.79408749       0.00000833       0.00001834      -0.00004840
H       -3.88568927      -2.59299053       8.13772298       0.00045348       0.00022472      -0.00034273
H       -6.36451431      -2.51971012       8.04219198      -0.00050688       0.00039559      -0.00054115
H       -3.96521207      -4.85094190      11.63411234       0.00037941      -0.00029353       0.00047412
H       -6.45308330      -4.86195609      11.65066210      -0.00029242      -0.00007939       0.00017357
C       14.32246249      -4.92639627       7.62945565      -0.00005647       0.00038160      -0.00009190
C       14.13494007      -5.38780307      10.37284228       0.00003763      -0.00021491      -0.00022104
C       13.83291374      -4.12559732       9.85216284       0.00063630      -0.00170319       0.00190259
C       13.93199951      -3.89664131       8.48850968      -0.00074612       0.00173866       0.00175695
H       14.06659033      -5.55548215      11.43631171       0.00023340       0.00005748      -0.00052080
H       13.53021918      -3.33004395      10.52226666       0.00019345       0.00087441      -0.00067723
H       14.38377212      -4.73779414       6.56972674       0.00062390      -0.00020101      -0.00080994
H       13.70882028      -2.92114120       8.07535416       0.00032207       0.00047595      -0.00066536
C        9.49251761     -13.17586187       6.82831724      -0.00250273      -0.00044955       0.00092435
C        8.67031497     -13.23590249       9.49230111       0.00085968       0.00007364       0.00015545
C        7.72696694     -13.15916757       8.46502854      -0.00181895      -0.00034622       0.00030758
C        8.13353408     -13.13446708       7.13837341       0.00163886      -0.00030026       0.00073516
H        8.34423058     -13.25986424      10.52003487       0.00131869      -0.00005086       0.00006661
H        6.67315124     -13.12421957       8.71529464      -0.00010749      -0.00076731      -0.00138770
H        9.83928786     -13.15066497       5.80285809       0.00095261      -0.00062795       0.00055603
H        7.40832316     -13.08021657       6.33613880       0.00151840       0.00062049       0.00010547
117
Properties=species:S:1:pos:R:3:forces:R:3 energy=-71012.20916650647 free_energy=-71012.20934167437 pbc="F F F"
C        1.28309046      -5.89974745       7.07883612       0.00054277      -0.00013773       0.00011671
C        0.22602464      -5.59868509       9.77171158       0.00017111      -0.00004550       0.00001342
N       -0.51395049      -5.05578587       8.59218799      -0.00038080       0.00019672      -0.00001701
C       -0.20615851      -5.87022081       7.37486205       0.00023181      -0.00000981      -0.00027695
C       -8.07603796      -3.71075871       9.84240861      -0.02360238      -0.01374931       0.02234184
C       -9.95300337      -3.04268028       8.57101594      -0.00074881      -0.00011986       0.00124338
C      -10.48254366      -3.62563508       7.42910974      -0.00017315      -0.00033260      -0.00054079
C      -10.75284135      -2.38678927       9.49978695      -0.00056168      -0.00035059      -0.00087195
C      -12.12251033      -2.27913456       9.26580218       0.00028229       0.00032404       0.00039483
C      -12.65900161      -2.87251918       8.11875037      -0.00039436      -0.00035179      -0.00034485
C      -11.86043496      -3.54853163       7.19763806      -0.00017586       0.00014395      -0.00010038
C      -12.45284059      -4.18325023       5.96719535       0.00002897      -0.00000304       0.00004148
C      -13.03017841      -1.56707559      10.23594853      -0.00031398       0.00004758       0.00006451
O       -8.75704286      -4.22214134      10.68889709       0.01862277       0.01270817      -0.02067471
O       -8.57012466      -3.07015836       8.74051085       0.00355524       0.00103375      -0.00168973
H       -0.76614633      -5.45496141       6.52930752      -0.00006878       0.00003807      -0.00010542
H       -0.57673874      -6.89251481       7.54175437      -0.00009532      -0.00004840      -0.00002122
H       -9.83451158      -4.13969518       6.73095767      -0.00004158       0.00012650       0.00022754
H      -10.30190181      -1.96730132      10.38863552       0.00022127       0.00014262       0.00052941
H      -13.72474666      -2.80241229       7.94174234       0.00035579       0.00000580       0.00007434
H      -13.53421869      -4.04432993       5.92560900       0.00013506      -0.00002658      -0.00002758
H      -12.23862632      -5.25588429       5.94607702      -0.00004594       0.00005483      -0.00000070
H      -12.01208877      -3.75387242       5.06251162      -0.00008895      -0.00003161       0.00014151
H      -12.47570191      -1.17869442      11.09179767       0.00003254      -0.00007452      -0.00011662
H      -13.80600168      -2.24461288      10.60505943       0.00009063       0.00013354      -0.00003928
H      -13.54205464      -0.73286481       9.74660675       0.00010020      -0.00018176       0.00008901
O       14.27531767     -10.18834357      11.42348347      -0.00180054      -0.00102815      -0.00073393
C       15.37926340      -9.30925049      11.49481419      -0.00004469      -0.00167699       0.00103001
C       14.97262916      -7.86351630      11.30868203       0.00027180       0.00060619      -0.00109770
O       14.70797954      -7.66565089       9.92827576      -0.00020823       0.00124663      -0.00204182
C       13.68129172     -10.42676268      12.68398635      -0.00101042      -0.00039930       0.00020386
C       14.43216088      -6.39312804       9.52338413      -0.00143248      -0.00003231      -0.00148910
C       14.52133745      -6.16442567       8.13561980      -0.00074559       0.00144917      -0.00127226
O       14.92595672      -7.23194035       7.38309253      -0.00081073      -0.00337064       0.00246647
C       14.98785521      -7.07638955       5.97291512       0.00118244       0.00023117      -0.00013975
C       12.45592118     -11.28065024      12.49175921      -0.00015843      -0.00032848       0.00036242
O       12.86448053     -12.54853625      12.03230130       0.00112204       0.00098711      -0.00277882
C       11.90414981     -13.55910953      12.22804052       0.00220945       0.00059087      -0.00015945
C       10.61967823     -13.36466761      11.46074057       0.00066241       0.00068431       0.00180563
O       10.94731483     -13.34463301      10.08712351      -0.00301586      -0.00096420       0.00108603
C        9.93671830     -13.25169163       9.18033120      -0.00088376      -0.00188020      -0.00074154
C       10.35319487     -13.20103439       7.83796151      -0.00024140       0.00563405      -0.00075161
O       11.68146705     -13.29103670       7.51703634      -0.00069518      -0.00198156      -0.00237790
C       12.46589467     -12.14445936       7.85142668       0.00051153      -0.00137365      -0.00127713
C       12.69793454     -11.27898198       6.63394237      -0.00098123       0.00160675      -0.00164687
O       11.43703373     -10.77355853       6.23978484      -0.00595108       0.00072877       0.00245187
C       11.45114976     -10.09537795       5.00419683      -0.00044577       0.00051732      -0.00007576
C       11.80853672      -8.63090274       5.11687638       0.00447416       0.00168962       0.00212612
O       13.16584505      -8.49900702       5.47571327       0.01124064      -0.01486579       0.00721584
C       13.62017000      -7.17045930       5.33703451      -0.00148101      -0.00476518      -0.00072208
H       12.12233035     -10.58916609       4.28639705       0.00004743       0.00006552      -0.00295047
H       15.61011652      -7.90032047       5.61433135       0.00030236      -0.00269180      -0.00036089
H       11.79064326     -10.80331921      11.76179597       0.00041151      -0.00024743       0.00042371
H       14.38947592     -10.94646658      13.34123164       0.00104186       0.00100615      -0.00086534
H       15.48367954      -6.13506128       5.70762583       0.00025522       0.00362574      -0.00100176
H       10.42909338     -10.16392143       4.61247527       0.00015948      -0.00230250       0.00069093
H       11.91911840     -11.37224418      13.44749594      -0.00098648       0.00145922       0.00018298
H       13.40366654      -9.47951511      13.16697892      -0.00022561       0.00049569      -0.00100944
H       11.66413220     -13.65122969      13.29912133      -0.00017089      -0.00202140      -0.00119178
H       12.92609808      -6.46836928       5.82111110      -0.00376060       0.00905401       0.00586619
H       11.62401383      -8.15125799       4.14426649      -0.00401825       0.00302821      -0.01116518
H       11.17265549      -8.14079482       5.86587710      -0.00593656       0.00313458       0.00686133
H       13.68698773      -6.89996119       4.27374912       0.00001429       0.00289449      -0.00889921
H       10.13051555     -12.42745999      11.74578339      -0.00131716      -0.00031805      -0.00013282
H        9.94126437     -14.19663957      11.67993136       0.00015528       0.00094587      -0.00138944
H       12.37279149     -14.49093197      11.90132081      -0.00112079      -0.00155290       0.00134086
H       16.06953482      -9.58423460      10.69191128       0.00021045       0.00019822      -0.00094883
H       15.90388147      -9.42287048      12.45547773       0.00111283      -0.00024209       0.00326142
H       15.79177504      -7.20506342      11.62882525       0.00059135       0.00071380       0.00183614
H       14.08213024      -7.63628450      11.90638134       0.00044207       0.00041455       0.00047905
H       13.42061337     -12.52571447       8.23055829       0.00172149       0.00139546       0.00220896
H       11.97348532     -11.54765005       8.62879421       0.00178688      -0.00006382       0.00066490
H       13.13247953     -11.88172904       5.82302360       0.00201826      -0.00411433      -0.00190726
H       13.38376028     -10.45346269       6.86359109       0.00209179       0.00272008       0.00291212
H       -0.17250928      -4.10564462       8.40940965       0.00012642       0.00008146       0.00009583
C        1.72384026      -5.62379955       9.52431616       0.00043991      -0.00008091      -0.00025885
H       -0.14505070      -6.61291338       9.97145474      -0.00004658      -0.00015885      -0.00004931
H       -0.00388653      -4.99265573      10.65305395      -0.00006292       0.00007772       0.00010695
C        2.06216631      -6.42928768       8.27586263      -0.00002018      -0.00008128       0.00000322
H        2.22293104      -6.04444930      10.40160942       0.00000743      -0.00001103      -0.00002152
H        2.08182315      -4.59550808       9.41909222      -0.00011324       0.00001843       0.00008530
H        1.61542549      -4.88832121       6.82842569      -0.00002310      -0.00003200      -0.00002693
H        1.45911449      -6.52035349       6.19586322      -0.00007737      -0.00002622      -0.00000355
H        1.81678070      -7.48464759       8.43883445       0.00004112       0.00011802       0.00006157
H        3.13640485      -6.38702390       8.07806007      -0.00042897       0.00005176       0.00007693
C       -1.98532496      -4.96669694       8.80466237      -0.00057717       0.00035769       0.00029829
C       -2.38344618      -3.88269416       9.79935210      -0.00001229      -0.00007903       0.00021462
N       -3.83439786      -3.72017674       9.89097040       0.00101112      -0.00027836       0.00023864
C       -4.49946433      -3.07060290       8.89387752      -0.00059483      -0.00026162       0.00044062
C       -5.85959040      -3.03764863       8.84373009       0.00107890      -0.00030725       0.00050144
C       -6.59930894      -3.69937202       9.84071057       0.00268070       0.00065718      -0.00115979
C       -4.54467178      -4.35534464      10.86508645       0.00082769      -0.00019369       0.00033974
C       -5.90370098      -4.35788440      10.86853829      -0.00105464      -0.00039589       0.00062490
H       -2.35474594      -5.93783010       9.15857539       0.00004477      -0.00008291      -0.00000818
H       -2.46769358      -4.77049829       7.84115198       0.00018537      -0.00008476       0.00015302
H       -1.95692001      -2.92587026       9.48869179      -0.00005454      -0.00011787       0.00003262
H       -2.00148735      -4.11328296      10.79417825      -0.00026336       0.00014083      -0.00054977
H       -3.88569267      -2.59311385       8.13781485       0.00014430       0.00025514      -0.00035769
H       -6.36452740      -2.51983989       8.04222347      -0.00055382       0.00050056      -0.00068618
H       -3.96530842      -4.85124247      11.63409437      -0.00033823       0.00033939      -0.00049019
H       -6.45318928      -4.86224847      11.65056505      -0.00004572       0.00010118      -0.00011265
C       14.23282962      -4.90473631       7.63060980      -0.00024264       0.00065345       0.00120222
C       14.04655541      -5.36667639      10.37404081       0.00014197      -0.00073818       0.00004588
C       13.74167842      -4.10512919       9.85341730       0.00059502      -0.00145133       0.00291227
C       13.84018484      -3.87588510       8.48978277      -0.00077523       0.00165131       0.00117840
H       13.97871448      -5.53458193      11.43751768       0.00030371       0.00014923      -0.00071149
H       13.43724205      -3.31030492      10.52361015       0.00039152       0.00082360      -0.00109163
H       14.29376161      -4.71590500       6.57093569       0.00082087      -0.00023284      -0.00131851
H       13.61482076      -2.90085636       8.07671170       0.00042340       0.00065075      -0.00075480
C        9.40570800     -13.14920096       6.82844500      -0.00093313      -0.00067139       0.00011063
C        8.58593467     -13.20303226       9.49336335      -0.00105226       0.00024386      -0.00035131
C        7.64180963     -13.12513629       8.46686329       0.00001442      -0.00048077       0.00013951
C        8.04715886     -13.10362193       7.13975283      -0.00030132      -0.00032779       0.00189395
H        8.26067179     -13.22461864      10.52141088       0.00179336      -0.00011075       0.00022474
H        6.58838161     -13.08678213       8.71815866      -0.00109182      -0.00101324      -0.00161151
H        9.75145012     -13.12647096       5.80255895       0.00097018      -0.00080930       0.00145592
H        7.32122947     -13.04863853       6.33818519       0.00234749       0.00076053       0.00032730
117
Properties=species:S:1:pos:R:3:forces:R:3 energy=-71012.20907892252 free_energy=-71012.20934167437 pbc="F F F"
C        1.28312156      -5.89962093       7.07882397       0.00045665      -0.00018178       0.00010574
C        0.22609513      -5.59860052       9.77172452       0.00020975      -0.00002836      -0.00005089
N       -0.51394437      -5.05577995       8.59220406      -0.00040469       0.00004965      -0.00000373
C       -0.20612169      -5.87022728       7.37489417       0.00025072       0.00001659      -0.00025356
C       -8.07612380      -3.71095120       9.84236876      -0.01848546      -0.01096518       0.01778930
C       -9.95302774      -3.04273891       8.57097606      -0.00055522      -0.00011985       0.00102451
C      -10.48263420      -3.62572483       7.42911329      -0.00023661      -0.00020736      -0.00042054
C      -10.75280145      -2.38673840       9.49972439      -0.00022870      -0.00025216      -0.00066861
C      -12.12246143      -2.27897938       9.26574849       0.00013664       0.00049353       0.00076125
C      -12.65901671      -2.87238307       8.11874455      -0.00056333      -0.00047402      -0.00069867
C      -11.86052405      -3.54851584       7.19765416       0.00003172       0.00014448       0.00005255
C      -12.45299535      -4.18325871       5.96725944       0.00000298       0.00000644       0.00001693
C      -13.03006015      -1.56678555      10.23586904      -0.00023849      -0.00004829      -0.00022088
O       -8.75710682      -4.22231359      10.68878523       0.01466948       0.01004162      -0.01632092
O       -8.57013935      -3.07030126       8.74045267       0.00263524       0.00094321      -0.00155121
H       -0.76617781      -5.45504233       6.52934872      -0.00006507       0.00003678      -0.00014259
H       -0.57660282      -6.89255124       7.54183009      -0.00007960      -0.00000684      -0.00003812
H       -9.83465397      -4.13987876       6.73098700      -0.00000961       0.00007515       0.00014462
H      -10.30180853      -1.96723846      10.38854788       0.00010090       0.00007882       0.00034161
H      -13.72475783      -2.80219460       7.94174115       0.00036634       0.00001006       0.00010526
H      -13.53436030      -4.04424523       5.92567397       0.00007727      -0.00002958      -0.00003634
H      -12.23887519      -5.25591166       5.94620595      -0.00004203       0.00003589      -0.00000668
H      -12.01221375      -3.75397472       5.06254568      -0.00008117      -0.00003456       0.00011807
H      -12.47554300      -1.17840573      11.09168589       0.00010733      -0.00001675       0.00002614
H      -13.80593872      -2.24423319      10.60502189       0.00003842       0.00007410       0.00000444
H      -13.54186616      -0.73255913       9.74648374       0.00008178      -0.00014457       0.00007890
O       14.19759225     -10.16645513      11.42359701      -0.00223856      -0.00128221      -0.00080009
C       15.30007158      -9.28548424      11.49495917       0.00012418      -0.00215945       0.00117684
C       14.89071488      -7.84046253      11.30941406       0.00024970       0.00078585      -0.00116323
O       14.62475939      -7.64297383       9.92924379      -0.00014210       0.00112158      -0.00263357
C       13.60451408     -10.40645042      12.68428826      -0.00122451      -0.00063235       0.00033858
C       14.34602646      -6.37104085       9.52456923      -0.00210193       0.00095797      -0.00084507
C       14.43436829      -6.14205013       8.13681158      -0.00079530       0.00115746      -0.00134867
O       14.84081950      -7.20878148       7.38421445      -0.00106638      -0.00386268       0.00252652
C       14.90377881      -7.05256691       5.97418889       0.00154481       0.00028750       0.00005396
C       12.37759130     -11.25807804      12.49190544      -0.00024353      -0.00028938       0.00039756
O       12.78349562     -12.52620152      12.03076341       0.00141341       0.00130877      -0.00345026
C       11.82129075     -13.53509519      12.22608670       0.00287906       0.00088293      -0.00022001
C       10.53664533     -13.33733124      11.45990648       0.00092261       0.00063801       0.00240013
O       10.86316553     -13.31693358      10.08605199      -0.00403859      -0.00117773       0.00121181
C        9.85186248     -13.22285838       9.18017231      -0.00011313      -0.00239069      -0.00120208
C       10.26717055     -13.17551821       7.83729223      -0.00089675       0.00718287      -0.00107435
O       11.59495315     -13.26957321       7.51553770      -0.00058823      -0.00258991      -0.00310753
C       12.38252184     -12.12419203       7.84670120       0.00069070      -0.00180352      -0.00159697
C       12.61697324     -11.26338198       6.62634836      -0.00135309       0.00201990      -0.00214419
O       11.35746036     -10.75603390       6.23034449      -0.00757779       0.00098189       0.00304164
C       11.37456098     -10.07749016       4.99501209      -0.00070183       0.00038666      -0.00011287
C       11.72887070      -8.61243714       5.10987673       0.00483943       0.00197128       0.00246872
O       13.08462210      -8.47801455       5.47348459       0.01387155      -0.01819585       0.00894057
C       13.53700471      -7.14866452       5.33667335      -0.00145570      -0.00512857      -0.00080819
H       12.04898213     -10.56974860       4.27926651       0.00019024       0.00010910      -0.00375192
H       15.52793689      -7.87512987       5.61582930       0.00033042      -0.00328331      -0.00049119
H       11.71260437     -10.77877203      11.76292505       0.00053893      -0.00035188       0.00047499
H       14.31260546     -10.92840149      13.33985096       0.00128679       0.00135086      -0.00115099
H       15.39822087      -6.11025234       5.70980892       0.00012441       0.00409669      -0.00104492
H       10.35391798     -10.14740925       4.59979743       0.00030022      -0.00276820       0.00094966
H       11.84134815     -11.34983943      13.44794709      -0.00117950       0.00180511       0.00020761
H       13.32882544      -9.45970631      13.16940221      -0.00027839       0.00056233      -0.00124401
H       11.58184338     -13.62777971      13.29725036      -0.00029537      -0.00255809      -0.00147481
H       12.84105795      -6.44828941       5.82036343      -0.00458417       0.01081626       0.00704459
H       11.54678460      -8.13254653       4.13700939      -0.00473197       0.00368145      -0.01350955
H       11.08939203      -8.12411677       5.85688862      -0.00708884       0.00380730       0.00831080
H       13.60485969      -6.87707457       4.27375279      -0.00009623       0.00340843      -0.01073891
H       10.04976498     -12.39929179      11.74607523      -0.00174470      -0.00025053      -0.00010166
H        9.85662073     -14.16802573      11.67912349       0.00015567       0.00123064      -0.00177669
H       12.28792451     -14.46746250      11.89807826      -0.00144579      -0.00200294       0.00168164
H       15.99066209      -9.55901400      10.69186475       0.00020293       0.00029228      -0.00110728
H       15.82514235      -9.39843658      12.45542637       0.00130792      -0.00026576       0.00400740
H       15.70885580      -7.18053971      11.62905365       0.00074384       0.00091798       0.00221458
H       14.00019192      -7.61499415      11.90775321       0.00058765       0.00053461       0.00054376
H       13.33613823     -12.50696054       8.22695023       0.00216675       0.00176831       0.00275796
H       11.89176546     -11.52373962       8.62241689       0.00217076       0.00001793       0.00087551
H       13.04986941     -11.87031723       5.81771011       0.00254821      -0.00522101      -0.00252770
H       13.30488508     -10.43875330       6.85279021       0.00279028       0.00351591       0.00368073
H       -0.17256963      -4.10562485       8.40939169       0.00015529       0.00016481       0.00010629
C        1.72390850      -5.62362213       9.52429108       0.00038774      -0.00010319      -0.00017825
H       -0.14491114      -6.61284554       9.97150937      -0.00005229      -0.00017655      -0.00006101
H       -0.00382790      -4.99255586      10.65305360      -0.00005346       0.00007739       0.00012002
C        2.06226884      -6.42909061       8.27583438      -0.00002573      -0.00008708       0.00004728
H        2.22304330      -6.04423009      10.40158197       0.00000664      -0.00001158      -0.00008431
H        2.08182037      -4.59530882       9.41905473      -0.00010117       0.00007192       0.00007721
H        1.61535395      -4.88816519       6.82840383       0.00001250      -0.00001280      -0.00003733
H        1.45917787      -6.52021320       6.19584827      -0.00007066      -0.00003453      -0.00000394
H        1.81696954      -7.48446896       8.43881552       0.00005791       0.00011739       0.00007350
H        3.13649948      -6.38673872       8.07800906      -0.00042522       0.00003541       0.00007606
C       -1.98532250      -4.96678282       8.80469171      -0.00046480       0.00031961       0.00035301
C       -2.38349775      -3.88285085       9.79943329      -0.00003635      -0.00000075       0.00007172
N       -3.83445037      -3.72037183       9.89100661       0.00029461      -0.00030619       0.00037952
C       -4.49951435      -3.07075760       8.89393183       0.00138853      -0.00010635       0.00013048
C       -5.85961089      -3.03780804       8.84374545      -0.00082999      -0.00006610       0.00015347
C       -6.59936830      -3.69957294       9.84067387       0.00237218       0.00038311      -0.00074470
C       -4.54476013      -4.35560054      10.86506884       0.00158993      -0.00012345       0.00022183
C       -5.90378259      -4.35814459      10.86848496      -0.00154054      -0.00019020       0.00033677
H       -2.35468913      -5.93795361       9.15855908       0.00004011      -0.00008907       0.00000012
H       -2.46769908      -4.77056753       7.84119117       0.00014348      -0.00007063       0.00010711
H       -1.95698357      -2.92599645       9.48884472      -0.00007710      -0.00014070       0.00003575
H       -2.00157312      -4.11349347      10.79425693      -0.00020914       0.00011111      -0.00044814
H       -3.88571468      -2.59322596       8.13789675      -0.00011433       0.00006531      -0.00004244
H       -6.36454037      -2.51995998       8.04223956      -0.00021822       0.00026486      -0.00029811
H       -3.96540590      -4.85153644      11.63405925      -0.00038246       0.00033001      -0.00047534
H       -6.45328913      -4.86255129      11.65047008      -0.00002289       0.00008139      -0.00007311
C       14.14305026      -4.88299699       7.63193485      -0.00026499       0.00115132       0.00063842
C       13.95828192      -5.34552727      10.37541991       0.00032146      -0.00075410      -0.00181698
C       13.65041671      -4.08464421       9.85487979       0.00108041      -0.00263216       0.00377354
C       13.74822263      -3.85510209       8.49125168      -0.00107919       0.00216276       0.00157577
H       13.89105408      -5.51366017      11.43888179       0.00032607       0.00002962      -0.00000580
H       13.34425358      -3.29060085      10.52519449       0.00034822       0.00134227      -0.00113561
H       14.20348688      -4.69390142       6.57229103       0.00098017      -0.00041588      -0.00116114
H       13.52057509      -2.88055398       8.07831381       0.00050288       0.00081595      -0.00098991
C        9.31886437     -13.12248823       6.82857656      -0.00123847      -0.00098751       0.00078385
C        8.50155084     -13.16986057       9.49443228      -0.00112085       0.00020800       0.00120304
C        7.55669355     -13.09074490       8.46873384      -0.00194447      -0.00046436      -0.00001298
C        7.96074209     -13.07252744       7.14117973       0.00009064      -0.00038721       0.00149742
H        8.17714461     -13.18900521      10.52282024       0.00229319      -0.00010112      -0.00032293
H        6.50362784     -13.04885052       8.72106768      -0.00053346      -0.00129025      -0.00211913
H        9.66354226     -13.10232838       5.80228234       0.00127549      -0.00096364       0.00156021
H        7.23410893     -13.01675528       6.34027412       0.00296455       0.00090216       0.00065318
117
Properties=species:S:1:pos:R:3:forces:R:3 energy=-71012.20896214392 free_energy=-71012.20934167437 pbc="F F F"
C        1.28314767      -5.89949645       7.07881192       0.00059670      -0.00012462       0.00011971
C        0.22616641      -5.59851502       9.77173744       0.00013405      -0.00004435       0.00003760
N       -0.51393759      -5.05578088       8.59222144      -0.00037201       0.00041850      -0.00010946
C       -0.20608644      -5.87023447       7.37492682       0.00026171      -0.00005481      -0.00027551
C       -8.07613242      -3.71110972       9.84226416      -0.02704117      -0.01583984       0.02582099
C       -9.95304957      -3.04278847       8.57094709      -0.00093424      -0.00096318       0.00019121
C      -10.48271909      -3.62581454       7.42911633      -0.00000697       0.00013382       0.00017007
C      -10.75275745      -2.38668999       9.49965676      -0.00039352       0.00028690       0.00016887
C      -12.12240485      -2.27882213       9.26571377      -0.00054890      -0.00007203      -0.00051728
C      -12.65903560      -2.87225024       8.11872622       0.00000429       0.00005008       0.00043149
C      -11.86060223      -3.54849939       7.19768047      -0.00029899      -0.00009202      -0.00059181
C      -12.45314823      -4.18326312       5.96731708       0.00004607       0.00001770       0.00011683
C      -13.02994165      -1.56650014      10.23578631      -0.00016485       0.00016914       0.00019577
O       -8.75722195      -4.22252091      10.68873678       0.02134878       0.01453514      -0.02365471
O       -8.57018012      -3.07045811       8.74041074       0.00399101       0.00145993      -0.00224125
H       -0.76620938      -5.45512368       6.52938991      -0.00007508       0.00003407      -0.00016651
H       -0.57646569      -6.89258981       7.54190644      -0.00008394       0.00003757      -0.00006831
H       -9.83479271      -4.14006131       6.73100934       0.00001846       0.00006676       0.00016413
H      -10.30172359      -1.96717372      10.38845551       0.00014123      -0.00000603       0.00029938
H      -13.72476955      -2.80197430       7.94173824       0.00026412      -0.00001377       0.00004003
H      -13.53450670      -4.04415564       5.92573702       0.00031699      -0.00006207      -0.00003783
H      -12.23911738      -5.25593966       5.94633138      -0.00010369       0.00016191      -0.00002249
H      -12.01233333      -3.75407346       5.06256948      -0.00016383      -0.00007607       0.00027396
H      -12.47538249      -1.17811779      11.09158379      -0.00003091      -0.00009087      -0.00013447
H      -13.80587653      -2.24386110      10.60498501       0.00008732       0.00012271      -0.00004606
H      -13.54168149      -0.73225027       9.74636291       0.00014985      -0.00027463       0.00009163
O       14.11995925     -10.14456576      11.42371334      -0.00263819      -0.00149343      -0.00106554
C       15.22095321      -9.26169397      11.49512651       0.00013408      -0.00267247       0.00150066
C       14.80884851      -7.81739480      11.31015397       0.00042763       0.00063881      -0.00148044
O       14.54167585      -7.62026647       9.93020151      -0.00032040       0.00205517      -0.00267327
C       13.52777089     -10.38609934      12.68456600      -0.00149439      -0.00066240       0.00040810
C       14.25992492      -6.34889542       9.52582786      -0.00148630      -0.00162363      -0.00398594
C       14.34742410      -6.11959664       8.13805567      -0.00132814       0.00270438      -0.00139755
O       14.75580187      -7.18545402       7.38533896      -0.00129157      -0.00450847       0.00318156
C       14.81963524      -7.02856706       5.97547022       0.00184584       0.00017764      -0.00023029
C       12.29928724     -11.23543966      12.49200307      -0.00020815      -0.00032120       0.00045516
O       12.70251828     -12.50381825      12.02923121       0.00177991       0.00164807      -0.00413345
C       11.73841640     -13.51099587      12.22416253       0.00347885       0.00094457      -0.00022792
C       10.45361127     -13.30989233      11.45910429       0.00101558       0.00080718       0.00290465
O       10.77900562     -13.28922939      10.08500852      -0.00447399      -0.00139349       0.00129810
C        9.76702434     -13.19393987       9.18004485      -0.00148827      -0.00283490      -0.00116828
C       10.18112067     -13.15003830       7.83665684       0.00027442       0.00874516      -0.00060025
O       11.50841048     -13.24839664       7.51410302      -0.00091341      -0.00324341      -0.00382750
C       12.29929220     -12.10427335       7.84177670       0.00050819      -0.00234318      -0.00175358
C       12.53613390     -11.24841666       6.61838061      -0.00161758       0.00254520      -0.00257173
O       11.27808554     -10.73887034       6.22068452      -0.00926649       0.00122093       0.00357959
C       11.29821814     -10.05979162       4.98571491      -0.00071982       0.00059060      -0.00026678
C       11.64925590      -8.59412854       5.10299177       0.00538643       0.00218974       0.00283174
O       13.00341726      -8.45704734       5.47142022       0.01613438      -0.02094097       0.01038435
C       13.45371630      -7.12683603       5.33646446      -0.00171262      -0.00574717      -0.00092319
H       11.97600604     -10.55028752       4.27201426       0.00026873       0.00005761      -0.00445111
H       15.44575620      -7.84967256       5.61725284       0.00024443      -0.00376707      -0.00050603
H       11.63463460     -10.75417007      11.76396821       0.00062935      -0.00043600       0.00049384
H       14.23573556     -10.91028147      13.33847624       0.00156836       0.00152811      -0.00125790
H       15.31255394      -6.08521394       5.71194172       0.00002133       0.00466319      -0.00111285
H       10.27905171     -10.13114042       4.58689825       0.00034408      -0.00320773       0.00115898
H       11.76357265     -11.32733094      13.44833385      -0.00144598       0.00214155       0.00029383
H       13.25401671      -9.43984993      13.17177044      -0.00034207       0.00060637      -0.00147375
H       11.49952720     -13.60421318      13.29540918      -0.00038740      -0.00305709      -0.00170626
H       12.75586805      -6.42825753       5.81985806      -0.00522925       0.01241043       0.00811764
H       11.46955349      -8.11388422       4.12992069      -0.00530298       0.00421380      -0.01543850
H       11.00611027      -8.10779224       5.84806269      -0.00815985       0.00436624       0.00955228
H       13.52245554      -6.85411443       4.27390337      -0.00014495       0.00384578      -0.01227440
H        9.96906431     -12.37098448      11.74634472      -0.00212304      -0.00026914      -0.00007045
H        9.77193398     -14.13925557      11.67839689       0.00012267       0.00145586      -0.00211627
H       12.20300713     -14.44393586      11.89489844      -0.00175319      -0.00232739       0.00200973
H       15.91189226      -9.53376957      10.69187320       0.00025286       0.00042081      -0.00131204
H       15.74643752      -9.37396885      12.45541925       0.00156838      -0.00022436       0.00472885
H       15.62594599      -7.15599373      11.62935572       0.00091616       0.00117860       0.00259143
H       13.91827118      -7.59373157      11.90908754       0.00059355       0.00072684       0.00064800
H       13.25178580     -12.48861812       8.22311497       0.00264746       0.00208510       0.00327899
H       11.81037461     -11.49999988       8.61579492       0.00255822       0.00009727       0.00110566
H       12.96704946     -11.85984002       5.81210466       0.00311160      -0.00639897      -0.00332951
H       13.22639341     -10.42483929       6.84130971       0.00362360       0.00446166       0.00440231
H       -0.17263133      -4.10560277       8.40937102       0.00011169      -0.00003476       0.00017094
C        1.72397288      -5.62344264       9.52426916       0.00049841      -0.00010655      -0.00031547
H       -0.14477155      -6.61277634       9.97156466      -0.00003710      -0.00019413      -0.00006108
H       -0.00376957      -4.99245472      10.65305190      -0.00004558       0.00004705       0.00008076
C        2.06237047      -6.42889214       8.27580740      -0.00003170      -0.00014696       0.00005800
H        2.22315456      -6.04400965      10.40155067       0.00004017      -0.00003985      -0.00003023
H        2.08181935      -4.59510890       9.41901466      -0.00012645       0.00010971       0.00009988
H        1.61528518      -4.88800997       6.82838101      -0.00001811      -0.00006982      -0.00002737
H        1.45924092      -6.52007379       6.19583445      -0.00008278      -0.00006399      -0.00001356
H        1.81716134      -7.48429067       8.43879758       0.00005102       0.00013119       0.00009186
H        3.13659557      -6.38645842       8.07795768      -0.00049618       0.00006625       0.00008558
C       -1.98531743      -4.96686963       8.80471733      -0.00063438       0.00025617       0.00048297
C       -2.38355306      -3.88300657       9.79951481      -0.00005031       0.00009971      -0.00015298
N       -3.83452149      -3.72056459       9.89104015       0.00156353      -0.00041646       0.00046238
C       -4.49954042      -3.07091108       8.89397655      -0.00049578      -0.00013497       0.00026333
C       -5.85965700      -3.03796834       8.84376338       0.00090791       0.00021364      -0.00034218
C       -6.59942399      -3.69977543       9.84063247       0.00280489       0.00020837      -0.00053911
C       -4.54481618      -4.35585080      10.86505548      -0.00182508       0.00006834      -0.00013986
C       -5.90388505      -4.35840367      10.86843157       0.00144762      -0.00003505       0.00017238
H       -2.35463210      -5.93807598       9.15854946       0.00005134      -0.00002735      -0.00005782
H       -2.46770969      -4.77063729       7.84122431       0.00021182      -0.00010273       0.00022244
H       -1.95705085      -2.92612324       9.48899319      -0.00010191      -0.00016099       0.00003953
H       -2.00165491      -4.11369560      10.79433525      -0.00020521       0.00007139      -0.00038811
H       -3.88574307      -2.59334394       8.13798003       0.00018099       0.00024126      -0.00031727
H       -6.36455732      -2.52009122       8.04226522      -0.00035877       0.00035801      -0.00039603
H       -3.96550824      -4.85182803      11.63402508       0.00003207       0.00008445      -0.00005450
H       -6.45338725      -4.86284483      11.65037027      -0.00053352      -0.00020182       0.00034964
C       14.05317781      -4.86115755       7.63335259      -0.00004891       0.00002497       0.00139719
C       13.86998286      -5.32442403      10.37683013      -0.00032080       0.00005675       0.00235715
C       13.55903402      -4.06422399       9.85650104       0.00116793      -0.00192076       0.00254104
C       13.65609298      -3.83429599       8.49286943      -0.00126116       0.00223554       0.00286223
H       13.80338205      -5.49282152      11.44034166       0.00052288       0.00015815      -0.00155199
H       13.25108317      -3.27099674      10.52696058       0.00045635       0.00139777      -0.00118566
H       14.11307853      -4.67177096       6.57376324       0.00115465      -0.00040946      -0.00174256
H       13.42609297      -2.86023912       8.08010692       0.00049170       0.00119326      -0.00124691
C        9.23203399     -13.09569007       6.82876024      -0.00281429      -0.00120927       0.00008824
C        8.41717957     -13.13641262       9.49554861      -0.00010666       0.00019673       0.00120855
C        7.47160007     -13.05596539       8.47063549      -0.00255834      -0.00052178      -0.00068644
C        7.87434642     -13.04112855       7.14262730       0.00119343      -0.00057688       0.00259282
H        8.09363873     -13.15305564      10.52425086       0.00263774      -0.00009610      -0.00017938
H        6.41893403     -13.01038536       8.72398607      -0.00080992      -0.00150567      -0.00238665
H        9.57562526     -13.07817951       5.80204850       0.00160362      -0.00115871       0.00199152
H        7.14703504     -12.98447516       6.34239889       0.00308378       0.00108110       0.00037011
117
Properties=species:S:1:pos:R:3:forces:R:3 energy=-71012.20884212147 free_energy=-71012.20934167437 pbc="F F F"
C        1.28317864      -5.89937047       7.07880164       0.00054551      -0.00010084       0.00003958
C        0.22623699      -5.59842926       9.77174933       0.00016769      -0.00012939      -0.00000582
N       -0.51393300      -5.05577684       8.59223768      -0.00021564       0.00044077      -0.00010473
C       -0.20605026      -5.87023899       7.37495923       0.00030817      -0.00012571      -0.00029636
C       -8.07618255      -3.71128125       9.84219370      -0.02915604      -0.01713484       0.02782965
C       -9.95307482      -3.04285555       8.57089580      -0.00117749      -0.00034696       0.00096855
C      -10.48282448      -3.62589675       7.42912037       0.00126807      -0.00037653      -0.00031783
C      -10.75272082      -2.38663162       9.49959401       0.00023709       0.00000186      -0.00010840
C      -12.12235778      -2.27866263       9.26566382      -0.00077301      -0.00026810      -0.00081284
C      -12.65905958      -2.87211300       8.11871198       0.00078819      -0.00002824       0.00048688
C      -11.86068272      -3.54848465       7.19769276      -0.00147847       0.00019510      -0.00025928
C      -12.45330585      -4.18327278       5.96738419       0.00033015      -0.00002187       0.00007498
C      -13.02981973      -1.56621057      10.23570394      -0.00027592       0.00014399       0.00034204
O       -8.75731814      -4.22271330      10.68866061       0.02298947       0.01583852      -0.02575328
O       -8.57019840      -3.07059692       8.74034381       0.00387925       0.00124416      -0.00205684
H       -0.76624105      -5.45520586       6.52942943      -0.00006013       0.00004587      -0.00019266
H       -0.57632912      -6.89262487       7.54198172      -0.00008094       0.00006045      -0.00008232
H       -9.83493304      -4.14024620       6.73103829      -0.00030197       0.00024551       0.00035946
H      -10.30162781      -1.96711063      10.38836511       0.00004020      -0.00003413       0.00021262
H      -13.72477992      -2.80175731       7.94173833      -0.00004939       0.00000092      -0.00002256
H      -13.53464410      -4.04407267       5.92580508       0.00001732      -0.00000935      -0.00002416
H      -12.23937213      -5.25596712       5.94645923      -0.00008190       0.00007578      -0.00000984
H      -12.01246070      -3.75417840       5.06261057      -0.00013522      -0.00004402       0.00013239
H      -12.47522229      -1.17782965      11.09147563       0.00000171      -0.00005595      -0.00011009
H      -13.80581167      -2.24348069      10.60495142       0.00010961       0.00012501      -0.00008394
H      -13.54148838      -0.73194733       9.74623575       0.00009191      -0.00018251       0.00006608
O       14.04244951     -10.12268341      11.42385226      -0.00298881      -0.00174713      -0.00119218
C       15.14192681      -9.23787888      11.49535044       0.00017045      -0.00304160       0.00152948
C       14.72703710      -7.79431832      11.31089159       0.00073612       0.00065277      -0.00139265
O       14.45869219      -7.59754365       9.93114485      -0.00026226       0.00201619      -0.00305510
C       13.45107470     -10.36571935      12.68483835      -0.00164923      -0.00069564       0.00034730
C       14.17384470      -6.32678668       9.52707035      -0.00216666      -0.00087357      -0.00354332
C       14.26045835      -6.09707309       8.13932266      -0.00122909       0.00223380      -0.00139135
O       14.67084831      -7.16200277       7.38643541      -0.00150562      -0.00479147       0.00333265
C       14.73540146      -7.00439340       5.97671336       0.00197102       0.00020005      -0.00009068
C       12.22102278     -11.21274834      12.49205417      -0.00013692      -0.00024145       0.00064950
O       12.62156961     -12.48138483      12.02767059       0.00194348       0.00193648      -0.00471826
C       11.65554523     -13.48681813      12.22221889       0.00395439       0.00107339      -0.00030834
C       10.37057956     -13.28234390      11.45830279       0.00103275       0.00097665       0.00342170
O       10.69482116     -13.26150223      10.08395441      -0.00435755      -0.00164062       0.00197429
C        9.68217423     -13.16491045       9.17992684      -0.00370041      -0.00311309      -0.00128994
C       10.09506631     -13.12454810       7.83603977       0.00030546       0.00986106      -0.00068781
O       11.42182632     -13.22747077       7.51272862      -0.00106828      -0.00350246      -0.00460145
C       12.21618391     -12.08468362       7.83674606       0.00052440      -0.00284564      -0.00195276
C       12.45542892     -11.23397936       6.61017915      -0.00181376       0.00273634      -0.00268965
O       11.19891268     -10.72195948       6.21095034      -0.01039171       0.00135652       0.00411308
C       11.22210608     -10.04226436       4.97639660      -0.00101282       0.00059134      -0.00036019
C       11.56970333      -8.57598370       5.09620303       0.00614528       0.00269600       0.00323378
O       12.92225161      -8.43611431       5.46945278       0.01765486      -0.02291392       0.01145819
C       13.37028674      -7.10497024       5.33635098      -0.00169814      -0.00641482      -0.00104798
H       11.90332384     -10.53087011       4.26474958       0.00046419      -0.00005716      -0.00525456
H       15.36355031      -7.82394528       5.61856402       0.00019802      -0.00431889      -0.00059351
H       11.55673907     -10.72950319      11.76494777       0.00074028      -0.00054061       0.00045973
H       14.15886146     -10.89212719      13.33714361       0.00184197       0.00167714      -0.00140160
H       15.22666857      -6.05994342       5.71400871      -0.00016784       0.00510809      -0.00110299
H       10.20446424     -10.11510869       4.57392854       0.00021748      -0.00355127       0.00120456
H       11.68579968     -11.30475088      13.44865580      -0.00164966       0.00243538       0.00031776
H       13.17925878      -9.41996039      13.17410032      -0.00045209       0.00068498      -0.00168441
H       11.41722304     -13.58057760      13.29355054      -0.00045115      -0.00350406      -0.00197436
H       12.67049971      -6.40827678       5.81953385      -0.00565272       0.01367701       0.00907768
H       11.39230786      -8.09531528       4.12297595      -0.00568522       0.00463791      -0.01724332
H       10.92283221      -8.09176651       5.83934555      -0.00905659       0.00481350       0.01080165
H       13.43978564      -6.83105671       4.27414778      -0.00029842       0.00409854      -0.01354748
H        9.88842112     -12.34253333      11.74657422      -0.00247899      -0.00028971      -0.00004962
H        9.68720400     -14.11032336      11.67772314       0.00014198       0.00171324      -0.00244784
H       12.11805437     -14.42032885      11.89168117      -0.00196182      -0.00279926       0.00233884
H       15.83327564      -9.50848067      10.69197973       0.00013377       0.00049480      -0.00136580
H       15.66778091      -9.34944262      12.45549848       0.00176663      -0.00010924       0.00538276
H       15.54306818      -7.13141783      11.62968747       0.00085614       0.00132931       0.00288410
H       13.83638001      -7.57248327      11.91039568       0.00077182       0.00091188       0.00058666
H       13.16752411     -12.47071536       8.21913767       0.00302061       0.00257798       0.00370732
H       11.72927116     -11.47645275       8.60905530       0.00306351      -0.00002322       0.00108654
H       12.88405009     -11.85015593       5.80631003       0.00350854      -0.00733800      -0.00393390
H       13.14830862     -10.41162750       6.82938167       0.00419563       0.00525248       0.00495212
H       -0.17269040      -4.10558314       8.40935216       0.00011008      -0.00001781       0.00020046
C        1.72404123      -5.62326453       9.52424650       0.00044996      -0.00010129      -0.00037986
H       -0.14463267      -6.61270741       9.97162018      -0.00002092      -0.00018978      -0.00008855
H       -0.00370984      -4.99235627      10.65305081      -0.00005936       0.00009214       0.00013006
C        2.06247517      -6.42869462       8.27578109      -0.00006703      -0.00011494       0.00004465
H        2.22326678      -6.04378994      10.40152087       0.00007156      -0.00006025      -0.00000121
H        2.08181628      -4.59490809       9.41897678      -0.00011834       0.00014231       0.00010734
H        1.61521295      -4.88785193       6.82835979       0.00000499      -0.00012264      -0.00001842
H        1.45930393      -6.51993427       6.19581854      -0.00008766      -0.00003422       0.00005674
H        1.81734970      -7.48411111       8.43877754       0.00008751       0.00011635       0.00012037
H        3.13669246      -6.38617127       8.07790501      -0.00053245       0.00003921       0.00010926
C       -1.98531087      -4.96695678       8.80474652      -0.00071218       0.00025189       0.00057327
C       -2.38360386      -3.88316235       9.79959406      -0.00012760       0.00007111      -0.00003251
N       -3.83458813      -3.72075765       9.89107654       0.00255441      -0.00064095       0.00061786
C       -4.49954593      -3.07106511       8.89402422      -0.00450087      -0.00008153       0.00029757
C       -5.85972033      -3.03812089       8.84376866       0.00463304      -0.00043356       0.00068666
C       -6.59947931      -3.69998526       9.84061167       0.00235886       0.00108051      -0.00189898
C       -4.54488747      -4.35611158      10.86503702      -0.00353538       0.00041943      -0.00050081
C       -5.90398155      -4.35865574      10.86837386       0.00326544      -0.00073850       0.00115955
H       -2.35457542      -5.93820015       9.15853013       0.00005201      -0.00002404      -0.00002278
H       -2.46771314      -4.77070772       7.84126781       0.00014658      -0.00007448       0.00010870
H       -1.95711608      -2.92624654       9.48914736      -0.00007760      -0.00020088       0.00005371
H       -2.00174179      -4.11391472      10.79441654      -0.00018852       0.00012061      -0.00044437
H       -3.88575815      -2.59345957       8.13807288       0.00059649       0.00048205      -0.00071499
H       -6.36456642      -2.52021273       8.04229066      -0.00089576       0.00071452      -0.00094785
H       -3.96560731      -4.85212146      11.63398696       0.00022551      -0.00012888       0.00023901
H       -6.45348777      -4.86315130      11.65027806      -0.00062144      -0.00012589       0.00027364
C       13.96320190      -4.83927979       7.63487142      -0.00028642       0.00078348       0.00106457
C       13.78162830      -5.30338344      10.37834287       0.00004163      -0.00051414       0.00135595
C       13.46752644      -4.04387097       9.85823512       0.00130903      -0.00194357       0.00309568
C       13.56380625      -3.81350224       8.49462869      -0.00136078       0.00237717       0.00304796
H       13.71568455      -5.47209199      11.44183458       0.00056127       0.00006734      -0.00109078
H       13.15776689      -3.25152272      10.52890186       0.00049232       0.00159515      -0.00142725
H       14.02252710      -4.64953718       6.57532412       0.00129007      -0.00057536      -0.00169027
H       13.33138788      -2.83993186       8.08208109       0.00057965       0.00121851      -0.00140131
C        9.14519539     -13.06881175       6.82893983      -0.00212908      -0.00136300      -0.00030959
C        8.33280989     -13.10267101       9.49667052       0.00105079       0.00022039      -0.00072400
C        7.38653508     -13.02080991       8.47248930      -0.00280694      -0.00058307       0.00122709
C        7.78800162     -13.00944932       7.14407722       0.00018120      -0.00061943       0.00121644
H        8.01014295     -13.11673522      10.52566369       0.00272169      -0.00010751       0.00063541
H        6.33428500     -12.97139379       8.72686051      -0.00093483      -0.00173362      -0.00290513
H        9.48772977     -13.05404275       5.80181388       0.00160269      -0.00135191       0.00279519
H        7.06000129     -12.95183226       6.34448874       0.00416480       0.00113957       0.00117119
117
Properties=species:S:1:pos:R:3:forces:R:3 energy=-71012.20870912362 free_energy=-71012.20934167437 pbc="F F F"
C        1.28320568      -5.89924605       7.07878822       0.00063802      -0.00010402       0.00012350
C        0.22630660      -5.59834361       9.77176168       0.00017259      -0.00024079      -0.00005174
N       -0.51392956      -5.05577662       8.59225321      -0.00006634       0.00058114      -0.00017487
C       -0.20601487      -5.87024872       7.37499044       0.00030383      -0.00009986      -0.00028301
C       -8.07623907      -3.71146052       9.84215174      -0.02911805      -0.01606948       0.02594275
C       -9.95311302      -3.04292141       8.57086342      -0.00048661      -0.00011212       0.00157961
C      -10.48289326      -3.62597591       7.42913296      -0.00040025      -0.00063294      -0.00102115
C      -10.75267139      -2.38657482       9.49954471      -0.00126027      -0.00043973      -0.00119498
C      -12.12232456      -2.27851429       9.26560366       0.00087297       0.00014767       0.00035508
C      -12.65906445      -2.87197275       8.11870433      -0.00052401      -0.00031048      -0.00029273
C      -11.86077283      -3.54846548       7.19770626      -0.00015718       0.00018479       0.00001844
C      -12.45345216      -4.18327039       5.96744103       0.00000805      -0.00005758       0.00004506
C      -13.02969860      -1.56593098      10.23562366      -0.00062436       0.00019249       0.00026491
O       -8.75740317      -4.22288212      10.68856394       0.02215429       0.01487322      -0.02413231
O       -8.57024423      -3.07074815       8.74030591       0.00455612       0.00127926      -0.00212622
H       -0.76627292      -5.45529042       6.52946923      -0.00006065       0.00003054      -0.00022111
H       -0.57619114      -6.89266555       7.54205701      -0.00009097       0.00008213      -0.00010265
H       -9.83507250      -4.14043212       6.73106780      -0.00012555       0.00026913       0.00038676
H      -10.30153513      -1.96706420      10.38827170       0.00027708       0.00029673       0.00081256
H      -13.72479737      -2.80153846       7.94173609       0.00043826      -0.00002459       0.00005030
H      -13.53478614      -4.04397744       5.92586338       0.00028282      -0.00004513      -0.00005064
H      -12.23961329      -5.25598673       5.94657531      -0.00008941       0.00012947      -0.00000963
H      -12.01257214      -3.75426659       5.06264100      -0.00015991      -0.00004748       0.00012664
H      -12.47506595      -1.17755224      11.09137477       0.00003707      -0.00009596      -0.00019792
H      -13.80575035      -2.24311477      10.60491080       0.00012195       0.00017473      -0.00006904
H      -13.54130094      -0.73164941       9.74610967       0.00011674      -0.00022215       0.00015946
O       13.96505440     -10.10079711      11.42399959      -0.00326654      -0.00199817      -0.00154049
C       15.06298814      -9.21403146      11.49560873       0.00017532      -0.00343636       0.00194167
C       14.64529637      -7.77123147      11.31161922       0.00078341       0.00074275      -0.00144290
O       14.37582481      -7.57481230       9.93205748      -0.00021896       0.00223112      -0.00316763
C       13.37442417     -10.34531091      12.68508444      -0.00174035      -0.00066343       0.00041183
C       14.08777582      -6.30467197       9.52833086      -0.00249293      -0.00088727      -0.00376344
C       14.17348917      -6.07449049       8.14061417      -0.00126609       0.00253129      -0.00173265
O       14.58600259      -7.13840906       7.38751352      -0.00183259      -0.00508406       0.00335546
C       14.65107532      -6.98005582       5.97792906       0.00236869       0.00013797      -0.00005346
C       12.14280389     -11.19001077      12.49205640      -0.00031748      -0.00020795       0.00061130
O       12.54063571     -12.45889723      12.02603878       0.00211290       0.00226030      -0.00533136
C       11.57267660     -13.46256727      12.22021145       0.00449278       0.00110762      -0.00033910
C       10.28754269     -13.25469307      11.45747928       0.00117576       0.00130456       0.00377829
O       10.61061294     -13.23374307      10.08288092      -0.00509965      -0.00177163       0.00175442
C        9.59728394     -13.13575706       9.17977496      -0.00323904      -0.00351863      -0.00145099
C       10.00897569     -13.09905096       7.83539258       0.00062048       0.01068007      -0.00073630
O       11.33517367     -13.20678578       7.51131390      -0.00152181      -0.00364493      -0.00513891
C       12.13320896     -12.06549051       7.83161647       0.00059153      -0.00316215      -0.00212812
C       12.37486366     -11.21995110       6.60190781      -0.00189625       0.00305638      -0.00324671
O       11.11995560     -10.70524439       6.20124873      -0.01181481       0.00137921       0.00466950
C       11.14620623     -10.02492816       4.96712351      -0.00118218       0.00054322      -0.00041280
C       11.49021968      -8.55801766       5.08951315       0.00665253       0.00313683       0.00359621
O       12.84111488      -8.41523610       5.46760450       0.01921056      -0.02492942       0.01257875
C       13.28672046      -7.08310787       5.33634181      -0.00147316      -0.00677422      -0.00095888
H       11.83091400     -10.51156301       4.25755396       0.00062867      -0.00016261      -0.00598438
H       15.28132625      -7.79795580       5.61976701       0.00010782      -0.00480636      -0.00062747
H       11.47889450     -10.70476558      11.76588712       0.00098064      -0.00073898       0.00055293
H       14.08198949     -10.87393306      13.33582331       0.00212973       0.00188910      -0.00152948
H       15.14054580      -6.03444842       5.71599812      -0.00040420       0.00550775      -0.00106782
H       10.13012749     -10.09932619       4.56095461       0.00007880      -0.00393912       0.00127825
H       11.60805999     -11.28213989      13.44892010      -0.00185024       0.00275769       0.00039458
H       13.10452883      -9.40003734      13.17636815      -0.00052488       0.00076342      -0.00181063
H       11.33495487     -13.55688420      13.29162884      -0.00056067      -0.00397359      -0.00211306
H       12.58497516      -6.38838754       5.81940611      -0.00613226       0.01490828       0.00993896
H       11.31509581      -8.07690142       4.11615456      -0.00605168       0.00508958      -0.01908166
H       10.83957041      -8.07602029       5.83071758      -0.00994258       0.00523341       0.01200668
H       13.35683751      -6.80797000       4.27449528      -0.00042486       0.00440776      -0.01477176
H        9.80784197     -12.31394496      11.74675076      -0.00293849      -0.00027604       0.00004146
H        9.60243407     -14.08123782      11.67706945       0.00008042       0.00188541      -0.00267949
H       12.03307896     -14.39664485      11.88836689      -0.00218828      -0.00327313       0.00271763
H       15.75478647      -9.48314706      10.69216439       0.00018085       0.00041958      -0.00163380
H       15.58917939      -9.32485560      12.45563786       0.00184492       0.00002054       0.00590073
H       15.46021742      -7.10681238      11.63005410       0.00092568       0.00153701       0.00311179
H       13.75453878      -7.55124011      11.91166083       0.00088022       0.00108877       0.00052105
H       13.08338047     -12.45335991       8.21493401       0.00333376       0.00304182       0.00426675
H       11.64849788     -11.45325508       8.60227258       0.00364728      -0.00021425       0.00116717
H       12.80100489     -11.84095843       5.80043982       0.00392701      -0.00820797      -0.00450817
H       13.07052256     -10.39895989       6.81731273       0.00469225       0.00580796       0.00550808
H       -0.17275425      -4.10556303       8.40933252       0.00010313      -0.00010625       0.00023007
C        1.72410643      -5.62308605       9.52422199       0.00053672      -0.00002961      -0.00042707
H       -0.14449148      -6.61264038       9.97167554      -0.00001068      -0.00017682      -0.00010658
H       -0.00364962      -4.99225854      10.65304966      -0.00008821       0.00013392       0.00016525
C        2.06257782      -6.42849657       8.27575338      -0.00008352      -0.00018234       0.00003341
H        2.22337875      -6.04357090      10.40149056       0.00007302      -0.00005816      -0.00001313
H        2.08181446      -4.59470633       9.41893532      -0.00015584       0.00010167       0.00013387
H        1.61514190      -4.88769780       6.82833687       0.00000223      -0.00012108      -0.00003263
H        1.45936832      -6.51979646       6.19580533      -0.00009122      -0.00007132       0.00000863
H        1.81754322      -7.48393347       8.43875812       0.00006767       0.00012920       0.00014835
H        3.13678910      -6.38589220       8.07785401      -0.00058528       0.00008236       0.00011247
C       -1.98530746      -4.96704424       8.80477196      -0.00084547       0.00030026       0.00073171
C       -2.38365700      -3.88331492       9.79967021      -0.00028279       0.00005501      -0.00020862
N       -3.83467392      -3.72095244       9.89110783       0.00591704      -0.00063984       0.00040276
C       -4.49954543      -3.07122069       8.89406291      -0.01026193      -0.00033069       0.00082000
C       -5.85979884      -3.03829345       8.84379205       0.01015163       0.00037259      -0.00051944
C       -6.59952386      -3.70018053       9.84057145       0.00043654       0.00028139      -0.00066954
C       -4.54488090      -4.35635582      10.86502943      -0.01446711       0.00105053      -0.00145577
C       -5.90413623      -4.35890868      10.86833683       0.01327125      -0.00019823       0.00029559
H       -2.35451664      -5.93832161       9.15852012       0.00001656      -0.00002801      -0.00001536
H       -2.46772469      -4.77078491       7.84130155       0.00017909      -0.00008036       0.00017696
H       -1.95718521      -2.92637149       9.48928845      -0.00005229      -0.00018358       0.00005969
H       -2.00183042      -4.11411631      10.79449409      -0.00009413       0.00011218      -0.00042263
H       -3.88579128      -2.59358752       8.13815452       0.00131017       0.00096547      -0.00147770
H       -6.36456578      -2.52035019       8.04230368      -0.00149652       0.00085903      -0.00114419
H       -3.96572245      -4.85239416      11.63395315       0.00170999      -0.00103808       0.00166472
H       -6.45356413      -4.86343658      11.65018720      -0.00207578      -0.00093834       0.00157216
C       13.87311710      -4.81733562       7.63645435      -0.00024801       0.00049111       0.00113704
C       13.69322836      -5.28240641      10.37989356       0.00009483      -0.00049165       0.00133983
C       13.37588507      -4.02358394       9.86007162       0.00149252      -0.00231376       0.00366129
C       13.47135441      -3.79272140       8.49650260      -0.00146740       0.00286813       0.00301692
H       13.62795384      -5.45145668      11.44337006       0.00063304      -0.00000591      -0.00092562
H       13.06427006      -3.23217319      10.53098043       0.00050753       0.00187549      -0.00158806
H       13.93184454      -4.62719468       6.57695477       0.00137195      -0.00072983      -0.00164357
H       13.23646490      -2.81964166       8.08420580       0.00059730       0.00128786      -0.00153336
C        9.05833909     -13.04186383       6.82909108      -0.00284607      -0.00153244      -0.00063327
C        8.24846103     -13.06862096       9.49773391       0.00063483       0.00035106      -0.00016532
C        7.30148041     -12.98528635       8.47432897      -0.00289223      -0.00036307       0.00044832
C        7.70163661     -12.97751747       7.14547733       0.00065160      -0.00072461       0.00225476
H        7.92667245     -13.07997186      10.52704272       0.00318664      -0.00021226       0.00058262
H        6.24967184     -12.93184082       8.72969126      -0.00124844      -0.00207089      -0.00311051
H        9.39978465     -13.02995856       5.80155746       0.00185872      -0.00144913       0.00328277
H        6.97297459     -12.91887288       6.34655798       0.00443134       0.00122031       0.00102494
117
Properties=species:S:1:pos:R:3:forces:R:3 energy=-71012.20856315037 free_energy=-71012.20934167437 pbc="F F F"
C        1.28322447      -5.89911945       7.07877408       0.00100307      -0.00022954       0.00025678
C        0.22636967      -5.59825792       9.77177182       0.00042255      -0.00022108       0.00012193
N       -0.51392496      -5.05577631       8.59227051      -0.00024894       0.00053364      -0.00017126
C       -0.20598770      -5.87025062       7.37503250       0.00065028      -0.00030907      -0.00066540
C       -8.07639621      -3.71171011       9.84218445      -0.00920633      -0.00530520       0.00870006
C       -9.95313985      -3.04295439       8.57081308      -0.00016582      -0.00058624       0.00178272
C      -10.48298542      -3.62606636       7.42914230       0.00017112      -0.00052261      -0.00128841
C      -10.75263414      -2.38653256       9.49949507      -0.00103867      -0.00029892      -0.00136614
C      -12.12227495      -2.27837630       9.26556188       0.00029001       0.00061709       0.00018888
C      -12.65907505      -2.87181554       8.11867402      -0.00043227      -0.00073374       0.00000602
C      -11.86084855      -3.54846296       7.19772290      -0.00079881       0.00063925      -0.00009429
C      -12.45360040      -4.18327281       5.96749348       0.00007325      -0.00004935       0.00017679
C      -13.02958417      -1.56564382      10.23555214      -0.00054778       0.00008795       0.00021328
O       -8.75738684      -4.22301631      10.68840885       0.00669915       0.00411422      -0.00668320
O       -8.57027745      -3.07093466       8.74027269       0.00296849       0.00160331      -0.00252287
H       -0.76630265      -5.45537566       6.52951109      -0.00019614       0.00011114      -0.00024584
H       -0.57605182      -6.89270060       7.54213135      -0.00017458       0.00003464      -0.00005336
H       -9.83519751      -4.14058885       6.73108904      -0.00025856       0.00025016       0.00049377
H      -10.30145308      -1.96698621      10.38817893       0.00033515       0.00029876       0.00087477
H      -13.72481013      -2.80133360       7.94173095       0.00053266       0.00009057       0.00000570
H      -13.53492222      -4.04388779       5.92593709       0.00027381      -0.00002909      -0.00013092
H      -12.23985669      -5.25600512       5.94670032      -0.00008611      -0.00002177      -0.00010077
H      -12.01269460      -3.75436656       5.06265624      -0.00021609      -0.00005150       0.00024977
H      -12.47490340      -1.17727213      11.09128582      -0.00016071      -0.00016767      -0.00044927
H      -13.80568449      -2.24275848      10.60487621       0.00016913       0.00036143      -0.00007099
H      -13.54112604      -0.73133660       9.74599627       0.00031918      -0.00052929       0.00030717
O       13.88760635     -10.07892308      11.42412745      -0.00354098      -0.00223086      -0.00171341
C       14.98402088      -9.19022888      11.49580362       0.00024375      -0.00387031       0.00203194
C       14.56357035      -7.74818460      11.31226855       0.00081369       0.00077202      -0.00155754
O       14.29301360      -7.55209619       9.93288215      -0.00022146       0.00243276      -0.00340688
C       13.29773682     -10.32487160      12.68532611      -0.00188903      -0.00073339       0.00033825
C       14.00173043      -6.28256718       9.52955751      -0.00275320      -0.00102985      -0.00420588
C       14.08657607      -6.05183979       8.14188598      -0.00126408       0.00286508      -0.00187600
O       14.50133131      -7.11465926       7.38852993      -0.00216249      -0.00552073       0.00326153
C       14.56671639      -6.95553989       5.97907575       0.00288543       0.00009957      -0.00003017
C       12.06455739     -11.16726862      12.49210743      -0.00007894      -0.00010742       0.00073078
O       12.45968905     -12.43639985      12.02448057       0.00225664       0.00261921      -0.00590854
C       11.48977791     -13.43828693      12.21823935       0.00510292       0.00110658      -0.00038997
C       10.20449918     -13.22698145      11.45667287       0.00125588       0.00142234       0.00434699
O       10.52642106     -13.20589421      10.08183286      -0.00598923      -0.00187501       0.00172518
C        9.51240945     -13.10650134       9.17965747      -0.00242964      -0.00402931      -0.00190627
C        9.92291943     -13.07353859       7.83478792       0.00083566       0.01143188      -0.00054937
O       11.24853904     -13.18625800       7.50999024      -0.00209415      -0.00371171      -0.00574207
C       12.05034602     -12.04650163       7.82643510       0.00063889      -0.00359688      -0.00245561
C       12.29438013     -11.20628306       6.59348970      -0.00214758       0.00318798      -0.00353587
O       11.04113945     -10.68872696       6.19146333      -0.01320142       0.00136464       0.00519703
C       11.07048163     -10.00768076       4.95782887      -0.00132207       0.00051588      -0.00037279
C       11.41078276      -8.54012825       5.08292142       0.00724191       0.00374352       0.00401369
O       12.76000205      -8.39433787       5.46586213       0.02032952      -0.02662309       0.01349926
C       13.20306302      -7.06118568       5.33642353      -0.00137180      -0.00704833      -0.00089441
H       11.75875916     -10.49219844       4.25034737       0.00076494      -0.00041774      -0.00677250
H       15.19910662      -7.77170905       5.62081163       0.00007136      -0.00525375      -0.00064760
H       11.40101212     -10.68006416      11.76687583       0.00098962      -0.00075227       0.00044855
H       14.00509314     -10.85567554      13.33449578       0.00239979       0.00209855      -0.00161212
H       15.05425822      -6.00872347       5.71787319      -0.00062723       0.00578752      -0.00106830
H       10.05600936     -10.08366180       4.54789509       0.00012651      -0.00435315       0.00137145
H       11.53031615     -11.25950519      13.44924855      -0.00206928       0.00305915       0.00045693
H       13.02976016      -9.38007816      13.17859957      -0.00059474       0.00084325      -0.00192972
H       11.25263250     -13.53317299      13.28973600      -0.00070187      -0.00447309      -0.00223527
H       12.49938066      -6.36849370       5.81947015      -0.00669326       0.01596649       0.01072549
H       11.23786953      -8.05850343       4.10946425      -0.00624083       0.00541151      -0.02056354
H       10.75631161      -8.06047638       5.82220844      -0.01066479       0.00557409       0.01306710
H       13.27365121      -6.78478291       4.27493180      -0.00053768       0.00460364      -0.01585295
H        9.72726251     -12.28530695      11.74696424      -0.00337962      -0.00028378       0.00007098
H        9.51764530     -14.05209197      11.67640467       0.00014414       0.00221399      -0.00293499
H       11.94807706     -14.37292040      11.88508543      -0.00249932      -0.00381232       0.00310736
H       15.67625367      -9.45789826      10.69227834       0.00002787       0.00045180      -0.00168689
H       15.51055670      -9.30030938      12.45570522       0.00201166       0.00011638       0.00653231
H       15.37738536      -7.08227254      11.63036605       0.00106412       0.00180639       0.00341083
H       13.67270931      -7.53001670      11.91282868       0.00097664       0.00125034       0.00049440
H       12.99935300     -12.43621652       8.21065565       0.00345141       0.00337408       0.00467886
H       11.56792797     -11.43024362       8.59543505       0.00420709       0.00007479       0.00132336
H       12.71784720     -11.83233329       5.79452874       0.00425415      -0.00891765      -0.00527219
H       12.99295365     -10.38675430       6.80492126       0.00527359       0.00632914       0.00606735
H       -0.17281895      -4.10555123       8.40931342       0.00019127       0.00014396       0.00023389
C        1.72416539      -5.62290443       9.52420474       0.00084329      -0.00022337      -0.00059578
H       -0.14434852      -6.61257020       9.97173043      -0.00011218      -0.00031680      -0.00010493
H       -0.00359198      -4.99216205      10.65304647      -0.00015155       0.00017979       0.00021961
C        2.06268087      -6.42829958       8.27572929      -0.00011818      -0.00016661      -0.00009890
H        2.22349239      -6.04335436      10.40146366      -0.00003873       0.00001629      -0.00009854
H        2.08181275      -4.59450606       9.41889648      -0.00020722       0.00013738       0.00018345
H        1.61507289      -4.88754179       6.82831396      -0.00005829      -0.00018428      -0.00003733
H        1.45943295      -6.51966197       6.19578841      -0.00020665       0.00003348       0.00016461
H        1.81773412      -7.48375999       8.43874012       0.00010723       0.00025696       0.00016863
H        3.13689136      -6.38560726       8.07780045      -0.00086790       0.00009388       0.00018136
C       -1.98529878      -4.96713945       8.80479949      -0.00103414       0.00037066       0.00076708
C       -2.38370356      -3.88347599       9.79974492      -0.00030370       0.00041646      -0.00001284
N       -3.83470012      -3.72113355       9.89112310       0.00094222      -0.00107053       0.00135405
C       -4.49967479      -3.07137887       8.89410220       0.00186267      -0.00010563       0.00022059
C       -5.85975553      -3.03844544       8.84378810      -0.00081174      -0.00012339       0.00017226
C       -6.59957805      -3.70038325       9.84052923       0.00039055       0.00015693      -0.00037068
C       -4.54507193      -4.35659017      10.86499488       0.00023747       0.00021114      -0.00025605
C       -5.90411461      -4.35914619      10.86827601      -0.00033300      -0.00031375       0.00040153
H       -2.35446280      -5.93844625       9.15851025       0.00004469      -0.00012849      -0.00004328
H       -2.46773732      -4.77085121       7.84134420       0.00024539      -0.00015764       0.00012756
H       -1.95724940      -2.92649671       9.48943615      -0.00006704      -0.00029025       0.00004287
H       -2.00190402      -4.11431828      10.79457955      -0.00033925       0.00012221      -0.00071421
H       -3.88579020      -2.59372143       8.13823407      -0.00004991       0.00036243      -0.00046953
H       -6.36458464      -2.52047775       8.04232501      -0.00068797       0.00064659      -0.00081543
H       -3.96582270      -4.85268849      11.63393541       0.00012234       0.00017580      -0.00018597
H       -6.45370127      -4.86371341      11.65009642       0.00002350       0.00006992       0.00003133
C       13.78302640      -4.79532336       7.63807212      -0.00036796       0.00064643       0.00187535
C       13.60477898      -5.26150766      10.38144310       0.00021024      -0.00098349       0.00211757
C       13.28415126      -4.00338515       9.86197663       0.00134825      -0.00163698       0.00383319
C       13.37882637      -3.77193272       8.49845958      -0.00136463       0.00238083       0.00296281
H       13.54014321      -5.43094889      11.44490536       0.00074459      -0.00005484      -0.00112681
H       12.97060397      -3.21296312      10.53315666       0.00064010       0.00195088      -0.00180335
H       13.84115397      -4.60472694       6.57863875       0.00145614      -0.00083848      -0.00194350
H       13.14141853      -2.79935670       8.08645246       0.00053705       0.00173374      -0.00173610
C        8.97152812     -13.01484087       6.82928184      -0.00285255      -0.00186603      -0.00134753
C        8.16414567     -13.03438536       9.49880858       0.00033039       0.00065760       0.00087218
C        7.21648756     -12.94952776       8.47616778      -0.00359691      -0.00015024      -0.00003275
C        7.61535102     -12.94541468       7.14690479       0.00031919      -0.00054941       0.00243933
H        7.84323072     -13.04295955      10.52843107       0.00373330      -0.00036712       0.00033102
H        6.16511892     -12.89195557       8.73248800      -0.00100055      -0.00247129      -0.00340222
H        9.31187921     -13.00585952       5.80134028       0.00200882      -0.00152035       0.00398751
H        6.88604234     -12.88567190       6.34863296       0.00496262       0.00118642       0.00119404
117
Properties=species:S:1:pos:R:3:forces:R:3 energy=-71012.20839447017 free_energy=-71012.20934167437 pbc="F F F"
C        1.28325202      -5.89899565       7.07876278       0.00100949      -0.00017978       0.00023341
C        0.22644185      -5.59817446       9.77178859       0.00038903      -0.00013034      -0.00001594
N       -0.51390875      -5.05576796       8.59228550      -0.00048565       0.00037974      -0.00008607
C       -0.20594952      -5.87025892       7.37506099       0.00057324      -0.00016833      -0.00054653
C       -8.07633978      -3.71181109       9.84200205      -0.03189096      -0.01866081       0.03023848
C       -9.95315318      -3.04301191       8.57078707      -0.00108343      -0.00134599      -0.00003362
C      -10.48307253      -3.62615585       7.42912565      -0.00040388       0.00058079       0.00081968
C      -10.75259567      -2.38647663       9.49941265      -0.00024080       0.00035721       0.00027907
C      -12.12221527      -2.27820705       9.26551602      -0.00067019       0.00005272      -0.00029410
C      -12.65909787      -2.87169906       8.11868082      -0.00026996      -0.00002462       0.00035715
C      -11.86095089      -3.54843261       7.19774784       0.00031663      -0.00013271      -0.00044880
C      -12.45375049      -4.18328800       5.96756379      -0.00015533       0.00008208       0.00010467
C      -13.02946742      -1.56535343      10.23547120      -0.00016536      -0.00001185       0.00003702
O       -8.75759540      -4.22327430      10.68840017       0.02508858       0.01703089      -0.02765510
O       -8.57029229      -3.07103415       8.74019870       0.00481629       0.00170720      -0.00259661
H       -0.76633736      -5.45545456       6.52955229      -0.00014207       0.00007613      -0.00027366
H       -0.57591883      -6.89273512       7.54220978      -0.00016885       0.00003996      -0.00008192
H       -9.83535827      -4.14078686       6.73112465       0.00026122      -0.00011974      -0.00014739
H      -10.30135992      -1.96693915      10.38810237       0.00002937      -0.00000609       0.00024633
H      -13.72481838      -2.80110191       7.94173027       0.00029741      -0.00000205       0.00004751
H      -13.53506120      -4.04380523       5.92599676       0.00025982      -0.00010089      -0.00015076
H      -12.24010058      -5.25604341       5.94682849      -0.00008360       0.00012717      -0.00001608
H      -12.01281112      -3.75446615       5.06270415      -0.00020170      -0.00009372       0.00020694
H      -12.47474938      -1.17697402      11.09116759      -0.00004226      -0.00009473      -0.00018877
H      -13.80562734      -2.24236974      10.60483905       0.00012061       0.00023922      -0.00007194
H      -13.54092263      -0.73103849       9.74585810       0.00009054      -0.00027102       0.00021685
O       13.81014196     -10.05709141      11.42427009      -0.00379874      -0.00252113      -0.00201583
C       14.90503926      -9.16647568      11.49593788       0.00011094      -0.00431185       0.00229208
C       14.48181451      -7.72519858      11.31282366       0.00094013       0.00076329      -0.00160742
O       14.21017182      -7.52944245       9.93361146      -0.00025716       0.00270289      -0.00369191
C       13.22105058     -10.30444060      12.68559101      -0.00186587      -0.00078329       0.00026531
C       13.91565989      -6.26051239       9.53073970      -0.00294775      -0.00146520      -0.00541168
C       13.99968637      -6.02915918       8.14311392      -0.00107236       0.00218916      -0.00095052
O       14.41676150      -7.09081751       7.38945729      -0.00259037      -0.00558141       0.00348681
C       14.48230079      -6.93091404       5.98013126       0.00331436      -0.00016139       0.00026084
C       11.98631135     -11.14453115      12.49220647      -0.00023803       0.00005975       0.00075199
O       12.37872560     -12.41391352      12.02299541       0.00243040       0.00295365      -0.00640640
C       11.40683826     -13.41399328      12.21631766       0.00548975       0.00115312      -0.00041128
C       10.12144082     -13.19923052      11.45588524       0.00150690       0.00157155       0.00465941
O       10.44224827     -13.17798494      10.08080410      -0.00615435      -0.00205354       0.00228356
C        9.42760089     -13.07715175       9.17954152      -0.00304600      -0.00447024      -0.00217741
C        9.83693778     -13.04799380       7.83420431      -0.00023711       0.01238060      -0.00128714
O       11.16194008     -13.16579055       7.50871097      -0.00199103      -0.00397583      -0.00643302
C       11.96757528     -12.02762876       7.82124835       0.00043536      -0.00393702      -0.00252966
C       12.21396039     -11.19278541       6.58506908      -0.00234581       0.00359096      -0.00407574
O       10.96242593     -10.67230336       6.18170071      -0.01469689       0.00138205       0.00584493
C       10.99487467      -9.99050269       4.94857735      -0.00135832       0.00035218      -0.00028527
C       11.33138021      -8.52230158       5.07640019       0.00760404       0.00408577       0.00432296
O       12.67889119      -8.37344708       5.46421274       0.02096218      -0.02736257       0.01415115
C       13.11930015      -7.03922830       5.33655412      -0.00126638      -0.00740774      -0.00079631
H       11.68676608     -10.47284939       4.24321100       0.00083100      -0.00058837      -0.00752524
H       15.11684384      -7.74530750       5.62171446       0.00001229      -0.00568033      -0.00079529
H       11.32312819     -10.65538526      11.76790105       0.00113600      -0.00084716       0.00048780
H       13.92819475     -10.83741301      13.33318878       0.00270230       0.00224276      -0.00166356
H       14.96783133      -5.98287406       5.71961876      -0.00070578       0.00637357      -0.00116906
H        9.98204323     -10.06810806       4.53484797       0.00020002      -0.00468797       0.00138896
H       11.45256995     -11.23684745      13.44962949      -0.00219881       0.00332573       0.00042758
H       12.95501232      -9.36012486      13.18083917      -0.00073429       0.00097749      -0.00203117
H       11.17023142     -13.50945147      13.28788651      -0.00079708      -0.00491269      -0.00246431
H       12.41368000      -6.34859660       5.81965306      -0.00690009       0.01655617       0.01127784
H       11.16065215      -8.04015457       4.10284584      -0.00625596       0.00557586      -0.02163727
H       10.67304423      -8.04506981       5.81375629      -0.01115787       0.00589740       0.01399229
H       13.19024712      -6.76155697       4.27540697      -0.00074608       0.00472094      -0.01675754
H        9.64666791     -12.25663550      11.74718151      -0.00378471      -0.00028672       0.00017320
H        9.43283380     -14.02290205      11.67572272       0.00019028       0.00254259      -0.00314906
H       11.86301674     -14.34918831      11.88186663      -0.00278219      -0.00435134       0.00346589
H       15.59768044      -9.43273752      10.69232386      -0.00012039       0.00055005      -0.00173412
H       15.43193813      -9.27577053      12.45570698       0.00224310       0.00021194       0.00715184
H       15.29451845      -7.05778561      11.63057628       0.00115764       0.00205439       0.00372659
H       13.59085331      -7.50885130      11.91390548       0.00119158       0.00134977       0.00040913
H       12.91540387     -12.41919625       8.20637923       0.00360113       0.00357409       0.00502263
H       11.48749269     -11.40733967       8.58857579       0.00475729       0.00042249       0.00153391
H       12.63464821     -11.82390448       5.78863277       0.00475141      -0.00981569      -0.00609474
H       12.91550039     -10.37478874       6.79248952       0.00582890       0.00683582       0.00654712
H       -0.17287596      -4.10552433       8.40929433       0.00023711       0.00014715       0.00025223
C        1.72423177      -5.62272695       9.52418116       0.00080648      -0.00014965      -0.00062454
H       -0.14421426      -6.61250231       9.97178762      -0.00007710      -0.00030571      -0.00012784
H       -0.00353455      -4.99206065      10.65304722      -0.00013135       0.00015766       0.00020774
C        2.06278117      -6.42810080       8.27570077      -0.00011476      -0.00024909      -0.00000844
H        2.22359990      -6.04313274      10.40143289       0.00007041      -0.00004883      -0.00002394
H        2.08180801      -4.59430575       9.41885717      -0.00021681       0.00013997       0.00019577
H        1.61499914      -4.88738817       6.82829370      -0.00003021      -0.00016468      -0.00005975
H        1.45949224      -6.51952171       6.19577706      -0.00015832      -0.00004992       0.00006433
H        1.81792107      -7.48357941       8.43872295       0.00012969       0.00025272       0.00017603
H        3.13698442      -6.38532358       8.07775028      -0.00088751       0.00009251       0.00017461
C       -1.98528696      -4.96722478       8.80482973      -0.00115557       0.00056309       0.00073994
C       -2.38375551      -3.88361941       9.79982116      -0.00036325       0.00008780       0.00014389
N       -3.83477412      -3.72133033       9.89117939       0.00300979      -0.00070961       0.00048018
C       -4.49966542      -3.07152982       8.89414971      -0.00416435      -0.00022790       0.00063288
C       -5.85982880      -3.03860766       8.84380585       0.00459853      -0.00021955       0.00036338
C       -6.59964741      -3.70059357       9.84050801       0.00233154       0.00089294      -0.00167301
C       -4.54512955      -4.35685879      10.86498304      -0.00366014       0.00041316      -0.00048162
C       -5.90422570      -4.35942049      10.86821796       0.00356209      -0.00073402       0.00116492
H       -2.35440483      -5.93856617       9.15849181       0.00008870      -0.00012967       0.00004007
H       -2.46774272      -4.77092892       7.84138549       0.00026521      -0.00011034       0.00011750
H       -1.95731628      -2.92660855       9.48957974      -0.00012131      -0.00036923       0.00008672
H       -2.00198796      -4.11453280      10.79465119      -0.00024240       0.00022341      -0.00066434
H       -3.88580837      -2.59382320       8.13832254       0.00050667       0.00058228      -0.00086718
H       -6.36463341      -2.52061465       8.04236410      -0.00090633       0.00085910      -0.00110919
H       -3.96588962      -4.85298526      11.63389039       0.00015007      -0.00008888       0.00020488
H       -6.45377871      -4.86404247      11.65000074      -0.00077607      -0.00018563       0.00041470
C       13.69293667      -4.77327741       7.63973319       0.00000530       0.00028612      -0.00074223
C       13.51624955      -5.24072793      10.38298372      -0.00011243       0.00031627       0.00213374
C       13.19231663      -3.98326470       9.86392281       0.00208161      -0.00311278       0.00262121
C       13.28625255      -3.75118713       8.50044353      -0.00217129       0.00394198       0.00542178
H       13.45220746      -5.41058624      11.44640863       0.00086867      -0.00031675      -0.00078354
H       12.87682076      -3.19389732      10.53538491       0.00039443       0.00286868      -0.00135821
H       13.75048650      -4.58216921       6.58033660       0.00148383      -0.00117619      -0.00101943
H       13.04630545      -2.77908493       8.08878227       0.00067308       0.00153510      -0.00191527
C        8.88479749     -12.98773071       6.82945803      -0.00256346      -0.00224977      -0.00029661
C        8.07989908     -12.99996980       9.49987347       0.00030035       0.00088884       0.00028731
C        7.13158077     -12.91354431       8.47795880      -0.00333588       0.00007248       0.00072397
C        7.52916863     -12.91311811       7.14831484       0.00019783      -0.00052299       0.00177376
H        7.75984840     -13.00575904      10.52978224       0.00417947      -0.00047789       0.00055671
H        6.08067743     -12.85177675       8.73521386      -0.00110650      -0.00286250      -0.00366766
H        9.22404647     -12.98171457       5.80113577       0.00234403      -0.00157993       0.00407925
H        6.79923779     -12.85224996       6.35067127       0.00541300       0.00119455       0.00136228
117
Properties=species:S:1:pos:R:3:forces:R:3 energy=-71012.20822903381 free_energy=-71012.20934167437 pbc="F F F"
C        1.28328476      -5.89886780       7.07875298       0.00088401      -0.00024179       0.00017929
C        0.22651386      -5.59808741       9.77180066       0.00034910      -0.00020305      -0.00000974
N       -0.51390759      -5.05576690       8.59230321      -0.00037986       0.00064386      -0.00009609
C       -0.20591241      -5.87026165       7.37509445       0.00053731      -0.00026159      -0.00061887
C       -8.07646526      -3.71202810       9.84200297      -0.01653410      -0.00977341       0.01599145
C       -9.95317993      -3.04307242       8.57074234      -0.00032675      -0.00122413       0.00009242
C      -10.48316086      -3.62624576       7.42913686      -0.00053650       0.00029653       0.00030768
C      -10.75254295      -2.38642437       9.49934842      -0.00111914       0.00033355       0.00007439
C      -12.12217078      -2.27805891       9.26546703      -0.00002325       0.00005981      -0.00030962
C      -12.65911530      -2.87157101       8.11867142      -0.00071397       0.00019325       0.00054719
C      -11.86104093      -3.54842446       7.19777537       0.00049786      -0.00020500      -0.00075397
C      -12.45390827      -4.18329267       5.96763050      -0.00013697       0.00001496       0.00011718
C      -13.02933949      -1.56507118      10.23538568      -0.00039182       0.00020208       0.00028458
O       -8.75761635      -4.22338757      10.68822922       0.01314513       0.00829999      -0.01352207
O       -8.57031075      -3.07118597       8.74015414       0.00314492       0.00190106      -0.00316817
H       -0.76636969      -5.45553282       6.52959316      -0.00010816       0.00008177      -0.00024853
H       -0.57578211      -6.89276999       7.54228228      -0.00014272       0.00009310      -0.00009899
H       -9.83550718      -4.14098704       6.73114969       0.00014558       0.00003465       0.00003672
H      -10.30126955      -1.96687695      10.38800584       0.00016441       0.00014146       0.00038297
H      -13.72483839      -2.80087559       7.94172812       0.00055141      -0.00006823       0.00007551
H      -13.53520175      -4.04371993       5.92604950       0.00011638      -0.00006959      -0.00004934
H      -12.24035352      -5.25606492       5.94695284      -0.00006208      -0.00001239       0.00000795
H      -12.01294721      -3.75457255       5.06273777      -0.00005337       0.00002574       0.00013186
H      -12.47458629      -1.17668765      11.09105837      -0.00000720      -0.00014099      -0.00022131
H      -13.80555787      -2.24199087      10.60480290       0.00009310       0.00016318      -0.00004986
H      -13.54073495      -0.73073247       9.74574965       0.00014812      -0.00030839       0.00012368
O       13.73265972     -10.03531617      11.42441190      -0.00420344      -0.00287337      -0.00227856
C       14.82601122      -9.14276510      11.49601734       0.00019466      -0.00459111       0.00251693
C       14.39999224      -7.70226982      11.31327254       0.00121018       0.00063137      -0.00163649
O       14.12730426      -7.50684794       9.93422319      -0.00038016       0.00335324      -0.00385499
C       13.14436752     -10.28403899      12.68585892      -0.00204110      -0.00077776       0.00035516
C       13.82956163      -6.23849830       9.53185909      -0.00288951      -0.00237882      -0.00741649
C       13.91283451      -6.00645262       8.14428861      -0.00088421       0.00145882       0.00016695
O       14.33231892      -7.06688514       7.39030362      -0.00307445      -0.00571996       0.00371762
C       14.39786315      -6.90618921       5.98110564       0.00381058      -0.00025359       0.00030441
C       11.90805788     -11.12181440      12.49234798      -0.00036779       0.00010470       0.00087785
O       12.29772935     -12.39146088      12.02158711       0.00266646       0.00311398      -0.00698052
C       11.32384001     -13.38970377      12.21447080       0.00603514       0.00128755      -0.00039209
C       10.03837230     -13.17147499      11.45512070       0.00172406       0.00177122       0.00501237
O       10.35811471     -13.15008111      10.07981450      -0.00696167      -0.00220451       0.00214738
C        9.34282992     -13.04774843       9.17944405      -0.00229372      -0.00491925      -0.00228013
C        9.75098585     -13.02240970       7.83365008       0.00014156       0.01322827      -0.00146636
O       11.07536387     -13.14535786       7.50747925      -0.00257730      -0.00433385      -0.00692011
C       11.88487550     -12.00884910       7.81605600       0.00026085      -0.00423294      -0.00247426
C       12.13358208     -11.17942930       6.57663542      -0.00240962       0.00380668      -0.00448283
O       10.88378876     -10.65594814       6.17197910      -0.01611673       0.00149677       0.00655697
C       10.91936713      -9.97334452       4.93941002      -0.00141482       0.00035942      -0.00027950
C       11.25200855      -8.50449148       5.06997567       0.00768828       0.00456035       0.00459711
O       12.59777113      -8.35250161       5.46264073       0.02171522      -0.02826174       0.01485787
C       13.03547754      -7.01722262       5.33670312      -0.00121222      -0.00752921      -0.00068345
H       11.61491137     -10.45344812       4.23617699       0.00078110      -0.00080587      -0.00831131
H       15.03454843      -7.71876879       5.62246348       0.00005522      -0.00618902      -0.00088647
H       11.24522458     -10.63075129      11.76897442       0.00125602      -0.00085384       0.00044170
H       13.85129376     -10.81916993      13.33188762       0.00307362       0.00234551      -0.00172805
H       14.88132827      -5.95690871       5.72124130      -0.00088024       0.00679956      -0.00122147
H        9.90820481     -10.05258282       4.52186149       0.00033070      -0.00504191       0.00127505
H       11.37483506     -11.21419714      13.45006132      -0.00236094       0.00368553       0.00047194
H       12.88027648      -9.34020062      13.18307404      -0.00081701       0.00112664      -0.00220381
H       11.08772977     -13.48570658      13.28610578      -0.00086038      -0.00534879      -0.00276283
H       12.32794260      -6.32865976       5.81989205      -0.00707040       0.01707535       0.01178058
H       11.08342090      -8.02184931       4.09632283      -0.00615883       0.00580161      -0.02268686
H       10.58978966      -8.02970523       5.80537140      -0.01160021       0.00606727       0.01489733
H       13.10671359      -6.73829436       4.27589017      -0.00101495       0.00481544      -0.01758481
H        9.56607349     -12.22795781      11.74738938      -0.00428635      -0.00016622       0.00037025
H        9.34799073     -13.99368871      11.67504990       0.00020546       0.00281622      -0.00335489
H       11.77789127     -14.32546622      11.87875505      -0.00305598      -0.00495549       0.00384116
H       15.51904715      -9.40763435      10.69230907      -0.00019471       0.00065279      -0.00178567
H       15.35329911      -9.25122304      12.45564525       0.00242470       0.00029330       0.00775048
H       15.21155713      -7.03333635      11.63071129       0.00120248       0.00222828       0.00398526
H       13.50891545      -7.48775357      11.91484135       0.00127444       0.00145054       0.00044427
H       12.83151804     -12.40232189       8.20204861       0.00384601       0.00384589       0.00536752
H       11.40723751     -11.38448907       8.58172189       0.00523411       0.00052006       0.00163292
H       12.55140926     -11.81562967       5.78274214       0.00514204      -0.01081127      -0.00693028
H       12.83814703     -10.36305771       6.78003996       0.00652421       0.00771519       0.00700446
H       -0.17294199      -4.10550297       8.40927682       0.00019331       0.00002809       0.00031098
C        1.72430072      -5.62254802       9.52415510       0.00078726      -0.00014602      -0.00044970
H       -0.14407358      -6.61243099       9.97184626      -0.00006892      -0.00031361      -0.00015186
H       -0.00347505      -4.99196003      10.65304677      -0.00010591       0.00017995       0.00020335
C        2.06288361      -6.42790369       8.27567440      -0.00012199      -0.00023074      -0.00008020
H        2.22371189      -6.04291302      10.40140544       0.00004985      -0.00001754      -0.00011973
H        2.08180660      -4.59410449       9.41881711      -0.00021081       0.00016851       0.00019104
H        1.61492916      -4.88722981       6.82827405       0.00001462      -0.00014683      -0.00006486
H        1.45955482      -6.51937985       6.19576122      -0.00015510      -0.00002280       0.00012414
H        1.81810951      -7.48340004       8.43870431       0.00012244       0.00020451       0.00020562
H        3.13707779      -6.38504172       8.07769892      -0.00085162       0.00008578       0.00018306
C       -1.98528836      -4.96731141       8.80486255      -0.00089419       0.00011224       0.00046073
C       -2.38380449      -3.88378690       9.79990606      -0.00032376       0.00041694       0.00013804
N       -3.83478344      -3.72153817       9.89121317      -0.00267924       0.00022443      -0.00019708
C       -4.49983979      -3.07167716       8.89420198       0.01497014      -0.00033645       0.00027298
C       -5.85972870      -3.03879131       8.84386416      -0.01267550       0.00295705      -0.00451317
C       -6.59971561      -3.70077565       9.84043470       0.00374385      -0.00233195       0.00337914
C       -4.54527364      -4.35710227      10.86495228       0.00622490      -0.00074572       0.00097036
C       -5.90423055      -4.35969673      10.86818785      -0.00628848       0.00174481      -0.00255039
H       -2.35435029      -5.93869305       9.15847758       0.00007934      -0.00012561       0.00004209
H       -2.46775059      -4.77100151       7.84142469       0.00024386      -0.00008424       0.00013927
H       -1.95737896      -2.92674369       9.48974115      -0.00018012      -0.00038659       0.00010540
H       -2.00209045      -4.11475749      10.79474076      -0.00013611       0.00020982      -0.00063583
H       -3.88583422      -2.59390934       8.13836997      -0.00185454      -0.00087940       0.00151231
H       -6.36463647      -2.52071468       8.04236428       0.00166596      -0.00112206       0.00199910
H       -3.96599197      -4.85329358      11.63387436      -0.00083030       0.00081774      -0.00115163
H       -6.45388832      -4.86433064      11.64989811       0.00003970      -0.00023701       0.00047073
C       13.60287114      -4.75120041       7.64138199       0.00022369       0.00033116      -0.00290627
C       13.42763719      -5.22004038      10.38447126      -0.00044812       0.00085061       0.00389601
C       13.10038807      -3.96324767       9.86587697       0.00247717      -0.00326151       0.00088548
C       13.19363919      -3.73045782       8.50244726      -0.00281955       0.00456958       0.00799176
H       13.36414762      -5.39036858      11.44787178       0.00101711      -0.00039524      -0.00131485
H       12.78287219      -3.17497262      10.53764070       0.00029730       0.00347854      -0.00103702
H       13.65986772      -4.55953240       6.58203683       0.00153721      -0.00150037      -0.00030996
H       12.95113230      -2.75883918       8.09116566       0.00074435       0.00170820      -0.00219292
C        8.79813853     -12.96053733       6.82966441      -0.00268282      -0.00259220      -0.00074515
C        7.99572748     -12.96542081       9.50092424      -0.00023721       0.00108230       0.00080362
C        7.04677875     -12.87737302       8.47973721      -0.00387092       0.00018714       0.00039567
C        7.44307671     -12.88066630       7.14970995       0.00010659      -0.00039188       0.00186177
H        7.67653333     -12.96842107      10.53111812       0.00470574      -0.00057207       0.00048925
H        5.99634530     -12.81138049       8.73789084      -0.00099167      -0.00318124      -0.00383382
H        9.13629350     -12.95751383       5.80095486       0.00254597      -0.00163757       0.00476691
H        6.71254935     -12.81862400       6.35268451       0.00572514       0.00116134       0.00147765
117
Properties=species:S:1:pos:R:3:forces:R:3 energy=-71012.20805386592 free_energy=-71012.20934167437 pbc="F F F"
C        1.28331553      -5.89874244       7.07874172       0.00085932      -0.00028246       0.00017107
C        0.22658554      -5.59800563       9.77181309       0.00033930      -0.00001230      -0.00002069
N       -0.51389687      -5.05576016       8.59231796      -0.00061464       0.00018709      -0.00007588
C       -0.20587302      -5.87027480       7.37512250       0.00049598       0.00001682      -0.00045294
C       -8.07658254      -3.71225649       9.84200509      -0.00706986      -0.00378725       0.00624974
C       -9.95321084      -3.04313530       8.57070544       0.00023562      -0.00091638      -0.00014350
C      -10.48324968      -3.62633155       7.42914063      -0.00050169       0.00029856       0.00023007
C      -10.75250761      -2.38636654       9.49929086      -0.00085872       0.00024891       0.00000465
C      -12.12212994      -2.27789628       9.26541721       0.00029302       0.00004807      -0.00024960
C      -12.65912335      -2.87142649       8.11865923      -0.00107555       0.00007888       0.00039958
C      -11.86112315      -3.54840294       7.19778869       0.00043502      -0.00028081      -0.00079461
C      -12.45406271      -4.18330286       5.96768989      -0.00013375       0.00008601       0.00022626
C      -13.02922316      -1.56477541      10.23530669      -0.00042293       0.00012062       0.00013969
O       -8.75765543      -4.22357098      10.68811635       0.00525637       0.00322589      -0.00528177
O       -8.57032124      -3.07132755       8.74007537       0.00181609       0.00088283      -0.00131547
H       -0.76640083      -5.45561627       6.52963456      -0.00008464       0.00004000      -0.00031362
H       -0.57564486      -6.89280838       7.54236033      -0.00014769       0.00005661      -0.00012461
H       -9.83564156      -4.14115605       6.73117092       0.00010062       0.00002036       0.00004849
H      -10.30118102      -1.96680270      10.38791426       0.00013273       0.00013974       0.00033626
H      -13.72484585      -2.80066735       7.94172701       0.00058287      -0.00003061       0.00007016
H      -13.53534876      -4.04363432       5.92612546       0.00025913      -0.00010500      -0.00011895
H      -12.24059965      -5.25609751       5.94708494      -0.00010381       0.00008567      -0.00000717
H      -12.01307004      -3.75468029       5.06276260      -0.00014933      -0.00002158       0.00022028
H      -12.47442692      -1.17639670      11.09095060      -0.00000142      -0.00008821      -0.00016492
H      -13.80549316      -2.24161212      10.60476258       0.00002760       0.00017762      -0.00000447
H      -13.54054705      -0.73042239       9.74562148       0.00010997      -0.00027296       0.00016821
O       13.65495600     -10.01367211      11.42461591      -0.00436764      -0.00308442      -0.00246126
C       14.74676771      -9.11919111      11.49602875       0.00015076      -0.00501531       0.00276939
C       14.31795635      -7.67950123      11.31355617       0.00137023       0.00067938      -0.00173750
O       14.04411254      -7.48451064       9.93467239      -0.00033230       0.00343102      -0.00401545
C       13.06752884     -10.26370016      12.68622541      -0.00206573      -0.00082624       0.00046240
C       13.74330331      -6.21673848       9.53274078      -0.00337863      -0.00224268      -0.00681883
C       13.82592626      -5.98403873       8.14527312      -0.00114280       0.00335264      -0.00188905
O       14.24773530      -7.04323957       7.39093701      -0.00319852      -0.00669126       0.00369370
C       14.31356239      -6.88164044       5.98188293       0.00408712      -0.00003149       0.00037566
C       11.82969094     -11.09922900      12.49263922      -0.00026539       0.00013059       0.00098483
O       12.21670340     -12.36906921      12.02023215       0.00278810       0.00339049      -0.00739237
C       11.24088522     -13.36554663      12.21258856       0.00638810       0.00115517      -0.00056881
C        9.95535501     -13.14390598      11.45429695       0.00188745       0.00195356       0.00561173
O       10.27403958     -13.12228554      10.07878104      -0.00731626      -0.00233813       0.00286242
C        9.25812779     -13.01845171       9.17933243      -0.00313759      -0.00521505      -0.00300802
C        9.66514907     -12.99664724       7.83312109      -0.00025662       0.01406942      -0.00213642
O       10.98891758     -13.12438894       7.50634409      -0.00260866      -0.00453436      -0.00747145
C       11.80203541     -11.98946585       7.81137032       0.00034678      -0.00490594      -0.00266780
C       12.05307036     -11.16518217       6.56895229      -0.00271772       0.00399314      -0.00483758
O       10.80498011     -10.63879392       6.16301913      -0.01758565       0.00175324       0.00711644
C       10.84350948      -9.95578295       4.93078795      -0.00148632       0.00043246      -0.00038550
C       11.17255674      -8.48628495       5.06343528       0.00771016       0.00506985       0.00473347
O       12.51664247      -8.33133157       5.46066194       0.02230960      -0.02915189       0.01570293
C       12.95185851      -6.99506960       5.33644419      -0.00081262      -0.00775824      -0.00062765
H       11.54248286     -10.43400448       4.22975836       0.00088955      -0.00104891      -0.00938449
H       14.95227445      -7.69250272       5.62304484       0.00005950      -0.00666401      -0.00087904
H       11.16713795     -10.60626196      11.77026459       0.00130296      -0.00083447       0.00038746
H       13.77427883     -10.80092978      13.33069125       0.00325501       0.00256382      -0.00197732
H       14.79518891      -5.93118726       5.72284219      -0.00115733       0.00702442      -0.00123534
H        9.83394686     -10.03666931       4.50963055       0.00059035      -0.00533416       0.00132497
H       11.29705242     -11.19177065      13.45066916      -0.00258044       0.00398682       0.00054840
H       12.80536882      -9.32032154      13.18534778      -0.00094172       0.00123085      -0.00233855
H       11.00521118     -13.46217384      13.28426694      -0.00077115      -0.00575791      -0.00291231
H       12.24250406      -6.30842211       5.81962941      -0.00731945       0.01719233       0.01215494
H       11.00606596      -8.00349059       4.08952331      -0.00595007       0.00597879      -0.02370393
H       10.50665943      -8.01352128       5.79675457      -0.01183177       0.00619394       0.01599970
H       13.02359956      -6.71490470       4.27597666      -0.00153460       0.00472227      -0.01826997
H        9.48545506     -12.19950938      11.74754844      -0.00474268      -0.00014205       0.00068672
H        9.26325195     -13.96471153      11.67425527       0.00020531       0.00308210      -0.00338008
H       11.69289254     -14.30182490      11.87557340      -0.00345362      -0.00540560       0.00429221
H       15.44013970      -9.38273221      10.69220749      -0.00018611       0.00066117      -0.00195243
H       15.27450155      -9.22673167      12.45549567       0.00252807       0.00032066       0.00829408
H       15.12841216      -7.00902816      11.63055738       0.00121954       0.00238968       0.00430259
H       13.42681460      -7.46676121      11.91565950       0.00137670       0.00164387       0.00049818
H       12.74750949     -12.38474518       8.19829010       0.00387953       0.00418018       0.00569237
H       11.32660438     -11.36127926       8.57537511       0.00568394       0.00061023       0.00188027
H       12.46818130     -11.80623121       5.77753110       0.00557067      -0.01142759      -0.00788753
H       12.76051371     -10.35042673       6.76866292       0.00743483       0.00862453       0.00737831
H       -0.17299921      -4.10548678       8.40925676       0.00029171       0.00029072       0.00028080
C        1.72436800      -5.62236972       9.52413217       0.00075963      -0.00016103      -0.00058962
H       -0.14393354      -6.61236495       9.97189820      -0.00007659      -0.00035891      -0.00015547
H       -0.00341785      -4.99185993      10.65304435      -0.00008862       0.00010907       0.00016325
C        2.06298671      -6.42770672       8.27564588      -0.00010654      -0.00015978      -0.00000695
H        2.22382316      -6.04269246      10.40137331       0.00012650      -0.00007016      -0.00002736
H        2.08180424      -4.59390405       9.41877845      -0.00022179       0.00019407       0.00020378
H        1.61485823      -4.88707564       6.82825031       0.00003330      -0.00012415      -0.00006105
H        1.45961861      -6.51923828       6.19574930      -0.00011605      -0.00009631       0.00003988
H        1.81830039      -7.48322078       8.43868451       0.00012682       0.00016411       0.00022944
H        3.13717357      -6.38475668       8.07764686      -0.00087547       0.00007475       0.00018640
C       -1.98528614      -4.96739682       8.80488956      -0.00090654       0.00041137       0.00059590
C       -2.38386501      -3.88393446       9.79998822      -0.00018615       0.00009919       0.00002066
N       -3.83487719      -3.72172465       9.89125237       0.00091987      -0.00034273       0.00026294
C       -4.49977859      -3.07183200       8.89425175       0.00210581      -0.00024715       0.00048162
C       -5.85985531      -3.03892505       8.84384474      -0.00128665       0.00057931      -0.00091956
C       -6.59975414      -3.70099568       9.84042110       0.00039004      -0.00062009       0.00074502
C       -4.54531072      -4.35736232      10.86494252      -0.00046314       0.00005538      -0.00005446
C       -5.90436567      -4.35994525      10.86811935       0.00049923       0.00032772      -0.00043714
H       -2.35429114      -5.93881323       9.15846501       0.00005983      -0.00014496       0.00002199
H       -2.46775806      -4.77106496       7.84145720       0.00028552      -0.00014384       0.00025339
H       -1.95744324      -2.92687127       9.48989011      -0.00015820      -0.00026446       0.00006040
H       -2.00215727      -4.11495554      10.79481477      -0.00023754       0.00019602      -0.00061830
H       -3.88585558      -2.59404095       8.13848283      -0.00015252       0.00013972      -0.00011931
H       -6.36465778      -2.52085086       8.04240109      -0.00010735       0.00030526      -0.00020159
H       -3.96609416      -4.85358033      11.63382893      -0.00000120       0.00013292      -0.00009954
H       -6.45398674      -4.86463959      11.64980289      -0.00039352      -0.00026230       0.00054863
C       13.51291395      -4.72936954       7.64273427      -0.00012729       0.00005136       0.00081651
C       13.33891068      -5.19954189      10.38570738      -0.00028735       0.00009144       0.00369113
C       13.00849365      -3.94343328       9.86750072       0.00199272      -0.00206187       0.00320236
C       13.10115119      -3.70992886       8.50419466      -0.00228846       0.00352027       0.00507735
H       13.27588439      -5.37032359      11.44906662       0.00112218      -0.00045457      -0.00135667
H       12.68896574      -3.15619444      10.53955979       0.00062235       0.00310060      -0.00159818
H       13.56943706      -4.53719931       6.58350317       0.00174540      -0.00132105      -0.00148431
H       12.85620617      -2.73881051       8.09319892       0.00070497       0.00211903      -0.00199112
C        8.71164487     -12.93321946       6.82983577      -0.00312044      -0.00277620       0.00025224
C        7.91158860     -12.93124739       9.50190539       0.00031877       0.00116249       0.00066318
C        6.96205373     -12.84163477       8.48139214      -0.00402540       0.00021501       0.00053255
C        7.35712667     -12.84840961       7.15101662       0.00059327      -0.00040602       0.00147035
H        7.59323122     -12.93163060      10.53236172       0.00506965      -0.00068797       0.00069810
H        5.91207746     -12.77166893       8.74037023      -0.00099028      -0.00345174      -0.00390391
H        9.04876990     -12.93296308       5.80079584       0.00284841      -0.00176127       0.00459708
H        6.62604023     -12.78528227       6.35457550       0.00592904       0.00125367       0.00151921
117
Properties=species:S:1:pos:R:3:forces:R:3 energy=-71012.20784625952 free_energy=-71012.20934167437 pbc="F F F"
C        1.28334573      -5.89861862       7.07872947       0.00089811      -0.00022626       0.00014913
C        0.22665691      -5.59792069       9.77182519       0.00036499      -0.00007924      -0.00003957
N       -0.51389087      -5.05575931       8.59233316      -0.00053583       0.00033382      -0.00005876
C       -0.20583523      -5.87028080       7.37515538       0.00049342      -0.00009095      -0.00050256
C       -8.07638275      -3.71228289       9.84170900      -0.05530349      -0.03248179       0.05232467
C       -9.95322679      -3.04320807       8.57066629      -0.00190592      -0.00043297       0.00161791
C      -10.48333596      -3.62639887       7.42914538       0.00021267      -0.00046110      -0.00049913
C      -10.75248203      -2.38629541       9.49922957       0.00087702      -0.00043821      -0.00068450
C      -12.12207030      -2.27774349       9.26535750      -0.00110194       0.00049946       0.00037812
C      -12.65914698      -2.87128370       8.11865249       0.00051326      -0.00081923      -0.00066342
C      -11.86119098      -3.54839000       7.19778938      -0.00089726       0.00063623       0.00042896
C      -12.45421621      -4.18330918       5.96775013      -0.00000614       0.00000238       0.00004327
C      -13.02911009      -1.56449046      10.23523274      -0.00000539      -0.00011613      -0.00016224
O       -8.75794158      -4.22390428      10.68827440       0.04390237       0.03031566      -0.04912944
O       -8.57037355      -3.07149674       8.74002326       0.00669503       0.00228807      -0.00340015
H       -0.76643192      -5.45570028       6.52967499      -0.00007033       0.00004831      -0.00034195
H       -0.57550645      -6.89284504       7.54243683      -0.00014060       0.00009307      -0.00014576
H       -9.83577112      -4.14132494       6.73119269      -0.00010400       0.00024260       0.00037606
H      -10.30108305      -1.96673048      10.38781920      -0.00004413      -0.00000968       0.00044272
H      -13.72484791      -2.80045313       7.94172271       0.00005106       0.00003138       0.00004430
H      -13.53549251      -4.04354495       5.92619570       0.00037070      -0.00010574      -0.00010421
H      -12.24084802      -5.25612605       5.94721102      -0.00014485       0.00015182      -0.00005680
H      -12.01319268      -3.75477778       5.06279162      -0.00023375      -0.00010012       0.00022616
H      -12.47427133      -1.17611653      11.09084975       0.00005332      -0.00009705      -0.00013599
H      -13.80543036      -2.24124334      10.60472614      -0.00003397       0.00011013       0.00001629
H      -13.54035845      -0.73012394       9.74550173       0.00003836      -0.00016886       0.00013636
O       13.57692243      -9.99218244      11.42491786      -0.00450995      -0.00321534      -0.00258079
C       14.66721922      -9.09582317      11.49603763       0.00019110      -0.00523069       0.00295708
C       14.23566694      -7.65695145      11.31365480       0.00139678       0.00075154      -0.00174884
O       13.96041673      -7.46261798       9.93495397      -0.00023878       0.00346309      -0.00443208
C       12.99042604     -10.24347231      12.68672020      -0.00217033      -0.00095543       0.00052386
C       13.65677059      -6.19543856       9.53326539      -0.00385588      -0.00154483      -0.00667965
C       13.73880702      -5.96221392       8.14585681      -0.00076349       0.00216472      -0.00139481
O       14.16270312      -7.02036389       7.39125917      -0.00359942      -0.00660407       0.00358838
C       14.22954003      -6.85769589       5.98238616       0.00442196      -0.00024109       0.00053088
C       11.75114505     -11.07687739      12.49309718      -0.00045797       0.00003691       0.00100416
O       12.13562563     -12.34677558      12.01881485       0.00296063       0.00356410      -0.00786170
C       11.15805255     -13.34167142      12.21053148       0.00661492       0.00134272      -0.00028929
C        9.87239767     -13.11672917      11.45339589       0.00182068       0.00204751       0.00607990
O       10.19002292     -13.09465561      10.07770245      -0.00843120      -0.00243671       0.00260429
C        9.17351092     -12.98940091       9.17910650      -0.00255046      -0.00562702      -0.00282454
C        9.57953586     -12.97052222       7.83254969       0.00034145       0.01483716      -0.00236404
O       10.90281002     -13.10217934       7.50528675      -0.00326312      -0.00468266      -0.00785918
C       11.71886640     -11.96863807       7.80774731       0.00003809      -0.00527777      -0.00298417
C       11.97213634     -11.14857055       6.56296690      -0.00275796       0.00437923      -0.00522126
O       10.72550258     -10.62007193       6.15545385      -0.01858762       0.00212124       0.00751460
C       10.76667914      -9.93747226       4.92310124      -0.00131398       0.00046029      -0.00057392
C       11.09296099      -8.46742498       5.05654363       0.00786649       0.00539627       0.00491457
O       12.43554180      -8.31006233       5.45785848       0.02292229      -0.03011285       0.01658119
C       12.86875236      -6.97299331       5.33533628      -0.00066613      -0.00800802      -0.00046614
H       11.46846289     -10.41470931       4.22426815       0.00089896      -0.00114621      -0.01008583
H       14.87008054      -7.66709128       5.62355464       0.00016977      -0.00688956      -0.00083764
H       11.08873232     -10.58198790      11.77187103       0.00135645      -0.00085217       0.00036711
H       13.69706006     -10.78269833      13.32962654       0.00348520       0.00268706      -0.00218616
H       14.70979987      -5.90622263       5.72452395      -0.00161896       0.00719590      -0.00139628
H        9.75848306     -10.01981276       4.49893196       0.00054261      -0.00570687       0.00122714
H       11.21918951     -11.16979939      13.45147130      -0.00277837       0.00432928       0.00073035
H       12.73012662      -9.30055437      13.18769831      -0.00110021       0.00141307      -0.00249398
H       10.92285535     -13.43910922      13.28223957      -0.00052768      -0.00626989      -0.00290501
H       12.15764025      -6.28797999       5.81818619      -0.00755656       0.01727980       0.01244930
H       10.92864794      -7.98514693       4.08202564      -0.00592088       0.00640292      -0.02430955
H       10.42388028      -7.99575037       5.78763352      -0.01188673       0.00643606       0.01673132
H       12.94146315      -6.69176077       4.27521397      -0.00189058       0.00472354      -0.01891011
H        9.40472932     -12.17157250      11.74772168      -0.00512501      -0.00019777       0.00125506
H        9.17873336     -13.93627810      11.67328842       0.00014124       0.00338230      -0.00331278
H       11.60815923     -14.27832946      11.87204976      -0.00388302      -0.00587804       0.00488697
H       15.36091405      -9.35815848      10.69212831      -0.00024605       0.00062782      -0.00213766
H       15.19539401      -9.20234056      12.45536505       0.00256783       0.00035194       0.00861710
H       15.04510832      -6.98492952      11.62995068       0.00124534       0.00250218       0.00461115
H       13.34459039      -7.44582127      11.91642648       0.00154173       0.00175952       0.00041397
H       12.66324082     -12.36544340       8.19572327       0.00397873       0.00449677       0.00570017
H       11.24504069     -11.33732892       8.57026113       0.00623062       0.00060721       0.00175359
H       12.38539748     -11.79352751       5.77374247       0.00619006      -0.01185802      -0.00858836
H       12.68170776     -10.33499915       6.75988814       0.00794660       0.00887702       0.00760227
H       -0.17306036      -4.10546708       8.40923817       0.00028760       0.00024866       0.00031262
C        1.72443621      -5.62219271       9.52410517       0.00079910      -0.00015531      -0.00045517
H       -0.14379114      -6.61229803       9.97195130      -0.00006988      -0.00035515      -0.00016547
H       -0.00335825      -4.99176108      10.65304253      -0.00007963       0.00010768       0.00016610
C        2.06309270      -6.42750931       8.27561868      -0.00017002      -0.00020127      -0.00006340
H        2.22393683      -6.04247404      10.40134323       0.00009896      -0.00005348      -0.00010461
H        2.08180369      -4.59370548       9.41873895      -0.00022542       0.00023995       0.00019965
H        1.61478911      -4.88692148       6.82822507       0.00003734      -0.00016629      -0.00004865
H        1.45968172      -6.51910110       6.19573433      -0.00012082      -0.00011401       0.00004813
H        1.81849293      -7.48304228       8.43866456       0.00015193       0.00016232       0.00025427
H        3.13727189      -6.38447121       8.07759380      -0.00089610       0.00006939       0.00019916
C       -1.98528027      -4.96748606       8.80491713      -0.00106330       0.00047928       0.00073602
C       -2.38391800      -3.88408785       9.80006582      -0.00047149       0.00020209      -0.00007197
N       -3.83496388      -3.72191747       9.89128913       0.00358156      -0.00048369       0.00019843
C       -4.49981708      -3.07199096       8.89429509      -0.00089954      -0.00022358       0.00058994
C       -5.85991591      -3.03909212       8.84386553       0.00201318       0.00126470      -0.00201490
C       -6.59983962      -3.70120561       9.84038766       0.00524189       0.00023772      -0.00044979
C       -4.54535779      -4.35761548      10.86492791      -0.00693960       0.00045830      -0.00055536
C       -5.90449549      -4.36019783      10.86807269       0.00615435       0.00013573      -0.00017948
H       -2.35423544      -5.93893751       9.15845123       0.00005095      -0.00011041       0.00002398
H       -2.46776379      -4.77113406       7.84149610       0.00026366      -0.00016087       0.00025911
H       -1.95750836      -2.92699342       9.49003271      -0.00026877      -0.00036731       0.00009218
H       -2.00223183      -4.11515589      10.79489269      -0.00031101       0.00020063      -0.00066242
H       -3.88587404      -2.59417321       8.13857781       0.00005672       0.00039073      -0.00050865
H       -6.36467588      -2.52097340       8.04242073      -0.00018838       0.00016669       0.00003414
H       -3.96620144      -4.85386200      11.63378901       0.00061439      -0.00036171       0.00066364
H       -6.45408080      -4.86492463      11.64971653      -0.00159058      -0.00073641       0.00124331
C       13.42303107      -4.70814597       7.64362445      -0.00005326       0.00075015      -0.00075765
C       13.25009426      -5.17933706      10.38648452      -0.00023218       0.00002678       0.00259081
C       12.91677019      -3.92388317       9.86854478       0.00232763      -0.00269600       0.00284639
C       13.00891597      -3.68986195       8.50528510      -0.00265099       0.00413089       0.00618540
H       13.18746518      -5.35045398      11.44980087       0.00124195      -0.00068219      -0.00084462
H       12.59542410      -3.13757174      10.54079123       0.00041593       0.00379133      -0.00133022
H       13.47921436      -4.51557580       6.58444248       0.00194068      -0.00146662      -0.00063676
H       12.76171633      -2.71923061       8.09450750       0.00079103       0.00236239      -0.00208316
C        8.62547761     -12.90572086       6.82989657      -0.00342065      -0.00293996      -0.00073972
C        7.82749006     -12.89798958       9.50265306       0.00008418       0.00110302       0.00100586
C        6.87744519     -12.80696755       8.48272438      -0.00427885       0.00034852       0.00034868
C        7.27144342     -12.81667923       7.15204338       0.00056806      -0.00042616       0.00184980
H        7.50985655     -12.89616722      10.53334303       0.00575055      -0.00080108       0.00062660
H        5.82787019     -12.73356412       8.74240149      -0.00083635      -0.00375021      -0.00388476
H        8.96168387     -12.90778855       5.80054912       0.00292411      -0.00195454       0.00508142
H        6.53985775     -12.75257163       6.35612645       0.00625878       0.00130146       0.00154163
117
Properties=species:S:1:pos:R:3:forces:R:3 energy=-71012.20768406702 free_energy=-71012.20934167437 pbc="F F F"
C        1.28336607      -5.89849096       7.07871648       0.00118640      -0.00027266       0.00025284
C        0.22672047      -5.59783601       9.77183649       0.00051062      -0.00022477       0.00009072
N       -0.51388667      -5.05576186       8.59234960      -0.00043973       0.00068740      -0.00010286
C       -0.20580476      -5.87028592       7.37519396       0.00065396      -0.00029349      -0.00075764
C       -8.07655114      -3.71252858       9.84174496      -0.03297324      -0.01946038       0.03157642
C       -9.95325539      -3.04325905       8.57062268      -0.00110382      -0.00064497       0.00137475
C      -10.48343332      -3.62649970       7.42915819       0.00030214      -0.00021136      -0.00043392
C      -10.75242854      -2.38625261       9.49917162      -0.00025135      -0.00013942      -0.00063002
C      -12.12202678      -2.27758981       9.26531306      -0.00059927       0.00025505       0.00022878
C      -12.65916590      -2.87115415       8.11864361      -0.00007533      -0.00037231      -0.00029973
C      -11.86128703      -3.54837117       7.19781446      -0.00043610       0.00022280       0.00008194
C      -12.45436327      -4.18331082       5.96781298       0.00000286       0.00002342       0.00004029
C      -13.02899237      -1.56421164      10.23515651      -0.00023972       0.00001061       0.00005682
O       -8.75792967      -4.22401360      10.68805267       0.02607196       0.01751310      -0.02844211
O       -8.57039577      -3.07163209       8.73999078       0.00476092       0.00216585      -0.00363076
H       -0.76646237      -5.45578568       6.52971696      -0.00016330       0.00009678      -0.00037305
H       -0.57536731      -6.89288508       7.54251016      -0.00017651       0.00012627      -0.00012782
H       -9.83592069      -4.14152608       6.73123382      -0.00014002       0.00021238       0.00030542
H      -10.30100298      -1.96667346      10.38773403       0.00013651       0.00010298       0.00049767
H      -13.72487051      -2.80022896       7.94171827       0.00033976      -0.00000992       0.00010859
H      -13.53562070      -4.04345696       5.92625150       0.00010283      -0.00008330      -0.00012702
H      -12.24109018      -5.25614537       5.94732345      -0.00009544       0.00008125       0.00001352
H      -12.01330791      -3.75486908       5.06283142      -0.00017678      -0.00003974       0.00015349
H      -12.47411557      -1.17583440      11.09075221      -0.00003375      -0.00014367      -0.00027173
H      -13.80537509      -2.24087817      10.60470071       0.00016391       0.00026010      -0.00010765
H      -13.54017663      -0.72982332       9.74538204       0.00010633      -0.00031197       0.00022544
O       13.49861300      -9.97076503      11.42518622      -0.00468519      -0.00333795      -0.00251554
C       14.58745258      -9.07259418      11.49595520       0.00010443      -0.00531949       0.00284140
C       14.15322781      -7.63452077      11.31365358       0.00154598       0.00065881      -0.00183544
O       13.87663736      -7.44086836       9.93511929      -0.00021908       0.00356984      -0.00462294
C       12.91313061     -10.22331004      12.68722162      -0.00242466      -0.00085181       0.00056845
C       13.57020533      -6.17428585       9.53362916      -0.00402892      -0.00189745      -0.00748837
C       13.65166821      -5.94063746       8.14626090      -0.00074726       0.00168363      -0.00090571
O       14.07753129      -6.99784997       7.39149811      -0.00389762      -0.00661547       0.00338960
C       14.14572516      -6.83421464       5.98280971       0.00469137      -0.00036924       0.00068632
C       11.67243453     -11.05465770      12.49368056      -0.00048908       0.00009316       0.00100838
O       12.05445077     -12.32459486      12.01754865       0.00302908       0.00359785      -0.00837827
C       11.07515840     -13.31794815      12.20858370       0.00714850       0.00143683      -0.00025467
C        9.78944248     -13.08977021      11.45248812       0.00196719       0.00222691       0.00646692
O       10.10613330     -13.06708306      10.07661695      -0.00919053      -0.00266311       0.00290164
C        9.08909344     -12.96047343       9.17878563      -0.00222669      -0.00592480      -0.00301474
C        9.49411531     -12.94418238       7.83188082      -0.00075088       0.01543906      -0.00389066
O       10.81689039     -13.07928864       7.50402994      -0.00296521      -0.00447702      -0.00834278
C       11.63561022     -11.94708867       7.80446328       0.00010673      -0.00574064      -0.00333979
C       11.89096459     -11.13031791       6.55789192      -0.00292436       0.00442206      -0.00541241
O       10.64550075     -10.60073094       6.14832473      -0.01867256       0.00268369       0.00789830
C       10.68915528      -9.91883338       4.91568235      -0.00150526       0.00053955      -0.00065291
C       11.01332716      -8.44835993       5.04940137       0.00792514       0.00555862       0.00505278
O       12.35457227      -8.28914197       5.45447105       0.02309858      -0.03001271       0.01694124
C       12.78599277      -6.95131504       5.33384070      -0.00047441      -0.00797159      -0.00047617
H       11.39330913     -10.39553069       4.21891825       0.00103939      -0.00144781      -0.01038189
H       14.78816913      -7.64218648       5.62420166       0.00001906      -0.00714669      -0.00080947
H       11.01009426     -10.55789648      11.77363728       0.00140506      -0.00095934       0.00038120
H       13.61971023     -10.76450374      13.32851068       0.00379869       0.00282218      -0.00221275
H       14.62467929      -5.88173805       5.72616673      -0.00199603       0.00723669      -0.00147844
H        9.68215592     -10.00242533       4.48888146       0.00080772      -0.00589492       0.00128801
H       11.14123218     -11.14796335      13.45243997      -0.00296138       0.00464377       0.00083431
H       12.65468625      -9.28085123      13.19005167      -0.00114872       0.00137707      -0.00275098
H       10.84040226     -13.41620373      13.28031820      -0.00055059      -0.00669626      -0.00313347
H       12.07308695      -6.26787176       5.81623785      -0.00756114       0.01716331       0.01255909
H       10.85120121      -7.96674731       4.07418551      -0.00570274       0.00658335      -0.02433464
H       10.34148263      -7.97725371       5.77831489      -0.01172000       0.00653852       0.01717735
H       12.85991930      -6.66893956       4.27409128      -0.00234022       0.00442248      -0.01905595
H        9.32390827     -12.14393053      11.74796641      -0.00553093      -0.00029147       0.00141059
H        9.09427917     -13.90813817      11.67219384       0.00015885       0.00365402      -0.00343933
H       11.52342207     -14.25497640      11.86869039      -0.00421416      -0.00623941       0.00536376
H       15.28139594      -9.33376344      10.69189905      -0.00035874       0.00060772      -0.00216937
H       15.11611346      -9.17810343      12.45511362       0.00258772       0.00029498       0.00896710
H       14.96167271      -6.96098579      11.62925702       0.00130916       0.00265732       0.00492001
H       13.26220731      -7.42494221      11.91705509       0.00166522       0.00182179       0.00036529
H       12.57901394     -12.34540155       8.19320844       0.00396531       0.00502738       0.00586931
H       11.16327296     -11.31325950       8.56590109       0.00679692       0.00067113       0.00111263
H       12.30360155     -11.77804179       5.77061506       0.00617621      -0.01225173      -0.00911853
H       12.60178491     -10.31741231       6.75300442       0.00802435       0.00924747       0.00804635
H       -0.17312340      -4.10544833       8.40921897       0.00025757       0.00010799       0.00037380
C        1.72449565      -5.62201294       9.52408868       0.00097817      -0.00016378      -0.00078191
H       -0.14365301      -6.61223154       9.97200997      -0.00009573      -0.00035456      -0.00019282
H       -0.00330166      -4.99166505      10.65304059      -0.00014305       0.00017075       0.00022127
C        2.06319261      -6.42731050       8.27559131      -0.00016440      -0.00023618       0.00004577
H        2.22404677      -6.04225553      10.40131707       0.00008637      -0.00005059      -0.00008739
H        2.08179778      -4.59350294       9.41869965      -0.00028139       0.00019212       0.00026394
H        1.61471626      -4.88676227       6.82820823      -0.00000476      -0.00021881      -0.00007387
H        1.45974808      -6.51896135       6.19571916      -0.00020000      -0.00005918       0.00010681
H        1.81868246      -7.48286530       8.43864804       0.00016645       0.00024714       0.00024419
H        3.13736939      -6.38418821       8.07754450      -0.00108173       0.00009613       0.00021872
C       -1.98526900      -4.96757845       8.80494485      -0.00130226       0.00043012       0.00082949
C       -2.38396542      -3.88424777       9.80014125      -0.00037684       0.00027220       0.00018305
N       -3.83499427      -3.72210702       9.89132210       0.00049008      -0.00040084       0.00018717
C       -4.49986962      -3.07214293       8.89433196       0.00409160      -0.00021065       0.00049303
C       -5.85990621      -3.03924043       8.84386070      -0.00280651       0.00067107      -0.00110859
C       -6.59988348      -3.70139419       9.84034511       0.00409906      -0.00007914      -0.00007220
C       -4.54550501      -4.35785477      10.86490547       0.00238248      -0.00013067       0.00028526
C       -5.90451184      -4.36043715      10.86801102      -0.00214368       0.00003449      -0.00006812
H       -2.35417811      -5.93906194       9.15843629       0.00007371      -0.00019638       0.00007035
H       -2.46777478      -4.77121520       7.84154251       0.00026230      -0.00011642       0.00007565
H       -1.95757105      -2.92711892       9.49018462      -0.00023601      -0.00044551       0.00011008
H       -2.00232661      -4.11537949      10.79497420      -0.00027275       0.00025290      -0.00075019
H       -3.88587733      -2.59428582       8.13864097      -0.00048243       0.00000779       0.00009256
H       -6.36469600      -2.52110583       8.04244081       0.00016301       0.00025264      -0.00007231
H       -3.96628662      -4.85415350      11.63377299      -0.00057733       0.00046862      -0.00060910
H       -6.45419536      -4.86521349      11.64961704      -0.00031591      -0.00009130       0.00031275
C       13.33320477      -4.68716950       7.64426759       0.00019188       0.00056133      -0.00220149
C       13.16127838      -5.15925503      10.38703393      -0.00045578       0.00072306       0.00266795
C       12.82507811      -3.90447883       9.86930704       0.00285963      -0.00306111       0.00204998
C       12.91676387      -3.66999583       8.50608473      -0.00305440       0.00473244       0.00742589
H       13.09907009      -5.33063329      11.45033096       0.00130681      -0.00094059      -0.00065137
H       12.50193623      -3.11905074      10.54169488       0.00019344       0.00442725      -0.00101912
H       13.38909762      -4.49424634       6.58513478       0.00215874      -0.00161080       0.00004831
H       12.66737693      -2.69985164       8.09548531       0.00086932       0.00246835      -0.00216224
C        8.53944710     -12.87816352       6.82983362      -0.00456682      -0.00297970       0.00167475
C        7.74358297     -12.86520569       9.50329433       0.00023268       0.00104352       0.00167429
C        6.79300401     -12.77282410       8.48399651      -0.00540409       0.00055385       0.00051145
C        7.18586831     -12.78520889       7.15300473       0.00227468      -0.00061363       0.00161996
H        7.42674067     -12.86139632      10.53423224       0.00600237      -0.00088748       0.00039933
H        5.74384169     -12.69622628       8.74446426      -0.00055291      -0.00408942      -0.00421681
H        8.87465822     -12.88236732       5.80019246       0.00351131      -0.00216279       0.00461517
H        6.45377588     -12.72014825       6.35762408       0.00634892       0.00126601       0.00152934
117
Properties=species:S:1:pos:R:3:forces:R:3 energy=-71012.20745699752 free_energy=-71012.20934167437 pbc="F F F"
C        1.28339051      -5.89836544       7.07869893       0.00157997      -0.00030825       0.00040996
C        0.22678387      -5.59775280       9.77183954       0.00095998      -0.00028417       0.00026994
N       -0.51388259      -5.05575779       8.59236559      -0.00050811       0.00055738      -0.00001068
C       -0.20577379      -5.87028919       7.37523908       0.00109087      -0.00052128      -0.00132023
C       -8.07653771      -3.71262629       9.84160315      -0.04549051      -0.02866941       0.04611444
C       -9.95329077      -3.04330320       8.57058481      -0.00145376      -0.00125784       0.00097305
C      -10.48350762      -3.62656360       7.42914921       0.00034821      -0.00061017      -0.00042856
C      -10.75238769      -2.38618122       9.49909083       0.00018269      -0.00037706      -0.00025439
C      -12.12196066      -2.27747028       9.26526589      -0.00226408       0.00085852      -0.00027713
C      -12.65918682      -2.87101910       8.11861307       0.00080905      -0.00058420       0.00037918
C      -11.86134308      -3.54837683       7.19783740      -0.00211973       0.00102915       0.00000524
C      -12.45452404      -4.18330138       5.96788854      -0.00010085      -0.00037354      -0.00053024
C      -13.02886267      -1.56394789      10.23506706      -0.00056258       0.00035759       0.00061607
O       -8.75808281      -4.22417871      10.68803284       0.03669136       0.02490176      -0.04029790
O       -8.57047177      -3.07180258       8.73993381       0.00781763       0.00333393      -0.00498503
H       -0.76648303      -5.45587902       6.52975597      -0.00034373       0.00021286      -0.00039672
H       -0.57521868      -6.89292483       7.54257942      -0.00028911       0.00008139      -0.00001161
H       -9.83606733      -4.14171086       6.73123861      -0.00002434       0.00040789       0.00054523
H      -10.30090519      -1.96661510      10.38762496       0.00012698       0.00022736       0.00070538
H      -13.72489745      -2.80001327       7.94172084       0.00065441      -0.00007525       0.00000348
H      -13.53577714      -4.04337144       5.92629908       0.00036923       0.00008639       0.00020712
H      -12.24135785      -5.25614970       5.94743228      -0.00002205      -0.00026544       0.00007381
H      -12.01345345      -3.75497122       5.06286633      -0.00004445       0.00016365       0.00007558
H      -12.47395723      -1.17555807      11.09065533      -0.00011058      -0.00036228      -0.00065130
H      -13.80531602      -2.24051431      10.60467115       0.00039515       0.00032185      -0.00025749
H      -13.54000129      -0.72952479       9.74527400       0.00044522      -0.00071663       0.00021595
O       13.42007733      -9.94941963      11.42541337      -0.00486418      -0.00340536      -0.00255240
C       14.50749603      -9.04948207      11.49572699       0.00025223      -0.00553682       0.00310597
C       14.07065568      -7.61219101      11.31354264       0.00165800       0.00077806      -0.00191655
O       13.79282076      -7.41916682       9.93516120      -0.00026992       0.00376779      -0.00474524
C       12.83568745     -10.20315807      12.68772937      -0.00242688      -0.00106767       0.00065714
C       13.48364876      -6.15317184       9.53388150      -0.00440967      -0.00193787      -0.00802660
C       13.56459378      -5.91908516       8.14656464      -0.00075179       0.00146397      -0.00112403
O       13.99241621      -6.97536048       7.39163479      -0.00415314      -0.00675894       0.00326111
C       14.06202344      -6.81076286       5.98313641       0.00499897      -0.00046673       0.00074836
C       11.59360422     -11.03250517      12.49438234      -0.00044788      -0.00001728       0.00100456
O       11.97320483     -12.30248803      12.01646070       0.00323204       0.00390284      -0.00884924
C       10.99220143     -13.29430063      12.20676609       0.00743939       0.00155498      -0.00028554
C        9.70649556     -13.06293768      11.45159736       0.00207479       0.00234224       0.00681097
O       10.02233301     -13.03960588      10.07556757      -0.00971768      -0.00282022       0.00316321
C        9.00476821     -12.93162857       9.17851088      -0.00264243      -0.00632085      -0.00356019
C        9.40875060     -12.91778509       7.83124618      -0.00022790       0.01620126      -0.00351876
O       10.73104697     -13.05618101       7.50276678      -0.00330305      -0.00442103      -0.00889490
C       11.55235007     -11.92530869       7.80125228       0.00011582      -0.00591152      -0.00385327
C       11.80972591     -11.11165094       6.55301220      -0.00309326       0.00467263      -0.00576087
O       10.56541072     -10.58108928       6.14135464      -0.01949485       0.00306292       0.00848211
C       10.61150377      -9.89998959       4.90837204      -0.00160367       0.00024531      -0.00065188
C       10.93373767      -8.42913967       5.04222812       0.00817447       0.00598800       0.00527629
O       12.27369304      -8.26821226       5.45091468       0.02334442      -0.02992094       0.01727138
C       12.70337219      -6.92964816       5.33219402      -0.00017469      -0.00781494      -0.00033499
H       11.31790937     -10.37628024       4.21367506       0.00145746      -0.00181456      -0.01084386
H       14.70635913      -7.61733197       5.62478572      -0.00009907      -0.00733087      -0.00077118
H       10.93128725     -10.53395362      11.77551914       0.00143421      -0.00102192       0.00038114
H       13.54226996     -10.74626122      13.32738940       0.00389350       0.00305332      -0.00237905
H       14.53969454      -5.85728944       5.72772465      -0.00244704       0.00706633      -0.00155837
H        9.60568820      -9.98478317       4.47900672       0.00069573      -0.00605788       0.00141595
H       11.06320364     -11.12617012      13.45355509      -0.00317778       0.00494235       0.00094261
H       12.57910227      -9.26114727      13.19236796      -0.00125758       0.00150871      -0.00294554
H       10.75775429     -13.39331959      13.27849988      -0.00039247      -0.00718843      -0.00323839
H       11.98868007      -6.24775234       5.81410498      -0.00758927       0.01710964       0.01271602
H       10.77376921      -7.94819623       4.06632880      -0.00549260       0.00668629      -0.02450067
H       10.25928737      -7.95847771       5.76900820      -0.01182294       0.00669822       0.01776043
H       12.77854475      -6.64613052       4.27282524      -0.00271163       0.00414342      -0.01928662
H        9.24302416     -12.11643915      11.74817727      -0.00590543      -0.00046414       0.00173280
H        9.00986115     -13.88016400      11.67104066       0.00017163       0.00401570      -0.00342453
H       11.43866907     -14.23170296      11.86555235      -0.00454797      -0.00659656       0.00578999
H       15.20160551      -9.30951022      10.69146541      -0.00045403       0.00054237      -0.00229449
H       15.03672466      -9.15401654      12.45467305       0.00251070       0.00030276       0.00916192
H       14.87809796      -6.93717192      11.62853259       0.00130943       0.00271686       0.00514615
H       13.17966367      -7.40416563      11.91753034       0.00178336       0.00194526       0.00028296
H       12.49483566     -12.32506080       8.19070168       0.00386588       0.00532226       0.00612348
H       11.08149647     -11.28905037       8.56166390       0.00713849       0.00068765       0.00079652
H       12.22187694     -11.76188319       5.76756902       0.00641470      -0.01265806      -0.00954296
H       12.52164507     -10.29934694       6.74653984       0.00841457       0.00964941       0.00841827
H       -0.17317756      -4.10543617       8.40919692       0.00027580       0.00034671       0.00038972
C        1.72456002      -5.62183426       9.52406824       0.00122887      -0.00030735      -0.00089316
H       -0.14350283      -6.61216549       9.97206362      -0.00023656      -0.00046727      -0.00024460
H       -0.00323362      -4.99157481      10.65303131      -0.00027258       0.00031467       0.00040127
C        2.06330211      -6.42711561       8.27556387      -0.00016872      -0.00020178      -0.00010445
H        2.22416983      -6.04203863      10.40128938      -0.00010291       0.00003741      -0.00024608
H        2.08179850      -4.59330301       9.41865899      -0.00034034       0.00018908       0.00029495
H        1.61465158      -4.88660391       6.82818616      -0.00009175      -0.00035691      -0.00006163
H        1.45982376      -6.51882432       6.19569496      -0.00036394       0.00006990       0.00032760
H        1.81887821      -7.48269307       8.43862645       0.00021480       0.00036167       0.00026622
H        3.13747880      -6.38390234       8.07749176      -0.00138551       0.00009396       0.00027284
C       -1.98526149      -4.96767394       8.80496943      -0.00150162       0.00068375       0.00076705
C       -2.38403243      -3.88441775       9.80021886      -0.00016477       0.00052223       0.00059473
N       -3.83505062      -3.72227756       9.89132113      -0.00330356      -0.00167430       0.00230570
C       -4.49998590      -3.07229005       8.89437007       0.01081140      -0.00004630      -0.00005885
C       -5.85991469      -3.03936175       8.84382628      -0.00816311      -0.00273588       0.00400119
C       -6.59994236      -3.70161902       9.84035592       0.00737108       0.00305067      -0.00464860
C       -4.54573092      -4.35808733      10.86487765       0.02125490      -0.00122666       0.00196968
C       -5.90444741      -4.36067391      10.86796686      -0.02029257      -0.00175762       0.00266893
H       -2.35411023      -5.93918516       9.15842647      -0.00002083      -0.00049189       0.00004786
H       -2.46777506      -4.77128361       7.84157557       0.00023848      -0.00019333       0.00010873
H       -1.95762964      -2.92726725       9.49035083      -0.00027839      -0.00030167      -0.00000383
H       -2.00238310      -4.11559542      10.79506485      -0.00101354       0.00031510      -0.00141703
H       -3.88589403      -2.59442650       8.13874893      -0.00084426       0.00005656       0.00006272
H       -6.36469762      -2.52124374       8.04247997      -0.00072806       0.00137357      -0.00174851
H       -3.96637035      -4.85444752      11.63377903      -0.00291149       0.00226861      -0.00340209
H       -6.45432249      -4.86551765      11.64959543       0.00265235       0.00194312      -0.00282341
C       13.24349415      -4.66620962       7.64479062      -0.00002871       0.00099809      -0.00140766
C       13.07244076      -5.13920865      10.38746014      -0.00023718      -0.00014143       0.00349469
C       12.73339999      -3.88513149       9.86995354       0.00283891      -0.00181424       0.00190866
C       12.82467826      -3.65014916       8.50678992      -0.00284734       0.00404042       0.00715128
H       13.01062137      -5.31087879      11.45074611       0.00135848      -0.00102403      -0.00096437
H       12.40843936      -3.10057845      10.54249277       0.00020143       0.00442216      -0.00120266
H       13.29916839      -4.47290544       6.58574152       0.00236233      -0.00168690      -0.00010458
H       12.57312510      -2.68050222       8.09636523       0.00089548       0.00284541      -0.00223644
C        8.45345632     -12.85055969       6.82987641      -0.00456433      -0.00320035       0.00067656
C        7.65975878     -12.83266046       9.50399929       0.00052983       0.00114392       0.00176703
C        6.70861944     -12.73893027       8.48535257      -0.00560003       0.00055148       0.00023368
C        7.10036184     -12.75387987       7.15404909       0.00201377      -0.00047664       0.00184036
H        7.34369161     -12.82695033      10.53516810       0.00635585      -0.00102080       0.00047145
H        5.65987848     -12.65925966       8.74660598      -0.00056616      -0.00440430      -0.00443232
H        8.78770064     -12.85680779       5.79991301       0.00350376      -0.00229098       0.00542379
H        6.36773659     -12.68790072       6.35920938       0.00688274       0.00122058       0.00179121
117
Properties=species:S:1:pos:R:3:forces:R:3 energy=-71012.20725263498 free_energy=-71012.20934167437 pbc="F F F"
C        1.28342893      -5.89823854       7.07869747       0.00098321      -0.00017759       0.00010157
C        0.22687100      -5.59766253       9.77186671       0.00027047      -0.00024251      -0.00008538
N       -0.51387311      -5.05575286       8.59238589      -0.00041030       0.00079874      -0.00018929
C       -0.20572741      -5.87029642       7.37525436       0.00048997      -0.00014433      -0.00052598
C       -8.07661327      -3.71286432       9.84157490      -0.04396781      -0.02556423       0.04166920
C       -9.95329816      -3.04338870       8.57052766      -0.00133502      -0.00019270       0.00245818
C      -10.48360540      -3.62667547       7.42916699      -0.00010550      -0.00052649      -0.00112081
C      -10.75232199      -2.38614695       9.49905400      -0.00197864      -0.00047070      -0.00194013
C      -12.12193998      -2.27727369       9.26521219       0.00150520       0.00003660       0.00045848
C      -12.65918113      -2.87088639       8.11862946      -0.00136529      -0.00012894      -0.00036614
C      -11.86146388      -3.54833841       7.19785873       0.00016588      -0.00023117      -0.00056390
C      -12.45468681      -4.18333440       5.96793972       0.00014633       0.00012511       0.00040698
C      -13.02873660      -1.56362182      10.23498038      -0.00073454       0.00012169       0.00017129
O       -8.75813951      -4.22441474      10.68795122       0.03458627       0.02366365      -0.03854688
O       -8.57044555      -3.07193098       8.73986397       0.00601918       0.00200540      -0.00349909
H       -0.76652628      -5.45593711       6.52979915      -0.00005015       0.00002371      -0.00038317
H       -0.57509810      -6.89295054       7.54266549      -0.00014507       0.00014890      -0.00022664
H       -9.83619958      -4.14188913       6.73127105      -0.00026289       0.00030886       0.00048575
H      -10.30081706      -1.96655082      10.38754011       0.00054091       0.00031587       0.00112631
H      -13.72488839      -2.79978828       7.94171759       0.00067028      -0.00006789       0.00016597
H      -13.53592399      -4.04329111       5.92638315       0.00022988      -0.00011902      -0.00008652
H      -12.24159738      -5.25621255       5.94760736      -0.00016919       0.00023748      -0.00009241
H      -12.01357682      -3.75508766       5.06288942      -0.00018474      -0.00011724       0.00026025
H      -12.47377071      -1.17524587      11.09051173       0.00005342      -0.00009112      -0.00006154
H      -13.80523682      -2.24010391      10.60461574       0.00015444       0.00024952      -0.00001901
H      -13.53979292      -0.72919662       9.74513444       0.00016037      -0.00031045       0.00016784
O       13.34155116      -9.92806069      11.42562324      -0.00495813      -0.00342574      -0.00244627
C       14.42755608      -9.02636342      11.49549802       0.00020513      -0.00569845       0.00303460
C       13.98810631      -7.58985290      11.31342966       0.00176044       0.00086288      -0.00192765
O       13.70902276      -7.39744828       9.93520383      -0.00019962       0.00368690      -0.00492787
C       12.75823310     -10.18297346      12.68821372      -0.00252405      -0.00112320       0.00078881
C       13.39709225      -6.13205157       9.53413697      -0.00505579      -0.00173187      -0.00747991
C       13.47749493      -5.89750665       8.14688433      -0.00072059       0.00140786      -0.00142115
O       13.90730579      -6.95281708       7.39177105      -0.00433601      -0.00685216       0.00301137
C       13.97823472      -6.78725017       5.98345700       0.00514421      -0.00066857       0.00090384
C       11.51477568     -11.01033149      12.49506251      -0.00043818      -0.00009787       0.00085587
O       11.89195636     -12.28034175      12.01532913       0.00345484       0.00398663      -0.00934684
C       10.90925184     -13.27062383      12.20490892       0.00797171       0.00167776      -0.00020810
C        9.62354841     -13.03606522      11.45069799       0.00217483       0.00240123       0.00734701
O        9.93852097     -13.01210664      10.07450961      -0.01004599      -0.00295791       0.00325958
C        8.92045682     -12.90271071       9.17820985      -0.00327664      -0.00654339      -0.00389923
C        9.32338947     -12.89137947       7.83059142      -0.00017625       0.01665798      -0.00378187
O       10.64517045     -13.03320653       7.50145841      -0.00322805      -0.00392575      -0.00922289
C       11.46915548     -11.90373007       7.79798190       0.00015844      -0.00586562      -0.00421972
C       11.72858611     -11.09318629       6.54808712      -0.00324419       0.00474697      -0.00613823
O       10.48543486     -10.56156848       6.13440625      -0.02006779       0.00351603       0.00894823
C       10.53397465      -9.88126904       4.90108953      -0.00163273       0.00000584      -0.00081966
C       10.85418632      -8.41002530       5.03510564       0.00789883       0.00617730       0.00536771
O       12.19282580      -8.24735116       5.44744795       0.02292432      -0.02898818       0.01707357
C       12.62063201      -6.90800558       5.33063451       0.00026933      -0.00729062      -0.00033350
H       11.24269355     -10.35711343       4.20849969       0.00176472      -0.00206162      -0.01126443
H       14.62448124      -7.59238402       5.62532650      -0.00024708      -0.00732654      -0.00069683
H       10.85247713     -10.50998669      11.77739657       0.00140628      -0.00103837       0.00038263
H       13.46480263     -10.72795869      13.32626801       0.00409306       0.00319645      -0.00250142
H       14.45453293      -5.83274957       5.72924804      -0.00275873       0.00688891      -0.00167406
H        9.52938242      -9.96733635       4.46911017       0.00047384      -0.00613353       0.00152781
H       10.98518852     -11.10437803      13.45464849      -0.00344893       0.00526276       0.00116361
H       12.50348739      -9.24140895      13.19463829      -0.00131533       0.00154105      -0.00322969
H       10.67515063     -13.37042722      13.27665076      -0.00031289      -0.00766841      -0.00346746
H       11.90411709      -6.22772366       5.81213150      -0.00720720       0.01670191       0.01265542
H       10.69635133      -7.92972892       4.05851522      -0.00497975       0.00648486      -0.02397924
H       10.17708027      -7.93985869       5.75974906      -0.01149392       0.00662492       0.01799223
H       12.69694702      -6.62328697       4.27163656      -0.00312986       0.00356120      -0.01892395
H        9.16216898     -12.08890246      11.74839311      -0.00630331      -0.00065712       0.00194571
H        8.92543781     -13.85213627      11.66991426       0.00020563       0.00444388      -0.00352134
H       11.35392339     -14.20838840      11.86234666      -0.00494397      -0.00683858       0.00625240
H       15.12183034      -9.28524971      10.69102719      -0.00055011       0.00048237      -0.00235297
H       14.95734291      -9.12993373      12.45423130       0.00247914       0.00030369       0.00943246
H       14.79454643      -6.91335768      11.62781245       0.00128343       0.00278733       0.00533052
H       13.09714873      -7.38338113      11.91801072       0.00194299       0.00208302       0.00014866
H       12.41069566     -12.30498433       8.18812666       0.00371952       0.00555190       0.00637387
H       10.99984992     -11.26499099       8.55736539       0.00763176       0.00038245       0.00031343
H       12.14017807     -11.74591923       5.76443223       0.00653199      -0.01300112      -0.00972016
H       12.44168313     -10.28154714       6.74002621       0.00852641       0.00986078       0.00885202
H       -0.17324584      -4.10540242       8.40918439       0.00023675       0.00001258       0.00044584
C        1.72463628      -5.62165653       9.52403435       0.00081126      -0.00001618      -0.00060299
H       -0.14337350      -6.61209081       9.97212002      -0.00001772      -0.00034082      -0.00018926
H       -0.00318133      -4.99145841      10.65304181      -0.00006408       0.00011998       0.00018090
C        2.06339796      -6.42691385       8.27553429      -0.00020962      -0.00023094       0.00007784
H        2.22426986      -6.04181171      10.40125153       0.00023046      -0.00014533      -0.00000887
H        2.08179569      -4.59310084       9.41862367      -0.00025840       0.00026392       0.00022175
H        1.61457287      -4.88645179       6.82815844       0.00007175      -0.00019168      -0.00003454
H        1.45986886      -6.51867635       6.19569613      -0.00012397      -0.00021385      -0.00002948
H        1.81905762      -7.48250220       8.43861047       0.00019519       0.00013955       0.00029443
H        3.13755568      -6.38361801       8.07743904      -0.00098132       0.00005813       0.00020461
C       -1.98526704      -4.96774841       8.80500114      -0.00118838       0.00038594       0.00090846
C       -2.38407915      -3.88456140       9.80030907      -0.00037513       0.00027621      -0.00013992
N       -3.83513489      -3.72250820       9.89139025       0.00315294      -0.00076200       0.00076633
C       -4.49989757      -3.07244455       8.89444791      -0.00287026       0.00000165       0.00014211
C       -5.86002301      -3.03955027       8.84389575       0.00360162       0.00034795      -0.00047766
C       -6.60000275      -3.70180672       9.84029096       0.00389722       0.00056236      -0.00141374
C       -4.54561636      -4.35839024      10.86487430      -0.00504213       0.00063228      -0.00088634
C       -5.90473130      -4.36097189      10.86789068       0.00484560      -0.00050398       0.00098210
H       -2.35406917      -5.93930616       9.15841070       0.00008458      -0.00011458      -0.00002661
H       -2.46778476      -4.77134592       7.84160633       0.00029187      -0.00017396       0.00033635
H       -1.95771540      -2.92737337       9.49049461      -0.00018185      -0.00039648       0.00010027
H       -2.00250623      -4.11579403      10.79514152      -0.00018082       0.00019130      -0.00069033
H       -3.88596405      -2.59449128       8.13881383       0.00048425       0.00031128      -0.00036863
H       -6.36467772      -2.52133458       8.04248773      -0.00080702       0.00067346      -0.00067111
H       -3.96649946      -4.85477542      11.63369478       0.00032682      -0.00015608       0.00037296
H       -6.45438544      -4.86584474      11.64942033      -0.00119644      -0.00038175       0.00073962
C       13.15372793      -4.64522275       7.64536401       0.00006537       0.00085545      -0.00171297
C       12.98358936      -5.11919030      10.38793339      -0.00016070       0.00042982       0.00219114
C       12.64167966      -3.86578550       9.87064934       0.00343015      -0.00264167       0.00227430
C       12.73253220      -3.63031183       8.50754863      -0.00301830       0.00445033       0.00719563
H       12.92217249      -5.29115252      11.45118112       0.00137387      -0.00132111      -0.00035298
H       12.31492101      -3.08214281      10.54336002      -0.00003400       0.00491168      -0.00112567
H       13.20918686      -4.45151388       6.58638705       0.00245335      -0.00183897       0.00017695
H       12.47878401      -2.66115602       8.09731521       0.00104224       0.00288146      -0.00226148
C        8.36747016     -12.82291715       6.82988453      -0.00497037      -0.00331453       0.00093324
C        7.57596735     -12.79990575       9.50468123       0.00087952       0.00103238       0.00151603
C        6.62427498     -12.70480370       8.48667807      -0.00559247       0.00077726       0.00014115
C        7.01487433     -12.72237440       7.15506367       0.00245470      -0.00055425       0.00215976
H        7.26070174     -12.79224114      10.53608175       0.00660479      -0.00113857       0.00054367
H        5.57597910     -12.62195786       8.74871548      -0.00082270      -0.00472691      -0.00458826
H        8.70072799     -12.83128683       5.79961838       0.00374802      -0.00238312       0.00561028
H        6.28173353     -12.65544009       6.36076791       0.00712088       0.00119058       0.00184206
117
Properties=species:S:1:pos:R:3:forces:R:3 energy=-71012.20702232163 free_energy=-71012.20934167437 pbc="F F F"
C        1.28346069      -5.89811364       7.07868275       0.00099679      -0.00020579       0.00021538
C        0.22693575      -5.59758431       9.77187321       0.00052779      -0.00013393       0.00000756
N       -0.51386888      -5.05575077       8.59240249      -0.00033462       0.00014178      -0.00028853
C       -0.20569475      -5.87030807       7.37528971       0.00076869      -0.00013711      -0.00080015
C       -8.07670560      -3.71308729       9.84159327      -0.03222463      -0.01730556       0.02781613
C       -9.95332446      -3.04344273       8.57050495      -0.00085855      -0.00062561       0.00149763
C      -10.48368831      -3.62675508       7.42917280      -0.00046271      -0.00034404      -0.00088370
C      -10.75228983      -2.38608447       9.49898850      -0.00116265      -0.00017595      -0.00100625
C      -12.12188922      -2.27711865       9.26516375       0.00030512      -0.00007114       0.00020117
C      -12.65920308      -2.87075628       8.11861560      -0.00050328      -0.00018563      -0.00042396
C      -11.86154212      -3.54832317       7.19785979       0.00003270       0.00008479       0.00015374
C      -12.45483225      -4.18333577       5.96798949      -0.00004315       0.00005955       0.00017726
C      -13.02863675      -1.56335328      10.23491565      -0.00041513       0.00014681       0.00029283
O       -8.75811912      -4.22454692      10.68780561       0.02318992       0.01575435      -0.02548961
O       -8.57046775      -3.07211455       8.73979693       0.00540084       0.00167724      -0.00227761
H       -0.76655869      -5.45602959       6.52983622      -0.00004113       0.00000509      -0.00034945
H       -0.57495116      -6.89299802       7.54273690      -0.00019773       0.00019575      -0.00017863
H       -9.83634411      -4.14206535       6.73130281      -0.00005686       0.00021892       0.00035760
H      -10.30075074      -1.96645956      10.38745997       0.00042551       0.00016394       0.00072494
H      -13.72489290      -2.79957970       7.94170416       0.00027739      -0.00004362       0.00015157
H      -13.53606100      -4.04319681       5.92643683       0.00038223      -0.00013812      -0.00007245
H      -12.24184525      -5.25623842       5.94770176      -0.00014605       0.00035562      -0.00004918
H      -12.01369691      -3.75516930       5.06291201      -0.00020055      -0.00016465       0.00026853
H      -12.47362995      -1.17497801      11.09042932      -0.00004077      -0.00016929      -0.00027236
H      -13.80519482      -2.23974278      10.60460659       0.00029069       0.00020494      -0.00016938
H      -13.53962733      -0.72890601       9.74504115       0.00015908      -0.00030375       0.00011379
O       13.26292990      -9.90670949      11.42580413      -0.00501126      -0.00341646      -0.00231620
C       14.34753966      -9.00327686      11.49521213       0.00018584      -0.00588317       0.00317740
C       13.90552039      -7.56753523      11.31326799       0.00188339       0.00078870      -0.00201168
O       13.62522048      -7.37573106       9.93519272      -0.00018981       0.00381798      -0.00501406
C       12.68071610     -10.16278585      12.68868613      -0.00260475      -0.00114390       0.00080049
C       13.31053393      -6.11092461       9.53437022      -0.00519657      -0.00238562      -0.00868690
C       13.39040924      -5.87590794       8.14717061      -0.00084282       0.00204378      -0.00181603
O       13.82224112      -6.93021675       7.39185144      -0.00458594      -0.00699244       0.00307308
C       13.89443593      -6.76367960       5.98372523       0.00541668      -0.00067442       0.00106999
C       11.43590111     -10.98818283      12.49577578      -0.00052746      -0.00005460       0.00091586
O       11.81068269     -12.25821552      12.01425104       0.00366539       0.00416047      -0.00983694
C       10.82628442     -13.24696978      12.20308841       0.00844856       0.00172559      -0.00030188
C        9.54059777     -13.00922023      11.44982015       0.00242230       0.00257025       0.00776759
O        9.85472342     -12.98459987      10.07347184      -0.01033147      -0.00314290       0.00378524
C        8.83616064     -12.87377309       9.17794246      -0.00344984      -0.00684835      -0.00487043
C        9.23805402     -12.86496417       7.82996477      -0.00006014       0.01722241      -0.00350784
O       10.55931659     -13.01024576       7.50018506      -0.00344014      -0.00320780      -0.00950341
C       11.38599579     -11.88216957       7.79470653       0.00031185      -0.00589998      -0.00443675
C       11.64748361     -11.07475838       6.54315851      -0.00352820       0.00485771      -0.00637837
O       10.40549945     -10.54207801       6.12747000      -0.02054765       0.00403696       0.00931776
C       10.45649440      -9.86256124       4.89383893      -0.00178531      -0.00018202      -0.00115865
C       10.77467622      -8.39092053       5.02801654       0.00742521       0.00612830       0.00548329
O       12.11199141      -8.22648765       5.44399506       0.02231763      -0.02764026       0.01662982
C       12.53787573      -6.88635097       5.32906178       0.00079024      -0.00667948      -0.00015700
H       11.16750343     -10.33795551       4.20334578       0.00217281      -0.00228322      -0.01167704
H       14.54262140      -7.56734581       5.62581313      -0.00042393      -0.00735708      -0.00071348
H       10.77359375     -10.48606205      11.77932291       0.00145090      -0.00117213       0.00039449
H       13.38729451     -10.70962646      13.32512617       0.00427569       0.00335594      -0.00264103
H       14.36930976      -5.80813016       5.73070236      -0.00308285       0.00659112      -0.00178116
H        9.45313138      -9.94989049       4.45925673       0.00019876      -0.00619989       0.00158749
H       10.90715122     -11.08260607      13.45579270      -0.00365290       0.00556113       0.00125124
H       12.42781076      -9.22166102      13.19687365      -0.00140887       0.00151179      -0.00346360
H       10.59250763     -13.34756772      13.27482884      -0.00020185      -0.00814864      -0.00364403
H       11.81954245      -6.20769319       5.81017552      -0.00673327       0.01608863       0.01239992
H       10.61893221      -7.91124697       4.05074589      -0.00433953       0.00611850      -0.02312032
H       10.09492108      -7.92130273       5.75055131      -0.01108570       0.00669116       0.01812675
H       12.61529935      -6.60042543       4.27043203      -0.00364811       0.00289511      -0.01843003
H        9.08129178     -12.06141357      11.74863831      -0.00668376      -0.00079639       0.00217229
H        8.84101969     -13.82414052      11.66878718       0.00018996       0.00474508      -0.00361806
H       11.26917195     -14.18508686      11.85917282      -0.00537024      -0.00700656       0.00676547
H       15.04195555      -9.26104541      10.69052616      -0.00062216       0.00045021      -0.00246554
H       14.87789611      -9.10589556      12.45372844       0.00240883       0.00033507       0.00958797
H       14.71096123      -6.88958872      11.62706998       0.00129349       0.00286825       0.00550732
H       13.01459079      -7.36260186      11.91841639       0.00201866       0.00221307       0.00014216
H       12.32658989     -12.28492813       8.18552733       0.00366457       0.00567764       0.00668266
H       10.91828163     -11.24095122       8.55307477       0.00805696       0.00012738      -0.00017828
H       12.05850125     -11.73000125       5.76130664       0.00665492      -0.01331245      -0.00996378
H       12.36176316     -10.26378784       6.73349465       0.00851460       0.00982062       0.00930771
H       -0.17331414      -4.10539332       8.40916035       0.00040799       0.00042678       0.00040872
C        1.72470069      -5.62147679       9.52401328       0.00089583      -0.00017016      -0.00063451
H       -0.14323234      -6.61202908       9.97217305      -0.00004307      -0.00041189      -0.00022247
H       -0.00312844      -4.99136479      10.65303163      -0.00008940       0.00013335       0.00028198
C        2.06350551      -6.42671704       8.27551141      -0.00023493      -0.00026030      -0.00011607
H        2.22438112      -6.04159144      10.40122797       0.00016722      -0.00008761      -0.00010829
H        2.08179256      -4.59290080       9.41858072      -0.00028748       0.00030118       0.00026939
H        1.61450710      -4.88629211       6.82814401       0.00003216      -0.00028462      -0.00005863
H        1.45993809      -6.51853680       6.19567277      -0.00016116      -0.00012520       0.00012822
H        1.81925242      -7.48232697       8.43858833       0.00022825       0.00020703       0.00034328
H        3.13765848      -6.38333186       8.07738952      -0.00112017       0.00005605       0.00025327
C       -1.98525284      -4.96785118       8.80503834      -0.00148188       0.00095373       0.00111656
C       -2.38410659      -3.88472141       9.80039191      -0.00116213       0.00023864      -0.00013020
N       -3.83523426      -3.72268029       9.89142639       0.00897101      -0.00185393       0.00143121
C       -4.49977485      -3.07260403       8.89447371      -0.02246940       0.00013430       0.00047853
C       -5.86019519      -3.03968213       8.84384849       0.02188370      -0.00290750       0.00455378
C       -6.60001037      -3.70202428       9.84026900      -0.00105406       0.00324577      -0.00535432
C       -4.54562093      -4.35863347      10.86487661      -0.01653676       0.00217635      -0.00290342
C       -5.90490864      -4.36118042      10.86780580       0.01689374      -0.00268932       0.00431267
H       -2.35401187      -5.93943836       9.15838725       0.00004844      -0.00032805       0.00018711
H       -2.46779287      -4.77142709       7.84166920       0.00020687      -0.00012584       0.00006647
H       -1.95776581      -2.92750119       9.49063892      -0.00003512      -0.00051520       0.00017950
H       -2.00257606      -4.11602675      10.79522322      -0.00014193       0.00029800      -0.00067473
H       -3.88597405      -2.59464096       8.13889722       0.00281739       0.00164816      -0.00250686
H       -6.36471852      -2.52148551       8.04254676      -0.00360190       0.00300614      -0.00440380
H       -3.96663275      -4.85502763      11.63367220       0.00187985      -0.00130548       0.00211444
H       -6.45451094      -4.86607243      11.64931554      -0.00208196      -0.00076522       0.00127125
C       13.06396263      -4.62420104       7.64591409       0.00009692       0.00045670      -0.00067673
C       12.89474445      -5.09918496      10.38835996      -0.00019892       0.00007832       0.00386928
C       12.54997055      -3.84647796       9.87135364       0.00336804      -0.00126711       0.00221573
C       12.64038747      -3.61045747       8.50832413      -0.00290232       0.00397031       0.00669937
H       12.83371911      -5.27146895      11.45159906       0.00146410      -0.00139245      -0.00087530
H       12.22139988      -3.06374019      10.54424950      -0.00000367       0.00473993      -0.00138292
H       13.11919771      -4.43006972       6.58702694       0.00256526      -0.00192177      -0.00000748
H       12.38443752      -2.64179998       8.09829625       0.00113297       0.00313488      -0.00227330
C        8.28151603     -12.79522941       6.82993199      -0.00457520      -0.00347612       0.00009706
C        7.49220714     -12.76712044       9.50538783       0.00057153       0.00094174       0.00082224
C        6.53996162     -12.67062324       8.48801258      -0.00436935       0.00091956      -0.00035500
C        6.92944497     -12.69079450       7.15608239       0.00167734      -0.00063907       0.00336877
H        7.17774270     -12.75752538      10.53701713       0.00685090      -0.00122839       0.00056241
H        5.49212918     -12.58460669       8.75080808      -0.00155253      -0.00497884      -0.00459268
H        8.61379118     -12.80571806       5.79935589       0.00386456      -0.00247096       0.00623538
H        6.19578827     -12.62288841       6.36232311       0.00759791       0.00115761       0.00203923
117
Properties=species:S:1:pos:R:3:forces:R:3 energy=-71012.20676930132 free_energy=-71012.20934167437 pbc="F F F"
C        1.28348544      -5.89798648       7.07867123       0.00117478      -0.00029377       0.00016284
C        0.22701287      -5.59749235       9.77188883       0.00032892      -0.00023387      -0.00001382
N       -0.51385716      -5.05574335       8.59242094      -0.00043582       0.00099866      -0.00024605
C       -0.20565541      -5.87030349       7.37532351       0.00065163      -0.00032635      -0.00068005
C       -8.07688164      -3.71331329       9.84159035      -0.01581375      -0.00885584       0.01437410
C       -9.95335610      -3.04349964       8.57044061      -0.00005907       0.00024061       0.00213632
C      -10.48377946      -3.62683498       7.42917316      -0.00040632      -0.00086725      -0.00162029
C      -10.75224060      -2.38602544       9.49892141      -0.00132233      -0.00078684      -0.00188160
C      -12.12183740      -2.27697213       9.26510093       0.00103185       0.00084153       0.00125390
C      -12.65921300      -2.87059730       8.11860692      -0.00146093      -0.00082071      -0.00107750
C      -11.86163304      -3.54831411       7.19789438      -0.00005291       0.00018463      -0.00017567
C      -12.45499698      -4.18335559       5.96808044      -0.00009859       0.00006151       0.00021791
C      -13.02848898      -1.56304062      10.23481401      -0.00068476       0.00002006       0.00005611
O       -8.75820563      -4.22470439      10.68762474       0.01212717       0.00798062      -0.01299179
O       -8.57048060      -3.07221652       8.73973009       0.00309610       0.00112736      -0.00190222
H       -0.76658694      -5.45610531       6.52988150      -0.00012139       0.00012314      -0.00047220
H       -0.57482026      -6.89301975       7.54281480      -0.00017736       0.00016838      -0.00019811
H       -9.83648945      -4.14225063       6.73131408      -0.00027669       0.00039694       0.00056391
H      -10.30062727      -1.96642018      10.38735156       0.00039662       0.00045183       0.00098597
H      -13.72491943      -2.79935825       7.94172125       0.00081375      -0.00001103       0.00018152
H      -13.53621226      -4.04313222       5.92652995       0.00025865      -0.00005436      -0.00007305
H      -12.24211085      -5.25627197       5.94786537      -0.00006853       0.00005060      -0.00003007
H      -12.01383491      -3.75530912       5.06296456      -0.00014934      -0.00003177       0.00016695
H      -12.47345502      -1.17465788      11.09029619       0.00016333      -0.00008979      -0.00009183
H      -13.80510168      -2.23933575      10.60454433       0.00005889       0.00014881      -0.00002256
H      -13.53940234      -0.72858477       9.74487664       0.00009993      -0.00023383       0.00011722
O       13.18426178      -9.88534561      11.42595425      -0.00503473      -0.00348642      -0.00217874
C       14.26749099      -8.98020182      11.49489488       0.00005464      -0.00596921       0.00322714
C       13.82292760      -7.54522768      11.31307942       0.00193708       0.00077238      -0.00226718
O       13.54142560      -7.35400480       9.93515421      -0.00029895       0.00406182      -0.00513196
C       12.60316120     -10.14258728      12.68912913      -0.00265716      -0.00116193       0.00079435
C       13.22396464      -6.08978743       9.53459190      -0.00507641      -0.00347948      -0.01025379
C       13.30329685      -5.85427732       8.14743433      -0.00098577       0.00229639      -0.00096023
O       13.73716564      -6.90755967       7.39190022      -0.00481852      -0.00716996       0.00321150
C       13.81056821      -6.74005111       5.98397394       0.00581538      -0.00071833       0.00110264
C       11.35700516     -10.96604544      12.49648368      -0.00069028      -0.00017409       0.00106676
O       11.72940602     -12.23609378      12.01317235       0.00385611       0.00434866      -0.01032488
C       10.74332553     -13.22332865      12.20125295       0.00876444       0.00190842      -0.00019534
C        9.45765944     -12.98238501      11.44894010       0.00251189       0.00282673       0.00808506
O        9.77093740     -12.95709503      10.07243902      -0.01104274      -0.00328539       0.00375365
C        8.75187016     -12.84478961       9.17766373      -0.00269595      -0.00724950      -0.00480844
C        9.15273402     -12.83852583       7.82935302      -0.00034811       0.01786780      -0.00447131
O       10.47345681     -12.98731450       7.49892826      -0.00348531      -0.00279110      -0.00976911
C       11.30289748     -11.86070439       7.79144039       0.00037844      -0.00614570      -0.00466024
C       11.56644141     -11.05645307       6.53825030      -0.00362417       0.00509818      -0.00669710
O       10.32565649     -10.52267357       6.12056689      -0.02161832       0.00453057       0.00969459
C       10.37909497      -9.84394684       4.88662856      -0.00176228      -0.00017798      -0.00156483
C       10.69519955      -8.37189837       5.02095845       0.00708792       0.00633172       0.00577081
O       12.03115995      -8.20561900       5.44057374       0.02192286      -0.02737655       0.01655858
C       12.45506274      -6.86468622       5.32751233       0.00081757      -0.00650643      -0.00013485
H       11.09240680     -10.31885904       4.19824728       0.00273581      -0.00260960      -0.01218289
H       14.46071068      -7.54220378       5.62626184      -0.00043709      -0.00768440      -0.00079759
H       10.69467608     -10.46216688      11.78125382       0.00143304      -0.00127912       0.00034654
H       13.30975182     -10.69126625      13.32395151       0.00454275       0.00347405      -0.00274387
H       14.28395417      -5.78345388       5.73210984      -0.00308713       0.00683499      -0.00191419
H        9.37697850      -9.93256447       4.44942868      -0.00005395      -0.00626111       0.00169695
H       10.82910272     -11.06085272      13.45693963      -0.00377681       0.00587253       0.00122845
H       12.35208469      -9.20191095      13.19906752      -0.00153970       0.00156807      -0.00363748
H       10.50986385     -13.32473735      13.27298943      -0.00002062      -0.00862882      -0.00384814
H       11.73490458      -6.18771540       5.80826002      -0.00663505       0.01607617       0.01240807
H       10.54155869      -7.89284652       4.04302369      -0.00397282       0.00575768      -0.02258385
H       10.01277966      -7.90286198       5.74136568      -0.01086752       0.00683700       0.01832445
H       12.53351152      -6.57757864       4.26925335      -0.00390773       0.00260605      -0.01832144
H        9.00042412     -12.03393947      11.74887546      -0.00701275      -0.00094788       0.00248826
H        8.75660865     -13.79614771      11.66765423       0.00018285       0.00501656      -0.00367391
H       11.18442572     -14.16178593      11.85596983      -0.00571244      -0.00721304       0.00726897
H       14.96203855      -9.23685717      10.68998814      -0.00066946       0.00038276      -0.00262166
H       14.79841660      -9.08187195      12.45318754       0.00238898       0.00028408       0.00985560
H       14.62737119      -6.86584706      11.62630511       0.00148104       0.00305284       0.00575822
H       12.93203848      -7.34181449      11.91879774       0.00200773       0.00230261       0.00013557
H       12.24252522     -12.26503049       8.18291198       0.00357848       0.00588477       0.00703092
H       10.83682958     -11.21698289       8.54878132       0.00841793      -0.00009341      -0.00039802
H       11.97689372     -11.71417922       5.75821532       0.00675447      -0.01395416      -0.01053836
H       12.28189980     -10.24618325       6.72698351       0.00892557       0.01027799       0.00987903
H       -0.17335907      -4.10536018       8.40914532       0.00022239      -0.00002189       0.00053189
C        1.72476844      -5.62129884       9.52398833       0.00099644      -0.00011792      -0.00068773
H       -0.14309134      -6.61195091       9.97222925      -0.00005378      -0.00046220      -0.00022753
H       -0.00306322      -4.99126448      10.65303742      -0.00007368       0.00018100       0.00025109
C        2.06360687      -6.42652070       8.27548147      -0.00026532      -0.00024403      -0.00000986
H        2.22449534      -6.04137388      10.40119407       0.00020903      -0.00012672      -0.00006012
H        2.08179142      -4.59270029       9.41854567      -0.00027886       0.00032028       0.00024754
H        1.61443307      -4.88613822       6.82811529       0.00008883      -0.00024313      -0.00006089
H        1.45999707      -6.51840143       6.19566345      -0.00018621      -0.00012275       0.00010598
H        1.81943648      -7.48214996       8.43857219       0.00027488       0.00027319       0.00032202
H        3.13775460      -6.38304825       8.07733631      -0.00121336       0.00002890       0.00025454
C       -1.98525249      -4.96791662       8.80506258      -0.00135483       0.00029262       0.00094980
C       -2.38419027      -3.88486433       9.80047069      -0.00021408       0.00028580       0.00000589
N       -3.83525488      -3.72288596       9.89146195       0.00126897      -0.00068986       0.00057381
C       -4.50002958      -3.07273875       8.89453680       0.00402982      -0.00034121       0.00064103
C       -5.86006554      -3.03987250       8.84393471      -0.00223643       0.00106230      -0.00158160
C       -6.60010562      -3.70221848       9.84021325       0.00134072      -0.00090149       0.00101796
C       -4.54580633      -4.35890471      10.86482333      -0.00086616       0.00018221      -0.00006302
C       -5.90486988      -4.36151228      10.86779951       0.00109199       0.00054312      -0.00078077
H       -2.35395211      -5.93954957       9.15837568       0.00008988      -0.00011186       0.00004720
H       -2.46779535      -4.77148207       7.84169096       0.00028168      -0.00014215       0.00021723
H       -1.95785165      -2.92761571       9.49079449      -0.00026280      -0.00048019       0.00014157
H       -2.00265605      -4.11621620      10.79530213      -0.00044100       0.00034021      -0.00095572
H       -3.88595556      -2.59471868       8.13901698      -0.00061478       0.00008943       0.00000859
H       -6.36474847      -2.52158497       8.04255607      -0.00011008       0.00034758      -0.00015672
H       -3.96668164      -4.85537671      11.63362320      -0.00014267       0.00025684      -0.00029026
H       -6.45460037      -4.86647126      11.64922205      -0.00065391      -0.00038733       0.00081818
C       12.97414261      -4.60315262       7.64649532       0.00041888      -0.00015668      -0.00175726
C       12.80590921      -5.07919786      10.38879722      -0.00058287       0.00088290       0.00547731
C       12.45825844      -3.82716125       9.87210314       0.00387585      -0.00137748       0.00093838
C       12.54821252      -3.59060102       8.50911775      -0.00334272       0.00440975       0.00821281
H       12.74528857      -5.25181064      11.45202667       0.00158722      -0.00154132      -0.00139192
H       12.12790203      -3.04536071      10.54519413      -0.00020607       0.00512448      -0.00122575
H       13.02912157      -4.40858805       6.58767825       0.00264791      -0.00209554       0.00039788
H       12.29003388      -2.62243490       8.09933573       0.00131077       0.00324249      -0.00245264
C        8.19558449     -12.76748680       6.82996783      -0.00390181      -0.00371938       0.00050343
C        7.40847711     -12.73422079       9.50607655       0.00033343       0.00104458       0.00081625
C        6.45572029     -12.63625796       8.48931446      -0.00543297       0.00101671       0.00080888
C        6.84405689     -12.65907918       7.15711065       0.00126292      -0.00056623       0.00208538
H        7.09481808     -12.72264649      10.53794251       0.00716545      -0.00140346       0.00016369
H        5.40833369     -12.54701230       8.75287006      -0.00116146      -0.00527236      -0.00490827
H        8.52688847     -12.78014642       5.79910213       0.00394962      -0.00250924       0.00652117
H        6.10990364     -12.59013794       6.36385631       0.00831228       0.00101333       0.00280381
117
Properties=species:S:1:pos:R:3:forces:R:3 energy=-71012.20648708637 free_energy=-71012.20934167437 pbc="F F F"
C        1.28351484      -5.89786068       7.07866045       0.00110346      -0.00026967       0.00020838
C        0.22708198      -5.59741110       9.77190339       0.00035186      -0.00011649      -0.00008865
N       -0.51385107      -5.05574318       8.59243398      -0.00065268       0.00056827      -0.00009243
C       -0.20561938      -5.87031657       7.37535410       0.00065249      -0.00017506      -0.00078624
C       -8.07685403      -3.71344800       9.84145765      -0.03107717      -0.01795448       0.02914164
C       -9.95337909      -3.04355947       8.57042091      -0.00107217      -0.00059366       0.00104982
C      -10.48387268      -3.62693241       7.42917482       0.00003922      -0.00023961      -0.00040293
C      -10.75221710      -2.38597582       9.49885093       0.00042051      -0.00019991      -0.00036788
C      -12.12177299      -2.27681282       9.26506444      -0.00142002       0.00030571      -0.00007720
C      -12.65925026      -2.87046697       8.11859491       0.00089971      -0.00076374      -0.00061439
C      -11.86171247      -3.54830014       7.19790244      -0.00084232       0.00066865       0.00060115
C      -12.45514301      -4.18335058       5.96813657      -0.00009936      -0.00011885      -0.00023687
C      -13.02838374      -1.56276427      10.23474029      -0.00011084       0.00009560       0.00019703
O       -8.75834211      -4.22494374      10.68761717       0.02425231       0.01644030      -0.02669647
O       -8.57052087      -3.07237263       8.73969379       0.00470108       0.00180706      -0.00282139
H       -0.76661924      -5.45618897       6.52991862      -0.00006211       0.00004978      -0.00040674
H       -0.57468253      -6.89306165       7.54288982      -0.00018511       0.00016865      -0.00021676
H       -9.83662689      -4.14244386       6.73136343      -0.00010505       0.00020460       0.00025770
H      -10.30053806      -1.96634932      10.38726841       0.00003253       0.00010049       0.00041134
H      -13.72492127      -2.79913499       7.94171272      -0.00006968       0.00001502       0.00007305
H      -13.53634637      -4.04303336       5.92657642       0.00030533      -0.00007407      -0.00003356
H      -12.24234658      -5.25628849       5.94797907      -0.00012254       0.00015268      -0.00005282
H      -12.01394447      -3.75538732       5.06299397      -0.00021555      -0.00011562       0.00025303
H      -12.47329593      -1.17438798      11.09019541      -0.00001385      -0.00009470      -0.00011584
H      -13.80504846      -2.23897508      10.60451022       0.00005451       0.00008366      -0.00002939
H      -13.53922744      -0.72828822       9.74476828       0.00010303      -0.00023159       0.00007438
O       13.10552468      -9.86398275      11.42608402      -0.00514832      -0.00364455      -0.00209507
C       14.18738449      -8.95715235      11.49454247       0.00016551      -0.00610404       0.00322735
C       13.74030987      -7.52294448      11.31284503       0.00199485       0.00093298      -0.00217236
O       13.45762005      -7.33227996       9.93507581      -0.00023702       0.00361973      -0.00569844
C       12.52555433     -10.12238670      12.68955468      -0.00278539      -0.00130686       0.00096111
C       13.13739304      -6.06867573       9.53476664      -0.00597107      -0.00229073      -0.00885856
C       13.21614654      -5.83262660       8.14768002      -0.00068977       0.00138974      -0.00080204
O       13.65204202      -6.88488646       7.39191562      -0.00506733      -0.00719603       0.00315433
C       13.72665176      -6.71639240       5.98419177       0.00608922      -0.00084028       0.00134821
C       11.27807446     -10.94393700      12.49720761      -0.00066531      -0.00012446       0.00093505
O       11.64811826     -12.21398699      12.01211129       0.00408180       0.00449347      -0.01079447
C       10.66036760     -13.19971499      12.19942110       0.00898199       0.00212772      -0.00017630
C        9.37472608     -12.95557170      11.44806449       0.00270388       0.00274188       0.00850012
O        9.68716570     -12.92958943      10.07141502      -0.01166921      -0.00340455       0.00382477
C        8.66761142     -12.81576899       9.17739344      -0.00156447      -0.00778603      -0.00577377
C        9.06744783     -12.81205426       7.82873905      -0.00051773       0.01885569      -0.00443260
O       10.38762304     -12.96434095       7.49768280      -0.00365508      -0.00294573      -0.01027009
C       11.21985576     -11.83925205       7.78821515       0.00020240      -0.00634632      -0.00476424
C       11.48543368     -11.03811397       6.53343132      -0.00373569       0.00514051      -0.00718819
O       10.24583285     -10.50325847       6.11376299      -0.02213236       0.00525595       0.00976344
C       10.30171489      -9.82537658       4.87948035      -0.00167939       0.00000520      -0.00197053
C       10.61575461      -8.35291091       5.01386918       0.00667581       0.00637341       0.00598639
O       11.95033411      -8.18476227       5.43712573       0.02169275      -0.02726169       0.01662553
C       12.37221725      -6.84302892       5.32592851       0.00083383      -0.00641837      -0.00009410
H       11.01733159     -10.29983642       4.19323285       0.00306151      -0.00291673      -0.01252796
H       14.37875335      -7.51702048       5.62668867      -0.00028398      -0.00805625      -0.00096725
H       10.61570802     -10.43831997      11.78320925       0.00139987      -0.00137985       0.00030771
H       13.23217014     -10.67288417      13.32275746       0.00476896       0.00365136      -0.00287834
H       14.19851556      -5.75873841       5.73348163      -0.00297808       0.00710737      -0.00202363
H        9.30084289      -9.91528572       4.43968046      -0.00016237      -0.00641715       0.00182218
H       10.75103651     -11.03912740      13.45810322      -0.00398739       0.00610957       0.00141239
H       12.27629049      -9.18216356      13.20123400      -0.00164134       0.00159963      -0.00383405
H       10.42722016     -13.30195120      13.27114903       0.00012034      -0.00910672      -0.00398417
H       11.65022510      -6.16776275       5.80629685      -0.00663630       0.01616937       0.01247046
H       10.46424018      -7.87453271       4.03524371      -0.00367576       0.00531540      -0.02199762
H        9.93067661      -7.88441310       5.73210622      -0.01083932       0.00703643       0.01858806
H       12.45168241      -6.55476762       4.26804102      -0.00410806       0.00250741      -0.01837814
H        8.91955100     -12.00651169      11.74913169      -0.00737456      -0.00090723       0.00282769
H        8.67220920     -13.76818533      11.66651251       0.00024744       0.00533700      -0.00376528
H       11.09968972     -14.13850419      11.85276387      -0.00608093      -0.00732365       0.00775373
H       14.88205139      -9.21271189      10.68941076      -0.00071551       0.00029481      -0.00281085
H       14.71889201      -9.05788154      12.45260728       0.00227317       0.00028345       0.01002693
H       14.54376061      -6.84214974      11.62551472       0.00168634       0.00324949       0.00595124
H       12.84946813      -7.32103801      11.91913256       0.00191807       0.00241619       0.00014516
H       12.15851182     -12.24517797       8.18029815       0.00358158       0.00606192       0.00743461
H       10.75545894     -11.19306593       8.54454510       0.00872888      -0.00008436      -0.00032055
H       11.89532906     -11.69829334       5.75520236       0.00678616      -0.01450131      -0.01118659
H       12.20207513     -10.22856325       6.72060294       0.00918783       0.01089309       0.01039170
H       -0.17343186      -4.10534696       8.40912608       0.00037235       0.00027938       0.00049171
C        1.72483354      -5.62111859       9.52396317       0.00100861      -0.00016124      -0.00052048
H       -0.14295166      -6.61188669       9.97228523      -0.00005357      -0.00047615      -0.00023753
H       -0.00300692      -4.99116457      10.65303580      -0.00006886       0.00014030       0.00021833
C        2.06370753      -6.42631929       8.27545543      -0.00024194      -0.00026419      -0.00009040
H        2.22460618      -6.04115241      10.40116390       0.00020393      -0.00010410      -0.00012824
H        2.08178552      -4.59249827       9.41850630      -0.00028303       0.00037289       0.00025393
H        1.61435821      -4.88598201       6.82809416       0.00011110      -0.00022011      -0.00006324
H        1.46006156      -6.51825777       6.19565084      -0.00015359      -0.00021106       0.00002191
H        1.81962963      -7.48196583       8.43855178       0.00023890       0.00017807       0.00037347
H        3.13784624      -6.38276357       8.07728548      -0.00116807       0.00005824       0.00025663
C       -1.98525021      -4.96801541       8.80509196      -0.00131066       0.00055019       0.00082952
C       -2.38423824      -3.88502478       9.80054577      -0.00038356       0.00015357       0.00012170
N       -3.83531045      -3.72308821       9.89149702       0.00178253      -0.00042969       0.00026869
C       -4.50003952      -3.07290121       8.89457665       0.00123205      -0.00035957       0.00070607
C       -5.86010898      -3.04002794       8.84393616       0.00024585       0.00067677      -0.00102941
C       -6.60017262      -3.70241296       9.84017891       0.00314735      -0.00023767      -0.00007920
C       -4.54589227      -4.35913688      10.86481001      -0.00083280       0.00003710       0.00006585
C       -5.90494856      -4.36174143      10.86774157       0.00104989       0.00006837       0.00003415
H       -2.35389935      -5.93967636       9.15836708       0.00008318      -0.00025249       0.00007800
H       -2.46780739      -4.77156332       7.84172762       0.00031535      -0.00018150       0.00031084
H       -1.95791078      -2.92774868       9.49094372      -0.00023820      -0.00044433       0.00011827
H       -2.00275655      -4.11643199      10.79538278      -0.00028837       0.00032641      -0.00091242
H       -3.88599995      -2.59484580       8.13907313      -0.00005448       0.00020928      -0.00018773
H       -6.36472502      -2.52171159       8.04255371      -0.00053643       0.00055803      -0.00043774
H       -3.96678368      -4.85564612      11.63360433      -0.00028077       0.00030924      -0.00034224
H       -6.45468969      -4.86673688      11.64914230      -0.00076420      -0.00028873       0.00065104
C       12.88428522      -4.58210650       7.64707253       0.00035174       0.00032589      -0.00271001
C       12.71707924      -5.05922874      10.38926506      -0.00022428       0.00089954       0.00306959
C       12.36656277      -3.80786040       9.87285222       0.00433941      -0.00221618       0.00183045
C       12.45601725      -3.57075795       8.50994101      -0.00364345       0.00513101       0.00807200
H       12.65689072      -5.23218374      11.45243863       0.00159540      -0.00181986      -0.00048355
H       12.03445074      -3.02701531      10.54617864      -0.00041153       0.00553909      -0.00136531
H       12.93898387      -4.38708754       6.58832372       0.00271337      -0.00233975       0.00095595
H       12.19560318      -2.60307316       8.10041655       0.00159552       0.00297962      -0.00247318
C        8.10969756     -12.73967208       6.83000916      -0.00345267      -0.00413115       0.00031557
C        7.32479664     -12.70126418       9.50674655      -0.00044538       0.00123434       0.00146853
C        6.37152238     -12.60180232       8.49061697      -0.00507838       0.00107333      -0.00018755
C        6.75872213     -12.62726203       7.15810964       0.00099482      -0.00059180       0.00313403
H        7.01193266     -12.68771209      10.53884465       0.00759598      -0.00161053      -0.00023900
H        5.32461555     -12.50929780       8.75490328      -0.00167841      -0.00551960      -0.00486172
H        8.44002326     -12.75452357       5.79885442       0.00405832      -0.00250170       0.00691532
H        6.02408807     -12.55726819       6.36538159       0.00850857       0.00094199       0.00286571
117
Properties=species:S:1:pos:R:3:forces:R:3 energy=-71012.20616594523 free_energy=-71012.20934167437 pbc="F F F"
C        1.28354569      -5.89773370       7.07865071       0.00110431      -0.00032009       0.00013638
C        0.22715367      -5.59732426       9.77191548       0.00033194      -0.00021516      -0.00011516
N       -0.51384584      -5.05573737       8.59245094      -0.00048225       0.00081273      -0.00018292
C       -0.20557965      -5.87032221       7.37538550       0.00056142      -0.00014658      -0.00063708
C       -8.07679841      -3.71355779       9.84127386      -0.05205292      -0.03103130       0.05039591
C       -9.95339261      -3.04361648       8.57037409      -0.00204629      -0.00086126       0.00146773
C      -10.48396401      -3.62702432       7.42917433       0.00026673      -0.00003535      -0.00019181
C      -10.75216463      -2.38592780       9.49879169      -0.00054961      -0.00006813      -0.00085008
C      -12.12173260      -2.27665196       9.26501468      -0.00016046       0.00003299      -0.00007069
C      -12.65925312      -2.87033542       8.11858139      -0.00032073      -0.00024956      -0.00008624
C      -11.86180418      -3.54828024       7.19792685      -0.00025485       0.00006992      -0.00024682
C      -12.45530519      -4.18336442       5.96819677      -0.00002891       0.00004959       0.00017118
C      -13.02825990      -1.56246384      10.23465650      -0.00027557       0.00006061       0.00020373
O       -8.75851886      -4.22518515      10.68762971       0.04113558       0.02831281      -0.04603067
O       -8.57055014      -3.07252416       8.73964406       0.00674415       0.00269175      -0.00439686
H       -0.76664935      -5.45626901       6.52996224      -0.00006205       0.00005494      -0.00048849
H       -0.57454490      -6.89309643       7.54296721      -0.00016535       0.00020572      -0.00025432
H       -9.83677126      -4.14261871       6.73137468      -0.00012778       0.00018811       0.00032150
H      -10.30044445      -1.96628247      10.38716982       0.00018442       0.00006476       0.00066093
H      -13.72493384      -2.79891842       7.94171415       0.00029973      -0.00003510       0.00009110
H      -13.53649621      -4.04295198       5.92664882       0.00028906      -0.00009819      -0.00007694
H      -12.24259914      -5.25632078       5.94811822      -0.00014103       0.00013343      -0.00008042
H      -12.01408083      -3.75550245       5.06302020      -0.00019603      -0.00008902       0.00025342
H      -12.47312831      -1.17408919      11.09008461      -0.00001903      -0.00011176      -0.00016013
H      -13.80497864      -2.23859105      10.60447032       0.00006151       0.00015979      -0.00000888
H      -13.53903750      -0.72797226       9.74463748       0.00013560      -0.00027484       0.00013877
O       13.02672598      -9.84261880      11.42619095      -0.00539522      -0.00387142      -0.00208580
C       14.10723057      -8.93412281      11.49414901       0.00016928      -0.00644917       0.00331475
C       13.65766904      -7.50068005      11.31258878       0.00200684       0.00103384      -0.00223791
O       13.37381635      -7.31056323       9.93496693      -0.00035015       0.00356960      -0.00588357
C       12.44789649     -10.10218196      12.68996306      -0.00297105      -0.00134744       0.00098055
C       13.05080195      -6.04756216       9.53494097      -0.00629747      -0.00203824      -0.00854599
C       13.12896293      -5.81098825       8.14792618      -0.00090922       0.00229728      -0.00188768
O       13.56686415      -6.86218926       7.39189755      -0.00510735      -0.00775940       0.00340690
C       13.64267954      -6.69270625       5.98438203       0.00638852      -0.00087876       0.00144392
C       11.19911097     -10.92185266      12.49793865      -0.00068185      -0.00029973       0.00090371
O       11.56682345     -12.19189439      12.01105911       0.00422865       0.00465304      -0.01115720
C       10.57741381     -13.17612007      12.19759713       0.00935676       0.00225247      -0.00031688
C        9.29180295     -12.92879566      11.44719807       0.00264182       0.00299011       0.00883134
O        9.60340588     -12.90210217      10.07039056      -0.01133890      -0.00363665       0.00459943
C        8.58341579     -12.78672285       9.17711512      -0.00366540      -0.00804340      -0.00637648
C        8.98219460     -12.78554688       7.82812420      -0.00047056       0.01976324      -0.00438400
O       10.30180717     -12.94136336       7.49644524      -0.00353897      -0.00324368      -0.01102082
C       11.13685116     -11.81783635       7.78502304       0.00002942      -0.00652394      -0.00498977
C       11.40447481     -11.01977139       6.52868243      -0.00389601       0.00556103      -0.00755092
O       10.16607136     -10.48379644       6.10704866      -0.02270279       0.00555019       0.00960455
C       10.22438053      -9.80684926       4.87237255      -0.00177812       0.00039469      -0.00226763
C       10.53633369      -8.33395901       5.00674506       0.00649649       0.00630333       0.00619908
O       11.86951937      -8.16392406       5.43365440       0.02116898      -0.02707335       0.01655957
C       12.28932739      -6.82138028       5.32432513       0.00077283      -0.00645604      -0.00003006
H       10.94231230     -10.28087054       4.18828837       0.00326927      -0.00321977      -0.01274483
H       14.29674393      -7.49180190       5.62709208      -0.00007864      -0.00834987      -0.00112647
H       10.53668480     -10.41453651      11.78517534       0.00135428      -0.00134540       0.00031349
H       13.15454823     -10.65447356      13.32154262       0.00503041       0.00382251      -0.00293704
H       14.11298617      -5.73398553       5.73481120      -0.00282031       0.00729197      -0.00204825
H        9.22475591      -9.89808026       4.42996915       0.00000328      -0.00664853       0.00213834
H       10.67295048     -11.01744342      13.45928746      -0.00407490       0.00640708       0.00138133
H       12.20041784      -9.16241540      13.20336347      -0.00167810       0.00165052      -0.00398240
H       10.34459092     -13.27920541      13.26931257       0.00015920      -0.00951097      -0.00403965
H       11.56548188      -6.14785629       5.80431352      -0.00669155       0.01641054       0.01266662
H       10.38696880      -7.85632682       4.02739790      -0.00333500       0.00503877      -0.02148340
H        9.84860309      -7.86593774       5.72276186      -0.01087489       0.00703255       0.01880851
H       12.36977018      -6.53196074       4.26681467      -0.00416684       0.00249647      -0.01859820
H        8.83868011     -11.97912490      11.74940627      -0.00763345      -0.00111236       0.00303616
H        8.58782337     -13.74026214      11.66537550       0.00036739       0.00568173      -0.00390913
H       11.01496116     -14.11522930      11.84956631      -0.00638673      -0.00750333       0.00816825
H       14.80199381      -9.18860493      10.68878393      -0.00072330       0.00025326      -0.00305215
H       14.63932242      -9.03393975      12.45197473       0.00229621       0.00035447       0.01032510
H       14.46012986      -6.81848938      11.62472033       0.00187812       0.00348790       0.00614389
H       12.76686936      -7.30028632      11.91943725       0.00187162       0.00258698       0.00009573
H       12.07452520     -12.22537307       8.17770921       0.00375615       0.00607034       0.00782908
H       10.67414731     -11.16923023       8.54036770       0.00897469       0.00022430      -0.00022068
H       11.81383778     -11.68234868       5.75223064       0.00665610      -0.01505519      -0.01173846
H       12.12228869     -10.21094756       6.71435437       0.00956798       0.01138651       0.01093884
H       -0.17348588      -4.10532132       8.40910688       0.00027349       0.00005983       0.00056475
C        1.72490333      -5.62094168       9.52393818       0.00094517      -0.00007461      -0.00053176
H       -0.14281189      -6.61181934       9.97233901      -0.00002521      -0.00040284      -0.00025499
H       -0.00294769      -4.99106333      10.65303417      -0.00005549       0.00013347       0.00023261
C        2.06381123      -6.42612290       8.27542714      -0.00029357      -0.00027156      -0.00001951
H        2.22471903      -6.04093216      10.40113431       0.00023488      -0.00012934      -0.00012376
H        2.08178535      -4.59229796       9.41846583      -0.00029685       0.00035968       0.00026523
H        1.61429022      -4.88582743       6.82807074       0.00013352      -0.00018856      -0.00005652
H        1.46012421      -6.51811644       6.19563837      -0.00014528      -0.00023353       0.00001519
H        1.81981882      -7.48178762       8.43853286       0.00025014       0.00017159       0.00038444
H        3.13794123      -6.38248090       8.07723382      -0.00113662       0.00005057       0.00024527
C       -1.98524856      -4.96809482       8.80511916      -0.00128741       0.00035011       0.00079905
C       -2.38429550      -3.88517815       9.80062634      -0.00028674       0.00018296       0.00014881
N       -3.83537045      -3.72328290       9.89153794       0.00194631      -0.00052973       0.00042932
C       -4.50007822      -3.07305241       8.89463656       0.00056036      -0.00020922       0.00048513
C       -5.86014446      -3.04018390       8.84395703       0.00051413       0.00043754      -0.00073224
C       -6.60024985      -3.70263422       9.84015875       0.00619645       0.00086614      -0.00178987
C       -4.54597843      -4.35940344      10.86479247      -0.00041725       0.00009933       0.00001498
C       -5.90502273      -4.36201175      10.86768550       0.00020551      -0.00047575       0.00085318
H       -2.35383859      -5.93979676       9.15835389       0.00006346      -0.00015674       0.00002443
H       -2.46781215      -4.77162680       7.84175871       0.00031366      -0.00019606       0.00043265
H       -1.95797826      -2.92787592       9.49109569      -0.00026808      -0.00037500       0.00008572
H       -2.00283339      -4.11662938      10.79546272      -0.00034274       0.00028807      -0.00094973
H       -3.88604038      -2.59494645       8.13916346       0.00012082       0.00018790      -0.00015654
H       -6.36475056      -2.52183312       8.04258442      -0.00037589       0.00047904      -0.00025793
H       -3.96688055      -4.85595866      11.63357092      -0.00041451       0.00036536      -0.00042919
H       -6.45479364      -4.86706546      11.64904878      -0.00064334      -0.00008948       0.00035831
C       12.79437786      -4.56105747       7.64762173       0.00020789       0.00044213      -0.00068776
C       12.62827451      -5.03925790      10.38970994      -0.00000783       0.00007895       0.00318986
C       12.27488934      -3.78858134       9.87361288       0.00429731      -0.00141074       0.00325065
C       12.36380675      -3.55090934       8.51079187      -0.00352317       0.00474065       0.00633523
H       12.56853760      -5.21257168      11.45285914       0.00166028      -0.00184099      -0.00065629
H       11.94104594      -3.00867772      10.54720077      -0.00036890       0.00528999      -0.00197751
H       12.84878591      -4.36556729       6.58897604       0.00278677      -0.00252928       0.00049777
H       12.10114930      -2.58371636       8.10153254       0.00182228       0.00297830      -0.00249574
C        8.02385350     -12.71179611       6.83004554      -0.00364983      -0.00456666       0.00046398
C        7.24115236     -12.66823446       9.50742073       0.00058406       0.00132607       0.00005389
C        6.28737188     -12.56723163       8.49190258      -0.00429602       0.00105185       0.00002896
C        6.67343824     -12.59535223       7.15911392       0.00110470      -0.00052987       0.00319547
H        6.92910139     -12.65269254      10.53972187       0.00773951      -0.00182795       0.00031680
H        5.24096111     -12.47141976       8.75692303      -0.00222407      -0.00579082      -0.00490919
H        8.35317899     -12.72885699       5.79860306       0.00423400      -0.00245210       0.00729235
H        5.93833470     -12.52427726       6.36690081       0.00875535       0.00084133       0.00302801
117
Properties=species:S:1:pos:R:3:forces:R:3 energy=-71012.20586426718 free_energy=-71012.20934167437 pbc="F F F"
C        1.28357128      -5.89760682       7.07863631       0.00116920      -0.00037592       0.00027084
C        0.22722196      -5.59724156       9.77192796       0.00042728      -0.00006296      -0.00001644
N       -0.51383734      -5.05573226       8.59246883      -0.00074958       0.00035597      -0.00017601
C       -0.20554811      -5.87032857       7.37542177       0.00076106      -0.00008400      -0.00089620
C       -8.07695604      -3.71380246       9.84131937      -0.03318096      -0.01925502       0.03121580
C       -9.95342831      -3.04366943       8.57033547      -0.00099015      -0.00083712       0.00101459
C      -10.48404630      -3.62710848       7.42918071      -0.00055361       0.00002438      -0.00023389
C      -10.75213196      -2.38586949       9.49872605       0.00026745      -0.00010777      -0.00039637
C      -12.12167930      -2.27650552       9.26496422      -0.00106031       0.00049967       0.00023958
C      -12.65927699      -2.87018920       8.11857606       0.00026687      -0.00088244      -0.00078862
C      -11.86189226      -3.54827076       7.19794242      -0.00007098       0.00057238       0.00052202
C      -12.45545266      -4.18336894       5.96826795      -0.00020599      -0.00014275      -0.00023103
C      -13.02813986      -1.56218250      10.23457998      -0.00019389       0.00001055       0.00003603
O       -8.75852232      -4.22532166      10.68744575       0.02600929       0.01764652      -0.02864963
O       -8.57056890      -3.07266609       8.73957829       0.00487757       0.00197050      -0.00299150
H       -0.76668148      -5.45635187       6.53000140      -0.00007023       0.00004843      -0.00042951
H       -0.57440689      -6.89313301       7.54304023      -0.00022058       0.00017442      -0.00021015
H       -9.83691433      -4.14280478       6.73140898       0.00002227       0.00011443       0.00017512
H      -10.30035641      -1.96622058      10.38708366       0.00003450       0.00007497       0.00040757
H      -13.72494716      -2.79870225       7.94171231       0.00010880       0.00003273       0.00011191
H      -13.53663190      -4.04286761       5.92671672       0.00025260      -0.00007446      -0.00008260
H      -12.24284744      -5.25634678       5.94823939      -0.00011112       0.00011980      -0.00003348
H      -12.01419932      -3.75560336       5.06305907      -0.00021205      -0.00007349       0.00027429
H      -12.47297472      -1.17380434      11.08998092       0.00006367      -0.00008555      -0.00007233
H      -13.80491463      -2.23821769      10.60443660       0.00000918       0.00010268      -0.00000176
H      -13.53884350      -0.72767337       9.74451635       0.00008985      -0.00024867       0.00010731
O       12.94786506      -9.82126687      11.42626417      -0.00569611      -0.00403724      -0.00198621
C       14.02702706      -8.91112222      11.49370984       0.00007797      -0.00687991       0.00347552
C       13.57500533      -7.47844037      11.31229978       0.00212511       0.00108446      -0.00220819
O       13.28999538      -7.28884847       9.93483705      -0.00054801       0.00366497      -0.00645125
C       12.37018633     -10.08197309      12.69034538      -0.00308362      -0.00152862       0.00102292
C       12.96419288      -6.02644849       9.53510928      -0.00625110      -0.00243413      -0.00930923
C       13.04173121      -5.78933544       8.14814522      -0.00086664       0.00204831      -0.00152898
O       13.48163919      -6.83947268       7.39184377      -0.00534942      -0.00792647       0.00374669
C       13.55864544      -6.66898439       5.98453544       0.00669117      -0.00106464       0.00174993
C       11.12011151     -10.89979825      12.49867224      -0.00071136      -0.00031135       0.00090811
O       11.48551510     -12.16982220      12.01002610       0.00440678       0.00474629      -0.01160357
C       10.49445671     -13.15255383      12.19577866       0.00962473       0.00241912      -0.00009294
C        9.20887482     -12.90204265      11.44634603       0.00298979       0.00313894       0.00915186
O        9.51966819     -12.87460743      10.06938990      -0.01221438      -0.00367491       0.00478349
C        8.49922469     -12.75762170       9.17683788      -0.00259043      -0.00876810      -0.00682569
C        8.89697887     -12.75899982       7.82752324      -0.00104478       0.02098003      -0.00496553
O       10.21601393     -12.91836225       7.49521802      -0.00358748      -0.00368286      -0.01171757
C       11.05389769     -11.79644254       7.78186047      -0.00004595      -0.00669378      -0.00499443
C       11.32359507     -11.00142378       6.52399538      -0.00422915       0.00580147      -0.00802523
O       10.08638510     -10.46432194       6.10041281      -0.02316967       0.00576597       0.00909570
C       10.14710218      -9.78838062       4.86530347      -0.00173847       0.00068639      -0.00234935
C       10.45693923      -8.31505326       4.99958569       0.00609224       0.00628999       0.00638479
O       11.78870927      -8.14311163       5.43019095       0.02003602      -0.02626900       0.01601975
C       12.20637825      -6.79973620       5.32270221       0.00081569      -0.00640069       0.00004936
H       10.86735997     -10.26199899       4.18341660       0.00327828      -0.00327325      -0.01278760
H       14.21468060      -7.46653885       5.62746692       0.00014947      -0.00856635      -0.00137162
H       10.45760772     -10.39080760      11.78714564       0.00136238      -0.00133508       0.00039297
H       13.07689038     -10.63603670      13.32030130       0.00519526       0.00407345      -0.00304617
H       14.02737469      -5.70918938       5.73611944      -0.00270347       0.00747932      -0.00219641
H        9.14873572      -9.88096989       4.42030107       0.00016383      -0.00692647       0.00248444
H       10.59483955     -10.99579013      13.46048195      -0.00412370       0.00672202       0.00129044
H       12.12448224      -9.14266183      13.20545230      -0.00171247       0.00163354      -0.00419246
H       10.26196784     -13.25650523      13.26748924       0.00019401      -0.00990809      -0.00435678
H       11.48066753      -6.12797308       5.80233107      -0.00657097       0.01639908       0.01265687
H       10.30972870      -7.83824123       4.01946548      -0.00267487       0.00471043      -0.02037206
H        9.76653206      -7.84745902       5.71334000      -0.01052066       0.00663498       0.01856619
H       12.28776174      -6.50916679       4.26555545      -0.00423621       0.00241971      -0.01846921
H        8.75780127     -11.95178235      11.74972916      -0.00792883      -0.00126289       0.00314533
H        8.50344614     -13.71237220      11.66424023       0.00043053       0.00598330      -0.00409625
H       10.93023819     -14.09197276      11.84636250      -0.00672345      -0.00763471       0.00856659
H       14.72186678      -9.16453717      10.68810169      -0.00066156       0.00019892      -0.00339090
H       14.55971231      -9.01003900      12.45128819       0.00232731       0.00042379       0.01063287
H       14.37648605      -6.79487951      11.62390584       0.00215138       0.00379955       0.00635201
H       12.68426234      -7.27954908      11.91971316       0.00166207       0.00276868       0.00016137
H       11.99056258     -12.20562937       8.17516419       0.00397992       0.00613095       0.00812670
H       10.59291202     -11.14542618       8.53622627       0.00919515       0.00054915      -0.00016209
H       11.73244949     -11.66636298       5.74929489       0.00628588      -0.01529988      -0.01192072
H       12.04254926     -10.19331833       6.70822671       0.01011138       0.01181124       0.01147551
H       -0.17355128      -4.10530728       8.40909015       0.00042837       0.00042817       0.00052871
C        1.72496654      -5.62076041       9.52391673       0.00104167      -0.00018169      -0.00064123
H       -0.14267210      -6.61174942       9.97239691      -0.00006054      -0.00051320      -0.00028585
H       -0.00289081      -4.99096632      10.65303430      -0.00005924       0.00012815       0.00021994
C        2.06391298      -6.42592480       8.27540005      -0.00022350      -0.00020276      -0.00006156
H        2.22482949      -6.04071108      10.40110607       0.00024203      -0.00013259      -0.00012439
H        2.08178087      -4.59209592       9.41842875      -0.00031540       0.00039415       0.00027811
H        1.61421718      -4.88566916       6.82805060       0.00012955      -0.00022311      -0.00007986
H        1.46018731      -6.51797814       6.19562229      -0.00017449      -0.00020833       0.00003849
H        1.82000753      -7.48160955       8.43851455       0.00028049       0.00019777       0.00040156
H        3.13803991      -6.38219243       8.07718189      -0.00133015       0.00002965       0.00028884
C       -1.98524064      -4.96818948       8.80514947      -0.00137973       0.00061520       0.00099147
C       -2.38434578      -3.88533596       9.80070966      -0.00041382       0.00022915      -0.00000764
N       -3.83543603      -3.72347156       9.89156775       0.00198434      -0.00061938       0.00041087
C       -4.50012003      -3.07320294       8.89466981       0.00194713      -0.00035078       0.00077279
C       -5.86017460      -3.04034100       8.84396373      -0.00027361       0.00090291      -0.00139508
C       -6.60028345      -3.70282163       9.84010526       0.00320163      -0.00031585       0.00004245
C       -4.54605318      -4.35965573      10.86476866      -0.00137611       0.00027823      -0.00014413
C       -5.90511710      -4.36226406      10.86763220       0.00149602       0.00012268      -0.00011845
H       -2.35378416      -5.93992351       9.15833535       0.00007881      -0.00026494       0.00009684
H       -2.46782127      -4.77170156       7.84180654       0.00031274      -0.00018232       0.00028619
H       -1.95804184      -2.92799943       9.49124927      -0.00029273      -0.00051697       0.00014411
H       -2.00291995      -4.11685414      10.79554425      -0.00035524       0.00035138      -0.00095565
H       -3.88602405      -2.59506992       8.13925367      -0.00024537       0.00018505      -0.00014491
H       -6.36476543      -2.52195283       8.04260454      -0.00037104       0.00047970      -0.00028429
H       -3.96698670      -4.85624616      11.63353277      -0.00013992       0.00022305      -0.00022879
H       -6.45489829      -4.86734621      11.64894002      -0.00087225      -0.00037102       0.00080609
C       12.70441249      -4.54000522       7.64819669       0.00038979       0.00048342      -0.00154082
C       12.53949876      -5.01931031      10.39016371      -0.00026185       0.00048524       0.00344233
C       12.18323460      -3.76930787       9.87441507       0.00490414      -0.00162265       0.00252959
C       12.27158534      -3.53107163       8.51164618      -0.00400262       0.00505322       0.00742434
H       12.48023695      -5.19297873      11.45328370       0.00174865      -0.00199543      -0.00057014
H       11.84770602      -2.99036219      10.54825853      -0.00064119       0.00570971      -0.00195706
H       12.75848979      -4.34403804       6.58962002       0.00284512      -0.00289217       0.00105713
H       12.00668421      -2.56436581       8.10268810       0.00203956       0.00303248      -0.00271345
C        7.93804825     -12.68383121       6.83008155      -0.00343118      -0.00520395       0.00118827
C        7.15756284     -12.63513405       9.50806607      -0.00005640       0.00156445       0.00060726
C        6.20328399     -12.53255520       8.49317698      -0.00465057       0.00112531      -0.00030987
C        6.58820690     -12.56333681       7.16011003       0.00111949      -0.00034215       0.00327558
H        6.84632305     -12.61761338      10.54059127       0.00810283      -0.00204322       0.00004140
H        5.15735755     -12.43340763       8.75891965      -0.00197932      -0.00615206      -0.00505376
H        8.26636521     -12.70310680       5.79836103       0.00448095      -0.00239630       0.00747595
H        5.85264575     -12.49114607       6.36840315       0.00902994       0.00070832       0.00328446
117
Properties=species:S:1:pos:R:3:forces:R:3 energy=-71012.20554312602 free_energy=-71012.20934167437 pbc="F F F"
C        1.28360300      -5.89748220       7.07862624       0.00108987      -0.00036500       0.00014496
C        0.22729499      -5.59715577       9.77194054       0.00037129      -0.00012897      -0.00005029
N       -0.51383376      -5.05572894       8.59248744      -0.00061223       0.00043052      -0.00024436
C       -0.20550942      -5.87033471       7.37545311       0.00067608      -0.00008603      -0.00078891
C       -8.07711441      -3.71403995       9.84135242      -0.01497656      -0.00823424       0.01336388
C       -9.95345774      -3.04373932       8.57028961       0.00005686      -0.00006564       0.00136834
C      -10.48413741      -3.62718864       7.42918732      -0.00049007      -0.00041890      -0.00089216
C      -10.75207479      -2.38581275       9.49867015      -0.00107247      -0.00044155      -0.00119996
C      -12.12164505      -2.27634887       9.26490975       0.00058603       0.00036323       0.00049334
C      -12.65928619      -2.87005865       8.11856351      -0.00058011      -0.00057034      -0.00062312
C      -11.86198181      -3.54825096       7.19796225       0.00013986       0.00026804       0.00013818
C      -12.45560967      -4.18337558       5.96833111      -0.00011003      -0.00008708      -0.00008142
C      -13.02801575      -1.56189751      10.23449273      -0.00053832       0.00013881       0.00024361
O       -8.75853538      -4.22545144      10.68727233       0.01138008       0.00750940      -0.01220884
O       -8.57057336      -3.07280162       8.73950806       0.00260824       0.00109112      -0.00179738
H       -0.76671409      -5.45643581       6.53004215      -0.00003993       0.00006924      -0.00047191
H       -0.57427149      -6.89316717       7.54311715      -0.00020001       0.00016718      -0.00023305
H       -9.83705249      -4.14298526       6.73143421      -0.00016826       0.00024610       0.00030168
H      -10.30026386      -1.96616253      10.38699296       0.00022945       0.00031038       0.00067554
H      -13.72495984      -2.79848107       7.94171192       0.00030324      -0.00002738       0.00010658
H      -13.53677160      -4.04278272       5.92677706       0.00009703      -0.00004927      -0.00005312
H      -12.24309901      -5.25637097       5.94836841      -0.00008257       0.00005435      -0.00003527
H      -12.01432923      -3.75570463       5.06309475      -0.00013726      -0.00003636       0.00017594
H      -12.47281327      -1.17351927      11.08986714       0.00010613      -0.00007765      -0.00006357
H      -13.80484978      -2.23783735      10.60439896      -0.00000376       0.00007015       0.00000387
H      -13.53865326      -0.72737068       9.74439460       0.00005633      -0.00017744       0.00006148
O       12.86892204      -9.79992823      11.42630407      -0.00597598      -0.00410761      -0.00190686
C       13.94675866      -8.88816390      11.49321609       0.00025069      -0.00723073       0.00346179
C       13.49232145      -7.45622916      11.31197155       0.00217723       0.00116071      -0.00233133
O       13.20614394      -7.26714370       9.93466981      -0.00063103       0.00345808      -0.00698078
C       12.29242102     -10.06175823      12.69070713      -0.00333406      -0.00173143       0.00114658
C       12.87757367      -6.00534888       9.53525064      -0.00653321      -0.00213802      -0.00881577
C       12.95445821      -5.76768151       8.14835559      -0.00089364       0.00248140      -0.00220764
O       13.39636589      -6.81673568       7.39175586      -0.00547038      -0.00823665       0.00406983
C       13.47456038      -6.64522724       5.98465666       0.00685387      -0.00123195       0.00214622
C       11.04107311     -10.87776764      12.49942397      -0.00068301      -0.00033139       0.00091436
O       11.40419196     -12.14776396      12.00901827       0.00444718       0.00486590      -0.01193899
C       10.41149266     -13.12900861      12.19397833       0.00989190       0.00258955      -0.00023207
C        9.12594639     -12.87531218      11.44550143       0.00331939       0.00313868       0.00973434
O        9.43593744     -12.84709909      10.06840363      -0.01234755      -0.00374201       0.00509335
C        8.41508451     -12.72847286       9.17655832      -0.00342665      -0.00946237      -0.00669957
C        8.81179468     -12.73241274       7.82693271      -0.00048475       0.02230176      -0.00530157
O       10.13025576     -12.89534043       7.49400544      -0.00398860      -0.00406083      -0.01248958
C       10.97099767     -11.77505208       7.77872583      -0.00031396      -0.00713897      -0.00486379
C       11.24278154     -10.98306072       6.51936375      -0.00455670       0.00622342      -0.00814675
O       10.00674760     -10.44486090       6.09383571      -0.02291494       0.00602452       0.00825710
C       10.06988335      -9.76996808       4.85827194      -0.00169040       0.00092550      -0.00269651
C       10.37757137      -8.29619051       4.99239082       0.00557526       0.00613309       0.00630328
O       11.70792295      -8.12234759       5.42674013       0.01758605      -0.02389478       0.01478536
C       12.12337794      -6.77810575       5.32106806       0.00083619      -0.00603330      -0.00002179
H       10.79247119     -10.24319755       4.17859282       0.00313974      -0.00321056      -0.01250711
H       14.13258258      -7.44122398       5.62780792       0.00034344      -0.00864066      -0.00158656
H       10.37846691     -10.36712245      11.78914228       0.00142235      -0.00138676       0.00058368
H       12.99919693     -10.61756134      13.31903567       0.00530434       0.00432444      -0.00315232
H       13.94166678      -5.68433872       5.73739317      -0.00259171       0.00751094      -0.00231483
H        9.07279473      -9.86396711       4.41067170       0.00015245      -0.00713410       0.00272740
H       10.51671459     -10.97416906      13.46170958      -0.00416545       0.00705215       0.00110854
H       12.04846978      -9.12290295      13.20749829      -0.00167525       0.00158199      -0.00443995
H       10.17933832     -13.23385385      13.26567790       0.00016809      -0.01023358      -0.00460911
H       11.39577871      -6.10808829       5.80033993      -0.00591031       0.01551171       0.01229353
H       10.23252232      -7.82023829       4.01144059      -0.00157436       0.00398779      -0.01820192
H        9.68442296      -7.82901152       5.70382489      -0.00943519       0.00609197       0.01803792
H       12.20568392      -6.48636806       4.26426717      -0.00445213       0.00195039      -0.01768017
H        8.67690712     -11.92448317      11.75008085      -0.00825275      -0.00139367       0.00323636
H        8.41908450     -13.68452405      11.66309127       0.00055246       0.00639906      -0.00430654
H       10.84551472     -14.06871976      11.84315923      -0.00704315      -0.00780473       0.00895991
H       14.64166221      -9.14053493      10.68735631      -0.00076572       0.00021712      -0.00361381
H       14.48004769      -8.98618587      12.45053867       0.00239286       0.00042534       0.01100433
H       14.29284031      -6.77131971      11.62304878       0.00237828       0.00403232       0.00654515
H       12.60164514      -7.25881995      11.91995595       0.00147197       0.00294820       0.00023452
H       11.90663340     -12.18591697       8.17264117       0.00438621       0.00617658       0.00847534
H       10.51174175     -11.12165744       8.53212835       0.00939456       0.00104922      -0.00007174
H       11.65115365     -11.65036188       5.74642788       0.00578608      -0.01521439      -0.01206607
H       11.96286158     -10.17564842       6.70220372       0.01024794       0.01169678       0.01181472
H       -0.17360918      -4.10528865       8.40907058       0.00040041       0.00041400       0.00056693
C        1.72503661      -5.62058278       9.52389162       0.00095764      -0.00014922      -0.00059766
H       -0.14253247      -6.61168015       9.97245074      -0.00003369      -0.00052691      -0.00029948
H       -0.00283227      -4.99086847      10.65303348      -0.00003479       0.00014969       0.00023984
C        2.06401687      -6.42572829       8.27537158      -0.00025129      -0.00016548      -0.00000401
H        2.22494150      -6.04049069      10.40107624       0.00027257      -0.00014602      -0.00013964
H        2.08177692      -4.59189423       9.41839047      -0.00029341       0.00041299       0.00026659
H        1.61414449      -4.88551403       6.82802686       0.00017124      -0.00023267      -0.00006678
H        1.46024946      -6.51783908       6.19560706      -0.00016653      -0.00020751       0.00007604
H        1.82019630      -7.48143001       8.43849545       0.00030241       0.00016433       0.00042249
H        3.13813464      -6.38190722       8.07713070      -0.00130166       0.00000166       0.00027888
C       -1.98524021      -4.96827238       8.80518111      -0.00125078       0.00046440       0.00093404
C       -2.38439942      -3.88548704       9.80078906      -0.00034791       0.00013997       0.00001507
N       -3.83549392      -3.72366740       9.89160860       0.00191277      -0.00037280       0.00007134
C       -4.50016177      -3.07335828       8.89471937       0.00261075      -0.00045213       0.00097531
C       -5.86021057      -3.04050718       8.84399005      -0.00099511       0.00153057      -0.00238367
C       -6.60033293      -3.70302228       9.84006836       0.00075269      -0.00129804       0.00155455
C       -4.54611307      -4.35990856      10.86475112      -0.00353214       0.00032032      -0.00019273
C       -5.90521603      -4.36252990      10.86758970       0.00365687       0.00072858      -0.00104463
H       -2.35372675      -5.94004503       9.15832296       0.00005128      -0.00023519       0.00011513
H       -2.46782486      -4.77177257       7.84184501       0.00025872      -0.00016625       0.00027892
H       -1.95810751      -2.92812551       9.49139508      -0.00028538      -0.00044520       0.00013828
H       -2.00300331      -4.11706200      10.79562146      -0.00030470       0.00037846      -0.00092711
H       -3.88605512      -2.59518421       8.13933771      -0.00025711       0.00017419      -0.00013448
H       -6.36478454      -2.52207910       8.04262317      -0.00011659       0.00020874       0.00016222
H       -3.96708450      -4.85653423      11.63349619       0.00023297      -0.00001248       0.00013095
H       -6.45499196      -4.86765094      11.64884924      -0.00109839      -0.00063078       0.00122973
C       12.61439455      -4.51894553       7.64876260       0.00034259       0.00058048      -0.00048321
C       12.45075107      -4.99937627      10.39063116      -0.00021135       0.00017737       0.00280876
C       12.09161812      -3.75005379       9.87523642       0.00510728      -0.00132304       0.00348381
C       12.17934516      -3.51123052       8.51254758      -0.00396389       0.00469855       0.00636365
H       12.39199436      -5.17341653      11.45371734       0.00181520      -0.00206689      -0.00045437
H       11.75443690      -2.97206497      10.54936777      -0.00075936       0.00578017      -0.00229003
H       12.66810402      -4.32249804       6.59027343       0.00291762      -0.00313533       0.00102061
H       11.91220437      -2.54501509       8.10388766       0.00222018       0.00308187      -0.00274770
C        7.85229302     -12.65578277       6.83014193      -0.00393765      -0.00584068       0.00104603
C        7.07401469     -12.60196281       9.50871377       0.00006570       0.00163072      -0.00017029
C        6.11923662     -12.49778953       8.49444353      -0.00384367       0.00127409      -0.00052409
C        6.50302673     -12.53121107       7.16110370       0.00153272      -0.00027863       0.00366379
H        6.76359474     -12.58249658      10.54144223       0.00830750      -0.00219936       0.00038005
H        5.07382676     -12.39527061       8.76089532      -0.00241249      -0.00652050      -0.00502872
H        8.17959407     -12.67726410       5.79814209       0.00468014      -0.00237675       0.00782986
H        5.76702788     -12.45788811       6.36989768       0.00917185       0.00061877       0.00335142
117
Properties=species:S:1:pos:R:3:forces:R:3 energy=-71012.20518630253 free_energy=-71012.20934167437 pbc="F F F"
C        1.28363107      -5.89735633       7.07861488       0.00115375      -0.00036392       0.00012934
C        0.22736426      -5.59707030       9.77195316       0.00042628      -0.00006631      -0.00009429
N       -0.51382670      -5.05572536       8.59250241      -0.00071847       0.00040471      -0.00020196
C       -0.20547343      -5.87034185       7.37548573       0.00072642      -0.00003871      -0.00085604
C       -8.07709065      -3.71417432       9.84121875      -0.03002521      -0.01723322       0.02792670
C       -9.95347816      -3.04379326       8.57026062      -0.00065672      -0.00094266       0.00033054
C      -10.48422698      -3.62728505       7.42918442      -0.00037825       0.00028062       0.00029337
C      -10.75203452      -2.38576332       9.49860109      -0.00095600       0.00014448      -0.00023460
C      -12.12159341      -2.27618876       9.26486948       0.00025931      -0.00015751      -0.00046076
C      -12.65930017      -2.86992617       8.11854424      -0.00059286       0.00004262       0.00044195
C      -11.86206835      -3.54823115       7.19798594       0.00042310      -0.00022560      -0.00060021
C      -12.45576193      -4.18338338       5.96838879      -0.00024897       0.00002646       0.00016010
C      -13.02789604      -1.56160958      10.23441161      -0.00046716       0.00018974       0.00038718
O       -8.75868532      -4.22567876      10.68726271       0.02351532       0.01598431      -0.02596787
O       -8.57060860      -3.07295217       8.73945383       0.00430524       0.00157166      -0.00237244
H       -0.76674436      -5.45651575       6.53008294      -0.00003572       0.00004287      -0.00047641
H       -0.57413294      -6.89320351       7.54319335      -0.00022311       0.00016555      -0.00024856
H       -9.83719516      -4.14317103       6.73146453       0.00001714       0.00006638       0.00007217
H      -10.30016990      -1.96609562      10.38690343       0.00008554       0.00009566       0.00040181
H      -13.72496819      -2.79826277       7.94171031       0.00024759      -0.00005208       0.00004492
H      -13.53691656      -4.04269482       5.92684142       0.00024645      -0.00008811      -0.00009098
H      -12.24334629      -5.25639911       5.94849543      -0.00008977       0.00007785      -0.00004556
H      -12.01445069      -3.75580442       5.06312454      -0.00013993      -0.00003479       0.00016605
H      -12.47265113      -1.17323277      11.08975966       0.00010484      -0.00007103      -0.00003704
H      -13.80478286      -2.23746113      10.60436206      -0.00004652       0.00004102       0.00001112
H      -13.53846454      -0.72706479       9.74427503       0.00003499      -0.00015876       0.00002390
O       12.78990824      -9.77860315      11.42632055      -0.00628028      -0.00423681      -0.00198771
C       13.86644010      -8.86524644      11.49267177       0.00022317      -0.00748525       0.00355890
C       13.40961754      -7.43404925      11.31160317       0.00214251       0.00129191      -0.00247560
O       13.12228276      -7.24544517       9.93445911      -0.00064847       0.00322634      -0.00731146
C       12.21460094     -10.04154281      12.69105531      -0.00327841      -0.00169181       0.00110806
C       12.79094295      -5.98424945       9.53538090      -0.00671047      -0.00233579      -0.00880295
C       12.86712381      -5.74601812       8.14855369      -0.00083196       0.00341564      -0.00299120
O       13.31102825      -6.79397362       7.39164621      -0.00545007      -0.00848994       0.00401067
C       13.39040383      -6.62143295       5.98475299       0.00714608      -0.00140920       0.00233915
C       10.96199870     -10.85576338      12.50019175      -0.00052560      -0.00026784       0.00094462
O       11.32285845     -12.12572430      12.00803282       0.00432460       0.00504633      -0.01215171
C       10.32852501     -13.10548486      12.19218427       0.01014655       0.00268131      -0.00032214
C        9.04302302     -12.84860405      11.44466865       0.00356619       0.00329700       0.00997582
O        9.35222814     -12.81957031      10.06742841      -0.01290034      -0.00376817       0.00537823
C        8.33096075     -12.69927663       9.17628576      -0.00218165      -0.01022811      -0.00711686
C        8.72665264     -12.70576264       7.82634888      -0.00101354       0.02353948      -0.00534641
O       10.04451853     -12.87229043       7.49280706      -0.00440856      -0.00452769      -0.01334500
C       10.88814832     -11.75368299       7.77562512      -0.00044894      -0.00747704      -0.00489853
C       11.16204547     -10.96470347       6.51478926      -0.00498624       0.00655469      -0.00825323
O        9.92718686     -10.42544361       6.08727260      -0.02256428       0.00642420       0.00745923
C        9.99274512      -9.75161435       4.85124851      -0.00168350       0.00085796      -0.00303156
C       10.29823805      -8.27738471       4.98516449       0.00463916       0.00586101       0.00621600
O       11.62713761      -8.10163246       5.42332244       0.01468284      -0.02050599       0.01312416
C       12.04031077      -6.75650402       5.31942313       0.00090004      -0.00507109       0.00007597
H       10.71769717     -10.22443272       4.17381831       0.00301962      -0.00324376      -0.01231088
H       14.05042722      -7.41585406       5.62810698       0.00047201      -0.00854561      -0.00160155
H       10.29928090     -10.34347951      11.79116208       0.00143960      -0.00147861       0.00078192
H       12.92147589     -10.59904406      13.31775057       0.00533392       0.00448264      -0.00319107
H       13.85584853      -5.65943202       5.73860376      -0.00266293       0.00716550      -0.00214268
H        8.99695776      -9.84707870       4.40102844       0.00021628      -0.00731214       0.00299151
H       10.43857829     -10.95256419      13.46296520      -0.00427543       0.00728167       0.00091817
H       11.97240144      -9.10313150      13.20949753      -0.00173115       0.00147057      -0.00460461
H       10.09669598     -13.21126075      13.26386729       0.00022059      -0.01050012      -0.00491612
H       11.31080925      -6.08822461       5.79834681      -0.00486935       0.01400827       0.01156944
H       10.15539153      -7.80233206       4.00334698      -0.00035080       0.00316284      -0.01548038
H        9.60228416      -7.81063553       5.69422978      -0.00789092       0.00553220       0.01720160
H       12.12352075      -6.46358443       4.26295412      -0.00480754       0.00114583      -0.01640350
H        8.59600143     -11.89722681      11.75046261      -0.00853573      -0.00157146       0.00333693
H        8.33473587     -13.65670862      11.66191272       0.00068327       0.00677427      -0.00441543
H       10.76078859     -14.04547001      11.83993662      -0.00730771      -0.00804131       0.00938387
H       14.56138814      -9.11659427      10.68655046      -0.00084102       0.00022980      -0.00388692
H       14.40033401      -8.96238264      12.44973194       0.00255527       0.00042799       0.01141378
H       14.20917884      -6.74780767      11.62217543       0.00260259       0.00419869       0.00664691
H       12.51901106      -7.23810444      11.92015869       0.00134685       0.00303777       0.00025162
H       11.82274082     -12.16625847       8.17014254       0.00477893       0.00625657       0.00886420
H       10.43064173     -11.09790814       8.52805887       0.00951535       0.00154884       0.00013858
H       11.56996317     -11.63435447       5.74362814       0.00534608      -0.01493243      -0.01210170
H       11.88322222     -10.15796953       6.69630617       0.01028590       0.01138956       0.01198571
H       -0.17367365      -4.10526741       8.40905113       0.00043044       0.00043489       0.00059385
C        1.72510076      -5.62040294       9.52386776       0.00105704      -0.00017397      -0.00060718
H       -0.14239090      -6.61161032       9.97250671      -0.00006813      -0.00058636      -0.00030134
H       -0.00277330      -4.99076776      10.65303212      -0.00004778       0.00015184       0.00024585
C        2.06411976      -6.42552919       8.27534482      -0.00029713      -0.00022994      -0.00001739
H        2.22505229      -6.04026987      10.40104621       0.00027845      -0.00014910      -0.00014544
H        2.08177560      -4.59169418       9.41834964      -0.00032008       0.00046282       0.00028772
H        1.61407406      -4.88535851       6.82800403       0.00016617      -0.00025774      -0.00006295
H        1.46031333      -6.51769915       6.19559347      -0.00017503      -0.00021937       0.00008381
H        1.82038472      -7.48125049       8.43847725       0.00033137       0.00019244       0.00043812
H        3.13823130      -6.38162291       8.07707874      -0.00136141       0.00000708       0.00029942
C       -1.98523576      -4.96836288       8.80520956      -0.00130299       0.00054918       0.00092973
C       -2.38445349      -3.88564526       9.80086797      -0.00036167       0.00021363       0.00005230
N       -3.83555198      -3.72386159       9.89163944       0.00149053      -0.00050792       0.00031876
C       -4.50020756      -3.07351122       8.89476633       0.00328626      -0.00032615       0.00070097
C       -5.86024152      -3.04066351       8.84399648      -0.00132819       0.00114849      -0.00174768
C       -6.60040321      -3.70323047       9.84003882       0.00307519      -0.00061630       0.00046723
C       -4.54621761      -4.36016210      10.86473119      -0.00104411       0.00020248      -0.00002450
C       -5.90527930      -4.36278363      10.86753087       0.00123917       0.00033579      -0.00041981
H       -2.35367147      -5.94016860       9.15831101       0.00005980      -0.00028805       0.00011326
H       -2.46783600      -4.77184424       7.84188174       0.00030298      -0.00019260       0.00034331
H       -1.95817756      -2.92825173       9.49154402      -0.00029302      -0.00049495       0.00014785
H       -2.00308677      -4.11727020      10.79570492      -0.00036939       0.00038932      -0.00104155
H       -3.88607191      -2.59529755       8.13941695      -0.00045494       0.00003847       0.00010026
H       -6.36479416      -2.52220420       8.04264877      -0.00022634       0.00035665      -0.00005635
H       -3.96718028      -4.85683396      11.63346796      -0.00019054       0.00026397      -0.00028417
H       -6.45509844      -4.86794925      11.64875543      -0.00084386      -0.00040587       0.00088311
C       12.52431413      -4.49786411       7.64933058       0.00040331       0.00005784       0.00101805
C       12.36203341      -4.97946792      10.39110570      -0.00034775       0.00045517       0.00268810
C       12.00003929      -3.73081747       9.87610145       0.00526515      -0.00116403       0.00369106
C       12.08708079      -3.49138751       8.51348456      -0.00382329       0.00417456       0.00555933
H       12.30380336      -5.15388077      11.45416015       0.00191619      -0.00219827      -0.00033787
H       11.66122707      -2.95379896      10.55052589      -0.00095903       0.00609985      -0.00231074
H       12.57764078      -4.30092561       6.59093368       0.00293755      -0.00335121       0.00083868
H       11.81769744      -2.52566596       8.10514261       0.00234266       0.00331134      -0.00277211
C        7.76655939     -12.62764924       6.83021934      -0.00312511      -0.00640384       0.00083026
C        6.99052044     -12.56872015       9.50934635      -0.00091544       0.00171679       0.00069155
C        6.03524695     -12.46290347       8.49571594      -0.00383186       0.00142761      -0.00102347
C        6.41790397     -12.49895568       7.16211192       0.00092757      -0.00015770       0.00373254
H        6.68092798     -12.54734307      10.54229802       0.00867436      -0.00232298       0.00001407
H        4.99034693     -12.35700314       8.76286900      -0.00221465      -0.00690419      -0.00508490
H        8.09284408     -12.65132330       5.79794407       0.00475375      -0.00241391       0.00815543
H        5.68146740     -12.42446183       6.37139579       0.00959384       0.00048408       0.00372364
117
Properties=species:S:1:pos:R:3:forces:R:3 energy=-71012.20480352822 free_energy=-71012.20934167437 pbc="F F F"
C        1.28365695      -5.89722915       7.07860240       0.00124001      -0.00037129       0.00014222
C        0.22743479      -5.59698416       9.77196663       0.00041741      -0.00014950      -0.00012219
N       -0.51382069      -5.05572562       8.59251832      -0.00066011       0.00062032      -0.00017080
C       -0.20543912      -5.87034735       7.37551812       0.00076809      -0.00013302      -0.00090693
C       -8.07709633      -3.71432547       9.84110023      -0.03875826      -0.02282246       0.03699127
C       -9.95350651      -3.04385321       8.57021910      -0.00069934      -0.00091611       0.00112364
C      -10.48430311      -3.62736825       7.42919374      -0.00152785       0.00014061      -0.00017500
C      -10.75198555      -2.38570529       9.49854193      -0.00178236      -0.00008088      -0.00093508
C      -12.12154990      -2.27603900       9.26480934       0.00097731       0.00034177       0.00068416
C      -12.65930775      -2.86979099       8.11854229      -0.00165479      -0.00024559      -0.00044482
C      -11.86215948      -3.54821779       7.19800162       0.00139591      -0.00013266      -0.00018517
C      -12.45591358      -4.18339099       5.96845386      -0.00037885       0.00004894      -0.00000691
C      -13.02777360      -1.56131909      10.23433652      -0.00071574       0.00008221       0.00000375
O       -8.75879641      -4.22589400      10.68720436       0.03036265       0.02065650      -0.03354011
O       -8.57064976      -3.07311468       8.73942124       0.00559700       0.00238112      -0.00376928
H       -0.76677651      -5.45659625       6.53012365      -0.00005412       0.00004624      -0.00051350
H       -0.57399621      -6.89324135       7.54326749      -0.00022164       0.00021828      -0.00027385
H       -9.83734220      -4.14335857       6.73149401       0.00022223       0.00003265       0.00004101
H      -10.30008546      -1.96603109      10.38680673       0.00030340       0.00022251       0.00077683
H      -13.72498626      -2.79804276       7.94170405       0.00074290      -0.00008148       0.00018384
H      -13.53705766      -4.04260508       5.92690832       0.00030835      -0.00013192      -0.00011047
H      -12.24359231      -5.25642670       5.94862081      -0.00010757       0.00008142      -0.00003535
H      -12.01457293      -3.75590665       5.06315645      -0.00017000      -0.00006103       0.00023378
H      -12.47249247      -1.17293943      11.08965849       0.00015512      -0.00011928      -0.00007147
H      -13.80472393      -2.23708677      10.60432686       0.00010487       0.00018723      -0.00001967
H      -13.53827662      -0.72675465       9.74414864       0.00014326      -0.00033125       0.00017266
O       12.71082810      -9.75730117      11.42628163      -0.00627090      -0.00411054      -0.00208966
C       13.78607149      -8.84236529      11.49206026       0.00017597      -0.00770516       0.00366529
C       13.32689397      -7.41188944      11.31118856       0.00217892       0.00116509      -0.00250451
O       13.03842464      -7.22373742       9.93420226      -0.00066280       0.00311160      -0.00759244
C       12.13673643     -10.02133020      12.69135934      -0.00321280      -0.00179051       0.00111220
C       12.70431311      -5.96313710       9.53550884      -0.00694925      -0.00243771      -0.00942922
C       12.77974978      -5.72431275       8.14873859      -0.00044446       0.00300926      -0.00258368
O       13.22564450      -6.77117134       7.39151947      -0.00547705      -0.00844297       0.00386843
C       13.30618040      -6.59758853       5.98483659       0.00726949      -0.00164101       0.00240253
C       10.88290141     -10.83378834      12.50094970      -0.00053284      -0.00026022       0.00090510
O       11.24150851     -12.10371502      12.00704792       0.00429712       0.00549398      -0.01222523
C       10.24555097     -13.08199214      12.19039911       0.01022252       0.00278148      -0.00031836
C        8.96010270     -12.82192306      11.44384842       0.00362502       0.00331421       0.01026129
O        9.26853329     -12.79204837      10.06646792      -0.01299628      -0.00380987       0.00584000
C        8.24688424     -12.67003217       9.17602224      -0.00270468      -0.01078269      -0.00756234
C        8.64153299     -12.67904766       7.82577660      -0.00124639       0.02445919      -0.00554857
O        9.95878098     -12.84924326       7.49161232      -0.00454092      -0.00492084      -0.01419472
C       10.80534835     -11.73237205       7.77255713      -0.00071937      -0.00790256      -0.00479226
C       11.08139432     -10.94638951       6.51027810      -0.00541692       0.00676978      -0.00842880
O        9.84773590     -10.40608391       6.08072766      -0.02255503       0.00688948       0.00687445
C        9.91571872      -9.73335691       4.84423141      -0.00165849       0.00071489      -0.00328559
C       10.21892326      -8.25866277       4.97790602       0.00382774       0.00566279       0.00609328
O       11.54632361      -8.08092063       5.41991830       0.01209889      -0.01729763       0.01164504
C       11.95716976      -6.73490107       5.31777829       0.00119737      -0.00410195       0.00014731
H       10.64308317     -10.20572932       4.16909889       0.00291188      -0.00334531      -0.01223676
H       13.96823240      -7.39040050       5.62838267       0.00053260      -0.00848526      -0.00158941
H       10.22006003     -10.31987783      11.79317659       0.00148052      -0.00163865       0.00103718
H       12.84372240     -10.58050060      13.31642820       0.00539304       0.00462453      -0.00323798
H       13.76992636      -5.63446407       5.73978932      -0.00280674       0.00680924      -0.00194041
H        8.92125671      -9.83035448       4.39137605       0.00031310      -0.00749834       0.00316960
H       10.36042858     -10.93098204      13.46421727      -0.00435928       0.00747367       0.00069271
H       11.89628543      -9.08335759      13.21143044      -0.00183405       0.00136151      -0.00474726
H       10.01405318     -13.18871777      13.26206854       0.00029013      -0.01069501      -0.00538289
H       11.22575438      -6.06838579       5.79635217      -0.00386621       0.01262503       0.01089776
H       10.07832519      -7.78456357       3.99520467       0.00071842       0.00253580      -0.01294652
H        9.52011094      -7.79236844       5.68453944      -0.00642065       0.00508326       0.01640915
H       12.04127361      -6.44080233       4.26164137      -0.00523321       0.00035918      -0.01513911
H        8.51508975     -11.87001340      11.75087039      -0.00878644      -0.00167914       0.00341014
H        8.25038591     -13.62892322      11.66072422       0.00093425       0.00721045      -0.00451967
H       10.67604625     -14.02224010      11.83670556      -0.00745559      -0.00838630       0.00979000
H       14.48104996      -9.09268481      10.68566235      -0.00098905       0.00018940      -0.00412701
H       14.32058690      -8.93863022      12.44885285       0.00263968       0.00044122       0.01168373
H       14.12551120      -6.72434445      11.62128032       0.00276535       0.00435092       0.00672997
H       12.43635580      -7.21740675      11.92030656       0.00123143       0.00313826       0.00028276
H       11.73888530     -12.14670382       8.16765959       0.00500490       0.00639085       0.00929812
H       10.34960354     -11.07422724       8.52403397       0.00988173       0.00196719       0.00018092
H       11.48889192     -11.61836117       5.74089411       0.00497697      -0.01467087      -0.01209903
H       11.80365484     -10.14034823       6.69054254       0.01049940       0.01124870       0.01213145
H       -0.17373752      -4.10524674       8.40903238       0.00042256       0.00034031       0.00063021
C        1.72516656      -5.62022217       9.52384521       0.00109398      -0.00018742      -0.00069407
H       -0.14225035      -6.61154261       9.97256324      -0.00005345      -0.00056601      -0.00031306
H       -0.00271417      -4.99066750      10.65303023      -0.00006900       0.00017367       0.00027347
C        2.06421999      -6.42532842       8.27531721      -0.00026201      -0.00027258       0.00000612
H        2.22516502      -6.04004846      10.40101628       0.00029124      -0.00015138      -0.00014774
H        2.08177172      -4.59149170       9.41830889      -0.00032749       0.00048840       0.00031246
H        1.61400221      -4.88520114       6.82798265       0.00016155      -0.00027039      -0.00007171
H        1.46037716      -6.51755833       6.19557915      -0.00019114      -0.00022604       0.00008943
H        1.82057639      -7.48106920       8.43845875       0.00030641       0.00018205       0.00046408
H        3.13832528      -6.38134081       8.07702739      -0.00141473       0.00004284       0.00030248
C       -1.98522882      -4.96845246       8.80523584      -0.00148119       0.00051173       0.00110196
C       -2.38450712      -3.88580508       9.80094961      -0.00037964       0.00035128      -0.00007926
N       -3.83561480      -3.72405430       9.89167361       0.00204096      -0.00073421       0.00057761
C       -4.50022411      -3.07366267       8.89481378       0.00117768      -0.00028176       0.00069928
C       -5.86028071      -3.04081295       8.84400334       0.00028903       0.00062603      -0.00102997
C       -6.60046007      -3.70343751       9.84000742       0.00404199       0.00020673      -0.00080053
C       -4.54630077      -4.36041332      10.86471576      -0.00103568       0.00028364      -0.00017140
C       -5.90535880      -4.36303379      10.86746880       0.00119182      -0.00021202       0.00042002
H       -2.35361545      -5.94029330       9.15829724       0.00009127      -0.00026356       0.00008730
H       -2.46784540      -4.77191771       7.84192187       0.00030808      -0.00018473       0.00030818
H       -1.95824493      -2.92837785       9.49169939      -0.00029525      -0.00058944       0.00017291
H       -2.00317837      -4.11748556      10.79578594      -0.00031785       0.00036982      -0.00097738
H       -3.88609500      -2.59541282       8.13950339      -0.00006117       0.00022251      -0.00019081
H       -6.36480729      -2.52233184       8.04267521      -0.00047574       0.00063943      -0.00043908
H       -3.96727858      -4.85712975      11.63343734      -0.00026621       0.00029887      -0.00031297
H       -6.45520439      -4.86824853      11.64865488      -0.00079507      -0.00028090       0.00070972
C       12.43417563      -4.47676214       7.64993626       0.00044299       0.00025997       0.00044630
C       12.27333409      -4.95956232      10.39159482      -0.00039827       0.00032709       0.00318391
C       11.90845833      -3.71159366       9.87701187       0.00527529      -0.00024588       0.00323141
C       11.99478143      -3.47153487       8.51445453      -0.00392795       0.00392452       0.00601448
H       12.21566968      -5.13436521      11.45462441       0.00199259      -0.00223096      -0.00050257
H       11.56802432      -2.93555024      10.55174440      -0.00105993       0.00619845      -0.00244226
H       12.48708517      -4.27931852       6.59160983       0.00293802      -0.00370800       0.00132404
H       11.72314645      -2.50630071       8.10645474       0.00250275       0.00335182      -0.00279524
C        7.68085977     -12.59942396       6.83030330      -0.00363044      -0.00664247       0.00139942
C        6.90706814     -12.53537654       9.50998595      -0.00044374       0.00165635       0.00085400
C        5.95131686     -12.42784713       8.49699650      -0.00399083       0.00151735      -0.00139351
C        6.33281487     -12.46653580       7.16313159       0.00170454      -0.00020210       0.00389381
H        6.59833780     -12.51211993      10.54315039       0.00870628      -0.00238174       0.00019777
H        4.90694648     -12.31852696       8.76485422      -0.00214889      -0.00725320      -0.00512234
H        8.00608857     -12.62528666       5.79776292       0.00511134      -0.00253641       0.00800908
H        5.59595992     -12.39082790       6.37291595       0.00959925       0.00038742       0.00369493
117
Properties=species:S:1:pos:R:3:forces:R:3 energy=-71012.20441751007 free_energy=-71012.20934167437 pbc="F F F"
C        1.28368512      -5.89710347       7.07859057       0.00127562      -0.00041228       0.00013280
C        0.22749900      -5.59689964       9.77197607       0.00061970      -0.00019374       0.00001522
N       -0.51381888      -5.05571949       8.59253553      -0.00056708       0.00051834      -0.00024273
C       -0.20540364      -5.87035344       7.37555273       0.00078252      -0.00015876      -0.00091437
C       -8.07726331      -3.71456873       9.84114620      -0.01864537      -0.01057097       0.01708683
C       -9.95353928      -3.04391505       8.57017436       0.00009412      -0.00036822       0.00121665
C      -10.48439327      -3.62744999       7.42919431      -0.00141680      -0.00013041      -0.00054073
C      -10.75194698      -2.38564632       9.49848542      -0.00158501      -0.00054133      -0.00144958
C      -12.12150717      -2.27588867       9.26475939       0.00129068       0.00059232       0.00090743
C      -12.65932363      -2.86964847       8.11853379      -0.00150407      -0.00062421      -0.00085455
C      -11.86224284      -3.54820701       7.19801821       0.00105173       0.00021279       0.00011203
C      -12.45606817      -4.18339672       5.96852299      -0.00040466      -0.00005472      -0.00009394
C      -13.02764995      -1.56103131      10.23425223      -0.00078711       0.00010041       0.00012112
O       -8.75879742      -4.22601937      10.68702090       0.01411913       0.00934659      -0.01515781
O       -8.57066528      -3.07325168       8.73935272       0.00343591       0.00156569      -0.00247258
H       -0.76680575      -5.45667931       6.53016542      -0.00009402       0.00007011      -0.00056128
H       -0.57386117      -6.89327759       7.54334530      -0.00020858       0.00026170      -0.00028923
H       -9.83748061      -4.14353702       6.73150944       0.00006648       0.00016096       0.00019351
H      -10.29998997      -1.96597310      10.38671630       0.00028919       0.00039731       0.00085672
H      -13.72499451      -2.79782389       7.94170604       0.00060702      -0.00006390       0.00014738
H      -13.53719579      -4.04252386       5.92697234       0.00013904      -0.00007493      -0.00004736
H      -12.24384491      -5.25644943       5.94875277      -0.00006248      -0.00007182      -0.00004007
H      -12.01470739      -3.75601444       5.06319297      -0.00006221       0.00002254       0.00012058
H      -12.47232494      -1.17265352      11.08954698       0.00013210      -0.00010082      -0.00007752
H      -13.80465343      -2.23670806      10.60428534      -0.00000137       0.00012626       0.00005388
H      -13.53808407      -0.72645282       9.74402329       0.00009957      -0.00023100       0.00012458
O       12.63169159      -9.73600106      11.42615512      -0.00646205      -0.00413009      -0.00201954
C       13.70566610      -8.81951399      11.49136406       0.00021206      -0.00791699       0.00368426
C       13.24416540      -7.38974850      11.31073135       0.00223470       0.00122622      -0.00248904
O       12.95457070      -7.20200561       9.93390763      -0.00073534       0.00292647      -0.00778270
C       12.05883260     -10.00113088      12.69158482      -0.00306791      -0.00166602       0.00109871
C       12.61767027      -5.94199917       9.53562925      -0.00714916      -0.00256968      -0.00939381
C       12.69233998      -5.70257210       8.14893119      -0.00035582       0.00377631      -0.00307471
O       13.14022412      -6.74830530       7.39137890      -0.00541403      -0.00865349       0.00366397
C       13.22186949      -6.57369013       5.98490522       0.00739565      -0.00189301       0.00238955
C       10.80377704     -10.81184995      12.50166356      -0.00046936      -0.00017643       0.00101828
O       11.16014490     -12.08173817      12.00604760       0.00431819       0.00570001      -0.01236915
C       10.16257512     -13.05853716      12.18861283       0.01035910       0.00291911      -0.00035331
C        8.87718845     -12.79528990      11.44303261       0.00373638       0.00348428       0.01048710
O        9.18485987     -12.76456401      10.06551478      -0.01348271      -0.00390615       0.00620209
C        8.16282656     -12.64074182       9.17576779      -0.00242835      -0.01137535      -0.00792066
C        8.55641507     -12.65226977       7.82521391      -0.00125637       0.02518061      -0.00586882
O        9.87302753     -12.82621854       7.49041486      -0.00479770      -0.00505209      -0.01489685
C       10.72260136     -11.71115645       7.76953987      -0.00093880      -0.00827926      -0.00463661
C       11.00084394     -10.92812111       6.50586238      -0.00571789       0.00678338      -0.00838004
O        9.76841696     -10.38678777       6.07420864      -0.02264384       0.00718949       0.00679330
C        9.83883735      -9.71522565       4.83722847      -0.00158740       0.00075411      -0.00347878
C       10.13964587      -8.24005425       4.97059370       0.00336824       0.00570976       0.00599057
O       11.46547892      -8.06020362       5.41649354       0.01071974      -0.01526481       0.01086724
C       11.87394238      -6.71329877       5.31614692       0.00141253      -0.00328547       0.00013776
H       10.56866357     -10.18712809       4.16446185       0.00299879      -0.00355565      -0.01240803
H       13.88598144      -7.36485403       5.62863645       0.00054252      -0.00848384      -0.00158045
H       10.14080035     -10.29634149      11.79515194       0.00143525      -0.00169098       0.00119993
H       12.76594102     -10.56195671      13.31501955       0.00542993       0.00481937      -0.00331956
H       13.68385193      -5.60943151       5.74091680      -0.00280618       0.00660965      -0.00161250
H        8.84574494      -9.81383925       4.38171164       0.00008645      -0.00775004       0.00314327
H       10.28226842     -10.90942070      13.46543478      -0.00443819       0.00765600       0.00044277
H       11.82011652      -9.06359524      13.21327137      -0.00189712       0.00110187      -0.00489779
H        9.93140461     -13.16620281      13.26026553       0.00037387      -0.01090598      -0.00572079
H       11.14060371      -6.04862217       5.79439269      -0.00322719       0.01188294       0.01050725
H       10.00134811      -7.76696545       3.98701605       0.00144201       0.00219556      -0.01140319
H        9.43794591      -7.77419773       5.67470011      -0.00567648       0.00472631       0.01614629
H       11.95890360      -6.41800278       4.26036138      -0.00557953      -0.00014333      -0.01432149
H        8.43417262     -11.84285724      11.75128282      -0.00898854      -0.00184220       0.00344868
H        8.16605684     -13.60118856      11.65954620       0.00107046       0.00755661      -0.00472117
H       10.59130137     -13.99904818      11.83348309      -0.00759552      -0.00863390       0.01020927
H       14.40064526      -9.06880941      10.68466500      -0.00113158       0.00020773      -0.00431644
H       14.24081938      -8.91494501      12.44787400       0.00273341       0.00045541       0.01195580
H       14.04184913      -6.70092115      11.62036422       0.00290760       0.00443552       0.00677280
H       12.35370601      -7.19671468      11.92042447       0.00114052       0.00316169       0.00021994
H       11.65506649     -12.12731079       8.16521005       0.00495975       0.00661568       0.00960173
H       10.26866523     -11.05065262       8.52009051       0.01030166       0.00228387       0.00008470
H       11.40798381     -11.60238315       5.73827507       0.00462984      -0.01434749      -0.01219185
H       11.72417639     -10.12279186       6.68498500       0.01062381       0.01108752       0.01217109
H       -0.17379654      -4.10522738       8.40901669       0.00043280       0.00042135       0.00064196
C        1.72523079      -5.62004274       9.52382430       0.00114658      -0.00017184      -0.00086403
H       -0.14211117      -6.61147702       9.97261892      -0.00007531      -0.00053873      -0.00036113
H       -0.00265311      -4.99056968      10.65302887      -0.00012053       0.00018674       0.00030010
C        2.06432297      -6.42512964       8.27528998      -0.00032258      -0.00029901       0.00006013
H        2.22527969      -6.03982833      10.40098708       0.00025733      -0.00015272      -0.00015044
H        2.08176954      -4.59128944       9.41826918      -0.00038156       0.00045442       0.00034724
H        1.61393074      -4.88504518       6.82796069       0.00017104      -0.00027383      -0.00007829
H        1.46044175      -6.51741823       6.19556258      -0.00022500      -0.00019788       0.00016230
H        1.82076690      -7.48089023       8.43843891       0.00032206       0.00020956       0.00048006
H        3.13842053      -6.38105643       8.07697440      -0.00143476       0.00005104       0.00031652
C       -1.98522736      -4.96853643       8.80526756      -0.00138098       0.00047128       0.00097627
C       -2.38455962      -3.88595901       9.80102714      -0.00043288       0.00028839       0.00002574
N       -3.83567024      -3.72425321       9.89171071       0.00112213      -0.00045963       0.00034366
C       -4.50028732      -3.07381541       8.89486665       0.00439851      -0.00038475       0.00073918
C       -5.86030315      -3.04097427       8.84402587      -0.00252861       0.00126031      -0.00200098
C       -6.60051038      -3.70363353       9.83996573       0.00183663      -0.00099280       0.00105502
C       -4.54638480      -4.36066539      10.86469382      -0.00035375       0.00008587       0.00007423
C       -5.90543945      -4.36330186      10.86742683       0.00064693       0.00058073      -0.00076738
H       -2.35355564      -5.94041334       9.15828291       0.00002848      -0.00033122       0.00013050
H       -2.46784815      -4.77198709       7.84195992       0.00025310      -0.00018018       0.00029606
H       -1.95830697      -2.92850632       9.49185362      -0.00030765      -0.00046898       0.00010484
H       -2.00325928      -4.11769288      10.79586117      -0.00031585       0.00036123      -0.00094005
H       -3.88611823      -2.59552952       8.13959458      -0.00038811       0.00010111       0.00002831
H       -6.36481212      -2.52244899       8.04268128      -0.00010960       0.00025356       0.00019855
H       -3.96737875      -4.85742170      11.63340109      -0.00018885       0.00029110      -0.00029678
H       -6.45529667      -4.86855916      11.64856785      -0.00071284      -0.00034282       0.00083193
C       12.34397176      -4.45561225       7.65055685       0.00062955      -0.00045913       0.00124735
C       12.18464137      -4.93965158      10.39210941      -0.00059549       0.00048401       0.00305907
C       11.81685687      -3.69235854       9.87796612       0.00542897      -0.00010799       0.00376231
C       11.90242915      -3.45166558       8.51548655      -0.00397371       0.00393422       0.00525353
H       12.12755685      -5.11486874      11.45510350       0.00208102      -0.00225549      -0.00044230
H       11.47480342      -2.91731562      10.55303111      -0.00114765       0.00634316      -0.00262986
H       12.39644841      -4.25766100       6.59231854       0.00289011      -0.00388377       0.00126372
H       11.62852511      -2.48691888       8.10784495       0.00267591       0.00332704      -0.00276476
C        7.59516208     -12.57106483       6.83040436      -0.00325389      -0.00697832       0.00130762
C        6.82367069     -12.50191168       9.51064315      -0.00084194       0.00168364       0.00082920
C        5.86744137     -12.39258048       8.49829144      -0.00347855       0.00158688      -0.00147510
C        6.24776708     -12.43390672       7.16416637       0.00152420      -0.00018499       0.00418438
H        6.51581128     -12.47679143      10.54402110       0.00876948      -0.00243274       0.00027079
H        4.82363374     -12.27975672       8.76685907      -0.00244607      -0.00762711      -0.00509463
H        7.91932089     -12.59912873       5.79758803       0.00534658      -0.00266162       0.00830289
H        5.51048700     -12.35693849       6.37445396       0.00980660       0.00030904       0.00384695
117
Properties=species:S:1:pos:R:3:forces:R:3 energy=-71012.20398283418 free_energy=-71012.20934167437 pbc="F F F"
C        1.28371749      -5.89697897       7.07858040       0.00116319      -0.00038001       0.00010598
C        0.22757375      -5.59681524       9.77199039       0.00051815      -0.00005001      -0.00006295
N       -0.51380962      -5.05571275       8.59255222      -0.00072327       0.00013310      -0.00019429
C       -0.20536472      -5.87036101       7.37558388       0.00078190      -0.00002060      -0.00087034
C       -8.07728566      -3.71472224       9.84105163      -0.02665944      -0.01535943       0.02481554
C       -9.95355267      -3.04397123       8.57012654      -0.00055838      -0.00054181       0.00122640
C      -10.48449544      -3.62754633       7.42920011      -0.00044942      -0.00001478      -0.00041974
C      -10.75190713      -2.38560288       9.49841796      -0.00093019      -0.00012445      -0.00087333
C      -12.12145104      -2.27572415       9.26471535       0.00051942       0.00007144       0.00006526
C      -12.65934865      -2.86951002       8.11851662      -0.00034149      -0.00048546      -0.00031973
C      -11.86232861      -3.54818899       7.19802923       0.00041991       0.00025785       0.00028862
C      -12.45622655      -4.18340462       5.96857901      -0.00014901      -0.00003725      -0.00005043
C      -13.02753559      -1.56074204      10.23417309      -0.00039893       0.00004547       0.00026437
O       -8.75892929      -4.22621766      10.68698263       0.02062208       0.01398008      -0.02269530
O       -8.57067850      -3.07339549       8.73929184       0.00374460       0.00166395      -0.00269026
H       -0.76683921      -5.45676254       6.53020670      -0.00003935       0.00005884      -0.00058009
H       -0.57372241      -6.89331195       7.54342022      -0.00022646       0.00021666      -0.00028054
H       -9.83762060      -4.14372207       6.73154111      -0.00008761       0.00014765       0.00019129
H      -10.29989426      -1.96590910      10.38662765       0.00011489       0.00017329       0.00052609
H      -13.72499823      -2.79761088       7.94170831       0.00002848      -0.00000572       0.00004033
H      -13.53733881      -4.04243749       5.92703810       0.00003924      -0.00006295      -0.00011536
H      -12.24409596      -5.25647877       5.94887616      -0.00008108       0.00002031      -0.00006223
H      -12.01482622      -3.75610879       5.06322387      -0.00017391      -0.00006131       0.00015276
H      -12.47215958      -1.17236997      11.08944134       0.00001128      -0.00008205      -0.00011379
H      -13.80458839      -2.23633491      10.60425227      -0.00002399       0.00011401       0.00003684
H      -13.53789564      -0.72614990       9.74389941       0.00002059      -0.00013673       0.00010759
O       12.55250017      -9.71471467      11.42596818      -0.00651250      -0.00410654      -0.00222463
C       13.62522342      -8.79670144      11.49058311       0.00030611      -0.00800639       0.00390567
C       13.16142154      -7.36763438      11.31022838       0.00230531       0.00123674      -0.00252681
O       12.87068699      -7.18027172       9.93357350      -0.00081536       0.00291145      -0.00796950
C       11.98090279      -9.98095693      12.69175613      -0.00302966      -0.00166546       0.00090177
C       12.53100887      -5.92084873       9.53574177      -0.00745970      -0.00273883      -0.00941229
C       12.60488728      -5.68078549       8.14911893      -0.00003080       0.00369680      -0.00325441
O       13.05477369      -6.72537667       7.39121192      -0.00546603      -0.00861382       0.00340531
C       13.13747378      -6.54970765       5.98494829       0.00753882      -0.00198184       0.00230636
C       10.72463551     -10.78995216      12.50233207      -0.00044537       0.00012731       0.00117697
O       11.07877489     -12.05980535      12.00503086       0.00424750       0.00583480      -0.01242888
C       10.07959456     -13.03512605      12.18682691       0.01048488       0.00313979      -0.00041082
C        8.79427574     -12.76869787      11.44222587       0.00382780       0.00360608       0.01073380
O        9.10118842     -12.73710664      10.06457484      -0.01365106      -0.00401838       0.00638579
C        8.07879856     -12.61139871       9.17551416      -0.00305120      -0.01187226      -0.00767190
C        8.47130733     -12.62541574       7.82465784      -0.00135669       0.02567236      -0.00620633
O        9.78725658     -12.80320691       7.48921167      -0.00473416      -0.00485730      -0.01535685
C       10.63989983     -11.69002879       7.76659229      -0.00116948      -0.00833122      -0.00463935
C       10.92039839     -10.90991064       6.50155371      -0.00584299       0.00661468      -0.00834755
O        9.68921930     -10.36755480       6.06773913      -0.02218719       0.00755632       0.00655476
C        9.76211854      -9.69722231       4.83024378      -0.00153633       0.00078924      -0.00382432
C       10.06044523      -8.22154893       4.96322095       0.00254856       0.00560324       0.00594103
O       11.38466747      -8.03950882       5.41306120       0.00883487      -0.01288421       0.00983821
C       11.79063029      -6.69168627       5.31451573       0.00175581      -0.00237470       0.00029013
H       10.49444767     -10.16865554       4.15989621       0.00306030      -0.00371171      -0.01236508
H       13.80368180      -7.33917210       5.62884845       0.00062721      -0.00859502      -0.00165649
H       10.06152575     -10.27285689      11.79707019       0.00151753      -0.00184762       0.00146335
H       12.68815312     -10.54342064      13.31353586       0.00546941       0.00494144      -0.00331132
H       13.59762479      -5.58429077       5.74200224      -0.00279350       0.00636459      -0.00120675
H        8.77043720      -9.79753328       4.37201547      -0.00015721      -0.00795422       0.00318541
H       10.20407774     -10.88787391      13.46660378      -0.00446641       0.00774012       0.00015802
H       11.74392175      -9.04386547      13.21504415      -0.00201850       0.00101080      -0.00487835
H        9.84875717     -13.14373166      13.25846053       0.00047617      -0.01106811      -0.00603202
H       11.05534578      -6.02890042       5.79247281      -0.00252172       0.01091525       0.01000441
H        9.92444815      -7.74952846       3.97873315       0.00242512       0.00173294      -0.00952532
H        9.35578746      -7.75614533       5.66473290      -0.00461715       0.00429366       0.01573627
H       11.87638921      -6.39516618       4.25908068      -0.00589263      -0.00069455      -0.01333637
H        8.35325406     -11.81575728      11.75171948      -0.00921931      -0.00188925       0.00347857
H        8.08173434     -13.57349400      11.65837027       0.00114971       0.00782719      -0.00490718
H       10.50654126     -13.97589713      11.83026259      -0.00765366      -0.00891031       0.01058464
H       14.32018037      -9.04496998      10.68356476      -0.00130539       0.00017585      -0.00458232
H       14.16103892      -8.89131887      12.44679494       0.00278694       0.00045834       0.01219785
H       13.95818112      -6.67753719      11.61940390       0.00302166       0.00443135       0.00681591
H       12.27105690      -7.17605539      11.92051702       0.00103762       0.00322249       0.00013602
H       11.57126292     -12.10804843       8.16284653       0.00488411       0.00667706       0.00981188
H       10.18782001     -11.02715204       8.51622173       0.01057102       0.00240525      -0.00009502
H       11.32723801     -11.58644423       5.73577897       0.00407595      -0.01385318      -0.01222071
H       11.64481248     -10.10531017       6.67960724       0.01047026       0.01083864       0.01218671
H       -0.17385940      -4.10520953       8.40899589       0.00052846       0.00065669       0.00063773
C        1.72530109      -5.61986515       9.52379532       0.00103728      -0.00017479      -0.00060054
H       -0.14197285      -6.61140617       9.97267284      -0.00004794      -0.00059337      -0.00036582
H       -0.00259937      -4.99046977      10.65303007      -0.00003223       0.00012703       0.00021894
C        2.06442668      -6.42493503       8.27526266      -0.00032276      -0.00024576      -0.00001036
H        2.22538648      -6.03960775      10.40095745       0.00032307      -0.00016769      -0.00018360
H        2.08176717      -4.59108913       9.41823167      -0.00035309       0.00050429       0.00031042
H        1.61386007      -4.88489075       6.82793747       0.00020845      -0.00028010      -0.00006398
H        1.46050180      -6.51727783       6.19554986      -0.00017831      -0.00026762       0.00009330
H        1.82095270      -7.48071248       8.43842108       0.00037280       0.00019374       0.00050218
H        3.13851622      -6.38076828       8.07692374      -0.00145160      -0.00001163       0.00032490
C       -1.98522283      -4.96862593       8.80529940      -0.00129754       0.00061336       0.00095217
C       -2.38460658      -3.88611036       9.80110638      -0.00057362       0.00017837       0.00005802
N       -3.83573072      -3.72444753       9.89175148       0.00191629      -0.00036876       0.00004267
C       -4.50030482      -3.07397419       8.89490877       0.00172859      -0.00036752       0.00089693
C       -5.86035941      -3.04113906       8.84404204       0.00005838       0.00125262      -0.00197011
C       -6.60058063      -3.70384397       9.83993878       0.00257950      -0.00055763       0.00040948
C       -4.54645190      -4.36092278      10.86467368      -0.00257476       0.00028251      -0.00007717
C       -5.90553946      -4.36355475      10.86737296       0.00289008       0.00034484      -0.00048056
H       -2.35350288      -5.94053830       9.15826620       0.00004974      -0.00034839       0.00018507
H       -2.46785436      -4.77205632       7.84200337       0.00023788      -0.00018836       0.00027265
H       -1.95837304      -2.92862829       9.49199315      -0.00029356      -0.00051076       0.00015108
H       -2.00334295      -4.11790077      10.79594174      -0.00024562       0.00041091      -0.00095019
H       -3.88613789      -2.59564159       8.13967135      -0.00026326       0.00011883      -0.00003689
H       -6.36482889      -2.52257185       8.04271022      -0.00030178       0.00032705       0.00006002
H       -3.96747939      -4.85771540      11.63336606      -0.00001354       0.00011347      -0.00004197
H       -6.45539057      -4.86885180      11.64847274      -0.00112225      -0.00056118       0.00117281
C       12.25369877      -4.43443370       7.65120950       0.00070663      -0.00061291       0.00119434
C       12.09593642      -4.91975178      10.39263870      -0.00061958       0.00051245       0.00310090
C       11.72524229      -3.67313099       9.87896921       0.00553895       0.00022773       0.00399329
C       11.81002882      -3.43178296       8.51656675      -0.00416192       0.00407147       0.00485292
H       12.03946359      -5.09540139      11.45559643       0.00212910      -0.00227697      -0.00036378
H       11.38159238      -2.89909898      10.55438540      -0.00125422       0.00646108      -0.00278464
H       12.30569095      -4.23595559       6.59304926       0.00286264      -0.00416241       0.00152071
H       11.53383151      -2.46752339       8.10930412       0.00291696       0.00317131      -0.00270053
C        7.50947754     -12.54255182       6.83052179      -0.00290563      -0.00746471       0.00127723
C        6.74031475     -12.46833615       9.51132564      -0.00108138       0.00178790      -0.00058169
C        5.78360705     -12.35711506       8.49960042      -0.00219853       0.00158674      -0.00085223
C        6.16275830     -12.40106876       7.16522340       0.00106534      -0.00012528       0.00434632
H        6.43333842     -12.44135647      10.54490276       0.00876509      -0.00250674       0.00076409
H        4.74038880     -12.24072493       8.76888707      -0.00293100      -0.00801545      -0.00509608
H        7.83254195     -12.57283604       5.79743073       0.00561541      -0.00275175       0.00851909
H        5.42505357     -12.32278994       6.37601924       0.01006337       0.00024854       0.00400134
117
Properties=species:S:1:pos:R:3:forces:R:3 energy=-71012.20349301283 free_energy=-71012.20934167437 pbc="F F F"
C        1.28374175      -5.89685490       7.07856476       0.00138875      -0.00042416       0.00021946
C        0.22764347      -5.59673129       9.77200139       0.00056937      -0.00008593      -0.00001284
N       -0.51380193      -5.05571766       8.59256669      -0.00073460       0.00047933      -0.00022329
C       -0.20533123      -5.87037133       7.37561767       0.00089768      -0.00009643      -0.00104080
C       -8.07713749      -3.71479662       9.84079052      -0.06444526      -0.03788295       0.06140632
C       -9.95357617      -3.04402350       8.57009397      -0.00216383      -0.00093411       0.00170094
C      -10.48458360      -3.62762373       7.42920427       0.00008732      -0.00010145      -0.00013351
C      -10.75187418      -2.38553574       9.49835377      -0.00052708      -0.00019526      -0.00089216
C      -12.12140078      -2.27557502       9.26466945      -0.00016725       0.00006697      -0.00012441
C      -12.65936956      -2.86937624       8.11850421       0.00007287      -0.00046380      -0.00009244
C      -11.86240258      -3.54817391       7.19805392      -0.00023621       0.00033152       0.00002663
C      -12.45637238      -4.18340440       5.96864012      -0.00009274      -0.00008166      -0.00013888
C      -13.02742156      -1.56046368      10.23409366      -0.00041103       0.00015745       0.00039110
O       -8.75917838      -4.22654529      10.68707212       0.05107239       0.03517487      -0.05712900
O       -8.57074273      -3.07355055       8.73924775       0.00828463       0.00284985      -0.00445122
H       -0.76687082      -5.45685035       6.53024649      -0.00007280       0.00007039      -0.00059666
H       -0.57358232      -6.89335407       7.54349363      -0.00026236       0.00020788      -0.00027482
H       -9.83775785      -4.14390515       6.73157439      -0.00013347       0.00023767       0.00029790
H      -10.29980798      -1.96583334      10.38653321       0.00008463       0.00005267       0.00062498
H      -13.72501584      -2.79739198       7.94169911       0.00009717      -0.00003090       0.00005756
H      -13.53747332      -4.04234169       5.92709897       0.00008811      -0.00006372      -0.00008615
H      -12.24433878      -5.25650018       5.94899011      -0.00009938       0.00005316      -0.00002193
H      -12.01494211      -3.75620484       5.06325114      -0.00019898      -0.00004921       0.00025652
H      -12.47202034      -1.17208711      11.08934377       0.00011683      -0.00016141      -0.00015825
H      -13.80453372      -2.23596357      10.60421716      -0.00002050       0.00007492      -0.00001673
H      -13.53771092      -0.72584688       9.74378579       0.00003725      -0.00020516       0.00005224
O       12.47326127      -9.69344078      11.42573290      -0.00645121      -0.00413048      -0.00245865
C       13.54474198      -8.77391287      11.48975128       0.00036155      -0.00822696       0.00382015
C       13.07865083      -7.34554604      11.30967760       0.00244852       0.00124458      -0.00238569
O       12.78676464      -7.15854685       9.93319872      -0.00081667       0.00280285      -0.00821674
C       11.90295620      -9.96081296      12.69188498      -0.00293456      -0.00156364       0.00076500
C       12.44432290      -5.89970476       9.53585058      -0.00809407      -0.00201595      -0.00884682
C       12.51738009      -5.65895856       8.14931330       0.00065610       0.00249439      -0.00327396
O       12.96928876      -6.70238463       7.39102381      -0.00564218      -0.00827992       0.00288956
C       13.05299856      -6.52563067       5.98496180       0.00781690      -0.00232965       0.00244818
C       10.64548359     -10.76809080      12.50297267      -0.00020587       0.00030473       0.00125235
O       10.99740751     -12.03791683      12.00401846       0.00411963       0.00620472      -0.01252164
C        9.99661201     -13.01174455      12.18504310       0.01065377       0.00310218      -0.00052050
C        8.71136448     -12.74213439      11.44142405       0.00401112       0.00367425       0.01096892
O        9.01752941     -12.70965346      10.06364221      -0.01416009      -0.00416646       0.00679201
C        7.99477555     -12.58199659       9.17528671      -0.00226772      -0.01241952      -0.00869337
C        8.38621130     -12.59849666       7.82411437      -0.00153331       0.02606291      -0.00573998
O        9.70147468     -12.78019593       7.48800520      -0.00500059      -0.00477141      -0.01559652
C       10.55725280     -11.66898318       7.76368863      -0.00114474      -0.00842093      -0.00472526
C       10.84005676     -10.89178629       6.49731398      -0.00589872       0.00681673      -0.00840385
O        9.61013654     -10.34838784       6.06131490      -0.02102347       0.00797175       0.00578977
C        9.68556999      -9.67935278       4.82326382      -0.00175695       0.00065583      -0.00410001
C        9.98132162      -8.20315148       4.95577596       0.00146120       0.00525740       0.00583820
O       11.30389091      -8.01884523       5.40965703       0.00574083      -0.00917140       0.00806981
C       11.70723003      -6.67005883       5.31288748       0.00247194      -0.00101359       0.00042054
H       10.42043282     -10.15033318       4.15538900       0.00303198      -0.00375162      -0.01203814
H       13.72132900      -7.31336621       5.62901088       0.00053279      -0.00843857      -0.00165304
H        9.98226100     -10.24941929      11.79894005       0.00153038      -0.00205594       0.00181916
H       12.61036572     -10.52489959      13.31199897       0.00541895       0.00508178      -0.00337084
H       13.51127418      -5.55903230       5.74306608      -0.00298149       0.00592538      -0.00083006
H        8.69532917      -9.78142637       4.36229814      -0.00033535      -0.00812433       0.00318305
H       10.12587902     -10.86635243      13.46774153      -0.00460447       0.00785175      -0.00007405
H       11.66770840      -9.02416688      13.21676529      -0.00216674       0.00088651      -0.00479512
H        9.76611182     -13.12129502      13.25666042       0.00052429      -0.01125686      -0.00639558
H       10.96997621      -6.00916490       5.79056584      -0.00148424       0.00910145       0.00927196
H        9.84763233      -7.73226947       3.97031740       0.00388795       0.00106296      -0.00672602
H        9.27359219      -7.73823922       5.65461175      -0.00287106       0.00380010       0.01500287
H       11.79376003      -6.37228120       4.25779284      -0.00636452      -0.00169483      -0.01183050
H        8.27233997     -11.78869824      11.75216889      -0.00951713      -0.00186377       0.00355721
H        7.99741899     -13.54583322      11.65718863       0.00129321       0.00819485      -0.00513166
H       10.42177336     -13.95277441      11.82703280      -0.00777410      -0.00909080       0.01105416
H       14.23965419      -9.02115676      10.68239257      -0.00147366       0.00015856      -0.00470945
H       14.08122511      -8.86772948      12.44565764       0.00289027       0.00049168       0.01241225
H       13.87449790      -6.65419223      11.61839354       0.00302628       0.00440923       0.00687624
H       12.18838444      -7.15543023      11.92056681       0.00098580       0.00335948       0.00008304
H       11.48748672     -12.08891942       8.16053512       0.00464832       0.00673308       0.00995135
H       10.10707078     -11.00372249       8.51238761       0.01071602       0.00259428      -0.00012899
H       11.24662217     -11.57057982       5.73335491       0.00328576      -0.01319018      -0.01211420
H       11.56555461     -10.08791640       6.67433162       0.01014514       0.01033415       0.01219641
H       -0.17391981      -4.10519262       8.40897390       0.00049624       0.00051206       0.00068758
C        1.72536465      -5.61968460       9.52377318       0.00121168      -0.00023058      -0.00073366
H       -0.14182871      -6.61133797       9.97272783      -0.00007799      -0.00067688      -0.00036919
H       -0.00254162      -4.99037337      10.65302676      -0.00005398       0.00016144       0.00024674
C        2.06453094      -6.42473723       8.27523545      -0.00033242      -0.00025321      -0.00004970
H        2.22549970      -6.03938679      10.40092765       0.00030226      -0.00014630      -0.00020952
H        2.08176230      -4.59088726       9.41818901      -0.00037578       0.00051103       0.00034572
H        1.61378817      -4.88473530       6.82791659       0.00017931      -0.00032761      -0.00008730
H        1.46056812      -6.51714206       6.19553263      -0.00022445      -0.00023536       0.00013251
H        1.82114606      -7.48053613       8.43840185       0.00038750       0.00024436       0.00052204
H        3.13861738      -6.38048542       8.07687060      -0.00162789       0.00000891       0.00035442
C       -1.98521429      -4.96871823       8.80532633      -0.00160163       0.00065462       0.00110604
C       -2.38465984      -3.88626468       9.80118640      -0.00055084       0.00018205       0.00006149
N       -3.83580485      -3.72462913       9.89177995       0.00369292      -0.00082353       0.00057341
C       -4.50032790      -3.07412641       8.89494872      -0.00132448      -0.00031043       0.00082614
C       -5.86041038      -3.04130050       8.84404582       0.00322574       0.00103945      -0.00155234
C       -6.60064488      -3.70405256       9.83991175       0.00619164       0.00057288      -0.00155060
C       -4.54651662      -4.36116261      10.86466546      -0.00494192       0.00055952      -0.00049829
C       -5.90562361      -4.36380061      10.86731696       0.00453260      -0.00030609       0.00065242
H       -2.35344396      -5.94066653       9.15825427       0.00006238      -0.00027142       0.00016277
H       -2.46786802      -4.77213056       7.84204187       0.00031569      -0.00021803       0.00034102
H       -1.95842916      -2.92875476       9.49214208      -0.00036851      -0.00059529       0.00018911
H       -2.00341578      -4.11811511      10.79602523      -0.00043940       0.00049298      -0.00119364
H       -3.88614470      -2.59577346       8.13976164       0.00002093       0.00042139      -0.00048585
H       -6.36485733      -2.52271483       8.04274317      -0.00065906       0.00067383      -0.00047076
H       -3.96757393      -4.85798425      11.63334269       0.00017538      -0.00003434       0.00019690
H       -6.45548999      -4.86913260      11.64838574      -0.00144780      -0.00058647       0.00116141
C       12.16333933      -4.41323475       7.65190515       0.00067547      -0.00012006      -0.00003889
C       12.00724086      -4.89986425      10.39321220      -0.00049801       0.00057198       0.00155015
C       11.63363976      -3.65389976       9.88003463       0.00587775      -0.00042251       0.00398826
C       11.71758377      -3.41189090       8.51770073      -0.00449515       0.00440119       0.00506399
H       11.95140537      -5.07597096      11.45610578       0.00212791      -0.00233660       0.00044558
H       11.28841597      -2.88091066      10.55581771      -0.00152198       0.00708228      -0.00259239
H       12.21477391      -4.21421891       6.59380464       0.00290600      -0.00458380       0.00230201
H       11.43907270      -2.44812000       8.11084209       0.00318427       0.00297536      -0.00265991
C        7.42380209     -12.51390560       6.83067006      -0.00176163      -0.00794367       0.00043845
C        6.65699956     -12.43462899       9.51200904      -0.00188217       0.00190571       0.00005870
C        5.69982071     -12.32144806       8.50094477      -0.00148555       0.00166814      -0.00154288
C        6.07779842     -12.36801380       7.16630931      -0.00040598      -0.00005855       0.00488613
H        6.35090510     -12.40578713      10.54580241       0.00902114      -0.00264150       0.00063385
H        4.65719350     -12.20145200       8.77093657      -0.00293409      -0.00841023      -0.00510455
H        7.74577557     -12.54641544       5.79729781       0.00561236      -0.00284810       0.00915817
H        5.33967189     -12.28835890       6.37761437       0.01042321       0.00015933       0.00423250
117
Properties=species:S:1:pos:R:3:forces:R:3 energy=-71012.20304860538 free_energy=-71012.20934167437 pbc="F F F"
C        1.28376677      -5.89672675       7.07855326       0.00146572      -0.00042308       0.00022948
C        0.22771299      -5.59664242       9.77201497       0.00056573      -0.00020850      -0.00005351
N       -0.51379796      -5.05570979       8.59258309      -0.00066525       0.00065295      -0.00008995
C       -0.20529596      -5.87037249       7.37565315       0.00090246      -0.00017875      -0.00107573
C       -8.07748380      -3.71512170       9.84098949      -0.01317772      -0.00786215       0.01276453
C       -9.95361098      -3.04408554       8.57004300      -0.00005180      -0.00039417       0.00043988
C      -10.48467469      -3.62771229       7.42919508      -0.00006664       0.00002152       0.00002682
C      -10.75183888      -2.38549330       9.49828601       0.00066173      -0.00024658      -0.00021112
C      -12.12134400      -2.27543140       9.26462249      -0.00103724       0.00050747      -0.00010796
C      -12.65938826      -2.86923630       8.11850088       0.00051274      -0.00083886      -0.00050601
C      -11.86249193      -3.54816431       7.19807305      -0.00052749       0.00062043       0.00021620
C      -12.45653116      -4.18340957       5.96871357      -0.00018454      -0.00024533      -0.00034070
C      -13.02729308      -1.56017337      10.23400783      -0.00017178       0.00003796       0.00027919
O       -8.75906482      -4.22655357      10.68674191       0.01027697       0.00708406      -0.01155089
O       -8.57072544      -3.07365990       8.73914439       0.00259155       0.00070664      -0.00092584
H       -0.76690026      -5.45692947       6.53029005      -0.00012667       0.00011164      -0.00067699
H       -0.57344878      -6.89338301       7.54357359      -0.00026219       0.00019460      -0.00029238
H       -9.83790110      -4.14408077       6.73158478      -0.00013676       0.00017261       0.00014530
H      -10.29970414      -1.96579238      10.38644753      -0.00017953       0.00012070       0.00014253
H      -13.72502147      -2.79716789       7.94170189      -0.00016899      -0.00000694       0.00003461
H      -13.53761786      -4.04225967       5.92716607      -0.00004586      -0.00003197      -0.00002481
H      -12.24459279      -5.25652264       5.94913006      -0.00009088      -0.00006876      -0.00003266
H      -12.01508304      -3.75631782       5.06328531      -0.00010138       0.00003576       0.00022028
H      -12.47185270      -1.17179436      11.08922492       0.00016040      -0.00005797       0.00002474
H      -13.80445477      -2.23557904      10.60417137      -0.00025758      -0.00010980       0.00012721
H      -13.53750953      -0.72554741       9.74365701      -0.00006387      -0.00001261      -0.00009190
O       12.39400445      -9.67216169      11.42544049      -0.00660419      -0.00437727      -0.00260558
C       13.46424224      -8.75113081      11.48886116       0.00043243      -0.00842070       0.00380064
C       12.99585737      -7.32347479      11.30908809       0.00244853       0.00122100      -0.00226441
O       12.70281156      -7.13681959       9.93279450      -0.00087389       0.00276697      -0.00844491
C       11.82499840      -9.94067808      12.69196062      -0.00298420      -0.00157567       0.00049960
C       12.35760085      -5.87854853       9.53596983      -0.00846058      -0.00167346      -0.00852126
C       12.42982172      -5.63710506       8.14952587       0.00076009       0.00296003      -0.00412828
O       12.88375203      -6.67931523       7.39081876      -0.00562890      -0.00860920       0.00236268
C       12.96842303      -6.50147711       5.98496055       0.00811290      -0.00243419       0.00254268
C       10.56632632     -10.74625725      12.50357474       0.00018631       0.00054533       0.00133408
O       10.91603709     -12.01605388      12.00298406       0.00400127       0.00643039      -0.01258572
C        9.91362925     -12.98838780      12.18325982       0.01088440       0.00316337      -0.00069095
C        8.62846227     -12.71559563      11.44062847       0.00412237       0.00384921       0.01124766
O        8.93388473     -12.68221557      10.06271634      -0.01485308      -0.00429503       0.00676974
C        7.91078082     -12.55253919       9.17504088      -0.00206490      -0.01281236      -0.00810093
C        8.30111859     -12.57150837       7.82357594      -0.00141020       0.02632218      -0.00647334
O        9.61567113     -12.75720569       7.48678165      -0.00520873      -0.00491583      -0.01583818
C       10.47468611     -11.64806751       7.76079407      -0.00139526      -0.00850275      -0.00457066
C       10.75983956     -10.87377741       6.49311950      -0.00588011       0.00701912      -0.00838705
O        9.53121148     -10.32933138       6.05490604      -0.02018227       0.00836746       0.00522093
C        9.60918818      -9.66164930       4.81629323      -0.00160809       0.00060166      -0.00462237
C        9.90225404      -8.18489713       4.94828561       0.00037368       0.00517642       0.00549968
O       11.22309054      -7.99818435       5.40629975       0.00319762      -0.00593999       0.00656701
C       11.62373354      -6.64842050       5.31127814       0.00267215       0.00009181       0.00048835
H       10.34663575     -10.13217185       4.15095139       0.00291951      -0.00359733      -0.01169585
H       13.63891601      -7.28743016       5.62913965       0.00038316      -0.00840968      -0.00162105
H        9.90298108     -10.22603009      11.80077022       0.00154134      -0.00218545       0.00219618
H       12.53257213     -10.50638345      13.31039958       0.00535494       0.00526812      -0.00340986
H       13.42475663      -5.53367913       5.74410030      -0.00311009       0.00558104      -0.00045565
H        8.62043114      -9.76555987       4.35255598      -0.00072273      -0.00833668       0.00303814
H       10.04768298     -10.84485403      13.46884348      -0.00475076       0.00799130      -0.00028351
H       11.59146372      -9.00449119      13.21843097      -0.00222809       0.00075881      -0.00473339
H        9.68347791     -13.09888129      13.25486262       0.00056885      -0.01141809      -0.00681971
H       10.88447243      -5.98947918       5.78867903      -0.00031965       0.00751120       0.00862898
H        9.77094718      -7.71519966       3.96183810       0.00517119       0.00035924      -0.00412638
H        9.19134936      -7.72050856       5.64432605      -0.00121181       0.00340602       0.01448902
H       11.71098952      -6.34939437       4.25652183      -0.00678878      -0.00262744      -0.01041901
H        8.19143731     -11.76167137      11.75264390      -0.00979669      -0.00191959       0.00350326
H        7.91311541     -13.51819737      11.65601112       0.00139062       0.00853929      -0.00540171
H       10.33699819     -13.92966974      11.82379918      -0.00783217      -0.00932708       0.01152595
H       14.15911143      -8.99735134      10.68116772      -0.00161339       0.00014366      -0.00495636
H       14.00139352      -8.84414807      12.44445757       0.00306170       0.00050177       0.01276153
H       13.79078268      -6.63086611      11.61734002       0.00319286       0.00452067       0.00707168
H       12.10569108      -7.13484305      11.92058185       0.00096237       0.00355434       0.00007088
H       11.40374294     -12.07001955       8.15821822       0.00453231       0.00683840       0.01007434
H       10.02646890     -10.98041976       8.50858280       0.01090705       0.00284663      -0.00014137
H       11.16615933     -11.55480038       5.73098342       0.00255942      -0.01266561      -0.01211451
H       11.48640348     -10.07064279       6.66915092       0.01004798       0.00988523       0.01229494
H       -0.17397158      -4.10517087       8.40895751       0.00043998       0.00049715       0.00072258
C        1.72542984      -5.61950577       9.52374857       0.00125835      -0.00016381      -0.00076650
H       -0.14169020      -6.61126810       9.97278238      -0.00007911      -0.00063929      -0.00038798
H       -0.00247726      -4.99027440      10.65302929      -0.00009176       0.00020257       0.00026524
C        2.06463171      -6.42453779       8.27520503      -0.00035228      -0.00028905       0.00004435
H        2.22561364      -6.03916556      10.40089508       0.00029991      -0.00017296      -0.00021124
H        2.08175895      -4.59068498       9.41815219      -0.00039928       0.00049843       0.00034113
H        1.61371463      -4.88457909       6.82788995       0.00019573      -0.00030755      -0.00007496
H        1.46062935      -6.51699927       6.19552085      -0.00024673      -0.00028805       0.00008283
H        1.82133462      -7.48035648       8.43838193       0.00041731       0.00029917       0.00051976
H        3.13871110      -6.38019609       8.07681812      -0.00166682      -0.00000762       0.00034805
C       -1.98521407      -4.96879575       8.80535237      -0.00150604       0.00055404       0.00095052
C       -2.38472553      -3.88641953       9.80126387      -0.00014946       0.00012973       0.00012656
N       -3.83585242      -3.72482385       9.89181000       0.00093237      -0.00096613       0.00108440
C       -4.50037284      -3.07427726       8.89500999       0.00015463      -0.00026733       0.00056866
C       -5.86044994      -3.04143785       8.84403584       0.00144767      -0.00127029       0.00201318
C       -6.60068189      -3.70426433       9.83990724       0.00098455       0.00099769      -0.00220898
C       -4.54665629      -4.36141595      10.86464193       0.00419308      -0.00007184       0.00033619
C       -5.90564137      -4.36406582      10.86726557      -0.00368402      -0.00088177       0.00159257
H       -2.35338063      -5.94077859       9.15824387       0.00000277      -0.00039416       0.00012521
H       -2.46787089      -4.77219540       7.84206881       0.00032053      -0.00024418       0.00045160
H       -1.95850235      -2.92888819       9.49229702      -0.00029986      -0.00036293       0.00008243
H       -2.00349558      -4.11831566      10.79609768      -0.00053027       0.00043085      -0.00114896
H       -3.88618270      -2.59588849       8.13986340       0.00022696       0.00051289      -0.00061176
H       -6.36486975      -2.52285222       8.04277575      -0.00129644       0.00146687      -0.00164950
H       -3.96764820      -4.85829425      11.63331142      -0.00083735       0.00068862      -0.00089025
H       -6.45560458      -4.86946997      11.64831532       0.00044541       0.00046788      -0.00037581
C       12.07288950      -4.39199527       7.65262373       0.00063967      -0.00017630       0.00096080
C       11.91855055      -4.87998130      10.39381729      -0.00049912       0.00031856       0.00079471
C       11.54203031      -3.63468153       9.88116694       0.00590190      -0.00018363       0.00462419
C       11.62508247      -3.39197374       8.51891943      -0.00442017       0.00374298       0.00425125
H       11.86336614      -5.05656395      11.45665860       0.00218040      -0.00231980       0.00081720
H       11.19525844      -2.86273832      10.55735433      -0.00161313       0.00727615      -0.00274334
H       12.12371317      -4.19242651       6.59461155       0.00300676      -0.00492165       0.00220289
H       11.34425495      -2.42869994       8.11248679       0.00330169       0.00318679      -0.00268939
C        7.33814429     -12.48512890       6.83081204      -0.00254079      -0.00801447       0.00104212
C        6.57373133     -12.40077769       9.51270301      -0.00192413       0.00201999      -0.00020504
C        5.61609627     -12.28553276       8.50229417      -0.00129675       0.00157037      -0.00116048
C        5.99284874     -12.33472240       7.16740859       0.00035620      -0.00016517       0.00514036
H        6.26855679     -12.37007475      10.54671218       0.00909986      -0.00277888       0.00065892
H        4.57408317     -12.16188371       8.77302581      -0.00281854      -0.00873282      -0.00527468
H        7.65896889     -12.51985353       5.79717389       0.00604169      -0.00306692       0.00901018
H        5.25431805     -12.25360947       6.37924329       0.01032871       0.00006715       0.00399439
117
Properties=species:S:1:pos:R:3:forces:R:3 energy=-71012.20251985783 free_energy=-71012.20934167437 pbc="F F F"
C        1.28380172      -5.89659712       7.07854453       0.00124223      -0.00047174       0.00008283
C        0.22778872      -5.59655339       9.77203097       0.00045718      -0.00019963      -0.00019797
N       -0.51379061      -5.05570164       8.59260122      -0.00069325       0.00051361      -0.00013993
C       -0.20525567      -5.87037585       7.37568091       0.00076174      -0.00000403      -0.00093686
C       -8.07735960      -3.71520429       9.84077313      -0.04448548      -0.02608967       0.04224840
C       -9.95362033      -3.04414946       8.57000961      -0.00144047      -0.00102925       0.00060841
C      -10.48476642      -3.62781166       7.42920181      -0.00023448       0.00047666       0.00059116
C      -10.75178476      -2.38544272       9.49822124      -0.00024980       0.00019354      -0.00019479
C      -12.12129812      -2.27525984       9.26456383      -0.00008625       0.00005642      -0.00003552
C      -12.65939118      -2.86910735       8.11848446      -0.00078559      -0.00017324       0.00001499
C      -11.86259058      -3.54814236       7.19808913       0.00071067      -0.00009279      -0.00028096
C      -12.45669156      -4.18342999       5.96876864      -0.00038457       0.00005388       0.00008142
C      -13.02717145      -1.55987481      10.23392746      -0.00024979      -0.00006204       0.00007646
O       -8.75925403      -4.22682216      10.68681109       0.03490649       0.02413260      -0.03920559
O       -8.57075721      -3.07383353       8.73911166       0.00553960       0.00204307      -0.00315642
H       -0.76693495      -5.45699978       6.53033032       0.00000395       0.00003076      -0.00063077
H       -0.57331419      -6.89341425       7.54364801      -0.00022672       0.00023699      -0.00034377
H       -9.83805090      -4.14427265       6.73162071       0.00004818       0.00000352      -0.00003084
H      -10.29961895      -1.96571348      10.38635479      -0.00008500      -0.00007480       0.00018641
H      -13.72503495      -2.79695333       7.94170218       0.00020744      -0.00005370       0.00007079
H      -13.53777278      -4.04217993       5.92723605       0.00019886      -0.00011711      -0.00012270
H      -12.24484669      -5.25656400       5.94926833      -0.00009354       0.00002030      -0.00009589
H      -12.01520930      -3.75642065       5.06331928      -0.00014751      -0.00006641       0.00017224
H      -12.47167226      -1.17150353      11.08910999       0.00009860      -0.00005450       0.00003235
H      -13.80438964      -2.23520025      10.60413647      -0.00009313       0.00004657       0.00008732
H      -13.53732374      -0.72523079       9.74353105      -0.00000295      -0.00010210       0.00004088
O       12.31473031      -9.65090110      11.42508607      -0.00654759      -0.00448744      -0.00275330
C       13.38372418      -8.72836178      11.48791810       0.00056545      -0.00858356       0.00403367
C       12.91304171      -7.30141434      11.30846168       0.00238960       0.00115870      -0.00217942
O       12.61883715      -7.11507207       9.93235218      -0.00077662       0.00259978      -0.00834548
C       11.74703833      -9.92057719      12.69197101      -0.00300673      -0.00152802       0.00047165
C       12.27085481      -5.85737308       9.53608849      -0.00887221      -0.00144291      -0.00857162
C       12.34219578      -5.61521505       8.14973176       0.00116822       0.00273573      -0.00431252
O       12.79816758      -6.65619785       7.39059451      -0.00581004      -0.00844731       0.00186159
C       12.88374533      -6.47725011       5.98494258       0.00833485      -0.00260506       0.00252502
C       10.48717476     -10.72446271      12.50413268       0.00027843       0.00056569       0.00133139
O       10.83466515     -11.99423380      12.00191531       0.00396500       0.00653187      -0.01252696
C        9.83064898     -12.96506998      12.18147735       0.01111338       0.00314418      -0.00109820
C        8.54557051     -12.68908209      11.43983575       0.00406281       0.00407775       0.01144371
O        8.85025106     -12.65480073      10.06178834      -0.01502392      -0.00451726       0.00714005
C        7.82682588     -12.52303174       9.17479756      -0.00285734      -0.01293249      -0.00773787
C        8.21603272     -12.54447393       7.82303432      -0.00120826       0.02650448      -0.00687729
O        9.52984599     -12.73425192       7.48555754      -0.00536970      -0.00483882      -0.01608160
C       10.39216635     -11.62726238       7.75793669      -0.00150758      -0.00855668      -0.00462925
C       10.67974032     -10.85588202       6.48898664      -0.00574451       0.00715184      -0.00842127
O        9.45244774     -10.31035541       6.04852688      -0.01959975       0.00875712       0.00486004
C        9.53297958      -9.64410051       4.80933015      -0.00189645       0.00057877      -0.00500136
C        9.82322614      -8.16677352       4.94074528      -0.00018710       0.00493807       0.00544108
O       11.14224976      -7.97750793       5.40296788       0.00154378      -0.00376640       0.00536810
C       11.54013321      -6.62676832       5.30968467       0.00288600       0.00089121       0.00070400
H       10.27305328     -10.11414416       4.14659688       0.00318384      -0.00351809      -0.01164906
H       13.55642981      -7.26136567       5.62922145       0.00027364      -0.00852581      -0.00160469
H        9.82369968     -10.20270347      11.80255747       0.00154933      -0.00218111       0.00250916
H       12.45477602     -10.48790146      13.30873009       0.00529262       0.00549990      -0.00348990
H       13.33806977      -5.50823353       5.74509777      -0.00316586       0.00533002       0.00001770
H        8.54574323      -9.74996943       4.34279322      -0.00102378      -0.00837140       0.00283288
H        9.96947238     -10.82339430      13.46989111      -0.00472485       0.00815627      -0.00047143
H       11.51520793      -8.98486021      13.22004370      -0.00224616       0.00058351      -0.00471513
H        9.60085602     -13.07649754      13.25306677       0.00059522      -0.01151920      -0.00722158
H       10.79885598      -5.96986645       5.78683321       0.00038853       0.00669318       0.00830838
H        9.69438349      -7.69831695       3.95331644       0.00599207       0.00002342      -0.00240990
H        9.10909090      -7.70296431       5.63391167      -0.00018489       0.00334453       0.01424419
H       11.62806648      -6.32647471       4.25528445      -0.00715639      -0.00342315      -0.00946762
H        8.11055450     -11.73466899      11.75312598      -0.01000267      -0.00212331       0.00339417
H        7.82881366     -13.49057843      11.65482405       0.00150962       0.00891433      -0.00561932
H       10.25220439     -13.90661714      11.82057652      -0.00787733      -0.00934312       0.01201094
H       14.07856055      -8.97354911      10.67989789      -0.00180998       0.00009517      -0.00525143
H       13.92154265      -8.82057790      12.44321624       0.00304327       0.00050885       0.01282054
H       13.70703772      -6.60755351      11.61627997       0.00328483       0.00456951       0.00717773
H       12.02297183      -7.11429116      11.92056428       0.00099601       0.00376754      -0.00000969
H       11.32000838     -12.05131163       8.15591764       0.00447036       0.00696063       0.01034846
H        9.94598916     -10.95718249       8.50481344       0.01101062       0.00272116      -0.00025080
H       11.08581714     -11.53910797       5.72866263       0.00186308      -0.01223536      -0.01200615
H       11.40739337     -10.05352400       6.66409390       0.01001170       0.00953271       0.01238916
H       -0.17404320      -4.10514184       8.40894202       0.00049332       0.00047761       0.00073564
C        1.72550161      -5.61932351       9.52372042       0.00113960      -0.00017342      -0.00058648
H       -0.14155043      -6.61119589       9.97283900      -0.00001637      -0.00058765      -0.00039845
H       -0.00241918      -4.99016582      10.65302781      -0.00004169       0.00017044       0.00026827
C        2.06473425      -6.42433674       8.27517779      -0.00041281      -0.00022110       0.00001883
H        2.22572391      -6.03894272      10.40086430       0.00036121      -0.00018200      -0.00022350
H        2.08175999      -4.59048168       9.41811309      -0.00037627       0.00056962       0.00032722
H        1.61364463      -4.88442113       6.82786683       0.00025958      -0.00025091      -0.00007354
H        1.46068747      -6.51685465       6.19550764      -0.00018302      -0.00031647       0.00007949
H        1.82152145      -7.48016982       8.43836287       0.00040646       0.00016046       0.00056542
H        3.13880145      -6.37991056       8.07676625      -0.00152223      -0.00002212       0.00033868
C       -1.98521160      -4.96888356       8.80538427      -0.00143953       0.00063799       0.00097620
C       -2.38477417      -3.88657531       9.80134756      -0.00050288       0.00013293       0.00009384
N       -3.83592540      -3.72502938       9.89185972       0.00332903      -0.00069414       0.00039199
C       -4.50038873      -3.07443018       8.89506121      -0.00249734      -0.00013798       0.00062003
C       -5.86048953      -3.04159885       8.84407822       0.00389149       0.00042093      -0.00072417
C       -6.60075515      -3.70445834       9.83985198       0.00403601       0.00058083      -0.00153190
C       -4.54668662      -4.36169468      10.86462315      -0.00446670       0.00057332      -0.00042506
C       -5.90579518      -4.36433018      10.86720678       0.00445004      -0.00042601       0.00077339
H       -2.35333341      -5.94090168       9.15822501       0.00003185      -0.00038857       0.00017156
H       -2.46787836      -4.77226230       7.84211129       0.00030314      -0.00023365       0.00045724
H       -1.95858042      -2.92900643       9.49244912      -0.00027847      -0.00046552       0.00013123
H       -2.00359800      -4.11852694      10.79618408      -0.00029145       0.00043258      -0.00107830
H       -3.88622065      -2.59597845       8.13993024       0.00038452       0.00035065      -0.00038754
H       -6.36487107      -2.52294501       8.04279026      -0.00086316       0.00083510      -0.00062293
H       -3.96777390      -4.85861184      11.63326509       0.00011125      -0.00001572       0.00016359
H       -6.45570178      -4.86976561      11.64818739      -0.00122138      -0.00044413       0.00101743
C       11.98234247      -4.37072945       7.65338416       0.00066509      -0.00010195       0.00075332
C       11.82985183      -4.86010425      10.39444495      -0.00046610       0.00011012       0.00039738
C       11.45040430      -3.61546701       9.88235996       0.00588431       0.00010706       0.00501698
C       11.53251956      -3.37204737       8.52019478      -0.00461403       0.00373128       0.00385387
H       11.77535394      -5.03717035      11.45723834       0.00222973      -0.00232275       0.00104176
H       11.10210253      -2.84458555      10.55896962      -0.00170679       0.00750717      -0.00285636
H       12.03250762      -4.17059453       6.59545062       0.00309330      -0.00529640       0.00239663
H       11.24936611      -2.40925692       8.11421758       0.00351269       0.00301591      -0.00264919
C        7.25249310     -12.45622059       6.83096157      -0.00232043      -0.00810112       0.00101869
C        6.49052580     -12.36675930       9.51340916      -0.00193841       0.00210250      -0.00157413
C        5.53243287     -12.24934885       8.50365303      -0.00012842       0.00127384      -0.00017689
C        5.90795563     -12.30118667       7.16851888      -0.00039402      -0.00007558       0.00501486
H        6.18630235     -12.33418438      10.54762361       0.00896590      -0.00290761       0.00114041
H        4.49107186     -12.12196420       8.77515073      -0.00296731      -0.00900157      -0.00554994
H        7.57217066     -12.49316854       5.79704927       0.00619928      -0.00331074       0.00936195
H        5.16900550     -12.21853094       6.38088028       0.01081247      -0.00011970       0.00428041
117
Properties=species:S:1:pos:R:3:forces:R:3 energy=-71012.20197164718 free_energy=-71012.20934167437 pbc="F F F"
C        1.28384156      -5.89652523       7.07854539       0.00126354      -0.00038079       0.00008988
C        0.22785874      -5.59650830       9.77204860       0.00049970      -0.00013079      -0.00006402
N       -0.51377842      -5.05574054       8.59262121      -0.00062563       0.00052302      -0.00027401
C       -0.20520979      -5.87043000       7.37571943       0.00077296      -0.00003468      -0.00092645
C       -8.07743454      -3.71542066       9.84073756      -0.03783555      -0.02196058       0.03565580
C       -9.95363352      -3.04421063       8.56997394      -0.00120008      -0.00078018       0.00066239
C      -10.48484667      -3.62789259       7.42921249       0.00061589       0.00008458       0.00021493
C      -10.75173157      -2.38538206       9.49815955       0.00027418       0.00007272      -0.00005114
C      -12.12123132      -2.27510502       9.26452256      -0.00088528      -0.00008819      -0.00048340
C      -12.65940612      -2.86897545       8.11848057       0.00051210      -0.00025507       0.00006228
C      -11.86265189      -3.54812793       7.19810969      -0.00050362       0.00020545      -0.00001307
C      -12.45683273      -4.18343520       5.96883812       0.00000030      -0.00010759      -0.00005174
C      -13.02704139      -1.55959341      10.23385015      -0.00010269       0.00015035       0.00032122
O       -8.75929390      -4.22700736      10.68667290       0.02948766       0.02025128      -0.03291355
O       -8.57076425      -3.07397953       8.73905913       0.00474864       0.00190049      -0.00301099
H       -0.76695117      -5.45713293       6.53037281      -0.00000746       0.00005074      -0.00066107
H       -0.57317101      -6.89349703       7.54373134      -0.00022730       0.00026819      -0.00034883
H       -9.83817512      -4.14445804       6.73165042      -0.00022442       0.00021027       0.00021315
H      -10.29951414      -1.96564498      10.38626401      -0.00012745      -0.00004122       0.00014499
H      -13.72502694      -2.79673301       7.94170262      -0.00028478      -0.00005378       0.00001078
H      -13.53789431      -4.04209479       5.92729916      -0.00004294      -0.00006622      -0.00005523
H      -12.24507845      -5.25658969       5.94939318      -0.00012812       0.00006144      -0.00005603
H      -12.01531994      -3.75652424       5.06335754      -0.00013679      -0.00002630       0.00014503
H      -12.47150223      -1.17121682      11.08901059       0.00002905      -0.00011219      -0.00005348
H      -13.80431757      -2.23482382      10.60410690      -0.00010780      -0.00002930       0.00006950
H      -13.53712353      -0.72492817       9.74341761      -0.00000843      -0.00011235      -0.00001156
O       12.23546780      -9.62968063      11.42469288      -0.00651573      -0.00451015      -0.00278293
C       13.30320489      -8.70561833      11.48694129       0.00062690      -0.00884374       0.00377311
C       12.83021621      -7.27938224      11.30780562       0.00251491       0.00134016      -0.00186780
O       12.53486211      -7.09332242       9.93188521      -0.00054508       0.00199020      -0.00860751
C       11.66909612      -9.90052697      12.69194631      -0.00296680      -0.00144379       0.00024508
C       12.18410408      -5.83621090       9.53618758      -0.01001555       0.00031328      -0.00648606
C       12.25453197      -5.59329608       8.14993593       0.00174648       0.00192183      -0.00471491
O       12.71253759      -6.63303157       7.39033386      -0.00585592      -0.00841068       0.00154101
C       12.79900895      -6.45295865       5.98489558       0.00827533      -0.00269004       0.00269949
C       10.40804084     -10.70270935      12.50467711       0.00041366       0.00058684       0.00137248
O       10.75328477     -11.97245521      12.00083870       0.00410790       0.00662210      -0.01257332
C        9.74764829     -12.94176743      12.17968695       0.01127906       0.00305601      -0.00123643
C        8.46266827     -12.66254060      11.43905221       0.00410605       0.00401352       0.01154335
O        8.76660572     -12.62734877      10.06086606      -0.01539065      -0.00468775       0.00747707
C        7.74286778     -12.49338070       9.17457018      -0.00301992      -0.01302837      -0.00862349
C        8.13092090     -12.51731841       7.82248264      -0.00130549       0.02645789      -0.00623985
O        9.44394833     -12.71132076       7.48432120      -0.00509787      -0.00429953      -0.01634275
C       10.30967721     -11.60656590       7.75507847      -0.00152130      -0.00881015      -0.00453648
C       10.59976414     -10.83812469       6.48485988      -0.00581370       0.00692482      -0.00803258
O        9.37385978     -10.29142704       6.04216190      -0.01918234       0.00901335       0.00485144
C        9.45696607      -9.62668018       4.80236571      -0.00200497       0.00049909      -0.00555489
C        9.74427409      -8.14876661       4.93312032      -0.00048004       0.00498623       0.00544877
O       11.06140776      -7.95680070       5.39961913       0.00066227      -0.00263504       0.00462626
C       11.45647799      -6.60508339       5.30809027       0.00289452       0.00147214       0.00084085
H       10.19973839     -10.09622659       4.14234529       0.00358653      -0.00349931      -0.01195714
H       13.47389556      -7.23520370       5.62925680       0.00026320      -0.00867251      -0.00160788
H        9.74442343     -10.17942691      11.80435205       0.00154063      -0.00207949       0.00280753
H       12.37699682     -10.46947787      13.30700322       0.00530287       0.00567409      -0.00347496
H       13.25125400      -5.48270131       5.74607473      -0.00296380       0.00517339       0.00043132
H        8.47130498      -9.73461413       4.33297425      -0.00144257      -0.00836781       0.00252714
H        9.89130870     -10.80198067      13.47093568      -0.00480939       0.00837442      -0.00055159
H       11.43898247      -8.96529081      13.22163197      -0.00223362       0.00049163      -0.00466321
H        9.51822687     -13.05413462      13.25126861       0.00054531      -0.01157780      -0.00775303
H       10.71318185      -5.95030910       5.78502790       0.00066172       0.00653803       0.00825118
H        9.61800106      -7.68165194       3.94468464       0.00636677       0.00007785      -0.00129410
H        9.02682056      -7.68557018       5.62329846       0.00063755       0.00356303       0.01411004
H       11.54505344      -6.30347685       4.25407205      -0.00759046      -0.00420496      -0.00896593
H        8.02969248     -11.70764381      11.75363389      -0.01029616      -0.00211780       0.00332427
H        7.74448619     -13.46291499      11.65364489       0.00159617       0.00930060      -0.00586829
H       10.16736176     -13.88358534      11.81735146      -0.00787596      -0.00940650       0.01235397
H       13.99799838      -8.94976218      10.67857814      -0.00207240       0.00010495      -0.00540728
H       13.84170294      -8.79703296      12.44192809       0.00305147       0.00050867       0.01302481
H       13.62328595      -6.58427511      11.61520913       0.00320597       0.00451928       0.00721894
H       11.94024297      -7.09376971      11.92051112       0.00101972       0.00394837      -0.00005627
H       11.23625122     -12.03280705       8.15361922       0.00444780       0.00706686       0.01062703
H        9.86561886     -10.93402584       8.50106114       0.01113278       0.00237613      -0.00077300
H       11.00554926     -11.52358869       5.72635902       0.00109998      -0.01171971      -0.01185147
H       11.32858129     -10.03662941       6.65908026       0.01007697       0.00935541       0.01246310
H       -0.17409046      -4.10516739       8.40892030       0.00049354       0.00048876       0.00078073
C        1.72556912      -5.61918927       9.52371163       0.00116948      -0.00019022      -0.00066395
H       -0.14141269      -6.61116489       9.97290576      -0.00003336      -0.00063041      -0.00042745
H       -0.00236249      -4.99010203      10.65303176      -0.00002609       0.00013017       0.00021138
C        2.06483978      -6.42419139       8.27516870      -0.00039101      -0.00022662       0.00005888
H        2.22583128      -6.03876448      10.40085269       0.00037541      -0.00019224      -0.00023041
H        2.08176266      -4.59032651       9.41808390      -0.00039907       0.00056183       0.00033834
H        1.61358919      -4.88431901       6.82785791       0.00025071      -0.00033110      -0.00006665
H        1.46076485      -6.51677046       6.19550802      -0.00018889      -0.00033735       0.00007266
H        1.82170976      -7.48004190       8.43836435       0.00040947       0.00017008       0.00059719
H        3.13890142      -6.37968569       8.07673752      -0.00157137      -0.00001316       0.00034798
C       -1.98519990      -4.96900386       8.80541219      -0.00142300       0.00052216       0.00112878
C       -2.38481107      -3.88675750       9.80142300      -0.00053784       0.00024557      -0.00010505
N       -3.83596894      -3.72523937       9.89188378       0.00321012      -0.00077603       0.00058584
C       -4.50040366      -3.07460025       8.89509450      -0.00241684      -0.00013906       0.00056434
C       -5.86050565      -3.04176984       8.84407320       0.00384942       0.00039487      -0.00064928
C       -6.60079085      -3.70466863       9.83980085       0.00319400       0.00038494      -0.00122502
C       -4.54675589      -4.36195115      10.86460196      -0.00450375       0.00070186      -0.00065205
C       -5.90586761      -4.36458525      10.86714399       0.00475459      -0.00040115       0.00073276
H       -2.35327189      -5.94105677       9.15821581       0.00003181      -0.00033156       0.00015693
H       -2.46787475      -4.77237006       7.84214949       0.00026159      -0.00021292       0.00038405
H       -1.95862131      -2.92916242       9.49258740      -0.00032313      -0.00053774       0.00016512
H       -2.00366605      -4.11876131      10.79625691      -0.00028492       0.00042492      -0.00099408
H       -3.88620537      -2.59612381       8.14000122       0.00027667       0.00036389      -0.00037450
H       -6.36487505      -2.52308658       8.04280069      -0.00084286       0.00090934      -0.00074073
H       -3.96786042      -4.85890280      11.63323042       0.00014990      -0.00006930       0.00026406
H       -6.45579657      -4.87005198      11.64808270      -0.00124101      -0.00050894       0.00112467
C       11.89173262      -4.34944654       7.65418119       0.00038963       0.00060891       0.00061291
C       11.74114848      -4.84024635      10.39512421       0.00011183      -0.00069761      -0.00257244
C       11.35876984      -3.59626516       9.88361142       0.00593212      -0.00026741       0.00647257
C       11.43990923      -3.35212713       8.52154599      -0.00462723       0.00385095       0.00254771
H       11.68735762      -5.01781001      11.45784177       0.00226303      -0.00249671       0.00200811
H       11.00896121      -2.82646417      10.56067743      -0.00181484       0.00777471      -0.00309856
H       11.94118968      -4.14873056       6.59632506       0.00319385      -0.00565278       0.00264044
H       11.15443065      -2.38981143       8.11604900       0.00371375       0.00272801      -0.00260652
C        7.16681359     -12.42710942       6.83111842      -0.00228571      -0.00800737       0.00077767
C        6.40735645     -12.33245582       9.51411584      -0.00118767       0.00192031      -0.00078797
C        5.44883764     -12.21279854       8.50504887      -0.00066467       0.00123991      -0.00050651
C        5.82306987     -12.26731284       7.16965357      -0.00055398      -0.00007749       0.00541330
H        6.10413023     -12.29800142      10.54856517       0.00880294      -0.00300577       0.00090734
H        4.40814782     -12.08158268       8.77731918      -0.00282601      -0.00929241      -0.00582277
H        7.48529302     -12.46629944       5.79691851       0.00645615      -0.00360674       0.00987725
H        5.08371950     -12.18303994       6.38254949       0.01093395      -0.00028366       0.00440150
117
Properties=species:S:1:pos:R:3:forces:R:3 energy=-71012.20142343653 free_energy=-71012.20934167437 pbc="F F F"
C        1.28382225      -5.89621087       7.07849182       0.00126959      -0.00040086       0.00007379
C        0.22790925      -5.59627824       9.77203592       0.00053677      -0.00031573      -0.00012883
N       -0.51381533      -5.05559493       8.59262682      -0.00045624       0.00089819      -0.00027829
C       -0.20521749      -5.87026554       7.37572636       0.00074644      -0.00017267      -0.00095937
C       -8.07773585      -3.71571602       9.84087858      -0.00119289      -0.00007139       0.00001886
C       -9.95370754      -3.04427041       8.56993183       0.00058120      -0.00091895      -0.00046563
C      -10.48496754      -3.62798894       7.42921142      -0.00065339       0.00061607       0.00046861
C      -10.75171534      -2.38534114       9.49809659      -0.00112820       0.00042278       0.00008452
C      -12.12122948      -2.27494271       9.26446118       0.00027651      -0.00023115      -0.00032002
C      -12.65944778      -2.86883783       8.11845559      -0.00081543       0.00022669       0.00041729
C      -11.86278810      -3.54810431       7.19811914       0.00094247      -0.00037462      -0.00038479
C      -12.45702384      -4.18344215       5.96889198      -0.00020015       0.00004405       0.00006211
C      -13.02695575      -1.55929688      10.23375967      -0.00040010       0.00011797       0.00026755
O       -8.75927761      -4.22709025      10.68641963       0.00008152      -0.00024462       0.00041537
O       -8.57081392      -3.07413084       8.73899572       0.00097299       0.00076020      -0.00105774
H       -0.76704187      -5.45703865       6.53040069      -0.00000144       0.00006853      -0.00069883
H       -0.57306709      -6.89336971       7.54377000      -0.00020322       0.00029682      -0.00038628
H       -9.83835790      -4.14463826       6.73167446       0.00007788      -0.00004645      -0.00012180
H      -10.29946596      -1.96559062      10.38617099       0.00003082       0.00012142       0.00017526
H      -13.72507781      -2.79650988       7.94168953       0.00007012      -0.00008225       0.00004527
H      -13.53807215      -4.04200736       5.92735838      -0.00009002      -0.00008245      -0.00011826
H      -12.24536865      -5.25661531       5.94951665      -0.00006909      -0.00000646      -0.00006710
H      -12.01548270      -3.75662201       5.06338474      -0.00010340      -0.00003975       0.00008667
H      -12.47137164      -1.17092250      11.08889247      -0.00004283      -0.00008671      -0.00010741
H      -13.80429294      -2.23444148      10.60406321       0.00002584       0.00012025       0.00002098
H      -13.53697122      -0.72461582       9.74327496       0.00003633      -0.00018626       0.00012213
O       12.15616104      -9.60844583      11.42429093      -0.00662903      -0.00455327      -0.00294158
C       13.22262333      -8.68284822      11.48593886       0.00059497      -0.00896005       0.00392176
C       12.74731483      -7.25732915      11.30714097       0.00259952       0.00125122      -0.00209643
O       12.45077704      -7.07156203       9.93140839      -0.00056443       0.00239879      -0.00845134
C       11.59109809      -9.88043291      12.69190592      -0.00297270      -0.00149071       0.00019600
C       12.09722121      -5.81500075       9.53632397      -0.00956678      -0.00156546      -0.00797844
C       12.16672334      -5.57135248       8.15015009       0.00166267       0.00301611      -0.00475430
O       12.62675800      -6.60978981       7.39005436      -0.00590115      -0.00881433       0.00180755
C       12.71408304      -6.42857871       5.98484134       0.00849251      -0.00274498       0.00264635
C       10.32888729     -10.68097355      12.50522613       0.00062997       0.00073397       0.00142139
O       10.67195317     -11.95066592      11.99975907       0.00411079       0.00672746      -0.01260050
C        9.66475976     -12.91851127      12.17790509       0.01145847       0.00306796      -0.00143338
C        8.37986844     -12.63614053      11.43828074       0.00414793       0.00420104       0.01155323
O        8.68306067     -12.60003969      10.05996072      -0.01591170      -0.00494051       0.00737373
C        7.65899857     -12.46396407       9.17434106      -0.00194023      -0.01315066      -0.00842427
C        8.04590053     -12.49027122       7.82195222      -0.00141934       0.02622865      -0.00679999
O        9.35814729     -12.68836855       7.48306664      -0.00519138      -0.00372594      -0.01628127
C       10.22718702     -11.58581125       7.75227788      -0.00147015      -0.00883625      -0.00442261
C       10.51982764     -10.82032965       6.48079605      -0.00564532       0.00679620      -0.00759331
O        9.29530603     -10.27255574       6.03576092      -0.01867834       0.00912743       0.00477025
C        9.38103091      -9.60937875       4.79533761      -0.00188351       0.00035931      -0.00603883
C        9.66532558      -8.13086130       4.92537375      -0.00093866       0.00490975       0.00533611
O       10.98049798      -7.93610036       5.39624894      -0.00035569      -0.00167103       0.00385229
C       11.37264499      -6.58338146       5.30650569       0.00296348       0.00224553       0.00101235
H       10.12656759     -10.07841644       4.13810355       0.00377834      -0.00334870      -0.01206945
H       13.39119824      -7.20891320       5.62927991       0.00029080      -0.00890217      -0.00169938
H        9.66509191     -10.15619883      11.80616476       0.00159420      -0.00206551       0.00317480
H       12.29916750     -10.45095781      13.30529632       0.00526767       0.00588505      -0.00354821
H       13.16420690      -5.45706608       5.74705364      -0.00283324       0.00502303       0.00072097
H        8.39699069      -9.71944235       4.32303380      -0.00174397      -0.00840654       0.00232434
H        9.81314354     -10.78062314      13.47199416      -0.00482728       0.00861133      -0.00075980
H       11.36265522      -8.94567835      13.22317085      -0.00221036       0.00046958      -0.00464292
H        9.43571634     -13.03181592      13.24947427       0.00047578      -0.01168456      -0.00811287
H       10.62730449      -5.93080676       5.78325973       0.00077952       0.00643644       0.00827884
H        9.54168248      -7.66517070       3.93589571       0.00686284       0.00028586      -0.00015076
H        8.94448133      -7.66827548       5.61245581       0.00139808       0.00375084       0.01400089
H       11.46181325      -6.28043307       4.25288254      -0.00795416      -0.00492259      -0.00867487
H        7.94887187     -11.68078292      11.75412280      -0.01056490      -0.00211244       0.00333407
H        7.66031313     -13.43542165      11.65249919       0.00159969       0.00951200      -0.00611562
H       10.08268700     -13.86056599      11.81414492      -0.00778656      -0.00962069       0.01266549
H       13.91736736      -8.92594721      10.67723148      -0.00226394       0.00011952      -0.00562296
H       13.76179196      -8.77344819      12.44062226       0.00313352       0.00046398       0.01311412
H       13.53945622      -6.56097783      11.61410658       0.00331057       0.00459760       0.00732998
H       11.85745792      -7.07322408      11.92046394       0.00092095       0.00406747       0.00000310
H       11.15249391     -12.01416258       8.15147808       0.00411891       0.00728524       0.01078626
H        9.78512292     -10.91082442       8.49729742       0.01144470       0.00192944      -0.00132991
H       10.92540926     -11.50803616       5.72416939       0.00027529      -0.01100600      -0.01157181
H       11.24976239     -10.01964942       6.65417027       0.00984997       0.00883757       0.01245373
H       -0.17421387      -4.10499083       8.40890204       0.00044653       0.00031781       0.00083315
C        1.72561361      -5.61884864       9.52363998       0.00116735      -0.00006224      -0.00065387
H       -0.14127945      -6.61095992       9.97292755      -0.00000519      -0.00059468      -0.00041557
H       -0.00231827      -4.98986941      10.65301130      -0.00003460       0.00017056       0.00026915
C        2.06491012      -6.42381572       8.27508401      -0.00047058      -0.00029415      -0.00000723
H        2.22593696      -6.03838322      10.40076583       0.00040239      -0.00020855      -0.00021515
H        2.08172528      -4.58995729       9.41799878      -0.00042869       0.00052251       0.00036757
H        1.61345640      -4.88396789       6.82780676       0.00028655      -0.00029573      -0.00007715
H        1.46077448      -6.51642347       6.19543738      -0.00018578      -0.00035558       0.00009724
H        1.82186743      -7.47968672       8.43827713       0.00045124       0.00016284       0.00062119
H        3.13896039      -6.37922051       8.07661483      -0.00155960      -0.00001251       0.00036236
C       -1.98523242      -4.96897902       8.80544859      -0.00153576       0.00039062       0.00108492
C       -2.38491245      -3.88683314       9.80153496      -0.00055240       0.00030579       0.00005178
N       -3.83606807      -3.72537900       9.89196544       0.00107171      -0.00035891      -0.00001799
C       -4.50052857      -3.07469718       8.89518211       0.00288094      -0.00029051       0.00087404
C       -5.86056428      -3.04188962       8.84412353      -0.00111206       0.00076083      -0.00141784
C       -6.60088299      -3.70485039       9.83977014      -0.00057152      -0.00102447       0.00123088
C       -4.54691892      -4.36217084      10.86460587      -0.00013729       0.00041163      -0.00016693
C       -5.90598068      -4.36483040      10.86711697       0.00151203       0.00026995      -0.00046738
H       -2.35323321      -5.94108394       9.15818654       0.00004697      -0.00032406       0.00017607
H       -2.46793163      -4.77231737       7.84220597       0.00023894      -0.00020500       0.00031723
H       -1.95874743      -2.92919223       9.49279911      -0.00037890      -0.00058100       0.00014750
H       -2.00379963      -4.11891279      10.79636117      -0.00021782       0.00040953      -0.00091419
H       -3.88628719      -2.59615594       8.14013308      -0.00020040       0.00005118       0.00009553
H       -6.36494053      -2.52317164       8.04284300      -0.00032742       0.00056195      -0.00014114
H       -3.96799376      -4.85916303      11.63321905      -0.00031004       0.00020948      -0.00017625
H       -6.45593463      -4.87036184      11.64800469      -0.00076935      -0.00036985       0.00097769
C       11.80094620      -4.32811126       7.65500726       0.00077523      -0.00081521       0.00104532
C       11.65235928      -4.82040358      10.39579470      -0.00052083       0.00016533      -0.00031421
C       11.26703891      -3.57706968       9.88494409       0.00605072       0.00014216       0.00594845
C       11.34717354      -3.33218866       8.52295719      -0.00500681       0.00423068       0.00277343
H       11.59927037      -4.99847585      11.45849491       0.00247308      -0.00246415       0.00104363
H       10.91576888      -2.80834120      10.56247248      -0.00192869       0.00784258      -0.00321902
H       11.84965553      -4.12682819       6.59724250       0.00328485      -0.00580088       0.00233762
H       11.05936921      -2.37035063       8.11797126       0.00381281       0.00277585      -0.00268369
C        7.08121251     -12.39814417       6.83129758      -0.00150130      -0.00787143       0.00090720
C        6.32429564     -12.29858883       9.51484606      -0.00265183       0.00200464      -0.00132064
C        5.36529999     -12.17675165       8.50646723       0.00096044       0.00093641      -0.00051549
C        5.73826772     -12.23377702       7.17080977      -0.00127059      -0.00007616       0.00622969
H        6.02204790     -12.26235036      10.54951094       0.00873268      -0.00312377       0.00111529
H        4.32528952     -12.04190970       8.77949665      -0.00339251      -0.00939497      -0.00580694
H        7.39850874     -12.43945552       5.79682410       0.00669180      -0.00391143       0.01013304
H        4.99851436     -12.14791807       6.38424864       0.01098318      -0.00045549       0.00436361
117
Properties=species:S:1:pos:R:3:forces:R:3 energy=-71012.20085900663 free_energy=-71012.20934167437 pbc="F F F"
C        1.28351751      -5.89450634       7.07811647       0.00134885      -0.00037828       0.00005281
C        0.22786431      -5.59506147       9.77182668       0.00052508      -0.00025965      -0.00008416
N       -0.51411311      -5.05444249       8.59254720      -0.00052671       0.00076250      -0.00031516
C       -0.20548672      -5.86893791       7.37553642       0.00079142      -0.00010565      -0.00093334
C       -8.07809684      -3.71584292       9.84078290      -0.01812664      -0.01019721       0.01647052
C       -9.95411485      -3.04435319       8.56991959      -0.00026667      -0.00057995       0.00037336
C      -10.48541475      -3.62808682       7.42923449      -0.00004530       0.00013483       0.00006306
C      -10.75209269      -2.38529638       9.49804357       0.00009030       0.00006449      -0.00011814
C      -12.12157224      -2.27478609       9.26437207      -0.00042287       0.00019768       0.00014639
C      -12.65983072      -2.86867157       8.11839126      -0.00040272      -0.00037681      -0.00026825
C      -11.86321319      -3.54808607       7.19810438       0.00023596       0.00010313       0.00004453
C      -12.45748827      -4.18341385       5.96889543      -0.00019658       0.00000441      -0.00002980
C      -13.02725056      -1.55897546      10.23360797      -0.00028358      -0.00005592      -0.00003740
O       -8.75982182      -4.22744335      10.68639332       0.01362413       0.00926358      -0.01501457
O       -8.57123742      -3.07427329       8.73899934       0.00265366       0.00125790      -0.00188053
H       -0.76751691      -5.45576860       6.53032170      -0.00003172       0.00009236      -0.00073616
H       -0.57307370      -6.89214332       7.54354034      -0.00021756       0.00029527      -0.00040466
H       -9.83883664      -4.14485932       6.73174497      -0.00013507       0.00015957       0.00009961
H      -10.29979567      -1.96555233      10.38610537      -0.00017090       0.00004685       0.00009856
H      -13.72544538      -2.79624642       7.94159071      -0.00001826      -0.00004996       0.00005586
H      -13.53852266      -4.04187396       5.92733019      -0.00005832      -0.00007893      -0.00010139
H      -12.24593856      -5.25660774       5.94956371      -0.00007387      -0.00004759      -0.00004616
H      -12.01588304      -3.75667645       5.06337905      -0.00012874      -0.00003099       0.00008959
H      -12.47165302      -1.17059218      11.08871982       0.00011788      -0.00002903       0.00006813
H      -13.80465982      -2.23401159      10.60394112      -0.00010017      -0.00000634       0.00008109
H      -13.53716809      -0.72428506       9.74304716      -0.00002879      -0.00007603       0.00006659
O       12.07651194      -9.58700357      11.42385113      -0.00681232      -0.00463548      -0.00326171
C       13.14168729      -8.65987184      11.48490657       0.00064330      -0.00906810       0.00397993
C       12.66406014      -7.23507902      11.30645095       0.00245789       0.00130460      -0.00197312
[truncated: 2,737,214 more chars]
