# Supplementary material for: The interlocking process in molecular machines explained by a combined approach: the nudged elastic band method and machine learning potential
Source: Chem Sci. 2026 Jan 13;17(12):6055–67. doi: 10.1039/d5sc08303f (PMC12857636; doi:10.1039/d5sc08303f)
Supplement: SC-017-D5SC08303F-s001 [file SC-017-D5SC08303F-s001.zip › Animation-Coordinates-LPZ-AV-JT/[1bΓèéDB24C8]2+.xyz]

120
Properties=species:S:1:pos:R:3:forces:R:3 energy=-72080.15551057956 free_energy=-72080.15551057956 pbc="F F F"
C       -0.09760579      -6.12980385       6.87174811       0.00000818       0.00002247      -0.00000244
C       -1.28832921      -4.57503294       9.20533970      -0.00001215      -0.00000777       0.00000556
N       -1.87839018      -4.57434960       7.82782236      -0.00000340       0.00001214       0.00000370
C       -1.57847987      -5.80733078       7.04268123       0.00000104       0.00002098       0.00000161
C       -9.40172352      -2.63058514       8.07420947       0.00003792      -0.00000078      -0.00002250
C      -11.27041587      -2.25626730       6.67700097       0.00001770      -0.00001006      -0.00002807
C      -11.80617697      -3.08648892       5.70338734      -0.00003093       0.00003797       0.00002646
C      -12.06344908      -1.39221876       7.42343007      -0.00000860       0.00002736       0.00002584
C      -13.43194763      -1.32872586       7.16743796       0.00002766      -0.00002062       0.00000426
C      -13.97462546      -2.16989985       6.19089141      -0.00007927       0.00003397       0.00002670
C      -13.18322996      -3.05190558       5.45682166       0.00008178      -0.00002015       0.00000858
C      -13.78223752      -3.95248678       4.40901101      -0.00008023       0.00000978      -0.00001729
C      -14.33213379      -0.39919987       7.94055599       0.00003455       0.00001252       0.00000374
O      -10.08891626      -2.92843099       9.01231607      -0.00005309      -0.00003255       0.00000886
O       -9.88787447      -2.25657338       6.85237523       0.00001079      -0.00000995       0.00001633
H       -2.04464997      -5.69388584       6.05576710       0.00000295      -0.00000351       0.00003225
H       -2.07675705      -6.65750904       7.52915628      -0.00000599       0.00000907       0.00001200
H      -11.16380180      -3.75731151       5.14756356       0.00000733      -0.00000345      -0.00000727
H      -11.60803446      -0.78009296       8.18978925      -0.00000818       0.00001958       0.00001734
H      -15.03956191      -2.13252206       5.99969548       0.00004366       0.00000358       0.00002697
H      -14.86209825      -3.81627609       4.33318328       0.00003365      -0.00002338      -0.00002552
H      -13.57927257      -5.00204103       4.64164320      -0.00000392      -0.00000568      -0.00001259
H      -13.33699813      -3.75277197       3.42975129       0.00000602      -0.00000297      -0.00001867
H      -13.77365315       0.17423532       8.68218794       0.00000912      -0.00000452      -0.00000728
H      -15.11485402      -0.96296569       8.45700046      -0.00002848      -0.00000642       0.00000319
H      -14.83545062       0.30139839       7.26735351      -0.00001066      -0.00000379      -0.00001350
O        7.08487851     -11.65410555      14.97824077       0.00002317       0.00000092       0.00002248
C        7.95066202     -10.96262407      15.85366401       0.00001037      -0.00002468      -0.00006360
C        7.91784042      -9.47103938      15.60474564      -0.00001575       0.00006199       0.00004940
O        8.65558171      -9.22814840      14.41662719      -0.00001299       0.00000805      -0.00001633
C        5.81715411     -11.89916363      15.54506552       0.00000124      -0.00001448      -0.00005488
C        8.82210976      -7.93094827      14.03410099      -0.00002471      -0.00001931      -0.00001234
C        9.82302586      -7.70918492      13.06726211       0.00001681      -0.00000346      -0.00000525
O       10.54350165      -8.81049659      12.69729909      -0.00003374      -0.00000548       0.00002676
C       11.52672387      -8.65913012      11.68350470      -0.00001419       0.00002539      -0.00004303
C        4.89381304     -12.45026579      14.48775611       0.00001186       0.00003576       0.00004303
O        5.42877221     -13.65504565      13.99366212      -0.00001007       0.00000203       0.00000471
C        4.45652585     -14.55493587      13.51957129      -0.00000846      -0.00004435      -0.00000894
C        3.63654545     -14.05872019      12.35099547       0.00000471       0.00005448       0.00003004
O        4.50882376     -13.82623208      11.26346377       0.00000849       0.00000238      -0.00003397
C        3.94315021     -13.55476650      10.05204003      -0.00000396       0.00003180       0.00001407
C        4.84747856     -13.37675952       8.98759878       0.00001764       0.00002128       0.00001955
O        6.17083103     -13.40983160       9.32092373      -0.00001311      -0.00002803      -0.00000815
C        7.11515865     -13.46266635       8.26137368       0.00003195       0.00001264      -0.00001842
C        8.49442077     -13.44693530       8.88346915      -0.00002193       0.00000326       0.00000751
O        8.84777817     -12.15828002       9.34457644      -0.00000399      -0.00002146      -0.00000829
C        9.53500567     -11.39813129       8.37238689      -0.00001007       0.00007010       0.00002813
C        9.66187457      -9.97321500       8.84317442      -0.00000991      -0.00003910       0.00003007
O       10.46457756      -9.93779692      10.00155864       0.00001866      -0.00001350      -0.00001216
C       10.90866122      -8.63377855      10.30459828       0.00002158      -0.00002420       0.00004387
H       10.53311018     -11.82026136       8.20297214       0.00002110      -0.00000322       0.00001302
H       12.17576212      -9.53371909      11.76672765      -0.00000351      -0.00001839      -0.00001677
H        4.78819762     -11.72423160      13.67442250      -0.00002397       0.00002096      -0.00000350
H        5.90917220     -12.62126537      16.36534344      -0.00001121      -0.00000996       0.00002068
H       12.13571249      -7.76511511      11.86469163       0.00000529      -0.00001176      -0.00002020
H        8.99882843     -11.41658252       7.41335181       0.00000507      -0.00002785       0.00000283
H        3.90396539     -12.61597322      14.93336568      -0.00000814       0.00002628       0.00001416
H        5.39181863     -10.97336071      15.95926672       0.00002362      -0.00000204       0.00000099
H        3.76559144     -14.82803396      14.33393426      -0.00000973      -0.00002625      -0.00000812
H       10.07573232      -7.91500947      10.27375888      -0.00001080       0.00002625      -0.00000529
H       10.12043565      -9.37486504       8.04088791      -0.00000328      -0.00002400      -0.00001629
H        8.67016441      -9.55398015       9.05779384       0.00000735       0.00003242       0.00000723
H       11.65645986      -8.31082504       9.56653002       0.00002448      -0.00000177      -0.00001770
H        3.10350804     -13.13736430      12.61244977       0.00001411      -0.00004000      -0.00001138
H        2.89976765     -14.82903578      12.09474856      -0.00002058      -0.00000958      -0.00001490
H        4.99767075     -15.45492588      13.21828687       0.00000123      -0.00000129       0.00000496
H        8.96654655     -11.32462041      15.67237050      -0.00002586      -0.00000864       0.00001991
H        7.69316788     -11.17064352      16.90277056      -0.00000690      -0.00001806       0.00001612
H        8.38202336      -8.93932688      16.44648286      -0.00002427      -0.00002580      -0.00001648
H        6.88269444      -9.12590786      15.49422573      -0.00001422      -0.00001686       0.00001498
H        6.97353996     -14.38574744       7.68395891      -0.00000179       0.00001032       0.00000104
H        6.99378199     -12.60401085       7.59046553       0.00000183       0.00000947      -0.00000819
H        9.23259132     -13.81612715       8.15607601       0.00000242      -0.00003702      -0.00005420
H        8.49783856     -14.11828979       9.74602765       0.00002822       0.00001347      -0.00006670
H       -1.45938629      -3.78986831       7.31003761       0.00000955       0.00001459      -0.00000370
C        0.21519177      -4.30640363       9.20857892       0.00000991       0.00000570       0.00006263
H       -1.52688457      -5.52045433       9.70091584       0.00000840       0.00000475      -0.00002723
H       -1.80128874      -3.79594051       9.78060223      -0.00000893      -0.00001076       0.00001099
C       -3.35258226      -4.32864059       7.85658914      -0.00000537      -0.00001986      -0.00000105
C       -3.71465123      -2.87105517       8.12188066       0.00000149       0.00000536      -0.00001436
N       -5.16149800      -2.65868665       8.13921082      -0.00000226       0.00000456      -0.00002455
C       -5.81971747      -2.24803927       7.02007123       0.00003988      -0.00000060      -0.00001478
C       -7.17784450      -2.21825803       6.95738001      -0.00003815       0.00000286      -0.00002968
C       -7.92484154      -2.63078034       8.07476348       0.00002676      -0.00002992       0.00005507
C       -5.87656948      -3.05647867       9.23050599      -0.00001621      -0.00001334       0.00000358
C       -7.23722817      -3.04476227       9.22926311       0.00001061       0.00000484      -0.00006597
H       -3.81392703      -4.96055855       8.62728223       0.00000386       0.00000365       0.00002290
H       -3.77332420      -4.63106454       6.89222040      -0.00001100      -0.00000764       0.00001851
H       -3.29099232      -2.23192454       7.34530043      -0.00000110      -0.00003531      -0.00001584
H       -3.30660912      -2.54242563       9.07967022       0.00000990      -0.00000279      -0.00000536
H       -5.19926119      -1.94194226       6.18593192       0.00000704       0.00001014      -0.00001363
H       -7.67457902      -1.88428301       6.05928691      -0.00000262       0.00001490       0.00001009
H       -5.30362628      -3.38904266      10.08927746       0.00000235       0.00000755       0.00000747
H       -7.79526407      -3.36142930      10.09911296      -0.00001559       0.00000500       0.00002515
C       10.03166624      -6.42637694      12.58207345      -0.00002283      -0.00002762       0.00002721
C        8.05733455      -6.87146655      14.50079757      -0.00003140       0.00000012       0.00000641
C        8.27104797      -5.58305372      14.00054303       0.00001384      -0.00001216      -0.00000849
C        9.25428047      -5.36327075      13.04856228      -0.00001490       0.00002781      -0.00001287
H        7.29676057      -7.03399886      15.24858716       0.00000179       0.00004405      -0.00002146
H        7.66735703      -4.76135843      14.36648668      -0.00000934       0.00002649       0.00000142
H       10.78263474      -6.24377991      11.82984411       0.00003730       0.00002851      -0.00001313
H        9.43127862      -4.36943252      12.65733733       0.00002853      -0.00001275       0.00002284
C        4.36721438     -13.15264163       7.70552308      -0.00000035       0.00000849       0.00001487
C        2.57784922     -13.46141196       9.82237750       0.00005350      -0.00000619       0.00004473
C        2.10032500     -13.21549309       8.53070366      -0.00001377      -0.00001045       0.00002468
C        2.98875940     -13.06909302       7.47792713      -0.00001574      -0.00000333      -0.00002712
H        1.87529767     -13.57253692      10.63282594      -0.00000041      -0.00001071       0.00000533
H        1.03202395     -13.14622221       8.36225233       0.00001013       0.00000985       0.00000764
H        5.04724232     -13.04354245       6.87527132       0.00000583       0.00001133       0.00002274
H        2.62618487     -12.88696643       6.47323683       0.00000373      -0.00002179       0.00001522
C        1.09869248      -5.55160706       9.08909966      -0.00001972      -0.00000214      -0.00005282
H        0.47769971      -3.78306226      10.13430905      -0.00002622      -0.00001130      -0.00004716
H        0.43892684      -3.61149410       8.39178114       0.00000434       0.00001665      -0.00000656
C        0.56606512      -6.64004538       8.15257482       0.00003458      -0.00001570       0.00001721
H        1.24521363      -5.99928755      10.07896274       0.00002477       0.00001349       0.00001866
H        2.09235003      -5.22731275       8.75918648       0.00000444       0.00000497       0.00000903
H       -0.15261684      -7.26566663       8.69249669      -0.00002389      -0.00002941       0.00000296
H        1.39730397      -7.30426936       7.89128327      -0.00001479       0.00002177      -0.00000935
H        0.43284002      -5.26531995       6.46345588      -0.00002459      -0.00001852      -0.00000048
H       -0.03799252      -6.91436046       6.10909166       0.00001548       0.00000320       0.00000023
120
Properties=species:S:1:pos:R:3:forces:R:3 energy=-72080.15551382341 free_energy=-72080.15551057956 pbc="F F F"
C       -0.09226507      -6.12938443       6.87137305       0.00005156      -0.00015321       0.00002585
C       -1.28478540      -4.57612790       9.20516062       0.00020871      -0.00011480      -0.00033023
N       -1.87458793      -4.57591586       7.82752902       0.00001589      -0.00025842       0.00022902
C       -1.57346184      -5.80852694       7.04230564       0.00001557       0.00020033       0.00015092
C       -9.39946207      -2.63975289       8.07329885       0.00484765       0.00171883      -0.00534996
C      -11.26817613      -2.26716318       6.67579739      -0.00018509      -0.00013048      -0.00017275
C      -11.80297886      -3.09783194       5.70204180      -0.00013055       0.00030170       0.00013924
C      -12.06211462      -1.40399156       7.42226718      -0.00022335       0.00010069      -0.00006431
C      -13.43063295      -1.34183085       7.16612869      -0.00022924      -0.00007910      -0.00030473
C      -13.97239135      -2.18342581       6.18942418       0.00011998       0.00015293       0.00017753
C      -13.18003685      -3.06456309       5.45534361      -0.00023518      -0.00007802      -0.00005968
C      -13.77803705      -3.96563071       4.40738847       0.00014874       0.00016841       0.00017464
C      -14.33179183      -0.41327515       7.93924716       0.00015447      -0.00013763      -0.00018147
O      -10.08647770      -2.93829838       9.01121758      -0.00388667      -0.00169723       0.00508286
O       -9.88570550      -2.26614554       6.85137745      -0.00065085      -0.00004323      -0.00002668
H       -2.03981342      -5.69550771       6.05542556       0.00014636      -0.00000727      -0.00002957
H       -2.07084019      -6.65923628       7.52877942      -0.00004687      -0.00010701      -0.00024196
H      -11.15986329      -3.76797398       5.14623471      -0.00024593       0.00023258       0.00012246
H      -11.60737794      -0.79149749       8.18875435      -0.00018660      -0.00028507      -0.00039957
H      -15.03735392      -2.14707288       5.99812553       0.00036272      -0.00002864       0.00004525
H      -14.85801916      -3.83046118       4.33147425      -0.00011725      -0.00021437      -0.00022717
H      -13.57402944      -5.01498872       4.63997858      -0.00019739      -0.00018149      -0.00021632
H      -13.33286059      -3.76536909       3.42821563      -0.00013826      -0.00013413      -0.00020870
H      -13.77390126       0.16062687       8.68096452      -0.00034163       0.00012288       0.00010068
H      -15.11398631      -0.97789468       8.45554909      -0.00020096       0.00027531       0.00016799
H      -14.83570895       0.28686149       7.26601995      -0.00027903       0.00022844       0.00025372
O        7.04492269     -11.62153689      14.95836540       0.00037103      -0.00044848      -0.00006818
C        7.90963602     -10.92966460      15.83452936      -0.00023934       0.00013322       0.00028819
C        7.87537997      -9.43807800      15.58618619       0.00027651       0.00032818      -0.00062431
O        8.61386651      -9.19428843      14.39875456      -0.00036509       0.00065437      -0.00038603
C        5.77729428     -11.86813246      15.52467732      -0.00015152      -0.00028552       0.00003248
C        8.77793428      -7.89702608      14.01558524      -0.00002577       0.00138881      -0.00038914
C        9.77767213      -7.67426454      13.04775512      -0.00024462      -0.00017973      -0.00002970
O       10.49924047      -8.77480733      12.67757161      -0.00004548       0.00067304       0.00032605
C       11.48170745      -8.62235064      11.66322907      -0.00032472       0.00027833      -0.00027920
C        4.85471859     -12.41949115      14.46686464      -0.00006687       0.00006977      -0.00000300
O        5.39083472     -13.62351983      13.97221978       0.00048805      -0.00032173      -0.00002843
C        4.41941000     -14.52410948      13.49778792      -0.00028266       0.00014650      -0.00012779
C        3.59917313     -14.02821858      12.32926468      -0.00018411      -0.00016370      -0.00025701
O        4.47133778     -13.79514755      11.24176790      -0.00008688       0.00013560      -0.00023346
C        3.90550701     -13.52405688      10.03032803       0.00004462      -0.00000483       0.00015614
C        4.80970736     -13.34614957       8.96576629       0.00016414      -0.00002136      -0.00008573
O        6.13307702     -13.37918270       9.29899715      -0.00047114      -0.00013207       0.00005597
C        7.07738358     -13.43093168       8.23941420      -0.00010275      -0.00030259      -0.00003758
C        8.45659520     -13.41484681       8.86155209      -0.00000997       0.00009568      -0.00001894
O        8.80893516     -12.12630434       9.32364185      -0.00041905      -0.00039507       0.00133322
C        9.49547853     -11.36484428       8.35203448      -0.00102004      -0.00032176       0.00048305
C        9.61906586      -9.93977524       8.82299659       0.00062688       0.00067885       0.00042703
O       10.42081259      -9.90286086       9.98193733       0.00055653      -0.00184493       0.00130844
C       10.86288992      -8.59816080      10.28466638       0.00020338      -0.00030719      -0.00019517
H       10.49453860     -11.78502107       8.18349181       0.00006556      -0.00018423      -0.00060420
H       12.13198207      -9.49604291      11.74629873       0.00016581       0.00045368       0.00001992
H        4.74861423     -11.69311365      13.65390516      -0.00007969       0.00010889      -0.00001306
H        5.86987676     -12.59060823      16.34455054      -0.00062546      -0.00029369       0.00035955
H       12.08948011      -7.72739420      11.84380464       0.00067678      -0.00015325       0.00055527
H        8.96011951     -11.38426302       7.39260511      -0.00008262      -0.00038611      -0.00126406
H        3.86495069     -12.58633902      14.91219857      -0.00035390       0.00010652      -0.00006511
H        5.35097240     -10.94298719      15.93932083      -0.00012603       0.00008242       0.00012155
H        3.72860962     -14.79793608      14.31201087      -0.00017696      -0.00038634       0.00011115
H       10.02870101      -7.88088549      10.25401870       0.00009557       0.00130874       0.00051292
H       10.07714296      -9.34056106       8.02114037       0.00000984       0.00116402      -0.00132246
H        8.62640671      -9.52247254       9.03692490      -0.00024254      -0.00000843      -0.00061009
H       11.60980135      -8.27416736       9.54617416       0.00095941       0.00126644      -0.00021400
H        3.06561605     -13.10717635      12.59076935       0.00011213      -0.00015124       0.00019288
H        2.86281936     -14.79890503      12.07290268      -0.00012323      -0.00005359       0.00003319
H        4.96130767     -15.42358958      13.19633048      -0.00003391       0.00002925       0.00006169
H        8.92597788     -11.29051587      15.65352812      -0.00006029      -0.00018962       0.00046032
H        7.65178561     -11.13835746      16.88338391       0.00019534      -0.00067691       0.00079270
H        8.33832947      -8.90605690      16.42839228       0.00010814      -0.00013676       0.00021255
H        6.83998658      -9.09392869      15.47478332      -0.00017548      -0.00057765       0.00066106
H        6.93626405     -14.35373192       7.66146122      -0.00022434      -0.00044604      -0.00027242
H        6.95552440     -12.57192527       7.56902454       0.00016508      -0.00033098      -0.00008821
H        9.19504059     -13.78282288       8.13384982       0.00026225      -0.00086129      -0.00033983
H        8.46053980     -14.08691449       9.72356059      -0.00012885       0.00023348      -0.00042569
H       -1.45628301      -3.79097613       7.30985832      -0.00007249      -0.00012987       0.00011798
C        0.21847330      -4.30613298       9.20869107       0.00017524      -0.00013495       0.00010704
H       -1.52255753      -5.52180460       9.70063384      -0.00000150      -0.00000461       0.00000104
H       -1.79855040      -3.79752854       9.78038163       0.00003392      -0.00019973      -0.00004064
C       -3.34899311      -4.33171902       7.85615577       0.00014011       0.00002576      -0.00009705
C       -3.71241051      -2.87451334       8.12147512       0.00001125       0.00005161       0.00009441
N       -5.15941361      -2.66356019       8.13867712      -0.00008687       0.00027436       0.00004164
C       -5.81786391      -2.25356819       7.01943751       0.00055259       0.00006313       0.00031479
C       -7.17598843      -2.22514826       6.95661584      -0.00046611       0.00001716       0.00013651
C       -7.92260348      -2.63847801       8.07396077      -0.00075547      -0.00006411       0.00031069
C       -5.87413290      -3.06218846       9.22989494       0.00056798       0.00014045       0.00007879
C       -7.23477276      -3.05184362       9.22853022      -0.00043333       0.00017622      -0.00030321
H       -3.80977742      -4.96414305       8.62677983      -0.00003348       0.00018819      -0.00006670
H       -3.76935810      -4.63452040       6.89173627      -0.00004829       0.00011617       0.00010072
H       -3.28929233      -2.23495858       7.34494901       0.00011660       0.00003891       0.00009097
H       -3.30477181      -2.54555444       9.07933164       0.00016182       0.00012164      -0.00017174
H       -5.19758237      -1.94684891       6.18538532      -0.00010748      -0.00003663       0.00024428
H       -7.67298972      -1.89163111       6.05849375       0.00002680      -0.00019627       0.00039324
H       -5.30092205      -3.39424477      10.08868978       0.00017399       0.00009632      -0.00013217
H       -7.79263636      -3.36909492      10.09827879       0.00017148      -0.00001569      -0.00009557
C        9.98403545      -6.39142330      12.56173772      -0.00032584       0.00169006      -0.00020829
C        8.01200446      -6.83845773      14.48252007       0.00001115      -0.00030077      -0.00022638
C        8.22339692      -5.54999166      13.98139178       0.00041907       0.00149166      -0.00073919
C        9.20545974      -5.32918947      13.02837456      -0.00028407      -0.00115628       0.00053493
H        7.25234861      -7.00164650      15.23114433       0.00113450       0.00024330      -0.00106412
H        7.61874289      -4.72898811      14.34739789       0.00078381      -0.00076449      -0.00023327
H       10.73406985      -6.20811581      11.80872303      -0.00050903       0.00002294       0.00062264
H        9.38060525      -4.33527475      12.63644168      -0.00016565      -0.00093307       0.00056691
C        4.32931280     -13.12230208       7.68369049       0.00020827       0.00005084       0.00012344
C        2.54017371     -13.43089341       9.80077801       0.00014150       0.00002557       0.00016177
C        2.06251309     -13.18528047       8.50909689      -0.00010160       0.00003791       0.00011720
C        2.95082811     -13.03898880       7.45620991       0.00012763       0.00008415      -0.00007920
H        1.83771852     -13.54189444      10.61132807      -0.00004312      -0.00013308      -0.00005660
H        0.99419500     -13.11614668       8.34073073      -0.00018765      -0.00001537      -0.00003179
H        5.00926321     -13.01322787       6.85337034      -0.00018060      -0.00010908       0.00010576
H        2.58814288     -12.85708922       6.45152325      -0.00010260      -0.00000564      -0.00011609
C        1.10309491      -5.55053726       9.08906520       0.00001155       0.00047381       0.00016585
H        0.48034397      -3.78281938      10.13462906       0.00002406      -0.00007386      -0.00044806
H        0.44171373      -3.61079559       8.39211057       0.00001437      -0.00020939       0.00020339
C        0.57172184      -6.63927168       8.15217988       0.00013085       0.00035431      -0.00016355
H        1.24973982      -5.99829245      10.07887552       0.00042723      -0.00007232      -0.00005283
H        2.09652915      -5.22527968       8.75942833       0.00012682       0.00004718       0.00033354
H       -0.14642767      -7.26575131       8.69182489       0.00022805      -0.00011564      -0.00005800
H        1.40370667      -7.30254154       7.89084953      -0.00010348      -0.00032231       0.00010947
H        0.43729232      -5.26419836       6.46339876       0.00000730      -0.00044780       0.00000352
H       -0.03174691      -6.91367347       6.10851844       0.00023037      -0.00001431      -0.00007539
120
Properties=species:S:1:pos:R:3:forces:R:3 energy=-72080.15549760415 free_energy=-72080.15551057956 pbc="F F F"
C       -0.08692500      -6.12896388       6.87099707       0.00008658      -0.00035900       0.00009143
C       -1.28124084      -4.57722291       9.20498046       0.00040790      -0.00028678      -0.00054972
N       -1.87078630      -4.57748413       7.82723605       0.00005416      -0.00051132       0.00037587
C       -1.56844392      -5.80972439       7.04192800       0.00004558       0.00043065       0.00032182
C       -9.39720203      -2.64891887       8.07239058       0.01018574       0.00364070      -0.01124191
C      -11.26593693      -2.27806124       6.67459376      -0.00050089      -0.00024726      -0.00036812
C      -11.79978118      -3.10917585       5.70069619      -0.00027576       0.00059109       0.00027457
C      -12.06078487      -1.41576669       7.42110115      -0.00024230       0.00020552      -0.00007316
C      -13.42931907      -1.35493586       7.16481737      -0.00042295      -0.00014775      -0.00060418
C      -13.97015444      -2.19695191       6.18795534       0.00010353       0.00026445       0.00027856
C      -13.17684506      -3.07722055       5.45386529      -0.00035776      -0.00011688      -0.00006040
C      -13.77383417      -3.97877461       4.40576864       0.00020370       0.00035950       0.00030941
C      -14.33144804      -0.42735192       7.93793723       0.00016809      -0.00027215      -0.00036731
O      -10.08403256      -2.94816024       9.01011863      -0.00815082      -0.00353491       0.01064774
O       -9.88354028      -2.27571598       6.85037840      -0.00129147      -0.00010125       0.00002485
H       -2.03497498      -5.69712956       6.05508139       0.00028578      -0.00000673      -0.00007402
H       -2.06492147      -6.66096418       7.52840023      -0.00009760      -0.00023663      -0.00049302
H      -11.15592626      -3.77863659       5.14490642      -0.00049657       0.00045449       0.00023797
H      -11.60672060      -0.80290560       8.18771636      -0.00042782      -0.00061224      -0.00085959
H      -15.03514435      -2.16162522       5.99655199       0.00077923      -0.00005624       0.00008677
H      -14.85393800      -3.84464409       4.32977005      -0.00018083      -0.00043471      -0.00044570
H      -13.56878484      -5.02793455       4.63831714      -0.00037671      -0.00039466      -0.00041697
H      -13.32872319      -3.77796561       3.42668196      -0.00028462      -0.00027527      -0.00039483
H      -13.77415151       0.14701676       8.67974065      -0.00064297       0.00025813       0.00022544
H      -15.11311541      -0.99282487       8.45409765      -0.00036901       0.00055971       0.00031779
H      -14.83596634       0.27232455       7.26468696      -0.00054233       0.00044296       0.00052051
O        7.00496445     -11.58896485      14.93849034       0.00075338      -0.00088456      -0.00008665
C        7.86860892     -10.89670237      15.81539657      -0.00037341       0.00022069       0.00033569
C        7.83292226      -9.40511813      15.56761990       0.00067887       0.00083208      -0.00099659
O        8.57215745      -9.16042012      14.38088329      -0.00068836       0.00123891      -0.00082339
C        5.73743453     -11.83710128      15.50429057      -0.00031710      -0.00055987      -0.00000063
C        8.73376587      -7.86310236      13.99707025      -0.00023480       0.00295641      -0.00064649
C        9.73232057      -7.63934193      13.02824866      -0.00059879      -0.00050680       0.00008264
O       10.45498049      -8.73911357      12.65784554      -0.00000776       0.00132130       0.00057529
C       11.43668642      -8.58556874      11.64295244      -0.00048390       0.00041766      -0.00046858
C        4.81562536     -12.38871653      14.44597307      -0.00002926       0.00001847      -0.00004514
O        5.35290038     -13.59199714      13.95077557       0.00097686      -0.00041200       0.00002661
C        4.38229545     -14.49327744      13.47600441      -0.00053228       0.00003218      -0.00030274
C        3.56179939     -13.99771924      12.30753400      -0.00031639      -0.00003449      -0.00051129
O        4.43384964     -13.76406324      11.22007093      -0.00020990       0.00021714      -0.00040412
C        3.86786174     -13.49335161      10.00861465       0.00014139       0.00003701       0.00015564
C        4.77193682     -13.31554253       8.94393273       0.00015864      -0.00005892      -0.00018616
O        6.09532166     -13.34853097       9.27707140      -0.00087599      -0.00026795       0.00010085
C        7.03960790     -13.39919789       8.21745721      -0.00020201      -0.00062087      -0.00001660
C        8.41876844     -13.38275602       8.83964052       0.00006415       0.00028434      -0.00011193
O        8.77009439     -12.09432538       9.30270954      -0.00084993      -0.00082276       0.00263721
C        9.45595405     -11.33155547       8.33168393      -0.00208140      -0.00065138       0.00090364
C        9.57625858      -9.90633622       8.80281683       0.00126638       0.00121975       0.00088484
O       10.37704399      -9.86792658       9.96231671       0.00112557      -0.00355756       0.00262141
C       10.81711601      -8.56254473      10.26473444       0.00041101      -0.00063614      -0.00046238
H       10.45596193     -11.74977729       8.16401168       0.00012802      -0.00037297      -0.00120584
H       12.08820173      -9.45836331      11.72587150       0.00023861       0.00102734       0.00002816
H        4.70903421     -11.66199989      13.63338651      -0.00015111       0.00023257      -0.00005410
H        5.83058444     -12.55994961      16.32375632      -0.00123456      -0.00062234       0.00076103
H       12.04324396      -7.68967184      11.82291882       0.00130048      -0.00032545       0.00108863
H        8.92141385     -11.35193691       7.37185874      -0.00014211      -0.00075716      -0.00247052
H        3.82593861     -12.55670889      14.89102801      -0.00071757       0.00019489      -0.00012934
H        5.31012226     -10.91261537      15.91937411      -0.00027807       0.00017680       0.00025279
H        3.69163050     -14.76783279      14.29008966      -0.00034609      -0.00073817       0.00022545
H        9.98166946      -7.84676568      10.23428064       0.00017453       0.00258688       0.00102049
H       10.03384613      -9.30625683       8.00139198       0.00004768       0.00237007      -0.00267629
H        8.58265211      -9.49097675       9.01605193      -0.00053444      -0.00000000      -0.00120609
H       11.56313845      -8.23751065       9.52581764       0.00185691       0.00250560      -0.00038876
H        3.02772330     -13.07698656      12.56908922       0.00025533      -0.00039709       0.00036746
H        2.82587305     -14.76877363      12.05105905      -0.00032491      -0.00020967       0.00004839
H        4.92494461     -15.39225064      13.17437457      -0.00013459       0.00013287       0.00014765
H        8.88540796     -11.25640895      15.63468345      -0.00018189      -0.00035513       0.00093339
H        7.61040573     -11.10606747      16.86399574       0.00035429      -0.00135050       0.00169646
H        8.29463682      -8.87278844      16.41029916       0.00014807      -0.00036571       0.00028357
H        6.79728537      -9.06194719      15.45533865      -0.00036897      -0.00113564       0.00127777
H        6.89898892     -14.32171599       7.63896551      -0.00044529      -0.00089341      -0.00052579
H        6.91726648     -12.53984179       7.54758527       0.00033239      -0.00064595      -0.00018515
H        9.15749183     -13.74951469       8.11163088       0.00047018      -0.00169199      -0.00058145
H        8.42323790     -14.05553473       9.70109955      -0.00027509       0.00046167      -0.00078628
H       -1.45318150      -3.79208682       7.30967861      -0.00014379      -0.00027121       0.00023637
C        0.22175462      -4.30586328       9.20880449       0.00034095      -0.00026147      -0.00003631
H       -1.51823044      -5.52315311       9.70035546      -0.00000175       0.00003929      -0.00001432
H       -1.79580908      -3.79911564       9.78015807       0.00007053      -0.00038822      -0.00010140
C       -3.34540255      -4.33479571       7.85572036       0.00027355       0.00004964      -0.00010735
C       -3.71017052      -2.87797141       8.12107244       0.00005780       0.00013005       0.00009374
N       -5.15732904      -2.66843494       8.13814543      -0.00024681       0.00056587       0.00005875
C       -5.81601345      -2.25909791       7.01880754       0.00131269       0.00015189       0.00055409
C       -7.17413048      -2.23203814       6.95585370      -0.00105429       0.00003479       0.00027152
C       -7.92036576      -2.64617346       8.07315713      -0.00164591      -0.00011680       0.00061013
C       -5.87169690      -3.06789730       9.22928453       0.00103077       0.00028871       0.00014659
C       -7.23231827      -3.05892242       9.22779658      -0.00073999       0.00033268      -0.00055438
H       -3.80562767      -4.96772707       8.62627386      -0.00006444       0.00038536      -0.00017453
H       -3.76538846      -4.63797339       6.89124946      -0.00010251       0.00023937       0.00015143
H       -3.28759406      -2.23798851       7.34460127       0.00021031       0.00006157       0.00025202
H       -3.30293738      -2.54868387       9.07899445       0.00033181       0.00024701      -0.00030202
H       -5.19590547      -1.95175686       6.18484027      -0.00026896      -0.00010392       0.00056190
H       -7.67139810      -1.89898199       6.05769924       0.00007636      -0.00040636       0.00079793
H       -5.29821992      -3.39944810      10.08810161       0.00035920       0.00017161      -0.00022154
H       -7.79000669      -3.37676250      10.09744444       0.00033780      -0.00002874      -0.00019925
C        9.93640106      -6.35647437      12.54140545      -0.00051700       0.00356519      -0.00058392
C        7.96667696      -6.80544769      14.46424518       0.00028294      -0.00064588      -0.00066179
C        8.17574644      -5.51693125      13.96224086       0.00089252       0.00275087      -0.00144785
C        9.15663678      -5.29511452      13.00819007      -0.00060332      -0.00229172       0.00106913
H        7.20794372      -6.96929796      15.21369874       0.00217506       0.00044581      -0.00202255
H        7.57012921      -4.69662615      14.32830944       0.00149258      -0.00142359      -0.00042651
H       10.68549947      -6.17245854      11.78760209      -0.00109944       0.00002581       0.00130635
H        9.32992278      -4.30112591      12.61554591      -0.00032511      -0.00188224       0.00111117
C        4.29141213     -13.09196495       7.66185544       0.00037048       0.00008927       0.00031811
C        2.50249611     -13.40037481       9.77917517       0.00030077       0.00003274       0.00042343
C        2.02469968     -13.15506682       8.48748921      -0.00008237       0.00008560       0.00005474
C        2.91289758     -13.00888351       7.43448949       0.00026176       0.00012993       0.00004036
H        1.80013853     -13.51125025      10.58982784      -0.00009821      -0.00026581      -0.00012312
H        0.95636593     -13.08607244       8.31920644      -0.00043189      -0.00002596      -0.00007423
H        4.97128337     -12.98291530       6.83146627      -0.00033538      -0.00022557       0.00017014
H        2.55010174     -12.82720810       6.42980909      -0.00023040       0.00002562      -0.00033639
C        1.10749612      -5.54946737       9.08903091       0.00004527       0.00096709       0.00039855
H        0.48298953      -3.78257940      10.13494849       0.00007939      -0.00009768      -0.00078634
H        0.44449972      -3.61009930       8.39243887       0.00001447      -0.00047693       0.00048397
C        0.57737821      -6.63849523       8.15178373       0.00023737       0.00068673      -0.00033879
H        1.25426222      -5.99729984      10.07878831       0.00084210      -0.00015413      -0.00013243
H        2.10070654      -5.22324739       8.75967002       0.00024580       0.00008622       0.00066846
H       -0.14023636      -7.26583193       8.69115457       0.00045774      -0.00021500      -0.00012403
H        1.41010844      -7.30081218       7.89041787      -0.00021110      -0.00064409       0.00021712
H        0.44174482      -5.26307787       6.46334279       0.00003597      -0.00085599      -0.00001532
H       -0.02550437      -6.91298524       6.10794566       0.00045996      -0.00003051      -0.00015855
120
Properties=species:S:1:pos:R:3:forces:R:3 energy=-72080.15546192181 free_energy=-72080.15551057956 pbc="F F F"
C       -0.08158621      -6.12854310       6.87062232       0.00013327      -0.00052136       0.00010484
C       -1.27769598      -4.57831898       9.20480004       0.00061279      -0.00037461      -0.00077490
N       -1.86698506      -4.57905303       7.82694355       0.00008101      -0.00074562       0.00052018
C       -1.56342554      -5.81092033       7.04155100       0.00008033       0.00062142       0.00047331
C       -9.39494530      -2.65808573       8.07148459       0.01617178       0.00581714      -0.01785680
C      -11.26369860      -2.28895885       6.67339056      -0.00073310      -0.00037380      -0.00055869
C      -11.79658547      -3.12051908       5.69935196      -0.00030379       0.00084202       0.00038077
C      -12.05945313      -1.42754252       7.41993518      -0.00038932       0.00030471      -0.00011724
C      -13.42800214      -1.36804178       7.16350587      -0.00079679      -0.00022706      -0.00095105
C      -13.96791949      -2.21047819       6.18648611       0.00040174       0.00039299       0.00046787
C      -13.17365083      -3.08987780       5.45238860      -0.00066415      -0.00016072      -0.00011033
C      -13.76962997      -3.99191795       4.40414933       0.00024226       0.00055538       0.00049937
C      -14.33110433      -0.44143009       7.93662590       0.00036019      -0.00038940      -0.00053507
O      -10.08158220      -2.95802074       9.00901472      -0.01298855      -0.00561916       0.01693429
O       -9.88137669      -2.28528542       6.84937917      -0.00194949      -0.00018386       0.00009157
H       -2.03013519      -5.69875191       6.05473746       0.00042744      -0.00000098      -0.00012001
H       -2.05900153      -6.66269045       7.52802107      -0.00015072      -0.00035751      -0.00073687
H      -11.15199052      -3.78929766       5.14357897      -0.00077802       0.00070119       0.00037804
H      -11.60606502      -0.81431468       8.18667675      -0.00061365      -0.00089740      -0.00126390
H      -15.03293107      -2.17617832       5.99497881       0.00104818      -0.00007477       0.00010565
H      -14.84985621      -3.85882676       4.32806602      -0.00021017      -0.00065438      -0.00065305
H      -13.56353982      -5.04087868       4.63665655      -0.00055795      -0.00060096      -0.00061761
H      -13.32458638      -3.79056176       3.42514941      -0.00041185      -0.00040744      -0.00061397
H      -13.77440135       0.13340544       8.67851660      -0.00098614       0.00036911       0.00031671
H      -15.11224292      -1.00775501       8.45264557      -0.00057086       0.00081208       0.00048388
H      -14.83622264       0.25778570       7.26335342      -0.00081349       0.00065998       0.00076866
O        6.96500557     -11.55639082      14.91861551       0.00115181      -0.00129889      -0.00016473
C        7.82758217     -10.86373876      15.79626064      -0.00063295       0.00034329       0.00049011
C        7.79046612      -9.37215499      15.54905414       0.00100479       0.00123205      -0.00154748
O        8.53044964      -9.12654424      14.36301265      -0.00102321       0.00178566      -0.00121257
C        5.69757619     -11.80606962      15.48390208      -0.00050521      -0.00080572       0.00005267
C        8.68959943      -7.82917409      13.97855512      -0.00041433       0.00436824      -0.00090982
C        9.68696780      -7.60441954      13.00874337      -0.00078742      -0.00059490       0.00001180
O       10.41072152      -8.70341769      12.63812004      -0.00000638       0.00195408       0.00085930
C       11.39166459      -8.54878569      11.62267405      -0.00079540       0.00065237      -0.00070796
C        4.77653405     -12.35794513      14.42508172      -0.00007775       0.00018956      -0.00012490
O        5.31496607     -13.56047041      13.92933342       0.00143625      -0.00076199      -0.00002988
C        4.34518008     -14.46244592      13.45422123      -0.00068059       0.00007603      -0.00039832
C        3.52442676     -13.96721732      12.28580343      -0.00054634      -0.00010034      -0.00076243
O        4.39636087     -13.73297957      11.19837435      -0.00026048       0.00033636      -0.00061367
C        3.83021654     -13.46264612       9.98690277       0.00023500       0.00006641       0.00007844
C        4.73416525     -13.28493546       8.92209706       0.00029886      -0.00011950      -0.00007763
O        6.05756822     -13.31787948       9.25514672      -0.00138697      -0.00040024       0.00006145
C        7.00183358     -13.36746327       8.19550067      -0.00032305      -0.00083992      -0.00000698
C        8.38094372     -13.35066337       8.81772858       0.00016121       0.00045415      -0.00022015
O        8.73125552     -12.06234406       9.28177776      -0.00132408      -0.00131487       0.00396671
C        9.41642937     -11.29826668       8.31133653      -0.00310835      -0.00084872       0.00135523
C        9.53345274      -9.87289965       8.78264003       0.00186204       0.00179908       0.00114352
O       10.33327485      -9.83299342       9.94269439       0.00172384      -0.00524221       0.00397112
C       10.77133987      -8.52693083      10.24480081       0.00064393      -0.00100229      -0.00065041
H       10.41738148     -11.71452873       8.14453546       0.00022650      -0.00058774      -0.00180171
H       12.04441611      -9.42067877      11.70544243       0.00038323       0.00150548       0.00004250
H        4.66945399     -11.63088650      13.61286592      -0.00020733       0.00027879      -0.00001429
H        5.79129364     -12.52929031      16.30296258      -0.00183796      -0.00093248       0.00113708
H       11.99700310      -7.65195128      11.80203133       0.00194902      -0.00047373       0.00162280
H        8.88271361     -11.31960662       7.35111405      -0.00021924      -0.00112379      -0.00369626
H        3.78692864     -12.52707927      14.86985692      -0.00106836       0.00027899      -0.00019166
H        5.26927255     -10.88224542      15.89942695      -0.00040593       0.00023054       0.00035346
H        3.65465275     -14.73772779      14.26816802      -0.00052112      -0.00108591       0.00033650
H        9.93463955      -7.81264989      10.21454368       0.00023729       0.00385348       0.00152035
H        9.99054538      -9.27195521       7.98164197       0.00004565       0.00350107      -0.00393413
H        8.53890109      -9.45948623       8.99517785      -0.00078544      -0.00001797      -0.00178323
H       11.51647187      -8.20085679       9.50546236       0.00275917       0.00374573      -0.00059736
H        2.98983107     -13.04679738      12.54740931       0.00037319      -0.00056757       0.00054936
H        2.78892653     -14.73864327      12.02921531      -0.00046659      -0.00029302       0.00009221
H        4.88858122     -15.36091014      13.15241928      -0.00021072       0.00021214       0.00022458
H        8.84483480     -11.22230100      15.61583938      -0.00020461      -0.00054983       0.00137764
H        7.56902641     -11.07377669      16.84460627       0.00053100      -0.00201152       0.00256155
H        8.25094137      -8.83952414      16.39220404       0.00025634      -0.00051578       0.00046581
H        6.75458617      -9.02996532      15.43589357      -0.00054921      -0.00168434       0.00189940
H        6.86171414     -14.28969890       7.61647007      -0.00066371      -0.00136364      -0.00078163
H        6.87900784     -12.50775752       7.52614627       0.00050362      -0.00100184      -0.00023684
H        9.11994277     -13.71620553       8.08941247       0.00067965      -0.00250343      -0.00082470
H        8.38593723     -14.02415196       9.67863700      -0.00042058       0.00069499      -0.00112146
H       -1.45008113      -3.79319853       7.30949880      -0.00021560      -0.00041618       0.00035799
C        0.22503498      -4.30559459       9.20891618       0.00050914      -0.00042900      -0.00007262
H       -1.51390258      -5.52450030       9.70007675      -0.00001266       0.00003398      -0.00001100
H       -1.79306704      -3.80070372       9.77993354       0.00011585      -0.00059136      -0.00017145
C       -3.34181110      -4.33787205       7.85528425       0.00039825       0.00007409      -0.00007168
C       -3.70793135      -2.88143013       8.12066934       0.00006786       0.00017268       0.00012331
N       -5.15524500      -2.67331077       8.13761213      -0.00044413       0.00081372       0.00019699
C       -5.81416251      -2.26462775       7.01817736       0.00199327       0.00021966       0.00083214
C       -7.17227257      -2.23892822       6.95509109      -0.00161215       0.00003745       0.00045793
C       -7.91812819      -2.65386883       8.07235303      -0.00253033      -0.00017818       0.00092614
C       -5.86926294      -3.07360644       9.22867476       0.00173827       0.00046481       0.00011454
C       -7.22986176      -3.06600147       9.22706300      -0.00125259       0.00050312      -0.00085425
H       -3.80147683      -4.97131041       8.62576835      -0.00008672       0.00059319      -0.00029915
H       -3.76141752      -4.64142574       6.89076307      -0.00015931       0.00035650       0.00018313
H       -3.28589749      -2.24101969       7.34425414       0.00032148       0.00011280       0.00037135
H       -3.30110431      -2.55181421       9.07865728       0.00049550       0.00037127      -0.00042678
H       -5.19423133      -1.95666511       6.18429665      -0.00039199      -0.00015071       0.00082290
H       -7.66980520      -1.90633323       6.05690619       0.00010201      -0.00060054       0.00115604
H       -5.29551863      -3.40465124      10.08751321       0.00053001       0.00025129      -0.00032061
H       -7.78737492      -3.38442992      10.09660913       0.00050929      -0.00004461      -0.00028732
C        9.88876695      -6.32152571      12.52107229      -0.00096694       0.00520885      -0.00068226
C        7.92135352      -6.77243773      14.44596710       0.00043792      -0.00086379      -0.00100702
C        8.12809692      -5.48387386      13.94308933       0.00118687       0.00407141      -0.00202747
C        9.10781127      -5.26104453      12.98800772      -0.00074579      -0.00347305       0.00147469
H        7.16354253      -6.93694982      15.19624963       0.00325352       0.00066441      -0.00302726
H        7.52151507      -4.66426784      14.30922131       0.00227133      -0.00216753      -0.00066059
H       10.63692409      -6.13680513      11.76648552      -0.00157027       0.00005908       0.00186913
H        9.27923642      -4.26698677      12.59465312      -0.00049727      -0.00279616       0.00166029
C        4.25351097     -13.06162773       7.64002070       0.00064056       0.00013524       0.00040756
C        2.46481943     -13.36985697       9.75757320       0.00041179       0.00007497       0.00055050
C        1.98688641     -13.12485314       8.46587981      -0.00004056       0.00012108       0.00010446
C        2.87496774     -12.97877813       7.41277000       0.00028063       0.00018651       0.00011336
H        1.76255921     -13.48060574      10.56832726      -0.00017794      -0.00040464      -0.00015783
H        0.91853643     -13.05599809       8.29768218      -0.00065632      -0.00003901      -0.00011806
H        4.93330386     -12.95260286       6.80956207      -0.00051389      -0.00034353       0.00026501
H        2.51206071     -12.79732714       6.40809505      -0.00034319       0.00004972      -0.00052722
C        1.11189667      -5.54839699       9.08899894       0.00004382       0.00145769       0.00046415
H        0.48563459      -3.78234101      10.13526741       0.00011993      -0.00012704      -0.00114329
H        0.44728457      -3.60940433       8.39276750       0.00002512      -0.00071016       0.00070435
C        0.58303430      -6.63771774       8.15138715       0.00032597       0.00103264      -0.00042026
H        1.25878398      -5.99630638      10.07869973       0.00126859      -0.00026336      -0.00011869
H        2.10488143      -5.22121505       8.75991149       0.00037083       0.00013300       0.00101661
H       -0.13404365      -7.26591144       8.69048418       0.00069273      -0.00030462      -0.00019739
H        1.41650856      -7.29908023       7.88998682      -0.00029485      -0.00097492       0.00030924
H        0.44619586      -5.26195736       6.46328679       0.00005035      -0.00128487      -0.00002551
H       -0.01926295      -6.91229539       6.10737345       0.00068083      -0.00003904      -0.00023256
120
Properties=species:S:1:pos:R:3:forces:R:3 energy=-72080.15542623946 free_energy=-72080.15551057956 pbc="F F F"
C       -0.07624826      -6.12812058       6.87024758       0.00016280      -0.00072384       0.00019002
C       -1.27415075      -4.57941515       9.20461866       0.00079812      -0.00049356      -0.00100030
N       -1.86318385      -4.58062155       7.82665102       0.00009487      -0.00100166       0.00065278
C       -1.55840667      -5.81211604       7.04117489       0.00009778       0.00084817       0.00060860
C       -9.39267566      -2.66724775       8.07056341       0.01976800       0.00714074      -0.02185238
C      -11.26146059      -2.29985653       6.67218745      -0.00105254      -0.00049902      -0.00069740
C      -11.79338957      -3.13186112       5.69800861      -0.00045074       0.00110515       0.00047598
C      -12.05812207      -1.43931904       7.41876846      -0.00056406       0.00038829      -0.00019979
C      -13.42668634      -1.38114869       7.16219276      -0.00097203      -0.00023775      -0.00115790
C      -13.96567881      -2.22400508       6.18501834       0.00029999       0.00048564       0.00052719
C      -13.17045835      -3.10253504       5.45091182      -0.00070850      -0.00020743      -0.00010378
C      -13.76542676      -4.00505998       4.40253147       0.00034933       0.00072729       0.00065106
C      -14.33075838      -0.45550932       7.93531502       0.00043908      -0.00054562      -0.00079364
O      -10.07913931      -2.96788526       9.00792350      -0.01589248      -0.00691412       0.02080129
O       -9.87921454      -2.29485569       6.84838141      -0.00239553      -0.00022505       0.00000101
H       -2.02529385      -5.70037434       6.05439320       0.00057453      -0.00000176      -0.00014551
H       -2.05308051      -6.66441570       7.52764215      -0.00020051      -0.00047865      -0.00098508
H      -11.14805661      -3.79995645       5.14225295      -0.00103378       0.00092751       0.00050265
H      -11.60541011      -0.82572416       8.18563601      -0.00079559      -0.00117860      -0.00164536
H      -15.03071757      -2.19073194       5.99340531       0.00149506      -0.00009577       0.00016109
H      -14.84577065      -3.87300939       4.32636289      -0.00033229      -0.00086600      -0.00086797
H      -13.55829442      -5.05382134       4.63499694      -0.00073630      -0.00079516      -0.00081504
H      -13.32044956      -3.80315735       3.42361709      -0.00054432      -0.00054254      -0.00080644
H      -13.77465192       0.11979244       8.67729132      -0.00128098       0.00050542       0.00044956
H      -15.11136815      -1.02268556       8.45119269      -0.00074551       0.00108016       0.00063825
H      -14.83647756       0.24324544       7.26201884      -0.00106291       0.00085356       0.00104683
O        6.92504661     -11.52381467      14.89874041       0.00151262      -0.00173628      -0.00024826
C        7.78655340     -10.83077305      15.77712501      -0.00073531       0.00043042       0.00055124
C        7.74801097      -9.33919132      15.53048567       0.00128957       0.00164017      -0.00208405
O        8.48874334      -9.09266041      14.34514292      -0.00135708       0.00228438      -0.00160886
C        5.65771901     -11.77503938      15.46351281      -0.00067534      -0.00096264       0.00013630
C        8.64543442      -7.79524387      13.96004053      -0.00053207       0.00584435      -0.00125387
C        9.64161589      -7.56949504      12.98923730      -0.00111157      -0.00087407       0.00012642
O       10.36646322      -8.66771774      12.61839465       0.00000133       0.00260334       0.00112025
C       11.34663829      -8.51200351      11.60239461      -0.00111191       0.00099763      -0.00096380
C        4.73744380     -12.32717246      14.40418898      -0.00012075       0.00017255      -0.00016557
O        5.27703145     -13.52894495      13.90789161       0.00193322      -0.00097111      -0.00001309
C        4.30806603     -14.43161324      13.43243955      -0.00092052       0.00012043      -0.00067374
C        3.48705412     -13.93671536      12.26407126      -0.00071191      -0.00013069      -0.00087139
O        4.35887262     -13.70189578      11.17667829      -0.00035537       0.00045978      -0.00089562
C        3.79257207     -13.43194075       9.96519015       0.00035944       0.00010035       0.00001424
C        4.69639541     -13.25432841       8.90026098       0.00035597      -0.00018592       0.00010743
O        6.01981432     -13.28722832       9.23322129      -0.00182813      -0.00053190       0.00006547
C        6.96405857     -13.33572755       8.17354397      -0.00035849      -0.00108967      -0.00001116
C        8.34312126     -13.31856734       8.79581451       0.00006157       0.00053611      -0.00013417
O        8.69241860     -12.03036415       9.26084744      -0.00172889      -0.00166386       0.00522649
C        9.37690562     -11.26497223       8.29099185      -0.00410887      -0.00120671       0.00181155
C        9.49064612      -9.83946835       8.76246281       0.00251570       0.00249052       0.00152571
O       10.28950596      -9.79806198       9.92307315       0.00229170      -0.00687363       0.00524229
C       10.72556226      -8.49131861      10.22486563       0.00074696      -0.00139882      -0.00080725
H       10.37879765     -11.67927489       8.12506329       0.00029578      -0.00078506      -0.00238650
H       12.00062736      -9.38298911      11.68501092       0.00056650       0.00190157       0.00006674
H        4.62987410     -11.59977451      13.59234583      -0.00027329       0.00039487      -0.00005832
H        5.75200449     -12.49863060      16.28216843      -0.00243199      -0.00124943       0.00150200
H       11.95075935      -7.61423226      11.78114178       0.00257737      -0.00063281       0.00214386
H        8.84401890     -11.28727269       7.33037134      -0.00030117      -0.00148335      -0.00491561
H        3.74792001     -12.49744994      14.84868592      -0.00139076       0.00037127      -0.00026621
H        5.22842300     -10.85187605      15.87947882      -0.00052688       0.00025193       0.00044845
H        3.61767548     -14.70762198      14.24624628      -0.00072052      -0.00144398       0.00049947
H        9.88761065      -7.77853751      10.19480798       0.00035116       0.00505978       0.00200769
H        9.94724106      -9.23765572       7.96188973       0.00002844       0.00460202      -0.00517773
H        8.49515437      -9.42800138       8.97430292      -0.00104127      -0.00003943      -0.00235663
H       11.46980217      -8.16420541       9.48510811       0.00368182       0.00498847      -0.00083739
H        2.95193869     -13.01660790      12.52572929       0.00050082      -0.00075841       0.00071696
H        2.75198080     -14.70851247      12.00737294      -0.00063312      -0.00040650       0.00011034
H        4.85221767     -15.32956694      13.13046474      -0.00028116       0.00027445       0.00030871
H        8.80425939     -11.18819253      15.59699455      -0.00032439      -0.00069980       0.00183595
H        7.52764840     -11.04148447      16.82521528       0.00068252      -0.00266176       0.00347485
H        8.20724411      -8.80626273      16.37410809       0.00037474      -0.00065604       0.00067954
H        6.71188908      -8.99798229      15.41644823      -0.00072478      -0.00222605       0.00252196
H        6.82443985     -14.25768067       7.59397559      -0.00087416      -0.00181174      -0.00103678
H        6.84074956     -12.47567294       7.50470871       0.00065785      -0.00133361      -0.00031154
H        9.08239249     -13.68289511       8.06719548       0.00097399      -0.00334097      -0.00114885
H        8.34863748     -13.99276679       9.65617366      -0.00055058       0.00097113      -0.00154576
H       -1.44698186      -3.79431187       7.30931896      -0.00027858      -0.00054634       0.00047020
C        0.22831453      -4.30532788       9.20902682       0.00068735      -0.00046494      -0.00012225
H       -1.50957419      -5.52584727       9.69979774      -0.00002308       0.00004102      -0.00000263
H       -1.79032413      -3.80229245       9.77970862       0.00016741      -0.00079257      -0.00023479
C       -3.33821935      -4.34094802       7.85484841       0.00052838       0.00008903      -0.00004709
C       -3.70569297      -2.88489005       8.12026663       0.00007396       0.00023752       0.00008370
N       -5.15316220      -2.67818822       8.13707935      -0.00045044       0.00107107       0.00026778
C       -5.81231070      -2.27015820       7.01754818       0.00233481       0.00030776       0.00107985
C       -7.17041634      -2.24581829       6.95432910      -0.00188406       0.00002298       0.00065868
C       -7.91589194      -2.66156496       8.07155063      -0.00317687      -0.00015745       0.00100696
C       -5.86682756      -3.07931569       9.22806308       0.00210866       0.00060443       0.00020730
C       -7.22740635      -3.07307982       9.22632728      -0.00151229       0.00061294      -0.00098634
H       -3.79732499      -4.97489249       8.62526311      -0.00010950       0.00079462      -0.00041917
H       -3.75744523      -4.64487730       6.89027684      -0.00021261       0.00047909       0.00022745
H       -3.28420232      -2.24405159       7.34390682       0.00041955       0.00014185       0.00052127
H       -3.29927327      -2.55494601       9.07831926       0.00066653       0.00050054      -0.00052366
H       -5.19255903      -1.96157315       6.18375314      -0.00049246      -0.00019294       0.00106532
H       -7.66821194      -1.91368457       6.05611361       0.00011447      -0.00078680       0.00150546
H       -5.29281870      -3.40985396      10.08692475       0.00069319       0.00033649      -0.00043985
H       -7.78474121      -3.39209731      10.09577346       0.00067071      -0.00005147      -0.00040635
C        9.84112775      -6.28657932      12.50074355      -0.00105704       0.00681087      -0.00110510
C        7.87603273      -6.73942544      14.42768722       0.00064254      -0.00107378      -0.00140618
C        8.08044817      -5.45081800      13.92393764       0.00144735       0.00532141      -0.00256504
C        9.05898401      -5.22698215      12.96782650      -0.00103312      -0.00437790       0.00194834
H        7.11914614      -6.90460245      15.17879539       0.00426693       0.00086823      -0.00397474
H        7.47290106      -4.63191433      14.29013318       0.00304723      -0.00289560      -0.00089272
H       10.58834618      -6.10115546      11.74537101      -0.00216885       0.00006480       0.00256006
H        9.22854623      -4.23285615      12.57376341      -0.00065122      -0.00377013       0.00221353
C        4.21561110     -13.03129076       7.61818695       0.00074483       0.00020791       0.00037481
C        2.42714224     -13.33933769       9.73596737       0.00059580       0.00002973       0.00109309
C        1.94907364     -13.09464019       8.44427380      -0.00007627       0.00022119      -0.00024912
C        2.83703744     -12.94867293       7.39104865       0.00042450       0.00021239       0.00041003
H        1.72497930     -13.44996204      10.54682773      -0.00018059      -0.00052604      -0.00029474
H        0.88070735     -13.02592370       8.27615823      -0.00086462      -0.00005358      -0.00014195
H        4.89532405     -12.92229051       6.78765840      -0.00067615      -0.00046620       0.00035490
H        2.47401998     -12.76744614       6.38638156      -0.00049099       0.00008538      -0.00079669
C        1.11629571      -5.54732575       9.08896439       0.00005863       0.00188360       0.00069559
H        0.48827913      -3.78210391      10.13558628       0.00015125      -0.00019036      -0.00155043
H        0.45006837      -3.60871027       8.39309572       0.00002027      -0.00098166       0.00097510
C        0.58868966      -6.63693813       8.15099251       0.00044865       0.00134008      -0.00061432
H        1.26330562      -5.99531291      10.07861240       0.00168061      -0.00033627      -0.00019144
H        2.10905393      -5.21918271       8.76015339       0.00051963       0.00019078       0.00134044
H       -0.12784963      -7.26598992       8.68981375       0.00091334      -0.00039840      -0.00025055
H        1.42290776      -7.29734609       7.88955571      -0.00041273      -0.00127471       0.00042233
H        0.45064516      -5.26083785       6.46323140       0.00008148      -0.00167281      -0.00005277
H       -0.01302273      -6.91160360       6.10680235       0.00090197      -0.00006213      -0.00032163
120
Properties=species:S:1:pos:R:3:forces:R:3 energy=-72080.155371094 free_energy=-72080.15551057956 pbc="F F F"
C       -0.07091131      -6.12769776       6.86987466       0.00021273      -0.00086981       0.00017691
C       -1.27060536      -4.58051163       9.20443760       0.00101089      -0.00061571      -0.00129665
N       -1.85938378      -4.58219199       7.82635778       0.00015481      -0.00116837       0.00083429
C       -1.55338745      -5.81331004       7.04079774       0.00011824       0.00096642       0.00084703
C       -9.39041113      -2.67641111       8.06964604       0.02433744       0.00876445      -0.02671607
C      -11.25922484      -2.31075405       6.67098477      -0.00122862      -0.00062914      -0.00084925
C      -11.79019349      -3.14320269       5.69666646      -0.00060367       0.00138999       0.00059116
C      -12.05679099      -1.45109623       7.41760107      -0.00069612       0.00052062      -0.00021368
C      -13.42536958      -1.39425521       7.16088064      -0.00121963      -0.00036147      -0.00151122
C      -13.96343960      -2.23753265       6.18354965       0.00049126       0.00063235       0.00070167
C      -13.16726443      -3.11519163       5.44943631      -0.00094257      -0.00026140      -0.00013804
C      -13.76122201      -4.01820179       4.40091414       0.00045545       0.00092886       0.00082940
C      -14.33041017      -0.46959007       7.93400140       0.00046101      -0.00067964      -0.00090438
O      -10.07669177      -2.97774863       9.00682808      -0.01945976      -0.00847851       0.02546237
O       -9.87705212      -2.30442575       6.84738309      -0.00301998      -0.00027632      -0.00004091
H       -2.02045072      -5.70199724       6.05405021       0.00070009       0.00001371      -0.00023849
H       -2.04715849      -6.66613962       7.52726346      -0.00023210      -0.00056374      -0.00125460
H      -11.14412457      -3.81061326       5.14092817      -0.00125253       0.00112259       0.00060424
H      -11.60475592      -0.83713424       8.18459439      -0.00099659      -0.00148436      -0.00206243
H      -15.02849952      -2.20528620       5.99183245       0.00179942      -0.00011962       0.00018344
H      -14.84168421      -3.88719182       4.32466034      -0.00041663      -0.00107053      -0.00107491
H      -13.55304877      -5.06676203       4.63333795      -0.00090834      -0.00100910      -0.00100661
H      -13.31631303      -3.81575267       3.42208571      -0.00067606      -0.00067477      -0.00101145
H      -13.77490224       0.10617839       8.67606578      -0.00158653       0.00061731       0.00054631
H      -15.11049284      -1.03761679       8.44973983      -0.00087413       0.00136901       0.00075759
H      -14.83673114       0.22870316       7.26068390      -0.00131749       0.00106144       0.00128941
O        6.88508762     -11.49123688      14.87886453       0.00182720      -0.00213890      -0.00024041
C        7.74552450     -10.79780585      15.75798693      -0.00091371       0.00051007       0.00073428
C        7.70555631      -9.30622535      15.51191495       0.00164767       0.00203323      -0.00256493
O        8.44703836      -9.05876962      14.32727380      -0.00169431       0.00278446      -0.00197820
C        5.61786270     -11.74400792      15.44312534      -0.00082713      -0.00121541      -0.00002362
C        8.60127301      -7.76131060      13.94152450      -0.00076250       0.00730414      -0.00151163
C        9.59626162      -7.53457072      12.96973311      -0.00124785      -0.00098584       0.00002454
O       10.32220524      -8.63201408      12.59867000       0.00000422       0.00322278       0.00139600
C       11.30160917      -8.47521897      11.58211428      -0.00142220       0.00121822      -0.00120984
C        4.69835393     -12.29640018      14.38329588      -0.00009083       0.00024416      -0.00015424
O        5.23909711     -13.49741823      13.88645099       0.00236895      -0.00124684      -0.00004011
C        4.27095150     -14.40077989      13.41065679      -0.00113735       0.00021933      -0.00075533
C        3.44968162     -13.90621233      12.24234091      -0.00086834      -0.00021527      -0.00115960
O        4.32138486     -13.67081199      11.15498074      -0.00046792       0.00056645      -0.00103652
C        3.75492762     -13.40123496       9.94347533       0.00043127       0.00008048       0.00018549
C        4.65862607     -13.22372238       8.87842895       0.00034054      -0.00015473      -0.00027605
O        5.98206054     -13.25657710       9.21129471      -0.00218023      -0.00067154       0.00009580
C        6.92628526     -13.30399137       8.15158700      -0.00051506      -0.00132152       0.00004604
C        8.30529750     -13.28646998       8.77390106       0.00016501       0.00068993      -0.00020313
O        8.65358436     -11.99838243       9.23991851      -0.00216104      -0.00209033       0.00646342
C        9.33738097     -11.23167751       8.27065068      -0.00506366      -0.00149815       0.00223766
C        9.44784184      -9.80603597       8.74228580       0.00308251       0.00297881       0.00193121
O       10.24573614      -9.76313182       9.90345123       0.00284785      -0.00848114       0.00649192
C       10.67977986      -8.45571006      10.20492978       0.00102366      -0.00171377      -0.00097043
H       10.34021085     -11.64401540       8.10559510       0.00032450      -0.00096459      -0.00294607
H       11.95683450      -9.34529595      11.66457777       0.00071203       0.00235306       0.00008094
H        4.59029370     -11.56866400      13.57182515      -0.00033188       0.00048408      -0.00007142
H        5.71271697     -12.46796992      16.26137344      -0.00301098      -0.00159067       0.00192527
H       11.90451142      -7.57651487      11.76025075       0.00319990      -0.00076135       0.00265130
H        8.80532938     -11.25493410       7.30963024      -0.00036924      -0.00183730      -0.00610057
H        3.70891372     -12.46781987      14.82751428      -0.00174183       0.00045451      -0.00033746
H        5.18757444     -10.82150982      15.85952895      -0.00066553       0.00034310       0.00058124
H        3.58069854     -14.67751559      14.22432476      -0.00087241      -0.00177628       0.00059757
H        9.84058281      -7.74442912      10.17507363       0.00040838       0.00626188       0.00247963
H        9.90393279      -9.20336009       7.94213775       0.00006216       0.00575971      -0.00647781
H        8.45141237      -9.39652271       8.95342712      -0.00129440      -0.00004702      -0.00291718
H       11.42313042      -8.12755652       9.46475295       0.00451703       0.00618610      -0.00101857
H        2.91404676     -12.98641915      12.50404919       0.00061930      -0.00092665       0.00089369
H        2.71503574     -14.67838183      11.98553103      -0.00076349      -0.00047049       0.00015321
H        4.81585398     -15.29822178      13.10851100      -0.00033106       0.00030783       0.00036702
H        8.76368150     -11.15408340      15.57814982      -0.00040219      -0.00086054       0.00227689
H        7.48627138     -11.00919093      16.80582380       0.00086141      -0.00328724       0.00424068
H        8.16354540      -8.77300423      16.35601159       0.00046441      -0.00082270       0.00082060
H        6.66919506      -8.96599954      15.39700094      -0.00093733      -0.00273868       0.00313119
H        6.78716586     -14.22566087       7.57148165      -0.00108093      -0.00227743      -0.00130817
H        6.80249110     -12.44358801       7.48327204       0.00081874      -0.00164573      -0.00039895
H        9.04484294     -13.64958434       8.04497825       0.00117821      -0.00411377      -0.00137488
H        8.31133938     -13.96137837       9.63370821      -0.00069537       0.00120034      -0.00188559
H       -1.44388342      -3.79542597       7.30913859      -0.00036011      -0.00069775       0.00059611
C        0.23159352      -4.30506041       9.20913734       0.00083613      -0.00064115      -0.00011483
H       -1.50524507      -5.52719319       9.69951827      -0.00003050       0.00002855       0.00001739
H       -1.78757991      -3.80388227       9.77948327       0.00019683      -0.00096714      -0.00028311
C       -3.33462675      -4.34402383       7.85441426       0.00063681       0.00010385      -0.00018560
C       -3.70345625      -2.88835082       8.11986200       0.00011017       0.00030053       0.00022618
N       -5.15107917      -2.68306696       8.13654606      -0.00055899       0.00132248       0.00033324
C       -5.81046110      -2.27568909       7.01691942       0.00293165       0.00039659       0.00131075
C       -7.16855843      -2.25270896       6.95356803      -0.00231744       0.00004764       0.00076042
C       -7.91365417      -2.66925993       8.07074493      -0.00402457      -0.00022821       0.00133818
C       -5.86439335      -3.08502502       9.22745165       0.00259987       0.00076596       0.00022026
C       -7.22494990      -3.08015835       9.22559138      -0.00188452       0.00076646      -0.00125140
H       -3.79317176      -4.97847323       8.62475717      -0.00015816       0.00096449      -0.00048228
H       -3.75347194      -4.64832838       6.88979024      -0.00025046       0.00060816       0.00032159
H       -3.28250868      -2.24708476       7.34355982       0.00052705       0.00019689       0.00062111
H       -3.29744331      -2.55807830       9.07798226       0.00080612       0.00061147      -0.00069412
H       -5.19088863      -1.96648114       6.18321008      -0.00062796      -0.00024736       0.00134156
H       -7.66661744      -1.92103611       6.05532155       0.00014264      -0.00097870       0.00186887
H       -5.29012035      -3.41505635      10.08633555       0.00087740       0.00040789      -0.00051903
H       -7.78210565      -3.39976491      10.09493803       0.00082286      -0.00006021      -0.00051069
C        9.79348835      -6.25163478      12.48041403      -0.00144108       0.00830019      -0.00123954
C        7.83071456      -6.70641195      14.40940578       0.00083244      -0.00132404      -0.00176948
C        8.03279988      -5.41776495      13.90478559       0.00167278       0.00653026      -0.00306375
C        9.01015386      -5.19292548      12.94764819      -0.00114349      -0.00527555       0.00226748
H        7.07475311      -6.87225294      15.16133820       0.00528247       0.00107494      -0.00493140
H        7.42428739      -4.59956575      14.27104487       0.00379983      -0.00358709      -0.00111237
H       10.53976470      -6.06550983      11.72425976      -0.00264614       0.00008972       0.00313363
H        9.17785243      -4.19873425      12.55287638      -0.00081985      -0.00476669       0.00278921
C        4.17770973     -13.00095278       7.59635085       0.00109567       0.00018631       0.00080637
C        2.38946597     -13.30881998       9.71436746       0.00067513       0.00012507       0.00092046
C        1.91126103     -13.06442567       8.42266223      -0.00008570       0.00018185       0.00020098
C        2.79910784     -12.91856835       7.36933119       0.00049678       0.00033505       0.00015303
H        1.68740040     -13.41931810      10.52532670      -0.00027466      -0.00066925      -0.00029414
H        0.84287833     -12.99584969       8.25463453      -0.00109711      -0.00006043      -0.00021697
H        4.85734505     -12.89197856       6.76575472      -0.00083324      -0.00057812       0.00039955
H        2.43597893     -12.73756517       6.36466726      -0.00056980       0.00008920      -0.00088777
C        1.12069348      -5.54625463       9.08892969       0.00007601       0.00234975       0.00090536
H        0.49092285      -3.78186876      10.13590437       0.00019323      -0.00022965      -0.00193189
H        0.45285090      -3.60801787       8.39342382       0.00003207      -0.00119678       0.00117524
C        0.59434481      -6.63615819       8.15059722       0.00053965       0.00169465      -0.00077908
H        1.26782675      -5.99431913      10.07852507       0.00208866      -0.00040395      -0.00026128
H        2.11322430      -5.21715014       8.76039513       0.00065455       0.00024485       0.00167332
H       -0.12165394      -7.26606695       8.68914348       0.00111833      -0.00050897      -0.00029063
H        1.42930522      -7.29560900       7.88912527      -0.00049514      -0.00160271       0.00052108
H        0.45509291      -5.25971853       6.46317617       0.00009067      -0.00211087      -0.00005154
H       -0.00678359      -6.91091003       6.10623192       0.00111578      -0.00006108      -0.00037973
120
Properties=species:S:1:pos:R:3:forces:R:3 energy=-72080.15531594856 free_energy=-72080.15551057956 pbc="F F F"
C       -0.06557526      -6.12727395       6.86950164       0.00024161      -0.00105317       0.00021078
C       -1.26705988      -4.58160868       9.20425540       0.00122303      -0.00069350      -0.00153237
N       -1.85558362      -4.58376113       7.82606549       0.00017595      -0.00143982       0.00097184
C       -1.54836779      -5.81450440       7.04042265       0.00014353       0.00119108       0.00096490
C       -9.38813754      -2.68557194       8.06872060       0.02733690       0.00991757      -0.03015830
C      -11.25699068      -2.32165139       6.66978307      -0.00133327      -0.00079294      -0.00099459
C      -11.78699829      -3.15454333       5.69532520      -0.00078822       0.00165080       0.00068467
C      -12.05545910      -1.46287393       7.41643311      -0.00097919       0.00067594      -0.00023365
C      -13.42405154      -1.40736332       7.15956750      -0.00143480      -0.00040996      -0.00177488
C      -13.96119921      -2.25106029       6.18208150       0.00062466       0.00076780       0.00086354
C      -13.16407022      -3.12784799       5.44796166      -0.00106420      -0.00034203      -0.00019263
C      -13.75701636      -4.03134181       4.39929795       0.00056075       0.00105896       0.00102484
C      -14.33006312      -0.48367189       7.93268790       0.00064647      -0.00083983      -0.00108373
O      -10.07424833      -2.98761490       9.00574059      -0.02185816      -0.00957823       0.02869880
O       -9.87489144      -2.31399476       6.84638300      -0.00349898      -0.00033039      -0.00008005
H       -2.01560656      -5.70362037       6.05370605       0.00085033       0.00002242      -0.00025868
H       -2.04123477      -6.66786174       7.52688452      -0.00029263      -0.00069278      -0.00148773
H      -11.14019377      -3.82126867       5.13960444      -0.00149381       0.00133866       0.00072569
H      -11.60410305      -0.84854496       8.18355165      -0.00117313      -0.00177975      -0.00245468
H      -15.02627894      -2.21984106       5.99025979       0.00209995      -0.00013994       0.00020672
H      -14.83759585      -3.90137406       4.32295840      -0.00050803      -0.00127314      -0.00128098
H      -13.54780275      -5.07970174       4.63167991      -0.00108834      -0.00115784      -0.00120825
H      -13.31217685      -3.82834768       3.42055489      -0.00079819      -0.00080030      -0.00121542
H      -13.77515282       0.09256250       8.67483913      -0.00189063       0.00073462       0.00065213
H      -15.10961391      -1.05254734       8.44828538      -0.00107530       0.00160745       0.00091869
H      -14.83698306       0.21415890       7.25934874      -0.00159378       0.00128800       0.00151036
O        6.84512763     -11.45865773      14.85898756       0.00220045      -0.00252543      -0.00025949
C        7.70449498     -10.76483678      15.73884838      -0.00110087       0.00059803       0.00076594
C        7.66310199      -9.27325803      15.49334059       0.00198454       0.00241453      -0.00291063
O        8.40533549      -9.02487256      14.30940601      -0.00197092       0.00341940      -0.00247739
C        5.57800819     -11.71297710      15.42273542      -0.00098956      -0.00141665      -0.00000282
C        8.55711210      -7.72737327      13.92300881      -0.00093358       0.00861653      -0.00181002
C        9.55090793      -7.49964273      12.95022726      -0.00150427      -0.00145006       0.00015327
O       10.27794840      -8.59630862      12.57894642      -0.00002945       0.00393959       0.00166158
C       11.25657582      -8.43843188      11.56183238      -0.00169106       0.00136250      -0.00142453
C        4.65926506     -12.26562816      14.36240335      -0.00010147       0.00028475      -0.00018298
O        5.20116244     -13.46589171      13.86501134       0.00283085      -0.00148582      -0.00005679
C        4.23383751     -14.36994448      13.38887476      -0.00137696       0.00027918      -0.00088340
C        3.41230968     -13.87570983      12.22061028      -0.00104352      -0.00026210      -0.00141274
O        4.28389723     -13.63972816      11.13328425      -0.00060726       0.00069594      -0.00132965
C        3.71728302     -13.37052969       9.92176143       0.00062601       0.00010729       0.00022534
C        4.62085621     -13.19311532       8.85659372       0.00042996      -0.00022698      -0.00019047
O        5.94430817     -13.22592615       9.18936858      -0.00264390      -0.00079567       0.00011933
C        6.88851182     -13.27225298       8.12963117      -0.00060582      -0.00165381      -0.00001709
C        8.26747716     -13.25437072       8.75198742       0.00013849       0.00083170      -0.00023488
O        8.61475227     -11.96640056       9.21899067      -0.00258368      -0.00250217       0.00772329
C        9.29785738     -11.19837948       8.25031263      -0.00597083      -0.00178138       0.00266751
C        9.40503773      -9.77260871       8.72211056       0.00369418       0.00363674       0.00222834
O       10.20196559      -9.72820229       9.88382960       0.00341696      -0.01010494       0.00772842
C       10.63399736      -8.42010414      10.18499334       0.00117976      -0.00200370      -0.00120394
H       10.30162015     -11.60875112       8.08613012       0.00035161      -0.00114787      -0.00349915
H       11.91303770      -9.30759996      11.64414285       0.00084777       0.00282996       0.00008461
H        4.55071349     -11.53755393      13.55130367      -0.00039039       0.00057129      -0.00010088
H        5.67343143     -12.43730845      16.24057846      -0.00358473      -0.00191016       0.00229076
H       11.85826007      -7.53879885      11.73935757       0.00382306      -0.00086939       0.00316370
H        8.76664490     -11.22259152       7.28889157      -0.00043980      -0.00218255      -0.00728449
H        3.66990959     -12.43818942      14.80634275      -0.00207253       0.00054048      -0.00040935
H        5.14672704     -10.79114472      15.83957824      -0.00079041       0.00039281       0.00067531
H        3.54372239     -14.64740895      14.20240335      -0.00103960      -0.00211856       0.00072424
H        9.79355540      -7.71032389      10.15533960       0.00050479       0.00742131       0.00295746
H        9.86062157      -9.16906571       7.92238301       0.00004526       0.00680685      -0.00765416
H        8.40767465      -9.36504977       8.93255013      -0.00154543      -0.00007062      -0.00346304
H       11.37645483      -8.09091026       9.44439859       0.00535044       0.00736653      -0.00119949
H        2.87615519     -12.95623049      12.48236891       0.00073657      -0.00109546       0.00107576
H        2.67809112     -14.64825115      11.96368927      -0.00089846      -0.00055408       0.00020142
H        4.77948989     -15.26687448      13.08655771      -0.00037841       0.00034716       0.00043613
H        8.72310072     -11.11997357      15.55930438      -0.00047489      -0.00101637       0.00271455
H        7.44489515     -10.97689592      16.78643086       0.00101558      -0.00391178       0.00510261
H        8.11984576      -8.73974736      16.33791591       0.00053765      -0.00099711       0.00095616
H        6.62650322      -8.93401649      15.37755185      -0.00114941      -0.00324611       0.00372012
H        6.74989151     -14.19364133       7.54898654      -0.00126206      -0.00263333      -0.00150840
H        6.76423239     -12.41150305       7.46183582       0.00097992      -0.00196052      -0.00047132
H        9.00729203     -13.61627171       8.02276212       0.00143840      -0.00490235      -0.00165389
H        8.27404205     -13.92998712       9.61124172      -0.00082701       0.00143724      -0.00222303
H       -1.44078620      -3.79654167       7.30895830      -0.00042205      -0.00081727       0.00070350
C        0.23487135      -4.30479458       9.20924687       0.00099969      -0.00076785      -0.00014198
H       -1.50091503      -5.52853851       9.69923877      -0.00004718       0.00001611       0.00003031
H       -1.78483487      -3.80547315       9.77925710       0.00024451      -0.00116863      -0.00034543
C       -3.33103328      -4.34709991       7.85397898       0.00073812       0.00014739      -0.00015972
C       -3.70121978      -2.89181248       8.11945968       0.00009663       0.00036678       0.00012198
N       -5.14899759      -2.68794725       8.13601306      -0.00054487       0.00158004       0.00038001
C       -5.80861093      -2.28122050       7.01629135       0.00336141       0.00047278       0.00156920
C       -7.16670048      -2.25959960       6.95280703      -0.00270308       0.00005454       0.00090688
C       -7.91141896      -2.67695539       8.06994008      -0.00456583      -0.00025083       0.00152183
C       -5.86195934      -3.09073408       9.22683828       0.00302325       0.00087996       0.00035515
C       -7.22249336      -3.08723698       9.22485553      -0.00220603       0.00093114      -0.00153363
H       -3.78901768      -4.98205274       8.62425202      -0.00018154       0.00115239      -0.00059826
H       -3.74949746      -4.65177855       6.88930414      -0.00030050       0.00072617       0.00036599
H       -3.28081673      -2.25011848       7.34321259       0.00060862       0.00020756       0.00078858
H       -3.29561548      -2.56121166       9.07764326       0.00098100       0.00074750      -0.00075242
H       -5.18922034      -1.97138901       6.18266737      -0.00072101      -0.00028720       0.00157530
H       -7.66502216      -1.92838767       6.05452946       0.00018177      -0.00117226       0.00223914
H       -5.28742340      -3.42025850      10.08574657       0.00102764       0.00050010      -0.00065418
H       -7.77946768      -3.40743211      10.09410125       0.00094175      -0.00009049      -0.00055994
C        9.74584547      -6.21669565      12.46008865      -0.00165392       0.01011087      -0.00162083
C        7.78539868      -6.67339704      14.39112263       0.00101212      -0.00161168      -0.00210682
C        7.98515054      -5.38471602      13.88563459       0.00204414       0.00784939      -0.00373333
C        8.96132246      -5.15887187      12.92747039      -0.00142653      -0.00643372       0.00280095
H        7.03036445      -6.83990127      15.14387729       0.00626040       0.00127114      -0.00585534
H        7.37567453      -4.56722253      14.25195635       0.00452269      -0.00425922      -0.00130714
H       10.49118013      -6.02986836      11.70315124      -0.00319129       0.00008161       0.00377768
H        9.12715483      -4.16462239      12.53199272      -0.00094362      -0.00562330       0.00329988
C        4.13980984     -12.97061603       7.57451628       0.00122381       0.00025489       0.00086340
C        2.35178997     -13.27830127       9.69276239       0.00077841       0.00009724       0.00140571
C        1.87344838     -13.03421250       8.40105616      -0.00009340       0.00027643      -0.00011321
C        2.76117773     -12.88846281       7.34761105       0.00060971       0.00035787       0.00038800
H        1.64982102     -13.38867418      10.50382650      -0.00027897      -0.00079778      -0.00041613
H        0.80504943     -12.96577550       8.23311055      -0.00130304      -0.00007594      -0.00023169
H        4.81936612     -12.86166640       6.74385126      -0.00098067      -0.00069780       0.00046852
H        2.39793870     -12.70768450       6.34295395      -0.00070578       0.00012386      -0.00113193
C        1.12509041      -5.54518389       9.08889589       0.00007092       0.00283170       0.00111509
H        0.49356615      -3.78163547      10.13622131       0.00022946      -0.00027042      -0.00230581
H        0.45563230      -3.60732638       8.39375235       0.00003162      -0.00144472       0.00140022
C        0.59999918      -6.63537549       8.15020298       0.00066753       0.00197014      -0.00093452
H        1.27234743      -5.99332450      10.07843677       0.00249734      -0.00048344      -0.00032362
H        2.11739241      -5.21511760       8.76063713       0.00080332       0.00030198       0.00199685
H       -0.11545710      -7.26614284       8.68847337       0.00133784      -0.00059611      -0.00034861
H        1.43570195      -7.29386980       7.88869490      -0.00061789      -0.00189406       0.00062936
H        0.45953911      -5.25860009       6.46312130       0.00011054      -0.00250663      -0.00006960
H       -0.00054542      -6.91021499       6.10566212       0.00132442      -0.00006580      -0.00044851
120
Properties=species:S:1:pos:R:3:forces:R:3 energy=-72080.15523485231 free_energy=-72080.15551057956 pbc="F F F"
C       -0.06024066      -6.12685024       6.86912925       0.00030271      -0.00115442       0.00024939
C       -1.26351423      -4.58270533       9.20407094       0.00142670      -0.00083166      -0.00166448
N       -1.85178368      -4.58533161       7.82577350       0.00019112      -0.00162492       0.00105454
C       -1.54334779      -5.81569663       7.04004696       0.00017858       0.00130726       0.00114096
C       -9.38586198      -2.69473226       8.06779408       0.03004383       0.01099119      -0.03334560
C      -11.25475472      -2.33254975       6.66858170      -0.00164596      -0.00085980      -0.00106809
C      -11.78380619      -3.16588268       5.69398487      -0.00081330       0.00185366       0.00076207
C      -12.05413093      -1.47465131       7.41526503      -0.00097843       0.00075151      -0.00027137
C      -13.42273190      -1.42047217       7.15825385      -0.00171971      -0.00043872      -0.00203446
C      -13.95895518      -2.26458827       6.18061411       0.00061417       0.00086349       0.00095390
C      -13.16087480      -3.14050463       5.44648745      -0.00129809      -0.00037453      -0.00021388
C      -13.75280874      -4.04448210       4.39768276       0.00057434       0.00127844       0.00117981
C      -14.32971249      -0.49775523       7.93137331       0.00071216      -0.00097203      -0.00127456
O      -10.07180360      -2.99748161       9.00465334      -0.02404471      -0.01060014       0.03168822
O       -9.87273211      -2.32356316       6.84538269      -0.00388130      -0.00037269      -0.00014130
H       -2.01076063      -5.70524379       6.05336285       0.00098105       0.00004423      -0.00031345
H       -2.03530980      -6.66958296       7.52650588      -0.00033997      -0.00078476      -0.00174139
H      -11.13626463      -3.83192252       5.13828178      -0.00175148       0.00156748       0.00085542
H      -11.60345051      -0.85995615       8.18250821      -0.00137927      -0.00208248      -0.00286109
H      -15.02405708      -2.23439645       5.98868718       0.00251824      -0.00016466       0.00024972
H      -14.83350673      -3.91555602       4.32125699      -0.00053199      -0.00147828      -0.00147493
H      -13.54255649      -5.09263858       4.63002264      -0.00124516      -0.00139117      -0.00138758
H      -13.30804096      -3.84094230       3.41902491      -0.00091620      -0.00092736      -0.00141754
H      -13.77540339       0.07894544       8.67361191      -0.00218652       0.00084779       0.00075392
H      -15.10873446      -1.06747913       8.44683089      -0.00123056       0.00187144       0.00105325
H      -14.83723420       0.19961358       7.25801217      -0.00182505       0.00146346       0.00177263
O        6.80516791     -11.42607646      14.83911089       0.00254065      -0.00290272      -0.00032810
C        7.66346465     -10.73186463      15.71970604      -0.00129497       0.00064391       0.00104162
C        7.62064982      -9.24029003      15.47476815       0.00225184       0.00279319      -0.00351306
O        8.36363481      -8.99096864      14.29153815      -0.00230919       0.00396416      -0.00284011
C        5.53815502     -11.68194659      15.40234517      -0.00113626      -0.00164446       0.00001609
C        8.51295300      -7.69343391      13.90449275      -0.00113051       0.00993749      -0.00206704
C        9.50555447      -7.46471703      12.93072311      -0.00169884      -0.00154317       0.00009996
O       10.23369120      -8.56059762      12.55922302      -0.00000162       0.00447933       0.00189932
C       11.21153818      -8.40164617      11.54154913      -0.00190328       0.00178983      -0.00164172
C        4.62017738     -12.23485692      14.34151079      -0.00008167       0.00037432      -0.00028739
O        5.16322735     -13.43436505      13.84357195       0.00327815      -0.00169968      -0.00005508
C        4.19672383     -14.33910733      13.36709344      -0.00162308       0.00025463      -0.00098125
C        3.37493742     -13.84520659      12.19887906      -0.00118116      -0.00031724      -0.00163386
O        4.24640894     -13.60864428      11.11158679      -0.00069807       0.00080724      -0.00152525
C        3.67963944     -13.33982423       9.90004760       0.00069667       0.00012099       0.00027177
C        4.58308636     -13.16250886       8.83475869       0.00056964      -0.00026094      -0.00016008
O        5.90655689     -13.19527469       9.16744155      -0.00311589      -0.00092630       0.00012869
C        6.85073852     -13.24051423       8.10767447      -0.00068372      -0.00196854       0.00000904
C        8.22965673     -13.22226922       8.73007316       0.00014691       0.00096227      -0.00024061
O        8.57592246     -11.93441670       9.19806427      -0.00299913      -0.00291932       0.00893383
C        9.25833502     -11.16507928       8.22997779      -0.00694656      -0.00206736       0.00307106
C        9.36223481      -9.73918369       8.70193551       0.00422692       0.00421239       0.00259963
O       10.15819487      -9.69327493       9.86420828       0.00397112      -0.01161977       0.00893016
C       10.58821065      -8.38449933      10.16505570       0.00140203      -0.00242091      -0.00135376
H       10.26302586     -11.57348182       8.06666887       0.00042408      -0.00134963      -0.00404675
H       11.86923661      -9.26989965      11.62370629       0.00100350       0.00322131       0.00010415
H        4.51113315     -11.50644535      13.53078181      -0.00043854       0.00061850      -0.00008469
H        5.63414752     -12.40664627      16.21978266      -0.00414906      -0.00220885       0.00264243
H       11.81200560      -7.50108248      11.71846352       0.00435825      -0.00110772       0.00363353
H        8.72796478     -11.19024511       7.26815468      -0.00049514      -0.00252046      -0.00843211
H        3.63090761     -12.40855762      14.78517120      -0.00242125       0.00061427      -0.00046812
H        5.10588039     -10.76078087      15.81962654      -0.00091181       0.00045140       0.00077748
H        3.50674688     -14.61730192      14.18048240      -0.00116644      -0.00242635       0.00079077
H        9.74653011      -7.67622276      10.13560688       0.00053191       0.00860494       0.00340394
H        9.81730685      -9.13477424       7.90262752       0.00006980       0.00789267      -0.00886749
H        8.36394059      -9.33358243       8.91167226      -0.00175658      -0.00010404      -0.00400225
H       11.32977590      -8.05426750       9.42404407       0.00616292       0.00854303      -0.00138287
H        2.83826376     -12.92604215      12.46068853       0.00084042      -0.00123653       0.00125015
H        2.64114705     -14.61812012      11.94184773      -0.00104551      -0.00065212       0.00023475
H        4.74312660     -15.23552573      13.06460503      -0.00045107       0.00042756       0.00051069
H        8.68251690     -11.08586284      15.54045831      -0.00053648      -0.00116736       0.00312485
H        7.40351955     -10.94459984      16.76703694       0.00119899      -0.00451254       0.00582694
H        8.07614337      -8.70649318      16.31981821       0.00066024      -0.00112170       0.00117554
H        6.58381388      -8.90203259      15.35809997      -0.00132119      -0.00374979       0.00432232
H        6.71261779     -14.16161984       7.52649257      -0.00144964      -0.00303361      -0.00174212
H        6.72597377     -12.37941831       7.44040108       0.00113355      -0.00222560      -0.00058544
H        8.96974161     -13.58295798       8.00054610       0.00167694      -0.00566403      -0.00191087
H        8.23674609     -13.89859344       9.58877411      -0.00095799       0.00169673      -0.00258023
H       -1.43768977      -3.79765837       7.30877763      -0.00049780      -0.00095733       0.00083011
C        0.23814855      -4.30452939       9.20935713       0.00115001      -0.00093391      -0.00024184
H       -1.49658443      -5.52988405       9.69896014      -0.00005104       0.00005239       0.00000959
H       -1.78208887      -3.80706496       9.77903066       0.00029065      -0.00136890      -0.00042279
C       -3.32743899      -4.35017573       7.85354370       0.00084730       0.00021807      -0.00017419
C       -3.69898470      -2.89527460       8.11905602       0.00012361       0.00039215       0.00017292
N       -5.14691535      -2.69282899       8.13547966      -0.00064252       0.00184556       0.00039335
C       -5.80676277      -2.28675202       7.01566239       0.00387662       0.00051191       0.00193455
C       -7.16484216      -2.26649068       6.95204705      -0.00308575       0.00008369       0.00097915
C       -7.90918458      -2.68465025       8.06913318      -0.00504166      -0.00032388       0.00184476
C       -5.85952492      -3.09644417       9.22622657       0.00325448       0.00107511       0.00027422
C       -7.22003711      -3.09431536       9.22411918      -0.00239635       0.00110871      -0.00186878
H       -3.78486248      -4.98563110       8.62374716      -0.00021734       0.00132469      -0.00069035
H       -3.74552211      -4.65522823       6.88881795      -0.00034327       0.00083656       0.00041527
H       -3.27912666      -2.25315333       7.34286561       0.00070820       0.00025074       0.00090423
H       -3.29378882      -2.56434557       9.07730498       0.00113615       0.00086569      -0.00087543
H       -5.18755391      -1.97629693       6.18212551      -0.00082161      -0.00032330       0.00179289
H       -7.66342524      -1.93573951       6.05373788       0.00020854      -0.00135957       0.00260040
H       -5.28472845      -3.42545993      10.08515642       0.00124848       0.00054430      -0.00066587
H       -7.77682807      -3.41509930      10.09326400       0.00103915      -0.00012224      -0.00059929
C        9.69820177      -6.18175686      12.43976244      -0.00203723       0.01158842      -0.00175706
C        7.74008526      -6.64038128      14.37283778       0.00114995      -0.00185424      -0.00241744
C        7.93750088      -5.35166913      13.86648384       0.00238703       0.00904418      -0.00435373
C        8.91248904      -5.12482458      12.90729454      -0.00161318      -0.00746073       0.00322652
H        6.98597970      -6.80754744      15.12641290       0.00724235       0.00146364      -0.00678767
H        7.32706239      -4.53488500      14.23286768       0.00522261      -0.00489070      -0.00148788
H       10.44259142      -5.99423161      11.68204689      -0.00364498       0.00010805       0.00432497
H        9.07645361      -4.13051922      12.51111197      -0.00108179      -0.00650433       0.00382883
C        4.10190952     -12.94027903       7.55268220       0.00142334       0.00029776       0.00094594
C        2.31411381     -13.24778272       9.67116016       0.00092850       0.00011439       0.00159177
C        1.83563619     -13.00399878       8.37944825      -0.00010635       0.00031914      -0.00010632
C        2.72324837     -12.85835826       7.32589217       0.00068956       0.00043364       0.00040333
H        1.61224247     -13.35803037      10.48232513      -0.00033369      -0.00093092      -0.00047295
H        0.76722067     -12.93570147       8.21158711      -0.00151761      -0.00008933      -0.00027600
H        4.78138771     -12.83135416       6.72194795      -0.00114455      -0.00081554       0.00054810
H        2.35989833     -12.67780350       6.32124014      -0.00080361       0.00013633      -0.00127902
C        1.12948565      -5.54411233       9.08886358       0.00010702       0.00333286       0.00119322
H        0.49620878      -3.78140412      10.13653720       0.00027001      -0.00028460      -0.00264094
H        0.45841272      -3.60663581       8.39408031       0.00003626      -0.00169292       0.00163522
C        0.60565372      -6.63459262       8.14980747       0.00072672       0.00232558      -0.00106166
H        1.27686774      -5.99232933      10.07834782       0.00291238      -0.00058826      -0.00030962
H        2.12155875      -5.21308485       8.76087888       0.00090364       0.00035076       0.00234621
H       -0.10925909      -7.26621767       8.68780351       0.00154858      -0.00069748      -0.00039299
H        1.44209691      -7.29212771       7.88826523      -0.00068704      -0.00222399       0.00071934
H        0.46398382      -5.25748216       6.46306660       0.00011406      -0.00293488      -0.00007345
H        0.00569170      -6.90951773       6.10509362       0.00152713      -0.00009009      -0.00053205
120
Properties=species:S:1:pos:R:3:forces:R:3 energy=-72080.15515699991 free_energy=-72080.15551057956 pbc="F F F"
C       -0.05490695      -6.12642491       6.86875815       0.00036636      -0.00131740       0.00023840
C       -1.25996816      -4.58380198       9.20388853       0.00163719      -0.00102689      -0.00196760
N       -1.84798411      -4.58690175       7.82548044       0.00021828      -0.00183033       0.00125291
C       -1.53832708      -5.81688887       7.03967221       0.00017193       0.00144668       0.00127691
C       -9.38358615      -2.70389265       8.06686652       0.03277059       0.01208451      -0.03657255
C      -11.25252132      -2.34344780       6.66738070      -0.00183706      -0.00099167      -0.00117360
C      -11.78061405      -3.17722178       5.69264534      -0.00090128       0.00210967       0.00087917
C      -12.05280005      -1.48642962       7.41409669      -0.00110994       0.00084643      -0.00032726
C      -13.42141173      -1.43358103       7.15694015      -0.00208521      -0.00051142      -0.00232473
C      -13.95671185      -2.27811647       6.17914656       0.00086820       0.00093946       0.00107047
C      -13.15767896      -3.15316188       5.44501303      -0.00155702      -0.00032383      -0.00015051
C      -13.74860186      -4.05762045       4.39606904       0.00073451       0.00138775       0.00129735
C      -14.32936337      -0.51184020       7.93005849       0.00094688      -0.00106898      -0.00148892
O      -10.06935691      -3.00734856       9.00356626      -0.02627658      -0.01164490       0.03472750
O       -9.87057314      -2.33313097       6.84438199      -0.00428990      -0.00041492      -0.00020306
H       -2.00591379      -5.70686748       6.05301902       0.00112991       0.00006201      -0.00034147
H       -2.02938365      -6.67130276       7.52612738      -0.00038621      -0.00087405      -0.00198758
H      -11.13233745      -3.84257423       5.13696077      -0.00197631       0.00175738       0.00095528
H      -11.60279992      -0.87136799       8.18146360      -0.00153757      -0.00235055      -0.00321560
H      -15.02183132      -2.24895258       5.98711493       0.00279394      -0.00017995       0.00027346
H      -14.82941389      -3.92973801       4.31955630      -0.00067624      -0.00166452      -0.00166832
H      -13.53730995      -5.10557424       4.62836620      -0.00141835      -0.00156487      -0.00157462
H      -13.30390542      -3.85353649       3.41749563      -0.00104155      -0.00105264      -0.00160517
H      -13.77565373       0.06532710       8.67238433      -0.00249822       0.00094719       0.00084701
H      -15.10785157      -1.08241019       8.44537474      -0.00145600       0.00207660       0.00123200
H      -14.83748348       0.18506586       7.25667516      -0.00208386       0.00166336       0.00200609
O        6.76520771     -11.39349293      14.81923383       0.00285345      -0.00329601      -0.00035202
C        7.62243337     -10.69889288      15.70056403      -0.00146425       0.00076094       0.00109340
C        7.57819698      -9.20732063      15.45618965       0.00261807       0.00321362      -0.00389628
O        8.32193601      -8.95705658      14.27367125      -0.00261468       0.00444949      -0.00325566
C        5.49830293     -11.65091422      15.38195268      -0.00122723      -0.00198112       0.00008151
C        8.46879708      -7.65949236      13.88597505      -0.00144147       0.01134942      -0.00225059
C        9.46019995      -7.42978906      12.91121936      -0.00191142      -0.00180548       0.00011335
O       10.18943423      -8.52488519      12.53950091       0.00003170       0.00513977       0.00211034
C       11.16649863      -8.36485570      11.52126395      -0.00216998       0.00179745      -0.00184165
C        4.58109112     -12.20408416      14.32061694      -0.00012172       0.00037669      -0.00023259
O        5.12529202     -13.40283778      13.82213357       0.00374629      -0.00194088      -0.00007312
C        4.15961012     -14.30827018      13.34531247      -0.00186560       0.00033852      -0.00113635
C        3.33756554     -13.81470373      12.17714654      -0.00132841      -0.00027582      -0.00177613
O        4.20892083     -13.57756071      11.08988946      -0.00079232       0.00091695      -0.00172927
C        3.64199641     -13.30911858       9.87833433       0.00077611       0.00012582       0.00030376
C        4.54531750     -13.13190262       8.81292530       0.00062110      -0.00027305      -0.00027835
O        5.86880605     -13.16462338       9.14551448      -0.00354358      -0.00105901       0.00012915
C        6.81296552     -13.20877620       8.08571844      -0.00077178      -0.00212605       0.00007736
C        8.19183629     -13.19016517       8.70816009       0.00026262       0.00109503      -0.00042212
O        8.53709411     -11.90243291       9.17713767      -0.00346379      -0.00334147       0.01019009
C        9.21881205     -11.13177699       8.20964554      -0.00775990      -0.00234539       0.00351007
C        9.31943234      -9.70576006       8.68176163       0.00482350       0.00475022       0.00293325
O       10.11442377      -9.65834766       9.84458580       0.00451596      -0.01316788       0.01014334
C       10.54242203      -8.34889940      10.14511776       0.00158015      -0.00265887      -0.00157634
H       10.22442980     -11.53820692       8.04721137       0.00041747      -0.00152048      -0.00457843
H       11.82543254      -9.23219692      11.60326824       0.00109628       0.00374559       0.00010225
H        4.47155323     -11.47533875      13.51026039      -0.00049700       0.00074921      -0.00017760
H        5.59486538     -12.37598364      16.19898727      -0.00471684      -0.00244460       0.00289802
H       11.76574530      -7.46336781      11.69756735       0.00498473      -0.00117490       0.00413314
H        8.68929020     -11.15789368       7.24742094      -0.00058941      -0.00285438      -0.00963752
H        3.59190696     -12.37892564      14.76400016      -0.00272126       0.00070893      -0.00054479
H        5.06503473     -10.73042020      15.79967372      -0.00105136       0.00055251       0.00088361
H        3.46977268     -14.58719446      14.15856099      -0.00133803      -0.00275678       0.00092037
H        9.69950505      -7.64212411      10.11587463       0.00062153       0.00969593       0.00385550
H        9.77398964      -9.10048567       7.88287133       0.00007150       0.00895586      -0.01006383
H        8.32021119      -9.30212138       8.89079372      -0.00201935      -0.00011703      -0.00451969
H       11.28309357      -8.01762768       9.40368977       0.00694596       0.00968927      -0.00155140
H        2.80037241     -12.89585341      12.43900857       0.00098304      -0.00145775       0.00140153
H        2.60420377     -14.58798902      11.92000668      -0.00120459      -0.00076439       0.00025707
H        4.70676271     -15.20417413      13.04265336      -0.00048830       0.00044823       0.00057166
H        8.64193029     -11.05175127      15.52161189      -0.00059136      -0.00132354       0.00354857
H        7.36214553     -10.91230205      16.74764139       0.00134752      -0.00512849       0.00665462
H        8.03244062      -8.67324030      16.30172188       0.00072503      -0.00129832       0.00129844
H        6.54112725      -8.87004836      15.33864626      -0.00153830      -0.00423607       0.00489732
H        6.67534409     -14.12959696       7.50399830      -0.00163683      -0.00349314      -0.00200437
H        6.68771559     -12.34733402       7.41896705       0.00128697      -0.00254092      -0.00066873
H        8.93219098     -13.54964276       7.97832978       0.00185279      -0.00639629      -0.00209214
H        8.19945103     -13.86719695       9.56630514      -0.00108813       0.00191925      -0.00287475
H       -1.43459451      -3.79877634       7.30859694      -0.00055615      -0.00106735       0.00092920
C        0.24142447      -4.30426649       9.20946567       0.00133300      -0.00098304      -0.00025778
H       -1.49225284      -5.53122821       9.69868081      -0.00006706       0.00005972       0.00001819
H       -1.77934168      -3.80865827       9.77880306       0.00030580      -0.00150984      -0.00044794
C       -3.32384401      -4.35325055       7.85310885       0.00091530       0.00021381      -0.00020635
C       -3.69675058      -2.89873800       8.11865135       0.00014659       0.00045040       0.00026609
N       -5.14483438      -2.69771179       8.13494524      -0.00065975       0.00206192       0.00051591
C       -5.80491354      -2.29228459       7.01503543       0.00421473       0.00061339       0.00210862
C       -7.16298402      -2.27338167       6.95128637      -0.00338519       0.00006091       0.00119692
C       -7.90694962      -2.69234551       8.06832755      -0.00556281      -0.00030203       0.00188895
C       -5.85709358      -3.10215347       9.22561171       0.00385410       0.00118205       0.00042451
C       -7.21757933      -3.10139280       9.22337946      -0.00280142       0.00119066      -0.00193357
H       -3.78070619      -4.98920855       8.62324224      -0.00023471       0.00152107      -0.00080440
H       -3.74154559      -4.65867743       6.88833190      -0.00037936       0.00095907       0.00048559
H       -3.27743822      -2.25618951       7.34251910       0.00081428       0.00030651       0.00100585
H       -3.29196323      -2.56748012       9.07696709       0.00126218       0.00097072      -0.00103277
H       -5.18588959      -1.98120491       6.18158418      -0.00091490      -0.00036260       0.00201979
H       -7.66182725      -1.94309154       6.05294686       0.00022210      -0.00153323       0.00292579
H       -5.28203396      -3.43066171      10.08456778       0.00133950       0.00065494      -0.00085344
H       -7.77418717      -3.42276676      10.09242746       0.00120516      -0.00011344      -0.00074985
C        9.65055482      -6.14682135      12.41943950      -0.00227495       0.01310971      -0.00204894
C        7.69477308      -6.60736448      14.35455224       0.00141174      -0.00209403      -0.00283654
C        7.88985303      -5.31862456      13.84733181       0.00263275       0.01014555      -0.00487077
C        8.86365311      -5.09078265      12.88712047      -0.00178985      -0.00843403       0.00363621
H        6.94159847      -6.77519155      15.10894576       0.00817453       0.00165377      -0.00767610
H        7.27845051      -4.50255295      14.21377903       0.00592423      -0.00550161      -0.00167413
H       10.39400015      -5.95859915      11.66094502      -0.00415402       0.00012004       0.00493082
H        9.02574901      -4.09642570      12.49023440      -0.00120866      -0.00737782       0.00435007
C        4.06400884     -12.90994177       7.53084737       0.00170249       0.00031877       0.00116082
C        2.27643815     -13.21726443       9.64955670       0.00104187       0.00014058       0.00176927
C        1.79782348     -12.97378524       8.35783929      -0.00007706       0.00035449      -0.00006080
C        2.68531892     -12.82825339       7.30417310       0.00077008       0.00050245       0.00044096
H        1.57466354     -13.32738643      10.46082508      -0.00037597      -0.00106267      -0.00054220
H        0.72939222     -12.90562736       8.19006363      -0.00175225      -0.00010266      -0.00032046
H        4.74340965     -12.80104174       6.70004468      -0.00131260      -0.00093118       0.00063401
H        2.32185811     -12.64792274       6.29952691      -0.00091759       0.00015787      -0.00146607
C        1.13388038      -5.54303984       9.08882864       0.00007553       0.00373316       0.00143006
H        0.49885086      -3.78117386      10.13685316       0.00030181      -0.00033687      -0.00302577
H        0.46119207      -3.60594654       8.39440842       0.00002962      -0.00195284       0.00186144
C        0.61130741      -6.63380781       8.14941366       0.00083993       0.00264745      -0.00123456
H        1.28138752      -5.99133430      10.07826029       0.00331681      -0.00064670      -0.00039103
H        2.12572204      -5.21105229       8.76112082       0.00107644       0.00042991       0.00266209
H       -0.10305956      -7.26629090       8.68713320       0.00174144      -0.00080443      -0.00041775
H        1.44849087      -7.29038332       7.88783579      -0.00078525      -0.00252694       0.00081687
H        0.46842705      -5.25636474       6.46301200       0.00012272      -0.00334218      -0.00008091
H        0.01192766      -6.90881939       6.10452532       0.00172355      -0.00007834      -0.00057593
120
Properties=species:S:1:pos:R:3:forces:R:3 energy=-72080.15506941595 free_energy=-72080.15551057956 pbc="F F F"
C       -0.04957405      -6.12599821       6.86838669       0.00039910      -0.00152540       0.00028062
C       -1.25642184      -4.58489988       9.20370369       0.00182834      -0.00111808      -0.00211471
N       -1.84418492      -4.58847199       7.82518847       0.00023177      -0.00206422       0.00133855
C       -1.53330611      -5.81808076       7.03929816       0.00019792       0.00165987       0.00141240
C       -9.38130528      -2.71305063       8.06593131       0.03446635       0.01275304      -0.03849049
C      -11.25028785      -2.35434554       6.66618078      -0.00211724      -0.00115063      -0.00128382
C      -11.77742109      -3.18855965       5.69130773      -0.00114153       0.00236166       0.00096731
C      -12.05146826      -1.49820892       7.41292740      -0.00149011       0.00101036      -0.00035672
C      -13.42009248      -1.44669012       7.15562641      -0.00209570      -0.00065257      -0.00264173
C      -13.95446530      -2.29164603       6.17767854       0.00082904       0.00115305       0.00128084
C      -13.15448432      -3.16581729       5.44354080      -0.00150735      -0.00042672      -0.00018799
C      -13.74439259      -4.07075862       4.39445621       0.00070919       0.00156220       0.00142479
C      -14.32901122      -0.52592615       7.92874085       0.00098369      -0.00119552      -0.00157383
O      -10.06691257      -3.01721774       9.00248483      -0.02760072      -0.01229805       0.03656986
O       -9.86841777      -2.34269850       6.84338071      -0.00448103      -0.00043622      -0.00032646
H       -2.00106552      -5.70849142       6.05267575       0.00127042       0.00007995      -0.00037730
H       -2.02345605      -6.67302058       7.52574866      -0.00045013      -0.00100140      -0.00221638
H      -11.12841219      -3.85322452       5.13564052      -0.00219160       0.00194830       0.00105897
H      -11.60214979      -0.88278047       8.18041808      -0.00169374      -0.00263840      -0.00358634
H      -15.01960388      -2.26350925       5.98554274       0.00314844      -0.00020478       0.00030153
H      -14.82532050      -3.94391956       4.31785618      -0.00070294      -0.00186624      -0.00185966
H      -13.53206319      -5.11850817       4.62671036      -0.00156606      -0.00175835      -0.00175024
H      -13.29977025      -3.86613053       3.41596667      -0.00115007      -0.00117583      -0.00178792
H      -13.77590442       0.05170753       8.67115601      -0.00278559       0.00104465       0.00092876
H      -15.10696837      -1.09734250       8.44391913      -0.00159052       0.00234692       0.00134253
H      -14.83773142       0.17051675       7.25533776      -0.00233313       0.00185975       0.00223010
O        6.72524689     -11.36090845      14.79935582       0.00318694      -0.00363788      -0.00032528
C        7.58140148     -10.66591764      15.68142088      -0.00164688       0.00078984       0.00117540
C        7.53574715      -9.17434868      15.43761104       0.00288372       0.00359216      -0.00435824
O        8.28023917      -8.92313803      14.25580398      -0.00295937       0.00497216      -0.00362296
C        5.45845219     -11.61988407      15.36156076      -0.00133173      -0.00211677       0.00002277
C        8.42463993      -7.62554561      13.86745963      -0.00149605       0.01250499      -0.00264097
C        9.41484505      -7.39486177      12.89171568      -0.00213124      -0.00193039       0.00012922
O       10.14517823      -8.48916920      12.51977903       0.00002909       0.00575265       0.00235809
C       11.12145581      -8.32806564      11.50097882      -0.00249076       0.00198184      -0.00209206
C        4.54200592     -12.17331181      14.29972428      -0.00016890       0.00037549      -0.00032711
O        5.08735702     -13.37131020      13.80069584       0.00416170      -0.00211716      -0.00004364
C        4.12249556     -14.27743081      13.32353264      -0.00198004       0.00027647      -0.00136938
C        3.30019436     -13.78420092      12.15541604      -0.00150679      -0.00029172      -0.00200741
O        4.17143280     -13.54647692      11.06819126      -0.00087957       0.00102196      -0.00189263
C        3.60435391     -13.27841336       9.85662088       0.00077431       0.00016642       0.00025413
C        4.50754839     -13.10129610       8.79108940       0.00076252      -0.00033606      -0.00014778
O        5.83105529     -13.13397219       9.12358731      -0.00397002      -0.00117811       0.00010645
C        6.77519309     -13.17703672       8.06376293      -0.00089686      -0.00239694       0.00004892
C        8.15401790     -13.15805820       8.68624328       0.00029335       0.00112261      -0.00028290
O        8.49826689     -11.87044814       9.15621401      -0.00385676      -0.00371832       0.01134896
C        9.17929046     -11.09847148       8.18931881      -0.00862791      -0.00266605       0.00382383
C        9.27663225      -9.67234020       8.66158861       0.00525769       0.00536466       0.00329821
O       10.07065187      -9.62342163       9.82496301       0.00509870      -0.01466600       0.01136979
C       10.49663140      -8.31330032      10.12517937       0.00176366      -0.00301636      -0.00175506
H       10.18583113     -11.50292648       8.02775692       0.00040849      -0.00170648      -0.00508258
H       11.78162389      -9.19449004      11.58282854       0.00124151       0.00418751       0.00011219
H        4.43197281     -11.44423261      13.48973761      -0.00053721       0.00081379      -0.00017687
H        5.55558455     -12.34531893      16.17819013      -0.00525710      -0.00278924       0.00328608
H       11.71948035      -7.42565398      11.67666815       0.00559435      -0.00128495       0.00462491
H        8.65062006     -11.12553832       7.22668862      -0.00062553      -0.00317744      -0.01069841
H        3.55290843     -12.34929328      14.74282831      -0.00301150       0.00080538      -0.00061904
H        5.02418944     -10.70006082      15.77972013      -0.00116337       0.00059892       0.00098072
H        3.43279915     -14.55708644      14.13663935      -0.00152259      -0.00308124       0.00107750
H        9.65248131      -7.60802891      10.09614345       0.00067544       0.01080786       0.00429910
H        9.73066836      -9.06619996       7.86311370       0.00008926       0.01000588      -0.01126325
H        8.27648500      -9.27066625       8.86991371      -0.00219409      -0.00016922      -0.00504996
H       11.23640863      -7.98099090       9.38333503       0.00773904       0.01084386      -0.00173614
H        2.76248099     -12.86566494      12.41732834       0.00110890      -0.00163279       0.00156352
H        2.56726083     -14.55785760      11.89816558      -0.00133462      -0.00084770       0.00030437
H        4.67039940     -15.17282162      13.02070168      -0.00059596       0.00057481       0.00067370
H        8.60134151     -11.01763983      15.50276493      -0.00065285      -0.00146504       0.00396918
H        7.32077257     -10.88000271      16.72824437       0.00150902      -0.00571128       0.00741026
H        7.98873523      -8.63999074      16.28362348       0.00082936      -0.00143385       0.00148080
H        6.49844333      -8.83806451      15.31919044      -0.00171337      -0.00472170       0.00546712
H        6.63807055     -14.09757360       7.48150436      -0.00180529      -0.00386065      -0.00221789
H        6.64945704     -12.31524904       7.39753349       0.00142827      -0.00283166      -0.00076156
H        8.89463882     -13.51632657       7.95611490       0.00210163      -0.00712271      -0.00236352
H        8.16215762     -13.83579853       9.54383561      -0.00122320       0.00223046      -0.00329790
H       -1.43150005      -3.79989542       7.30841630      -0.00062282      -0.00119007       0.00103851
C        0.24469981      -4.30400390       9.20957450       0.00149231      -0.00110205      -0.00032370
H       -1.48792058      -5.53257215       9.69840179      -0.00008105       0.00007132       0.00001412
H       -1.77659380      -3.81025174       9.77857527       0.00036301      -0.00172283      -0.00052278
C       -3.32024858      -4.35632501       7.85267421       0.00100655       0.00022983      -0.00022522
C       -3.69451717      -2.90220224       8.11824706       0.00015863       0.00051404       0.00031720
N       -5.14275373      -2.70259590       8.13440982      -0.00068256       0.00225708       0.00068928
C       -5.80306512      -2.29781776       7.01440936       0.00458168       0.00071541       0.00228384
C       -7.16112460      -2.28027291       6.95052604      -0.00371265       0.00003127       0.00142509
C       -7.90471592      -2.70004112       8.06752281      -0.00593776      -0.00026003       0.00186807
C       -5.85466131      -3.10786397       9.22499939       0.00423382       0.00139304       0.00028418
C       -7.21512147      -3.10847007       9.22263881      -0.00313163       0.00127408      -0.00201023
H       -3.77654883      -4.99278510       8.62273784      -0.00025989       0.00170466      -0.00091189
H       -3.73756788      -4.66212596       6.88784549      -0.00041468       0.00107686       0.00055288
H       -3.27575122      -2.25922659       7.34217252       0.00091231       0.00034942       0.00111976
H       -3.29013941      -2.57061563       9.07662824       0.00139765       0.00108067      -0.00116821
H       -5.18422690      -1.98611264       6.18104267      -0.00102870      -0.00041503       0.00227795
H       -7.66022781      -1.95044384       6.05215643       0.00024274      -0.00170602       0.00325263
H       -5.27934183      -3.43586256      10.08397706       0.00153715       0.00070257      -0.00087073
H       -7.77154408      -3.43043381      10.09158951       0.00133879      -0.00011663      -0.00086416
C        9.60290632      -6.11188803      12.39911772      -0.00258240       0.01450846      -0.00225720
C        7.64946487      -6.57434601      14.33626308       0.00141561      -0.00236026      -0.00299687
C        7.84220450      -5.28558532      13.82818074       0.00290049       0.01150178      -0.00546709
C        8.81481540      -5.05674602      12.86694845      -0.00196742      -0.00945919       0.00405299
H        6.89722098      -6.74283311      15.09147560       0.00914570       0.00185694      -0.00861061
H        7.22983908      -4.47022513      14.19469031       0.00665114      -0.00617398      -0.00187061
H       10.34540567      -5.92297086      11.63984637      -0.00462061       0.00014128       0.00549298
H        8.97504128      -4.06234161      12.46935936      -0.00132944      -0.00820356       0.00486197
C        4.02610919     -12.87960527       7.50901349       0.00185871       0.00038266       0.00121842
C        2.23876246     -13.18674598       9.62795360       0.00124960       0.00014713       0.00204222
C        1.76001176     -12.94357152       8.33623115      -0.00014091       0.00039424      -0.00006159
C        2.64738970     -12.79814820       7.28245442       0.00090277       0.00055716       0.00047756
H        1.53708492     -13.29674252      10.43932397      -0.00041726      -0.00119604      -0.00062174
H        0.69156336     -12.87555343       8.16854039      -0.00193500      -0.00011400      -0.00035905
H        4.70543168     -12.77072910       6.67814217      -0.00145923      -0.00104806       0.00070282
H        2.28381815     -12.61804222       6.27781379      -0.00102945       0.00018353      -0.00165628
C        1.13827345      -5.54196750       9.08879539       0.00008634       0.00417816       0.00155530
H        0.50149243      -3.78094575      10.13716813       0.00033202      -0.00036708      -0.00337686
H        0.46397024      -3.60525819       8.39473590       0.00002733      -0.00220603       0.00208261
C        0.61696080      -6.63302221       8.14901890       0.00091345       0.00302346      -0.00134662
H        1.28590690      -5.99033830      10.07817146       0.00372129      -0.00073805      -0.00040661
H        2.12988370      -5.20901947       8.76136285       0.00120581       0.00049437       0.00299168
H       -0.09685886      -7.26636327       8.68646356       0.00194243      -0.00090237      -0.00046435
H        1.45488321      -7.28863615       7.88740697      -0.00085195      -0.00285443       0.00090060
H        0.47286837      -5.25524844       6.46295803       0.00014725      -0.00371523      -0.00010630
H        0.01816257      -6.90811918       6.10395813       0.00191637      -0.00006819      -0.00063857
120
Properties=species:S:1:pos:R:3:forces:R:3 energy=-72080.15497858815 free_energy=-72080.15551057956 pbc="F F F"
C       -0.04424185      -6.12557095       6.86801612       0.00041658      -0.00169334       0.00031146
C       -1.25287567      -4.58599796       9.20351939       0.00204981      -0.00122098      -0.00236310
N       -1.84038567      -4.59004236       7.82489516       0.00020865      -0.00228680       0.00153800
C       -1.52828505      -5.81927173       7.03892444       0.00023845       0.00181341       0.00152576
C       -9.37902934      -2.72220995       8.06499983       0.03710657       0.01376118      -0.04142163
C      -11.24805650      -2.36524422       6.66498034      -0.00228748      -0.00116818      -0.00127189
C      -11.77423092      -3.19989649       5.68997111      -0.00113196       0.00252167       0.00100635
C      -12.05013817      -1.50998722       7.41175927      -0.00164244       0.00101861      -0.00050911
C      -13.41877178      -1.45980081       7.15431094      -0.00231111      -0.00067002      -0.00283270
C      -13.95221678      -2.30517531       6.17621187       0.00087965       0.00124425       0.00136988
C      -13.15128642      -3.17847317       5.44206885      -0.00186914      -0.00045423      -0.00023252
C      -13.74018355      -4.08389515       4.39284477       0.00082640       0.00169027       0.00156897
C      -14.32865770      -0.54001415       7.92742439       0.00107670      -0.00127804      -0.00182113
O      -10.06446218      -3.02708559       9.00139860      -0.02966505      -0.01326839       0.03936011
O       -9.86626022      -2.35226553       6.84237972      -0.00494970      -0.00047170      -0.00044887
H       -1.99621610      -5.71011541       6.05233234       0.00141419       0.00010032      -0.00040986
H       -2.01752712      -6.67473703       7.52537035      -0.00051289      -0.00111026      -0.00244549
H      -11.12448838      -3.86387327       5.13432142      -0.00243163       0.00216132       0.00118369
H      -11.60150134      -0.89419402       8.17937088      -0.00183897      -0.00288095      -0.00390884
H      -15.01737414      -2.27806629       5.98397085       0.00351942      -0.00022912       0.00033594
H      -14.82122570      -3.95810104       4.31615656      -0.00074688      -0.00204971      -0.00203354
H      -13.52681589      -5.13144079       4.62505545      -0.00173889      -0.00191262      -0.00193347
H      -13.29563496      -3.87872412       3.41443843      -0.00127660      -0.00129452      -0.00196035
H      -13.77615509       0.03808641       8.66992700      -0.00306543       0.00114350       0.00103056
H      -15.10608268      -1.11227456       8.44246216      -0.00176770       0.00257386       0.00149196
H      -14.83797875       0.15596652       7.25399863      -0.00254974       0.00200861       0.00249944
O        6.68528581     -11.32832098      14.77947783       0.00349342      -0.00400468      -0.00036339
C        7.54036778     -10.63294125      15.66227513      -0.00170341       0.00088452       0.00128424
C        7.49329878      -9.14137548      15.41903005       0.00308796       0.00391567      -0.00489861
O        8.23854435      -8.88921209      14.23793733      -0.00328887       0.00546500      -0.00397376
C        5.41860320     -11.58885293      15.34116965      -0.00148179      -0.00241496      -0.00005183
C        8.38048644      -7.59159777      13.84894199      -0.00178749       0.01383532      -0.00285272
C        9.36949009      -7.35993354      12.87221321      -0.00227971      -0.00211361       0.00009681
O       10.10092218      -8.45345031      12.50005837       0.00000112       0.00635488       0.00260967
C       11.07640942      -8.29127613      11.48069145      -0.00275181       0.00233418      -0.00237644
C        4.50292117     -12.14254083      14.27883054      -0.00015211       0.00044765      -0.00032883
O        5.04942181     -13.33978242      13.77925864       0.00458295      -0.00230782      -0.00004817
C        4.08538224     -14.24659084      13.30175199      -0.00223122       0.00032845      -0.00146773
C        3.26282269     -13.75369653      12.13368421      -0.00163548      -0.00036407      -0.00216157
O        4.13394499     -13.51539362      11.04649428      -0.00098559       0.00114517      -0.00210886
C        3.56671037     -13.24770782       9.83490787       0.00092484       0.00016962       0.00027040
C        4.46978078     -13.07069013       8.76925553       0.00076652      -0.00034689      -0.00027732
O        5.79330568     -13.10332143       9.10165910      -0.00441407      -0.00130254       0.00017950
C        6.73742055     -13.14529625       8.04180764      -0.00094912      -0.00260193       0.00001171
C        8.11619924     -13.12595162       8.66432701       0.00031254       0.00134201      -0.00028320
O        8.45944217     -11.83846251       9.13529119      -0.00426089      -0.00415057       0.01248483
C        9.13976936     -11.06516546       8.16899325      -0.00945202      -0.00291858       0.00432788
C        9.23383160      -9.63892263       8.64141685       0.00582245       0.00593249       0.00358225
O       10.02687967      -9.58849708       9.80534047       0.00564579      -0.01608677       0.01249162
C       10.45083885      -8.27770219      10.10523908       0.00191891      -0.00343962      -0.00185386
H       10.14722963     -11.46764118       8.00830648       0.00042726      -0.00189278      -0.00559884
H       11.73781051      -9.15677868      11.56238722       0.00142277       0.00455576       0.00012376
H        4.39239227     -11.41312726      13.46921356      -0.00057478       0.00085658      -0.00018383
H        5.51630545     -12.31465429      16.15739351      -0.00579622      -0.00306419       0.00359661
H       11.67321246      -7.38794000      11.65576715       0.00614404      -0.00146222       0.00509220
H        8.61195427     -11.09317837       7.20596167      -0.00071272      -0.00349966      -0.01188193
H        3.51391176     -12.31966012      14.72165664      -0.00330824       0.00089137      -0.00069876
H        4.98334531     -10.66970324      15.75976481      -0.00129664       0.00069980       0.00110167
H        3.39582632     -14.52697812      14.11471843      -0.00166260      -0.00338343       0.00116632
H        9.60545875      -7.57393731      10.07641373       0.00070568       0.01191407       0.00472590
H        9.68734360      -9.03191670       7.84335359       0.00007261       0.01099657      -0.01236158
H        8.23276381      -9.23921711       8.84903223      -0.00241903      -0.00020337      -0.00555074
H       11.18972022      -7.94435802       9.36298222       0.00852439       0.01196503      -0.00192564
H        2.72459015     -12.83547708      12.39564794       0.00121631      -0.00178072       0.00172313
H        2.53031847     -14.52772628      11.87632483      -0.00146897      -0.00092997       0.00033971
H        4.63403593     -15.14146616      12.99875140      -0.00063843       0.00060001       0.00072159
H        8.56075063     -10.98352767      15.48391795      -0.00076035      -0.00159547       0.00437352
H        7.27940100     -10.84770186      16.70884580       0.00164929      -0.00630252       0.00821251
H        7.94502823      -8.60674361      16.26552410       0.00096097      -0.00154336       0.00169099
H        6.45576125      -8.80608032      15.29973260      -0.00186042      -0.00519664       0.00603237
H        6.60079769     -14.06554814       7.45901139      -0.00198513      -0.00427312      -0.00246711
H        6.61119899     -12.28316411       7.37610040       0.00157521      -0.00314244      -0.00084155
H        8.85708686     -13.48300835       7.93389987       0.00234010      -0.00785652      -0.00261854
H        8.12486506     -13.80439573       9.52136336      -0.00134815       0.00244230      -0.00359951
H       -1.42840670      -3.80101574       7.30823539      -0.00067774      -0.00128671       0.00113327
C        0.24797426      -4.30374196       9.20968103       0.00164766      -0.00122060      -0.00021337
H       -1.48358762      -5.53391534       9.69812291      -0.00009849       0.00006748       0.00001524
H       -1.77384470      -3.81184654       9.77834690       0.00040100      -0.00190679      -0.00058427
C       -3.31665279      -4.35939982       7.85224007       0.00110958       0.00026651      -0.00031926
C       -3.69228518      -2.90566722       8.11784301       0.00020838       0.00055593       0.00037310
N       -5.14067286      -2.70748226       8.13387588      -0.00073119       0.00252142       0.00067254
C       -5.80121765      -2.30335148       7.01378333       0.00494450       0.00079983       0.00250629
C       -7.15926642      -2.28716453       6.94976637      -0.00389779       0.00001876       0.00160508
C       -7.90248093      -2.70773555       8.06671438      -0.00648996      -0.00033308       0.00217488
C       -5.85222816      -3.11357369       9.22438373       0.00443497       0.00149448       0.00045345
C       -7.21266454      -3.11554807       9.22190074      -0.00321895       0.00148332      -0.00245118
H       -3.77239001      -4.99635994       8.62223302      -0.00029551       0.00186391      -0.00099255
H       -3.73358884      -4.66557407       6.88735916      -0.00044668       0.00119575       0.00064105
H       -3.27406563      -2.26226470       7.34182583       0.00100376       0.00038857       0.00123067
H       -3.28831700      -2.57375191       9.07628935       0.00153760       0.00119685      -0.00128456
H       -5.18256614      -1.99102039       6.18050183      -0.00112730      -0.00045829       0.00250748
H       -7.65862699      -1.95779633       6.05136657       0.00023413      -0.00185959       0.00352760
H       -5.27665092      -3.44106342      10.08338701       0.00169282       0.00078388      -0.00098727
H       -7.76889897      -3.43810060      10.09075019       0.00139588      -0.00017052      -0.00083445
C        9.55525473      -6.07695825      12.37879796      -0.00289235       0.01601595      -0.00248671
C        7.60415739      -6.54132513      14.31797370       0.00163990      -0.00276412      -0.00333910
C        7.79455682      -5.25254870      13.80902896       0.00307704       0.01281970      -0.00596865
C        8.76597525      -5.02271418      12.84677851      -0.00203553      -0.01056493       0.00438171
H        6.85284734      -6.71047241      15.07400235       0.01004563       0.00206430      -0.00947581
H        7.18122796      -4.43790170      14.17560150       0.00737359      -0.00683627      -0.00206498
H       10.29680843      -5.88734651      11.61875054      -0.00512871       0.00014398       0.00610029
H        8.92432997      -4.02826723      12.44848767      -0.00144449      -0.00899789       0.00536797
C        3.98820986     -12.84926799       7.48717842       0.00201944       0.00039752       0.00149450
C        2.20108667     -13.15622761       9.60635062       0.00140943       0.00018462       0.00221828
C        1.72219987     -12.91335815       8.31462339      -0.00015937       0.00043641      -0.00009527
C        2.60945997     -12.76804352       7.26073486       0.00107196       0.00061400       0.00058834
H        1.49950686     -13.26609852      10.41782271      -0.00048944      -0.00133540      -0.00065740
H        0.65373487     -12.84547933       8.14701682      -0.00213670      -0.00012950      -0.00039235
H        4.66745422     -12.74041636       6.65623991      -0.00158208      -0.00115564       0.00073664
H        2.24577828     -12.58816151       6.25610121      -0.00115802       0.00021007      -0.00187257
C        1.14266502      -5.54089557       9.08876188       0.00013795       0.00467501       0.00166775
H        0.50413354      -3.78071887      10.13748256       0.00034849      -0.00043504      -0.00380418
H        0.46674707      -3.60457158       8.39506459       0.00003603      -0.00242638       0.00224595
C        0.62261387      -6.63223465       8.14862515       0.00098161       0.00332363      -0.00148312
H        1.29042576      -5.98934195      10.07808290       0.00412281      -0.00082585      -0.00042062
H        2.13404340      -5.20698635       8.76160459       0.00130525       0.00054708       0.00333610
H       -0.09065688      -7.26643438       8.68579375       0.00214631      -0.00099012      -0.00051122
H        1.46127422      -7.28688650       7.88697833      -0.00093192      -0.00316506       0.00098985
H        0.47730801      -5.25413279       6.46290419       0.00017059      -0.00409326      -0.00013066
H        0.02439622      -6.90741714       6.10339170       0.00210581      -0.00005983      -0.00069312
120
Properties=species:S:1:pos:R:3:forces:R:3 energy=-72080.15486180955 free_energy=-72080.15551057956 pbc="F F F"
C       -0.03891091      -6.12514331       6.86764625       0.00044849      -0.00180382       0.00035053
C       -1.24932893      -4.58709613       9.20333383       0.00223767      -0.00134951      -0.00250674
N       -1.83658752      -4.59161339       7.82460314       0.00025040      -0.00248263       0.00163278
C       -1.52326305      -5.82046178       7.03855100       0.00024128       0.00197634       0.00165318
C       -9.37675097      -2.73136887       8.06406620       0.03945236       0.01468109      -0.04406355
C      -11.24582479      -2.37614194       6.66378210      -0.00250001      -0.00133666      -0.00143241
C      -11.77104023      -3.21123399       5.68863387      -0.00130273       0.00284764       0.00119162
C      -12.04880926      -1.52176680       7.41058942      -0.00176237       0.00114479      -0.00050505
C      -13.41744854      -1.47291205       7.15299587      -0.00258398      -0.00071962      -0.00311120
C      -13.94996803      -2.31870469       6.17474495       0.00095302       0.00136554       0.00150949
C      -13.14808933      -3.19112826       5.44059864      -0.00199894      -0.00054742      -0.00030016
C      -13.73597366      -4.09703224       4.39123319       0.00089413       0.00189593       0.00175691
C      -14.32830274      -0.55410242       7.92610557       0.00111777      -0.00143290      -0.00194645
O      -10.06201123      -3.03695395       9.00031354      -0.03149579      -0.01414996       0.04186842
O       -9.86410565      -2.36183201       6.84137757      -0.00531866      -0.00049939      -0.00054426
H       -1.99136535      -5.71173943       6.05198924       0.00156141       0.00012119      -0.00043342
H       -2.01159735      -6.67645236       7.52499253      -0.00056670      -0.00120875      -0.00268371
H      -11.12056684      -3.87451993       5.13300390      -0.00261879       0.00231016       0.00125307
H      -11.60085308      -0.90560771       8.17832356      -0.00201121      -0.00316715      -0.00428591
H      -15.01514108      -2.29262435       5.98239898       0.00385489      -0.00024527       0.00036788
H      -14.81712791      -3.97228215       4.31445803      -0.00082875      -0.00223579      -0.00222594
H      -13.52156853      -5.14437075       4.62340137      -0.00188326      -0.00212468      -0.00210368
H      -13.29150018      -3.89131733       3.41291113      -0.00138251      -0.00141097      -0.00216005
H      -13.77640647       0.02446357       8.66869697      -0.00333898       0.00124941       0.00112108
H      -15.10519561      -1.12720694       8.44100514      -0.00188500       0.00283448       0.00159673
H      -14.83822428       0.14141406       7.25265992      -0.00277141       0.00218527       0.00272593
O        6.64532371     -11.29573269      14.75959957       0.00379463      -0.00436620      -0.00038194
C        7.49933480     -10.59996167      15.64312863      -0.00194877       0.00087464       0.00137925
C        7.45085088      -9.10840323      15.40044329       0.00345710       0.00439584      -0.00519502
O        8.19685654      -8.85528298      14.22006921      -0.00366607       0.00608632      -0.00431877
C        5.37875425     -11.55782292      15.32077531      -0.00152685      -0.00251054       0.00002444
C        8.33633551      -7.55764725      13.83042465      -0.00208135       0.01516837      -0.00308817
C        9.32413440      -7.32500049      12.85270949      -0.00254017      -0.00256707       0.00024178
O       10.05666384      -8.41772862      12.48033884       0.00013331       0.00701265       0.00270947
C       11.03135974      -8.25448394      11.46040169      -0.00307345       0.00252931      -0.00246804
C        4.46383780     -12.11176953      14.25793894      -0.00018301       0.00048575      -0.00054695
O        5.01148581     -13.30825393      13.75782234       0.00501897      -0.00250399      -0.00003490
C        4.04826896     -14.21574945      13.27997107      -0.00245362       0.00038384      -0.00152107
C        3.22545117     -13.72319354      12.11195385      -0.00175870      -0.00036422      -0.00242152
O        4.09645750     -13.48431034      11.02479688      -0.00112585       0.00125360      -0.00227334
C        3.52906781     -13.21700228       9.81319289       0.00101450       0.00017808       0.00034953
C        4.43201219     -13.04008374       8.74742190       0.00089615      -0.00037417      -0.00038894
O        5.75555605     -13.07267062       9.07973204      -0.00482809      -0.00141304       0.00014885
C        6.69964827     -13.11355377       8.01985080      -0.00100887      -0.00287442       0.00008320
C        8.07838341     -13.09384153       8.64240899       0.00026036       0.00148467      -0.00025142
O        8.42061952     -11.80647728       9.11436918      -0.00466121      -0.00451499       0.01364797
C        9.10025019     -11.03185452       8.14867445      -0.01024502      -0.00334155       0.00461713
C        9.19103188      -9.60550801       8.62124198       0.00636404       0.00655063       0.00411095
O        9.98310852      -9.55357282       9.78571847       0.00608790      -0.01758023       0.01350733
C       10.40504211      -8.24210920      10.08530076       0.00215553      -0.00368963      -0.00214037
H       10.10862537     -11.43235143       7.98885969       0.00038617      -0.00204678      -0.00607737
H       11.69399370      -9.11906437      11.54194416       0.00154783       0.00498547       0.00012326
H        4.35281200     -11.38202323      13.44868922      -0.00061155       0.00088508      -0.00015160
H        5.47702778     -12.28398829      16.13659599      -0.00632551      -0.00337151       0.00392814
H       11.62693948      -7.35022830      11.63486373       0.00668718      -0.00159271       0.00555544
H        8.57329096     -11.06081506       7.18523700      -0.00076235      -0.00381454      -0.01293047
H        3.47491796     -12.29002675      14.70048405      -0.00364107       0.00097447      -0.00074635
H        4.94250161     -10.63934654      15.73980948      -0.00139599       0.00070452       0.00117055
H        3.35885439     -14.49686929      14.09279726      -0.00180456      -0.00369326       0.00126285
H        9.55843682      -7.53984807      10.05668487       0.00076850       0.01294599       0.00516442
H        9.64401489      -8.99763649       7.82359351       0.00009721       0.01202384      -0.01352577
H        8.18904728      -9.20777383       8.82814952      -0.00260741      -0.00024538      -0.00605928
H       11.14302898      -7.90772973       9.34262957       0.00921251       0.01304566      -0.00203570
H        2.68669939     -12.80528897      12.37396781       0.00133536      -0.00194466       0.00188319
H        2.49337705     -14.49759445      11.85448428      -0.00161286      -0.00102544       0.00037344
H        4.59767209     -15.11010854      12.97680176      -0.00067682       0.00062203       0.00077567
H        8.52015570     -10.94941337      15.46506990      -0.00076303      -0.00175564       0.00477065
H        7.23803072     -10.81539898      16.68944595       0.00180230      -0.00686030       0.00896206
H        7.90131834      -8.57349784      16.24742660       0.00102341      -0.00175221       0.00171906
H        6.41308297      -8.77409599      15.28027385      -0.00204654      -0.00565939       0.00653698
H        6.56352541     -14.03352177       7.43651868      -0.00215661      -0.00465782      -0.00270129
H        6.57294114     -12.25107909       7.35466824       0.00170720      -0.00339079      -0.00094996
H        8.81953379     -13.44968870       7.91168583       0.00261646      -0.00856566      -0.00290205
H        8.08757387     -13.77299026       9.49889017      -0.00147227       0.00268942      -0.00394020
H       -1.42531415      -3.80213676       7.30805402      -0.00075063      -0.00141771       0.00124607
C        0.25124807      -4.30348103       9.20978930       0.00180408      -0.00133150      -0.00035410
H       -1.47925407      -5.53525811       9.69784377      -0.00011364       0.00008457       0.00000764
H       -1.77109472      -3.81344210       9.77811772       0.00044794      -0.00210096      -0.00065343
C       -3.31305612      -4.36247378       7.85180515       0.00120089       0.00030060      -0.00031550
C       -3.69005357      -2.90913279       8.11743941       0.00019460       0.00057851       0.00034091
N       -5.13859330      -2.71236948       8.13334021      -0.00068483       0.00272045       0.00081475
C       -5.79936975      -2.30888583       7.01315798       0.00521273       0.00088769       0.00271708
C       -7.15740739      -2.29405635       6.94900727      -0.00412846       0.00002290       0.00172953
C       -7.90024654      -2.71542999       8.06590575      -0.00698012      -0.00037330       0.00238205
C       -5.84979652      -3.11928406       9.22376832       0.00473592       0.00164953       0.00046544
C       -7.21020616      -3.12262524       9.22115983      -0.00348175       0.00160462      -0.00264817
H       -3.76823022      -4.99993437       8.62172881      -0.00032265       0.00204242      -0.00109575
H       -3.72960862      -4.66902144       6.88687311      -0.00048784       0.00131226       0.00069399
H       -3.27238166      -2.26530406       7.34147950       0.00109396       0.00042849       0.00135308
H       -3.28649640      -2.57688919       9.07594953       0.00168415       0.00132257      -0.00136599
H       -5.18090778      -1.99592836       6.17996203      -0.00120191      -0.00049089       0.00270394
H       -7.65702513      -1.96514893       6.05057691       0.00025499      -0.00202783       0.00384673
H       -5.27396115      -3.44626392      10.08279665       0.00185540       0.00085511      -0.00107231
H       -7.76625264      -3.44576771      10.08991181       0.00152276      -0.00017767      -0.00093140
C        9.50760185      -6.04203149      12.35848093      -0.00307223       0.01758528      -0.00288436
C        7.55885098      -6.50830318      14.29968363       0.00190675      -0.00317498      -0.00369322
C        7.74690976      -5.21951327      13.78987632       0.00323110       0.01399476      -0.00644178
C        8.71713244      -4.98868930      12.82661038      -0.00214203      -0.01148986       0.00473976
H        6.80847690      -6.67810890      15.05652598       0.01092427       0.00226196      -0.01032913
H        7.13261793      -4.40558397      14.15651234       0.00806874      -0.00743800      -0.00224508
H       10.24820764      -5.85172609      11.59765785      -0.00564923       0.00014021       0.00672628
H        8.87361513      -3.99420194      12.42761936      -0.00155435      -0.00982842       0.00587454
C        3.95031017     -12.81893168       7.46534411       0.00225658       0.00044501       0.00169017
C        2.16341219     -13.12570915       9.58474753       0.00149305       0.00020790       0.00240578
C        1.68438788     -12.88314468       8.29301481      -0.00014005       0.00046988      -0.00000908
C        2.57153135     -12.73793823       7.23901652       0.00116421       0.00066901       0.00059094
H        1.46192843     -13.23545454      10.39632136      -0.00052214      -0.00146895      -0.00073320
H        0.61590645     -12.81540540       8.12549383      -0.00235715      -0.00013964      -0.00044683
H        4.62947730     -12.71010340       6.63433779      -0.00173436      -0.00127315       0.00081374
H        2.20773831     -12.55828105       6.23438830      -0.00126215       0.00023426      -0.00205442
C        1.14705589      -5.53982314       9.08872677       0.00012542       0.00513544       0.00193396
H        0.50677376      -3.78049399      10.13779602       0.00038498      -0.00045946      -0.00413927
H        0.46952292      -3.60388580       8.39539188       0.00002727      -0.00269284       0.00249080
C        0.62826626      -6.63144485       8.14823175       0.00106237       0.00357920      -0.00163367
H        1.29494444      -5.98834524      10.07799459       0.00451717      -0.00089564      -0.00049537
H        2.13820004      -5.20495369       8.76184681       0.00146959       0.00062774       0.00364474
H       -0.08445363      -7.26650462       8.68512405       0.00235096      -0.00106264      -0.00055331
H        1.46766430      -7.28513468       7.88655019      -0.00102684      -0.00345716       0.00108038
H        0.48174629      -5.25301752       6.46285037       0.00018024      -0.00448266      -0.00014904
H        0.03062880      -6.90671314       6.10282618       0.00229076      -0.00007898      -0.00076842
120
Properties=species:S:1:pos:R:3:forces:R:3 energy=-72080.15474827481 free_energy=-72080.15551057956 pbc="F F F"
C       -0.03358073      -6.12471404       6.86727743       0.00046152      -0.00204074       0.00033611
C       -1.24578214      -4.58819565       9.20314880       0.00245467      -0.00137833      -0.00275321
N       -1.83278954      -4.59318415       7.82431102       0.00025873      -0.00270803       0.00173450
C       -1.51824063      -5.82165214       7.03817796       0.00024126       0.00220456       0.00175850
C       -9.37447329      -2.74052722       8.06313077       0.04192752       0.01559979      -0.04668321
C      -11.24359316      -2.38704051       6.66258372      -0.00277651      -0.00140180      -0.00148913
C      -11.76785018      -3.22256918       5.68729946      -0.00143125       0.00303954       0.00125010
C      -12.04747907      -1.53354656       7.40941975      -0.00200029       0.00120441      -0.00060806
C      -13.41612649      -1.48602316       7.15168072      -0.00276327      -0.00082861      -0.00340576
C      -13.94771841      -2.33223458       6.17327841       0.00113827       0.00146528       0.00163987
C      -13.14489101      -3.20378447       5.43912749      -0.00222822      -0.00049830      -0.00023393
C      -13.73176238      -4.11016708       4.38962389       0.00094885       0.00199591       0.00182843
C      -14.32794712      -0.56819274       7.92478624       0.00121725      -0.00152212      -0.00209981
O      -10.05955737      -3.04682233       8.99922781      -0.03341360      -0.01505762       0.04444409
O       -9.86195238      -2.37139818       6.84037587      -0.00560357      -0.00052650      -0.00066624
H       -1.98651351      -5.71336379       6.05164599       0.00171911       0.00013966      -0.00044163
H       -2.00566583      -6.67816543       7.52461441      -0.00063679      -0.00133784      -0.00290100
H      -11.11664703      -3.88516549       5.13168694      -0.00281578       0.00248659       0.00134835
H      -11.60020595      -0.91702237       8.17727492      -0.00213682      -0.00340485      -0.00459781
H      -15.01290527      -2.30718286       5.98082737       0.00413492      -0.00026430       0.00038795
H      -14.81302929      -3.98646320       4.31275963      -0.00087709      -0.00241034      -0.00239239
H      -13.51632074      -5.15729978       4.62174798      -0.00203211      -0.00228548      -0.00227585
H      -13.28736568      -3.90391026       3.41138439      -0.00149611      -0.00153270      -0.00232089
H      -13.77665736       0.01083976       8.66746656      -0.00361445       0.00134516       0.00121432
H      -15.10430631      -1.14213926       8.43954683      -0.00205250       0.00305788       0.00173228
H      -14.83846859       0.12685994       7.25132041      -0.00300210       0.00235612       0.00294964
O        6.60536035     -11.26314391      14.73972210       0.00414145      -0.00466924      -0.00039135
C        7.45829973     -10.56697969      15.62398016      -0.00204682       0.00087942       0.00138963
C        7.40840402      -9.07542820      15.38185808       0.00391655       0.00469720      -0.00591676
O        8.15518046      -8.82135132      14.20219468      -0.00435349       0.00684303      -0.00421628
C        5.33890811     -11.52679147      15.30038277      -0.00170420      -0.00278649      -0.00006725
C        8.29218502      -7.52369018      13.81190839      -0.00209195       0.01609174      -0.00354735
C        9.27877853      -7.29006793      12.83320795      -0.00272937      -0.00276566       0.00026177
O       10.01240319      -8.38200440      12.46062015       0.00019415       0.00768770       0.00287938
C       10.98630496      -8.21769086      11.44011302      -0.00335001       0.00263710      -0.00274131
C        4.42475466     -12.08099786      14.23704418      -0.00015109       0.00045653      -0.00045996
O        4.97355027     -13.27672510      13.73638664       0.00540220      -0.00270138      -0.00003598
C        4.01115517     -14.18490656      13.25819179      -0.00260014       0.00037974      -0.00168728
C        3.18808007     -13.69268936      12.09022207      -0.00188817      -0.00039409      -0.00261432
O        4.05896940     -13.45322695      11.00309885      -0.00122300       0.00136916      -0.00246930
C        3.49142586     -13.18629677       9.79147918       0.00107743       0.00019413       0.00038206
C        4.39424425     -13.00947764       8.72558593       0.00100698      -0.00042942      -0.00025854
O        5.71780736     -13.04201956       9.05780433      -0.00526696      -0.00153153       0.00012846
C        6.66187710     -13.08181223       7.99789605      -0.00110734      -0.00302600       0.00002827
C        8.04056708     -13.06172813       8.62049260       0.00033529       0.00156557      -0.00032884
O        8.38179942     -11.77449101       9.09344752      -0.00509938      -0.00491372       0.01485248
C        9.06073087     -10.99854234       8.12835862      -0.01100450      -0.00366395       0.00490215
C        9.14823381      -9.57209563       8.60107054       0.00688469       0.00714570       0.00441888
O        9.93933586      -9.51865027       9.76609508       0.00662153      -0.01899710       0.01461410
C       10.35924361      -8.20651900      10.06535901       0.00229660      -0.00398359      -0.00221797
H       10.07001699     -11.39705581       7.96941629       0.00037037      -0.00222254      -0.00653813
H       11.65017298      -9.08134630      11.52149986       0.00165063       0.00542899       0.00014143
H        4.31323163     -11.35092138      13.42816534      -0.00065774       0.00100516      -0.00024294
H        5.43775175     -12.25332150      16.11579827      -0.00684718      -0.00366397       0.00424836
H       11.58066292      -7.31251760      11.61395839       0.00722100      -0.00168855       0.00603550
H        8.53463307     -11.02844784       7.16451539      -0.00082604      -0.00411245      -0.01398116
H        3.43592519     -12.26039297      14.67931140      -0.00391799       0.00107172      -0.00082914
H        4.90165883     -10.60899213      15.71985240      -0.00151763       0.00080589       0.00128114
H        3.32188322     -14.46675995      14.07087633      -0.00196102      -0.00399593       0.00139072
H        9.51141639      -7.50576200      10.03695708       0.00081212       0.01396773       0.00557771
H        9.60068262      -8.96335880       7.80383130       0.00009968       0.01298766      -0.01462122
H        8.14533515      -9.17633658       8.80726527      -0.00283953      -0.00028495      -0.00653616
H       11.09633374      -7.87110488       9.32227870       0.00998969       0.01414598      -0.00223868
H        2.64880885     -12.77510154      12.35228773       0.00144777      -0.00209332       0.00204283
H        2.45643579     -14.46746262      11.83264409      -0.00174814      -0.00111949       0.00041244
H        4.56130882     -15.07874923      12.95485256      -0.00075650       0.00071305       0.00085732
H        8.47955856     -10.91529900      15.44622102      -0.00084223      -0.00187998       0.00517296
H        7.19666208     -10.78309339      16.67004261       0.00192403      -0.00743788       0.00980158
H        7.85760352      -8.54025554      16.22933006       0.00117281      -0.00187355       0.00183309
H        6.37040708      -8.74211184      15.26081363      -0.00220864      -0.00608747       0.00700147
H        6.52625331     -14.00149414       7.41402612      -0.00231372      -0.00502810      -0.00292057
H        6.53468304     -12.21899270       7.33323586       0.00186090      -0.00373214      -0.00099148
H        8.78198111     -13.41636839       7.88947095       0.00280047      -0.00922453      -0.00309491
H        8.05028378     -13.74158172       9.47641527      -0.00158566       0.00293513      -0.00425657
H       -1.42222260      -3.80325886       7.30787239      -0.00081610      -0.00153581       0.00135732
C        0.25452077      -4.30322140       9.20989554       0.00195749      -0.00145397      -0.00031585
H       -1.47491965      -5.53659933       9.69756454      -0.00014614       0.00001915       0.00004076
H       -1.76834362      -3.81503868       9.77788789       0.00049018      -0.00228757      -0.00070792
C       -3.30945964      -4.36554731       7.85136992       0.00131054       0.00029999      -0.00028541
C       -3.68782341      -2.91259976       8.11703557       0.00021342       0.00064566       0.00034789
N       -5.13651422      -2.71725877       8.13280577      -0.00066210       0.00298008       0.00077581
C       -5.79752271      -2.31442008       7.01253179       0.00545533       0.00092863       0.00303850
C       -7.15554750      -2.30094843       6.94824848      -0.00436517       0.00000081       0.00192430
C       -7.89801215      -2.72312531       8.06509944      -0.00752068      -0.00032914       0.00234252
C       -5.84736599      -3.12499406       9.22315133       0.00511365       0.00174910       0.00061701
C       -7.20774734      -3.12970218       9.22041751      -0.00375045       0.00170272      -0.00277904
H       -3.76406933      -5.00350777       8.62122473      -0.00034869       0.00222594      -0.00120852
H       -3.72562687      -4.67246820       6.88638746      -0.00053269       0.00142415       0.00073236
H       -3.27069877      -2.26834411       7.34113288       0.00116645       0.00045513       0.00148452
H       -3.28467709      -2.58002713       9.07560983       0.00182167       0.00143293      -0.00146864
H       -5.17925156      -2.00083658       6.17942307      -0.00124664      -0.00051107       0.00286887
H       -7.65542207      -1.97250155       6.04978722       0.00026700      -0.00219503       0.00416517
H       -5.27127274      -3.45146434      10.08220650       0.00197515       0.00094286      -0.00120175
H       -7.76360425      -3.45343433      10.08907191       0.00164562      -0.00019214      -0.00100560
C        9.45994700      -6.00710564      12.33816340      -0.00338705       0.01895660      -0.00307903
C        7.51354866      -6.47527970      14.28138903       0.00182414      -0.00353458      -0.00371456
C        7.69926103      -5.18648184      13.77072601       0.00360096       0.01526089      -0.00715374
C        8.66828894      -4.95466899      12.80644316      -0.00235719      -0.01252862       0.00521843
H        6.76410870      -6.64574209      15.03904769       0.01188204       0.00247142      -0.01126199
H        7.08400854      -4.37327102      14.13742262       0.00871930      -0.00801093      -0.00238608
H       10.19960336      -5.81610953      11.57656891      -0.00608301       0.00015274       0.00725547
H        8.82289722      -3.96014636      12.40675406      -0.00164367      -0.01055416       0.00634082
C        3.91241030     -12.78859514       7.44351119       0.00252693       0.00050644       0.00169553
C        2.12573718     -13.09519060       9.56314554       0.00167540       0.00024692       0.00246492
C        1.64657551     -12.85293114       8.27140624      -0.00004815       0.00050509       0.00003449
C        2.53360291     -12.70783338       7.21729779       0.00119228       0.00072438       0.00069601
H        1.42435086     -13.20481057      10.37481911      -0.00061141      -0.00161190      -0.00072979
H        0.57807863     -12.78533154       8.10397088      -0.00260472      -0.00015182      -0.00049128
H        4.59150094     -12.67979022       6.61243568      -0.00190332      -0.00139012       0.00091580
H        2.16969866     -12.52840069       6.21267621      -0.00137005       0.00025730      -0.00225553
C        1.15144572      -5.53874989       9.08869433       0.00011145       0.00555490       0.00199942
H        0.50941347      -3.78027084      10.13810876       0.00040566      -0.00050190      -0.00452161
H        0.47229772      -3.60320114       8.39571960       0.00002667      -0.00293063       0.00266930
C        0.63391826      -6.63065567       8.14783703       0.00112429       0.00399385      -0.00167098
H        1.29946252      -5.98734801      10.07790531       0.00491539      -0.00098297      -0.00049541
H        2.14235504      -5.20292064       8.76208858       0.00160587       0.00069995       0.00397654
H       -0.07824891      -7.26657342       8.68445465       0.00253598      -0.00115911      -0.00059275
H        1.47405216      -7.28337954       7.88612262      -0.00105628      -0.00380685       0.00114048
H        0.48618279      -5.25190340       6.46279697       0.00021350      -0.00482243      -0.00018030
H        0.03686015      -6.90600757       6.10226170       0.00246788      -0.00004402      -0.00080244
120
Properties=species:S:1:pos:R:3:forces:R:3 energy=-72080.15462825236 free_energy=-72080.15551057956 pbc="F F F"
C       -0.02825207      -6.12428464       6.86690871       0.00051202      -0.00214203       0.00040307
C       -1.24223459      -4.58929418       9.20296335       0.00264077      -0.00155237      -0.00300816
N       -1.82899220      -4.59475585       7.82401829       0.00030815      -0.00286511       0.00187487
C       -1.51321798      -5.82284018       7.03780432       0.00025512       0.00231706       0.00197375
C       -9.37219293      -2.74968532       8.06219373       0.04409888       0.01644572      -0.04908246
C      -11.24136297      -2.39793880       6.66138601      -0.00302728      -0.00148352      -0.00154871
C      -11.76466327      -3.23390363       5.68596569      -0.00131669       0.00319310       0.00130768
C      -12.04615004      -1.54532648       7.40824947      -0.00208458       0.00125748      -0.00068553
C      -13.41480170      -1.49913550       7.15036479      -0.00306809      -0.00086123      -0.00363633
C      -13.94546617      -2.34576505       6.17181205       0.00117224       0.00159921       0.00177361
C      -13.14169201      -3.21643921       5.43765844      -0.00251215      -0.00056293      -0.00030406
C      -13.72755096      -4.12330124       4.38801482       0.00106095       0.00210354       0.00200951
C      -14.32759070      -0.58228417       7.92346591       0.00138178      -0.00162959      -0.00225532
O      -10.05710266      -3.05669134       8.99814345      -0.03509885      -0.01587096       0.04672805
O       -9.85979962      -2.38096400       6.83937375      -0.00598355      -0.00056100      -0.00077860
H       -1.98166008      -5.71498827       6.05130368       0.00183910       0.00017341      -0.00052501
H       -1.99973346      -6.67987786       7.52423703      -0.00068189      -0.00141186      -0.00315112
H      -11.11272790      -3.89580986       5.13037084      -0.00308824       0.00271744       0.00149074
H      -11.59955986      -0.92843794       8.17622516      -0.00228348      -0.00364732      -0.00491747
H      -15.01066710      -2.32174207       5.97925579       0.00447088      -0.00028161       0.00042037
H      -14.80892819      -4.00064384       4.31106222      -0.00095297      -0.00258609      -0.00256938
H      -13.51107246      -5.17022737       4.62009570      -0.00219426      -0.00241574      -0.00245534
H      -13.28323133      -3.91650280       3.40985816      -0.00160216      -0.00164192      -0.00250716
H      -13.77690831      -0.00278544       8.66623537      -0.00390506       0.00142481       0.00128411
H      -15.10341557      -1.15707198       8.43808842      -0.00221497       0.00327638       0.00185968
H      -14.83871146       0.11230440       7.24998019      -0.00323003       0.00252164       0.00317057
O        6.56539641     -11.23055325      14.71984482       0.00448846      -0.00497937      -0.00043052
C        7.41726484     -10.53399605      15.60482874      -0.00226787       0.00092022       0.00155039
C        7.36595949      -9.04245125      15.36327024       0.00418905       0.00497425      -0.00653653
O        8.11350567      -8.78741050      14.18432220      -0.00479563       0.00743899      -0.00436921
C        5.29906216     -11.49576126      15.27998845      -0.00182009      -0.00297754      -0.00005620
C        8.24803669      -7.48973188      13.79339059      -0.00233522       0.01724174      -0.00379273
C        9.23342053      -7.25513496      12.81370745      -0.00284011      -0.00288311       0.00019276
O        9.96814313      -8.34627643      12.44090231       0.00024247       0.00827019       0.00302471
C       10.94124701      -8.18089800      11.41982194      -0.00360906       0.00290288      -0.00287519
C        4.38567331     -12.05022671      14.21615038      -0.00019460       0.00054509      -0.00051666
O        4.93561511     -13.24519467      13.71495246       0.00576791      -0.00297021      -0.00008239
C        3.97404143     -14.15406314      13.23641124      -0.00278533       0.00042848      -0.00165999
C        3.15070946     -13.66218565      12.06849125      -0.00205341      -0.00033091      -0.00280586
O        4.02148154     -13.42214387      10.98140219      -0.00134651       0.00149822      -0.00276043
C        3.45378370     -13.15559120       9.76976442       0.00117251       0.00019523       0.00050887
C        4.35647779     -12.97887146       8.70375229       0.00103468      -0.00044352      -0.00040121
O        5.68005856     -13.01136852       9.03587632      -0.00561969      -0.00164464       0.00012464
C        6.62410642     -13.05006740       7.97594069      -0.00123833      -0.00332727       0.00001752
C        8.00275180     -13.02961287       8.59857264       0.00039193       0.00164311      -0.00016952
O        8.34298139     -11.74250364       9.07252853      -0.00551354      -0.00536043       0.01593896
C        9.02121388     -10.96523016       8.10804595      -0.01183796      -0.00384022       0.00528368
C        9.10543743      -9.53868565       8.58089880       0.00726104       0.00768434       0.00473459
O        9.89556208      -9.48372949       9.74646994       0.00720222      -0.02029823       0.01577235
C       10.31344432      -8.17092991      10.04541833       0.00236457      -0.00437375      -0.00244719
H       10.03140320     -11.36175395       7.94997635       0.00044797      -0.00244993      -0.00701200
H       11.60634834      -9.04362462      11.50105373       0.00178247       0.00581454       0.00015279
H        4.27365116     -11.31982003      13.40763996      -0.00068627       0.00104132      -0.00024467
H        5.39847728     -12.22265415      16.09500074      -0.00736573      -0.00394454       0.00455408
H       11.53438223      -7.27480803      11.59305136       0.00771401      -0.00185114       0.00648666
H        8.49598035     -10.99607579       7.14379727      -0.00090418      -0.00442049      -0.01504813
H        3.39693428     -12.23075898      14.65813850      -0.00419045       0.00116067      -0.00090440
H        4.86081672     -10.57863901      15.69989440      -0.00162653       0.00085658       0.00136807
H        3.28491256     -14.43665026      14.04895572      -0.00207300      -0.00427471       0.00144795
H        9.46439764      -7.47167910      10.01723079       0.00087819       0.01496312       0.00598639
H        9.55734678      -8.92908446       7.78406783       0.00012210       0.01395152      -0.01570565
H        8.10162578      -9.14490521       8.78638008      -0.00297417      -0.00035692      -0.00703251
H       11.04963487      -7.83448387       9.30192773       0.01072176       0.01523714      -0.00240730
H        2.61091852     -12.74491387      12.33060723       0.00157866      -0.00228786       0.00218939
H        2.41949519     -14.43733060      11.81080393      -0.00189774      -0.00123016       0.00044547
H        4.52494509     -15.04738752      12.93290423      -0.00078607       0.00073081       0.00090253
H        8.43895859     -10.88118351      15.42737191      -0.00084886      -0.00202918       0.00553719
H        7.15529429     -10.75078641      16.65063875       0.00207829      -0.00797110       0.01051054
H        7.81388700      -8.50701651      16.21123161       0.00131062      -0.00197572       0.00201417
H        6.32773339      -8.71012786      15.24135163      -0.00232897      -0.00652603       0.00748505
H        6.48898192     -13.96946596       7.39153405      -0.00246220      -0.00534811      -0.00311482
H        6.49642515     -12.18690680       7.31180471       0.00198802      -0.00396380      -0.00110749
H        8.74442794     -13.38304673       7.86725744       0.00304138      -0.00987714      -0.00335695
H        8.01299518     -13.71017045       9.45393982      -0.00171394       0.00322302      -0.00463878
H       -1.41913198      -3.80438210       7.30769058      -0.00088992      -0.00166576       0.00147071
C        0.25779304      -4.30296250       9.21000105       0.00208966      -0.00156828      -0.00031721
H       -1.47058490      -5.53794071       9.69728553      -0.00015882       0.00003432       0.00003816
H       -1.76559157      -3.81663639       9.77765715       0.00051714      -0.00244095      -0.00074485
C       -3.30586222      -4.36862060       7.85093553       0.00140242       0.00029299      -0.00029647
C       -3.68559353      -2.91606741       8.11663136       0.00020346       0.00068522       0.00036983
N       -5.13443505      -2.72214912       8.13226978      -0.00067707       0.00318048       0.00089924
C       -5.79567771      -2.31995546       7.01190773       0.00586298       0.00101629       0.00322925
C       -7.15368734      -2.30784086       6.94749018      -0.00467090      -0.00000875       0.00208298
C       -7.89577875      -2.73081974       8.06429067      -0.00797427      -0.00033310       0.00243759
C       -5.84493613      -3.13070526       9.22253643       0.00549119       0.00194956       0.00049620
C       -7.20528735      -3.13677818       9.21967289      -0.00411576       0.00175226      -0.00279117
H       -3.75990741      -5.00708015       8.62072078      -0.00037105       0.00241054      -0.00132229
H       -3.72164390      -4.67591443       6.88590141      -0.00057527       0.00153785       0.00079520
H       -3.26901765      -2.27138549       7.34078676       0.00125246       0.00049784       0.00158882
H       -3.28285919      -2.58316594       9.07526977       0.00195458       0.00154878      -0.00156419
H       -5.17759650      -2.00574441       6.17888354      -0.00135711      -0.00055985       0.00310548
H       -7.65381767      -1.97985448       6.04899832       0.00027824      -0.00235000       0.00445262
H       -5.26858627      -3.45666405      10.08161487       0.00215016       0.00098829      -0.00122009
H       -7.76095466      -3.46110139      10.08823282       0.00180620      -0.00017242      -0.00116755
C        9.41229095      -5.97218206      12.31784749      -0.00377332       0.02024648      -0.00319883
C        7.46824656      -6.44225516      14.26309500       0.00201243      -0.00390853      -0.00399929
C        7.65161488      -5.15345253      13.75157280       0.00364759       0.01640844      -0.00751771
C        8.61944185      -4.92065540      12.78627961      -0.00230323      -0.01339273       0.00539454
H        6.71974515      -6.61337286      15.02156520       0.01273420       0.00268463      -0.01210315
H        7.03539932      -4.34096277      14.11833350       0.00942103      -0.00861141      -0.00257584
H       10.15099583      -5.78049691      11.55548314      -0.00650517       0.00017741       0.00777147
H        8.77217610      -3.92609911      12.38589135      -0.00175954      -0.01138351       0.00686733
C        3.87451134     -12.75825833       7.42167591       0.00270757       0.00052521       0.00198453
C        2.08806212     -13.06467203       9.54154128       0.00184681       0.00024580       0.00277944
C        1.60876451     -12.82271800       8.24979880      -0.00014989       0.00055436       0.00001617
C        2.49567400     -12.67772856       7.19557991       0.00137321       0.00079870       0.00066634
H        1.38677282     -13.17416657      10.35331791      -0.00062743      -0.00174009      -0.00083411
H        0.54025039     -12.75525752       8.08244782      -0.00278059      -0.00016785      -0.00052878
H        4.55352397     -12.64947722       6.59053431      -0.00202639      -0.00149698       0.00094457
H        2.13165916     -12.49852029       6.19096373      -0.00148042       0.00027499      -0.00241908
C        1.15583365      -5.53767619       9.08865992       0.00014597       0.00599685       0.00221847
H        0.51205242      -3.78004930      10.13842086       0.00044027      -0.00053478      -0.00487853
H        0.47507128      -3.60251806       8.39604740       0.00002832      -0.00316223       0.00284387
C        0.63957022      -6.62986332       8.14744495       0.00116902       0.00426395      -0.00188082
H        1.30398068      -5.98635087      10.07781655       0.00530073      -0.00104410      -0.00055208
H        2.14650759      -5.20088786       8.76233074       0.00174622       0.00078141       0.00429577
H       -0.07204330      -7.26664136       8.68378517       0.00272535      -0.00124178      -0.00061567
H        1.48043938      -7.28162263       7.88569502      -0.00114023      -0.00409778       0.00123482
H        0.49061798      -5.25078941       6.46274355       0.00022169      -0.00520529      -0.00019864
H        0.04309016      -6.90530013       6.10169791       0.00264878      -0.00006804      -0.00088022
120
Properties=species:S:1:pos:R:3:forces:R:3 energy=-72080.15449201065 free_energy=-72080.15551057956 pbc="F F F"
C       -0.02292375      -6.12385395       6.86654101       0.00052131      -0.00229859       0.00039017
C       -1.23868720      -4.59039307       9.20277653       0.00283904      -0.00169821      -0.00320700
N       -1.82519537      -4.59632746       7.82372523       0.00031059      -0.00306946       0.00204444
C       -1.50819494      -5.82402842       7.03743193       0.00028124       0.00249860       0.00207433
C       -9.36990561      -2.75884174       8.06125236       0.04509790       0.01698495      -0.05059007
C      -11.23913263      -2.40883671       6.66018879      -0.00326946      -0.00162571      -0.00160809
C      -11.76147340      -3.24523838       5.68463216      -0.00159427       0.00347761       0.00143377
C      -12.04482219      -1.55710770       7.40707835      -0.00222924       0.00138585      -0.00069757
C      -13.41347662      -1.51224767       7.14904932      -0.00331879      -0.00096560      -0.00393657
C      -13.94321483      -2.35929523       6.17034600       0.00142515       0.00168367       0.00190908
C      -13.13849340      -3.22909452       5.43618940      -0.00265632      -0.00054391      -0.00025696
C      -13.72333845      -4.13643462       4.38640725       0.00115104       0.00222484       0.00209832
C      -14.32723209      -0.59637675       7.92214446       0.00144857      -0.00174507      -0.00238258
O      -10.05465008      -3.06656183       8.99706281      -0.03595139      -0.01636438       0.04805897
O       -9.85765079      -2.39052998       6.83837096      -0.00610125      -0.00057832      -0.00086738
H       -1.97680561      -5.71661295       6.05096125       0.00198393       0.00019617      -0.00055128
H       -1.99379907      -6.68158760       7.52385975      -0.00075477      -0.00153521      -0.00336927
H      -11.10881164      -3.90645166       5.12905673      -0.00323224       0.00283664       0.00154173
H      -11.59891396      -0.93985368       8.17517491      -0.00244215      -0.00392332      -0.00527081
H      -15.00842478      -2.33630192       5.97768463       0.00469461      -0.00029421       0.00043253
H      -14.80482546      -4.01482426       4.30936532      -0.00102623      -0.00275565      -0.00273768
H      -13.50582391      -5.18315297       4.61844401      -0.00233947      -0.00258298      -0.00261782
H      -13.27909722      -3.92909511       3.40833248      -0.00171681      -0.00175712      -0.00266070
H      -13.77715963      -0.01641215       8.66500324      -0.00415889       0.00152131       0.00138016
H      -15.10252327      -1.17200491       8.43662930      -0.00235038       0.00350873       0.00196941
H      -14.83895315       0.09774711       7.24863955      -0.00345457       0.00268715       0.00338033
O        6.52543259     -11.19796121      14.69996642       0.00472601      -0.00533263      -0.00042291
C        7.37622828     -10.50101092      15.58567641      -0.00237429       0.00098503       0.00167437
C        7.32351562      -9.00947336      15.34467746       0.00449813       0.00530090      -0.00696141
O        8.07183092      -8.75346199      14.16645363      -0.00513956       0.00798124      -0.00465204
C        5.25921688     -11.46473061      15.25959465      -0.00189391      -0.00315667      -0.00012681
C        8.20388782      -7.45576909      13.77487407      -0.00228337       0.01822171      -0.00427838
C        9.18806463      -7.22020110      12.79420492      -0.00314176      -0.00302759       0.00032266
O        9.92388351      -8.31054560      12.42118461       0.00024802       0.00889799       0.00320760
C       10.89618619      -8.14410380      11.39952956      -0.00390793       0.00315083      -0.00306502
C        4.34659239     -12.01945610      14.19525581      -0.00018173       0.00055606      -0.00052424
O        4.89767935     -13.21366499      13.69351819       0.00615684      -0.00312945      -0.00007017
C        3.93692794     -14.12321801      13.21463264      -0.00294446       0.00038671      -0.00183083
C        3.11333831     -13.63168078      12.04675937      -0.00214995      -0.00037221      -0.00299389
O        3.98399424     -13.39106089      10.95970473      -0.00148559       0.00161396      -0.00292481
C        3.41614153     -13.12488587       9.74805026       0.00131974       0.00021993       0.00051733
C        4.31871006     -12.94826547       8.68191768       0.00120735      -0.00047989      -0.00038599
O        5.64231167     -12.98071761       9.01394749      -0.00610329      -0.00175790       0.00009374
C        6.58633578     -13.01832246       7.95398544      -0.00129626      -0.00352381       0.00007993
C        7.96493735     -12.99749751       8.57665595       0.00043256       0.00190312      -0.00031632
O        8.30416558     -11.71051561       9.05161054      -0.00591142      -0.00576204       0.01704934
C        8.98169800     -10.93191321       8.08773508      -0.01274793      -0.00408103       0.00572106
C        9.06264007      -9.50527771       8.56072957       0.00781828       0.00816516       0.00503043
O        9.85178815      -9.44880810       9.72684580       0.00767376      -0.02172131       0.01681267
C       10.26764011      -8.13534598      10.02547600       0.00262819      -0.00457579      -0.00263109
H        9.99278571     -11.32644712       7.93054013       0.00058806      -0.00268386      -0.00748329
H       11.56251948      -9.00589895      11.48060660       0.00193647       0.00616138       0.00016233
H        4.23407052     -11.28871983      13.38711413      -0.00071667       0.00110071      -0.00028361
H        5.35920407     -12.19198593      16.07420283      -0.00787236      -0.00423296       0.00486197
H       11.48809784      -7.23710080      11.57214237       0.00819062      -0.00199002       0.00691822
H        8.45733254     -10.96369948       7.12308320      -0.00098485      -0.00470638      -0.01613156
H        3.35794582     -12.20112396      14.63696533      -0.00447350       0.00125246      -0.00098271
H        4.81997498     -10.54828754      15.67993580      -0.00172814       0.00091067       0.00145361
H        3.24794297     -14.40653996      14.02703469      -0.00222743      -0.00456664       0.00157640
H        9.41738076      -7.43759998       9.99750560       0.00090126       0.01595268       0.00638654
H        9.51400782      -8.89481433       7.76430417       0.00013915       0.01490314      -0.01675995
H        8.05792213      -9.11348015       8.76549288      -0.00323855      -0.00037788      -0.00748114
H       11.00293332      -7.79786548       9.28157473       0.01137265       0.01626794      -0.00253277
H        2.57302862     -12.71472681      12.30892724       0.00168735      -0.00243200       0.00233491
H        2.38255510     -14.40719842      11.78896398      -0.00202236      -0.00130745       0.00048978
H        4.48858175     -15.01602421      12.91095641      -0.00086746       0.00082750       0.00098103
H        8.39835644     -10.84706721      15.40852193      -0.00091797      -0.00215617       0.00591266
H        7.11392801     -10.71847795      16.63123435       0.00222720      -0.00849577       0.01119334
H        7.77016888      -8.47377990      16.19313233       0.00139405      -0.00212115       0.00214948
H        6.28506349      -8.67814421      15.22188825      -0.00250453      -0.00694296       0.00795605
H        6.45171089     -13.93743563       7.36904282      -0.00261541      -0.00574522      -0.00336327
H        6.45816714     -12.15482002       7.29037344       0.00213712      -0.00422558      -0.00119304
H        8.70687428     -13.34972361       7.84504376       0.00324861      -0.01052903      -0.00355841
H        7.97570767     -13.67875463       9.43146110      -0.00183098       0.00337816      -0.00485763
H       -1.41604274      -3.80550680       7.30750940      -0.00094276      -0.00175090       0.00155025
C        0.26106413      -4.30270531       9.21010573       0.00225377      -0.00162101      -0.00029470
H       -1.46624932      -5.53928113       9.69700686      -0.00017858       0.00003792       0.00002925
H       -1.76283850      -3.81823520       9.77742586       0.00055036      -0.00260309      -0.00079238
C       -3.30226438      -4.37169330       7.85050141       0.00151283       0.00030221      -0.00035823
C       -3.68336516      -2.91953585       8.11622579       0.00023143       0.00071206       0.00050704
N       -5.13235546      -2.72704197       8.13173549      -0.00070715       0.00346381       0.00079073
C       -5.79383322      -2.32549092       7.01128206       0.00626967       0.00103761       0.00361224
C       -7.15182637      -2.31473392       6.94673386      -0.00498747       0.00005093       0.00203578
C       -7.89354656      -2.73851356       8.06347913      -0.00822484      -0.00043075       0.00280082
C       -5.84250436      -3.13641586       9.22191892       0.00555028       0.00207190       0.00056555
C       -7.20282984      -3.14385539       9.21893130      -0.00414553       0.00195368      -0.00321120
H       -3.75574417      -5.01065134       8.62021642      -0.00041024       0.00257193      -0.00140008
H       -3.71765972      -4.67935986       6.88541587      -0.00061908       0.00164947       0.00085509
H       -3.26733820      -2.27442841       7.34044119       0.00134253       0.00056250       0.00166438
H       -3.28104265      -2.58630544       9.07493002       0.00207650       0.00164870      -0.00170831
H       -5.17594393      -2.01065256       6.17834539      -0.00142750      -0.00058540       0.00327481
H       -7.65221230      -1.98720736       6.04820920       0.00032599      -0.00252790       0.00480832
H       -5.26590120      -3.46186357      10.08102334       0.00231978       0.00104749      -0.00127535
H       -7.75830234      -3.46876751      10.08739114       0.00183580      -0.00022968      -0.00112324
C        9.36463098      -5.93725960      12.29753446      -0.00394350       0.02133027      -0.00348520
C        7.42294880      -6.40923058      14.24479696       0.00192612      -0.00413987      -0.00404574
C        7.60396807      -5.12042666      13.73242063       0.00381397       0.01759838      -0.00803700
C        8.57059397      -4.88664883      12.76611696      -0.00244821      -0.01404421       0.00572793
H        6.67538497      -6.58100132      15.00407992       0.01363730       0.00289455      -0.01299421
H        6.98679071      -4.30865959      14.09924425       0.01010894      -0.00921663      -0.00274158
H       10.10238562      -5.74488797      11.53439980      -0.00695619       0.00020546       0.00831750
H        8.72145187      -3.89206004      12.36503173      -0.00186663      -0.01225122       0.00739199
C        3.83661262     -12.72792142       7.39984229       0.00289578       0.00057349       0.00210903
C        2.05038862     -13.03415345       9.51993784       0.00190911       0.00024907       0.00303220
C        1.57095318     -12.79250396       8.22819059      -0.00014348       0.00060206       0.00003975
C        2.45774573     -12.64762426       7.17386183       0.00147062       0.00086071       0.00068046
H        1.34919506     -13.14352267      10.33181652      -0.00064718      -0.00186858      -0.00092408
H        0.50242239     -12.72518395       8.06092505      -0.00298030      -0.00018324      -0.00056998
H        4.51554752     -12.61916411       6.56863253      -0.00216881      -0.00160897       0.00101486
H        2.09361960     -12.46863988       6.16925146      -0.00157718       0.00029492      -0.00258977
C        1.16022055      -5.53660278       9.08862650       0.00017620       0.00644818       0.00231421
H        0.51469085      -3.77982920      10.13873251       0.00045580      -0.00059164      -0.00527437
H        0.47784363      -3.60183594       8.39637495       0.00002446      -0.00341960       0.00303903
C        0.64522095      -6.62906972       8.14705129       0.00124194       0.00454089      -0.00195435
H        1.30849845      -5.98535286      10.07772738       0.00569141      -0.00113560      -0.00054953
H        2.15065824      -5.19885507       8.76257275       0.00185844       0.00085613       0.00462941
H       -0.06583647      -7.26670822       8.68311610       0.00292182      -0.00130788      -0.00065986
H        1.48682492      -7.27986290       7.88526812      -0.00120892      -0.00439988       0.00130900
H        0.49505179      -5.24967652       6.46269028       0.00023644      -0.00556603      -0.00021966
H        0.04931902      -6.90459097       6.10113497       0.00281999      -0.00005366      -0.00092389
120
Properties=species:S:1:pos:R:3:forces:R:3 energy=-72080.15435576896 free_energy=-72080.15551057956 pbc="F F F"
C       -0.01759649      -6.12342244       6.86617389       0.00054251      -0.00244290       0.00039041
C       -1.23514008      -4.59149378       9.20258887       0.00307113      -0.00172567      -0.00337086
N       -1.82139820      -4.59789757       7.82343188       0.00025356      -0.00341300       0.00223251
C       -1.50317156      -5.82521564       7.03705971       0.00032358       0.00270086       0.00218540
C       -9.36762823      -2.76800091       8.06031717       0.04799764       0.01808092      -0.05366752
C      -11.23690452      -2.41973503       6.65899197      -0.00343102      -0.00169568      -0.00164071
C      -11.75828606      -3.25657106       5.68330090      -0.00169460       0.00362712       0.00144916
C      -12.04349222      -1.56888883       7.40590758      -0.00245780       0.00144890      -0.00078844
C      -13.41215235      -1.52536149       7.14773203      -0.00342548      -0.00097355      -0.00410717
C      -13.94095849      -2.37282615       6.16888062       0.00133348       0.00179099       0.00199289
C      -13.13529485      -3.24174881       5.43472162      -0.00275171      -0.00059918      -0.00028052
C      -13.71912373      -4.14956685       4.38480069       0.00119691       0.00231893       0.00222135
C      -14.32687267      -0.61047052       7.92082193       0.00154105      -0.00185880      -0.00252262
O      -10.05218775      -3.07642945       8.99597376      -0.03822137      -0.01742971       0.05105878
O       -9.85550041      -2.40009544       6.83736911      -0.00652403      -0.00060704      -0.00100282
H       -1.97194998      -5.71823784       6.05061896       0.00212170       0.00022408      -0.00059504
H       -1.98786294      -6.68329572       7.52348309      -0.00083752      -0.00166136      -0.00357724
H      -11.10489626      -3.91709311       5.12774247      -0.00345796       0.00303835       0.00166517
H      -11.59826954      -0.95127044       8.17412348      -0.00257313      -0.00416045      -0.00558574
H      -15.00618187      -2.35086230       5.97611335       0.00506292      -0.00031056       0.00047121
H      -14.80072140      -4.02900449       4.30766920      -0.00107334      -0.00292415      -0.00290482
H      -13.50057537      -5.19607720       4.61679319      -0.00248316      -0.00271421      -0.00278356
H      -13.27496343      -3.94168695       3.40680759      -0.00181817      -0.00186387      -0.00282264
H      -13.77741074      -0.03004013       8.66377115      -0.00442787       0.00159868       0.00144847
H      -15.10162860      -1.18693777       8.43516929      -0.00249383       0.00372930       0.00208838
H      -14.83919367       0.08318799       7.24729816      -0.00367052       0.00285062       0.00359126
O        6.48546677     -11.16536747      14.68008917       0.00504572      -0.00564312      -0.00044567
C        7.33519280     -10.46802375      15.56652167      -0.00258544       0.00099719       0.00180339
C        7.28107293      -8.97649487      15.32608232       0.00474542       0.00565104      -0.00724547
O        8.03015462      -8.71950376      14.14858687      -0.00538597       0.00845867      -0.00506989
C        5.21937224     -11.43369991      15.23920092      -0.00196803      -0.00334404      -0.00018473
C        8.15974165      -7.42180510      13.75635458      -0.00240947       0.01934801      -0.00459996
C        9.14270582      -7.18526478      12.77470520      -0.00320958      -0.00340363       0.00028213
O        9.87962626      -8.27481339      12.40146671       0.00014455       0.00964254       0.00344514
C       10.85112189      -8.10730741      11.37923561      -0.00417996       0.00322541      -0.00327480
C        4.30751284     -11.98868546      14.17436176      -0.00017511       0.00062355      -0.00061955
O        4.85974390     -13.18213444      13.67208463       0.00649781      -0.00334336      -0.00007534
C        3.89981464     -14.09237285      13.19285369      -0.00312132       0.00048706      -0.00187283
C        3.07596852     -13.60117638      12.02502816      -0.00232890      -0.00040040      -0.00319295
O        3.94650680     -13.35997767      10.93800695      -0.00160464       0.00173330      -0.00315494
C        3.37849985     -13.09418029       9.72633659       0.00150023       0.00022874       0.00056704
C        4.28094415     -12.91765924       8.66008410       0.00119725      -0.00050796      -0.00043566
O        5.60456415     -12.95006679       8.99201717      -0.00649734      -0.00186721       0.00012443
C        6.54856550     -12.98657526       7.93203055      -0.00136676      -0.00380036       0.00003007
C        7.92712429     -12.96537767       8.55473682       0.00044806       0.00204909      -0.00026350
O        8.26535214     -11.67852635       9.03069332      -0.00633797      -0.00620759       0.01816711
C        8.94218177     -10.89859405       8.06742870      -0.01348472      -0.00435789       0.00606927
C        9.01984466      -9.47187349       8.54056035       0.00822595       0.00874770       0.00538885
O        9.80801358      -9.41388932       9.70722147       0.00819015      -0.02299890       0.01787222
C       10.22183494      -8.09976263      10.00553259       0.00282327      -0.00493974      -0.00277297
H        9.95416437     -11.29113478       7.91110733       0.00062921      -0.00288530      -0.00792836
H       11.51868772      -8.96817038      11.46015767       0.00204107       0.00658371       0.00015880
H        4.19449005     -11.25762093      13.36658767      -0.00073763       0.00112205      -0.00027544
H        5.31993234     -12.16131702      16.05340393      -0.00837076      -0.00453959       0.00519340
H       11.44181014      -7.19939510      11.55123073       0.00870260      -0.00205046       0.00736637
H        8.41868935     -10.93131857       7.10237090      -0.00107307      -0.00498340      -0.01719923
H        3.31895912     -12.17148865      14.61579146      -0.00476332       0.00133268      -0.00104951
H        4.77913376     -10.51793832      15.65997572      -0.00184563       0.00099188       0.00154744
H        3.21097397     -14.37642915      14.00511424      -0.00235251      -0.00484745       0.00166442
H        9.37036591      -7.40352407       9.97778187       0.00088491       0.01694044       0.00676199
H        9.47066635      -8.86054747       7.74454017       0.00015456       0.01583786      -0.01781737
H        8.01422145      -9.08206061       8.74460500      -0.00337538      -0.00045002      -0.00795307
H       10.95622720      -7.76125078       9.26122047       0.01205188       0.01730974      -0.00269535
H        2.53513872     -12.68453937      12.28724686       0.00180994      -0.00260108       0.00248578
H        2.34561527     -14.37706640      11.76712439      -0.00212161      -0.00136582       0.00054023
H        4.45221794     -14.98465809      12.88900934      -0.00089082       0.00082545       0.00102560
H        8.35775141     -10.81295046      15.38967153      -0.00094577      -0.00228871       0.00626766
H        7.07256269     -10.68616865      16.61182898       0.00238765      -0.00898895       0.01185572
H        7.72644959      -8.44054580      16.17503344       0.00146812      -0.00227720       0.00226354
H        6.24239526      -8.64616043      15.20242391      -0.00267690      -0.00736202       0.00841882
H        6.41444040     -13.90540488       7.34655188      -0.00274905      -0.00604498      -0.00355948
H        6.41990954     -12.12273318       7.26894331       0.00227183      -0.00447742      -0.00129151
H        8.66931989     -13.31639988       7.82283110       0.00347843      -0.01115658      -0.00379635
H        7.93842145     -13.64733743       9.40898264      -0.00194518       0.00362406      -0.00516596
H       -1.41295477      -3.80663329       7.30732868      -0.00095952      -0.00175995       0.00158550
C        0.26433466      -4.30244853       9.21021145       0.00237889      -0.00173842      -0.00043965
H       -1.46191292      -5.54062028       9.69672820      -0.00021770      -0.00000922       0.00003885
H       -1.76008459      -3.81983449       9.77719381       0.00059551      -0.00279904      -0.00085796
C       -3.29866645      -4.37476695       7.85006770       0.00164478       0.00039759      -0.00041442
C       -3.68113687      -2.92300481       8.11582298       0.00020553       0.00070904       0.00044082
N       -5.13027713      -2.73193546       8.13119817      -0.00073094       0.00364616       0.00097571
C       -5.79198866      -2.33102766       7.01065939       0.00661551       0.00114508       0.00374033
C       -7.14996520      -2.32162654       6.94597578      -0.00529751       0.00000750       0.00226888
C       -7.89131316      -2.74620782       8.06266964      -0.00874883      -0.00042996       0.00286734
C       -5.84007626      -3.14212662       9.22130118       0.00601409       0.00220991       0.00058547
C       -7.20036930      -3.15093141       9.21818550      -0.00452155       0.00203103      -0.00329816
H       -3.75157988      -5.01422132       8.61971189      -0.00045448       0.00270987      -0.00146255
H       -3.71367425      -4.68280486       6.88493016      -0.00066291       0.00175947       0.00091512
H       -3.26565982      -2.27747198       7.34009495       0.00142023       0.00059571       0.00178029
H       -3.27922802      -2.58944609       9.07458883       0.00221794       0.00177727      -0.00175346
H       -5.17429326      -2.01556061       6.17780725      -0.00151551      -0.00062498       0.00348036
H       -7.65060532      -1.99456055       6.04742083       0.00033517      -0.00267010       0.00506794
H       -5.26321740      -3.46706302      10.08043188       0.00244132       0.00112690      -0.00138108
H       -7.75564943      -3.47643420      10.08655096       0.00199630      -0.00021781      -0.00125859
C        9.31697009      -5.90234128      12.27722169      -0.00426304       0.02258304      -0.00366411
C        7.37765299      -6.37620357      14.22649701       0.00186890      -0.00447655      -0.00410564
C        7.55632055      -5.08740346      13.71326904       0.00409678       0.01875476      -0.00863893
C        8.52174530      -4.85264531      12.74595547      -0.00261807      -0.01489532       0.00610686
H        6.63102873      -6.54862810      14.98659131       0.01453494       0.00311601      -0.01388786
H        6.93818345      -4.27636204      14.08015458       0.01073997      -0.00974751      -0.00287774
H       10.05377138      -5.70928283      11.51332062      -0.00734316       0.00021160       0.00881152
H        8.67072396      -3.85803069      12.34417544      -0.00194706      -0.01301904       0.00788041
C        3.79871321     -12.69758513       7.37800811       0.00316088       0.00061624       0.00228005
C        2.01271466     -13.00363515       9.49833435       0.00204001       0.00027759       0.00325009
C        1.53314146     -12.76229064       8.20658374      -0.00009221       0.00064802      -0.00005525
C        2.41981765     -12.61751926       7.15214293       0.00154864       0.00090738       0.00084125
H        1.31161803     -13.11287842      10.31031445      -0.00069841      -0.00200764      -0.00096778
H        0.46459469     -12.69511018       8.03940214      -0.00319941      -0.00019543      -0.00059792
H        4.47757152     -12.58885080       6.54673035      -0.00232294      -0.00172325       0.00108724
H        2.05558055     -12.43875962       6.14753987      -0.00170173       0.00032318      -0.00282145
C        1.16460651      -5.53552956       9.08859188       0.00019604       0.00689591       0.00258502
H        0.51732830      -3.77961156      10.13904231       0.00049738      -0.00059596      -0.00556138
H        0.48061483      -3.60115450       8.39670174       0.00001086      -0.00369398       0.00325577
C        0.65087099      -6.62827514       8.14665893       0.00132260       0.00481779      -0.00212819
H        1.31301590      -5.98435479      10.07763869       0.00607266      -0.00119234      -0.00063012
H        2.15480666      -5.19682209       8.76281495       0.00199988       0.00093960       0.00493928
H       -0.05962843      -7.26677376       8.68244702       0.00309869      -0.00138770      -0.00068409
H        1.49320906      -7.27810051       7.88484160      -0.00128707      -0.00469749       0.00139383
H        0.49948433      -5.24856382       6.46263681       0.00024085      -0.00594483      -0.00023198
H        0.05554656      -6.90388040       6.10057272       0.00298890      -0.00003562      -0.00096372
120
Properties=species:S:1:pos:R:3:forces:R:3 energy=-72080.154203308 free_energy=-72080.15551057956 pbc="F F F"
C       -0.01226999      -6.12299036       6.86580705       0.00055080      -0.00258571       0.00041538
C       -1.23159283      -4.59259370       9.20240131       0.00330837      -0.00183754      -0.00359891
N       -1.81760270      -4.59946972       7.82313876       0.00028274      -0.00360457       0.00240945
C       -1.49814742      -5.82640194       7.03668887       0.00033699       0.00286254       0.00223193
C       -9.36534001      -2.77715688       8.05937321       0.04903267       0.01858292      -0.05502650
C      -11.23467487      -2.43063414       6.65779532      -0.00377952      -0.00171689      -0.00161542
C      -11.75510050      -3.26790259       5.68197022      -0.00173081       0.00376249       0.00148426
C      -12.04216336      -1.58067021       7.40473646      -0.00269304       0.00148193      -0.00091934
C      -13.41082713      -1.53847517       7.14641489      -0.00355220      -0.00101987      -0.00429177
C      -13.93870153      -2.38635745       6.16741514       0.00140315       0.00190969       0.00211525
C      -13.13209414      -3.25440295       5.43325513      -0.00299418      -0.00067584      -0.00035670
C      -13.71491051      -4.16269931       4.38319505       0.00135651       0.00252520       0.00235486
C      -14.32651186      -0.62456543       7.91950014       0.00161609      -0.00197935      -0.00276518
O      -10.04973044      -3.08630034       8.99489384      -0.03908759      -0.01790574       0.05231589
O       -9.85335404      -2.40966044       6.83636546      -0.00657402      -0.00064633      -0.00108769
H       -1.96709332      -5.71986284       6.05027631       0.00227951       0.00025200      -0.00059781
H       -1.98192552      -6.68500208       7.52310669      -0.00091856      -0.00179477      -0.00378096
H      -11.10098280      -3.92773250       5.12642986      -0.00367874       0.00322425       0.00177011
H      -11.59762581      -0.96268786       8.17307106      -0.00269069      -0.00438549      -0.00587245
H      -15.00393533      -2.36542336       5.97454226       0.00534813      -0.00032661       0.00049524
H      -14.79661463      -4.04318443       4.30597379      -0.00116548      -0.00308802      -0.00307199
H      -13.49532624      -5.20899877       4.61514310      -0.00262129      -0.00291096      -0.00293771
H      -13.27082944      -3.95427846       3.40528302      -0.00194172      -0.00198049      -0.00295585
H      -13.77766241      -0.04367010       8.66253694      -0.00465739       0.00171072       0.00157074
H      -15.10073200      -1.20187097       8.43370851      -0.00265277       0.00393346       0.00222210
H      -14.83943241       0.06862740       7.24595592      -0.00387165       0.00299317       0.00382236
O        6.44550110     -11.13277145      14.66021259       0.00530095      -0.00598210      -0.00050903
C        7.29415550     -10.43503453      15.54736554      -0.00271031       0.00101393       0.00189592
C        7.23863348      -8.94351669      15.30748410       0.00484481       0.00613094      -0.00747849
O        7.98847625      -8.68553563      14.13072423      -0.00553751       0.00883073      -0.00559082
C        5.17952815     -11.40266934      15.21880606      -0.00201951      -0.00351887      -0.00025204
C        8.11559727      -7.38783844      13.73783302      -0.00269641       0.02053373      -0.00478263
C        9.09734840      -7.15032971      12.75520477      -0.00332503      -0.00357564       0.00023888
O        9.83536866      -8.23907635      12.38175009       0.00011677       0.01024755       0.00362543
C       10.80605447      -8.07051131      11.35893998      -0.00440802       0.00339499      -0.00346602
C        4.26843390     -11.95791475      14.15346694      -0.00020291       0.00062032      -0.00062639
O        4.82180801     -13.15060356      13.65065193       0.00687440      -0.00353626      -0.00007678
C        3.86270113     -14.06152561      13.17107618      -0.00326532       0.00052336      -0.00198343
C        3.03859793     -13.57066987      12.00329739      -0.00244406      -0.00052894      -0.00339670
O        3.90901867     -13.32889536      10.91631106      -0.00173977       0.00187529      -0.00342405
C        3.34085756     -13.06347497       9.70462217       0.00153233       0.00022399       0.00066673
C        4.24317570     -12.88705306       8.63824794       0.00145779      -0.00054875      -0.00033476
O        5.56681522     -12.91941464       8.97008642      -0.00691507      -0.00197961       0.00004994
C        6.51079868     -12.95482945       7.91007458      -0.00150803      -0.00391410       0.00008446
C        7.88931481     -12.93325558       8.53281784       0.00049528       0.00212869      -0.00022300
O        8.22654197     -11.64653725       9.00977909      -0.00669338      -0.00656185       0.01917642
C        8.90266720     -10.86527132       8.04712373      -0.01432033      -0.00466348       0.00651619
C        8.97704896      -9.43847144       8.52039374       0.00879038       0.00930589       0.00568225
O        9.76423838      -9.37897116       9.68759734       0.00868201      -0.02426946       0.01889847
C       10.17602953      -8.06418273       9.98558684       0.00293430      -0.00528396      -0.00290611
H        9.91553917     -11.25581737       7.89167820       0.00072845      -0.00309628      -0.00837560
H       11.47485155      -8.93043832      11.43970710       0.00214847       0.00698292       0.00016025
H        4.15490990     -11.22652332      13.34606080      -0.00076716       0.00118872      -0.00031948
H        5.28066205     -12.13064761      16.03260475      -0.00886971      -0.00483202       0.00550782
H       11.39551863      -7.16168999      11.53031729       0.00918123      -0.00215806       0.00778482
H        8.38005071     -10.89893292       7.08166093      -0.00115519      -0.00525601      -0.01824656
H        3.27997429     -12.14185314      14.59461750      -0.00501185       0.00143375      -0.00113901
H        4.73829273     -10.48759104      15.64001485      -0.00195636       0.00106300       0.00164595
H        3.17400613     -14.34631760      13.98319343      -0.00250570      -0.00513787       0.00179712
H        9.32335142      -7.36945132       9.95805928       0.00091073       0.01788417       0.00713659
H        9.42732213      -8.82628416       7.72477600       0.00014539       0.01675655      -0.01884203
H        7.97052583      -9.05064741       8.72371513      -0.00360459      -0.00049120      -0.00838364
H       10.90951721      -7.72463937       9.24086559       0.01272957       0.01833741      -0.00285905
H        2.49724984     -12.65435396      12.26556646       0.00188094      -0.00268134       0.00264998
H        2.30867588     -14.34693430      11.74528510      -0.00223062      -0.00142328       0.00059852
H        4.41585451     -14.95329023      12.86706278      -0.00094490       0.00087609       0.00108971
H        8.31714437     -10.77883329      15.37082076      -0.00096931      -0.00242594       0.00661460
H        7.03119923     -10.65385784      16.59242128       0.00252655      -0.00948210       0.01258457
H        7.68272874      -8.40731465      16.15693258       0.00154708      -0.00245218       0.00238813
H        6.19972997      -8.61417607      15.18295744      -0.00279572      -0.00780139       0.00889051
H        6.37717008     -13.87337189       7.32406195      -0.00288191      -0.00643125      -0.00379500
H        6.38165207     -12.09064567       7.24751391       0.00242318      -0.00475726      -0.00136540
H        8.63176645     -13.28307478       7.80061833       0.00372650      -0.01176540      -0.00401934
H        7.90113719     -13.61591630       9.38650182      -0.00204567       0.00386405      -0.00547969
H       -1.40986751      -3.80776021       7.30714764      -0.00101082      -0.00183784       0.00166097
C        0.26760430      -4.30219310       9.21031476       0.00250839      -0.00183618      -0.00037801
H       -1.45757593      -5.54195865       9.69644926      -0.00024800      -0.00004139       0.00004531
H       -1.75732926      -3.82143543       9.77696069       0.00061509      -0.00294326      -0.00088895
C       -3.29506696      -4.37783940       7.84963351       0.00171038       0.00043210      -0.00044005
C       -3.67891047      -2.92647525       8.11541832       0.00023855       0.00074823       0.00045791
N       -5.12819890      -2.73683008       8.13066018      -0.00069004       0.00379578       0.00119502
C       -5.79014453      -2.33656510       7.01003745       0.00682589       0.00126251       0.00382884
C       -7.14810423      -2.32851960       6.94521834      -0.00553260      -0.00001447       0.00245205
C       -7.88908150      -2.75390243       8.06186058      -0.00900412      -0.00039789       0.00284851
C       -5.83764620      -3.14783802       9.22068376       0.00608475       0.00239709       0.00048707
C       -7.19791101      -3.15800763       9.21744061      -0.00454193       0.00214395      -0.00348431
H       -3.74741455      -5.01779068       8.61920732      -0.00048737       0.00286986      -0.00154453
H       -3.70968749      -4.68624911       6.88444521      -0.00071070       0.00186412       0.00095728
H       -3.26398316      -2.28051711       7.33974919       0.00150108       0.00063866       0.00188075
H       -3.27741431      -2.59258712       9.07424864       0.00233173       0.00188327      -0.00185751
H       -5.17264386      -2.02046856       6.17726925      -0.00161248      -0.00067165       0.00370299
H       -7.64899758      -2.00191361       6.04663219       0.00037025      -0.00283048       0.00537755
H       -5.26053600      -3.47226188      10.07983946       0.00263662       0.00116889      -0.00139358
H       -7.75299394      -3.48410010      10.08570828       0.00205483      -0.00025316      -0.00126758
C        9.26930631      -5.86742507      12.25691185      -0.00450918       0.02369040      -0.00389802
C        7.33235856      -6.34317552      14.20819598       0.00196981      -0.00482262      -0.00429858
C        7.50867594      -5.05438343      13.69411587       0.00405525       0.01989704      -0.00895423
C        8.47289230      -4.81864961      12.72579770      -0.00253252      -0.01549102       0.00620385
H        6.58667630      -6.51625242      14.96909916       0.01537359       0.00332315      -0.01472645
H        6.88957621      -4.24406877      14.06106492       0.01143206      -0.01033741      -0.00305259
H       10.00515467      -5.67368193      11.49224402      -0.00779344       0.00021521       0.00937840
H        8.61999346      -3.82400917      12.32332177      -0.00205700      -0.01392095       0.00842983
C        3.76081455     -12.66724831       7.35617480       0.00323609       0.00067887       0.00231239
C        1.97504030     -12.97311637       9.47673002       0.00220773       0.00027845       0.00353640
C        1.49533115     -12.73207707       8.18497621      -0.00022142       0.00069156      -0.00007081
C        2.38188848     -12.58741508       7.13042610       0.00173074       0.00098591       0.00079160
H        1.27404028     -13.08223440      10.28881283      -0.00073532      -0.00213727      -0.00104642
H        0.42676651     -12.66503641       8.01787935      -0.00335368      -0.00021006      -0.00062662
H        4.43959511     -12.55853776       6.52482985      -0.00245673      -0.00183705       0.00116239
H        2.01754119     -12.40887928       6.12582743      -0.00179904       0.00033421      -0.00294961
C        1.16899126      -5.53445525       9.08855800       0.00019145       0.00731449       0.00269975
H        0.51996531      -3.77939524      10.13935219       0.00051373      -0.00064004      -0.00594945
H        0.48338483      -3.60047474       8.39702907       0.00001307      -0.00392820       0.00341358
C        0.65652119      -6.62747907       8.14626606       0.00136045       0.00512620      -0.00222012
H        1.31753323      -5.98335599      10.07754939       0.00645112      -0.00127552      -0.00063096
H        2.15895255      -5.19478941       8.76305760       0.00215161       0.00103221       0.00524970
H       -0.05341975      -7.26683841       8.68177840       0.00329535      -0.00144978      -0.00072066
H        1.49959152      -7.27633560       7.88441527      -0.00133297      -0.00501251       0.00146394
H        0.50391537      -5.24745211       6.46258365       0.00025911      -0.00628986      -0.00025547
H        0.06177280      -6.90316776       6.10001141       0.00315216      -0.00003508      -0.00101958
120
Properties=species:S:1:pos:R:3:forces:R:3 energy=-72080.15405733476 free_energy=-72080.15551057956 pbc="F F F"
C       -0.00694485      -6.12255670       6.86544058       0.00056887      -0.00275388       0.00047237
C       -1.22804524      -4.59369430       9.20221085       0.00351677      -0.00192396      -0.00365290
N       -1.81380830      -4.60104265       7.82284703       0.00038164      -0.00373095       0.00244812
C       -1.49312273      -5.82758748       7.03631769       0.00033914       0.00304477       0.00233976
C       -9.36304439      -2.78631042       8.05842090       0.04872132       0.01862042      -0.05501672
C      -11.23244746      -2.44153198       6.65660037      -0.00398590      -0.00188373      -0.00167237
C      -11.75191415      -3.27923457       5.68063957      -0.00186999       0.00402318       0.00162380
C      -12.04083592      -1.59245267       7.40356392      -0.00275019       0.00161152      -0.00090401
C      -13.40949959      -1.55158913       7.14509832      -0.00384140      -0.00115375      -0.00462265
C      -13.93644540      -2.39988931       6.16594915       0.00162631       0.00203553       0.00228634
C      -13.12889352      -3.26705715       5.43178883      -0.00319585      -0.00067947      -0.00034886
C      -13.71069507      -4.17582990       4.38159062       0.00141555       0.00261847       0.00243658
C      -14.32614945      -0.63866235       7.91817520       0.00165659      -0.00203574      -0.00281742
O      -10.04727682      -3.09617369       8.99382084      -0.03886850      -0.01793640       0.05226049
O       -9.85120782      -2.41922540       6.83536230      -0.00667924      -0.00063373      -0.00127165
H       -1.96223503      -5.72148808       6.04993469       0.00241696       0.00028392      -0.00063608
H       -1.97598685      -6.68670646       7.52273029      -0.00099759      -0.00193174      -0.00399158
H      -11.09707155      -3.93837008       5.12511853      -0.00383824       0.00335944       0.00184000
H      -11.59698257      -0.97410577       8.17201794      -0.00284650      -0.00465585      -0.00620990
H      -15.00168529      -2.37998492       5.97297165       0.00557403      -0.00034118       0.00050612
H      -14.79250679      -4.05736399       4.30427899      -0.00120347      -0.00324828      -0.00322646
H      -13.49007672      -5.22191956       4.61349404      -0.00275907      -0.00305012      -0.00309331
H      -13.26669586      -3.96686961       3.40375927      -0.00204741      -0.00208752      -0.00309795
H      -13.77791348      -0.05730052       8.66130376      -0.00492320       0.00176901       0.00161494
H      -15.09983396      -1.21680430       8.43224740      -0.00276393       0.00415841       0.00231107
H      -14.83967024       0.05406510       7.24461321      -0.00406909       0.00313431       0.00402947
O        6.40553329     -11.10017492      14.64033465       0.00564479      -0.00625214      -0.00051494
C        7.25311857     -10.40204313      15.52820844      -0.00290412       0.00099958       0.00191173
C        7.19619354      -8.91053472      15.28888304       0.00505419       0.00642655      -0.00770967
O        7.94679995      -8.65156141      14.11286300      -0.00566664       0.00931609      -0.00617472
C        5.13968488     -11.37163842      15.19841049      -0.00203086      -0.00376654      -0.00020739
C        8.07145453      -7.35386902      13.71931124      -0.00292307       0.02167471      -0.00502492
C        9.05198926      -7.11539189      12.73570487      -0.00345919      -0.00399176       0.00028712
O        9.79111284      -8.20333646      12.36203286       0.00002679       0.01090080       0.00382956
C       10.76098267      -8.03371478      11.33864152      -0.00461852       0.00363167      -0.00353877
C        4.22935591     -11.92714502      14.13257302      -0.00019413       0.00075256      -0.00077282
O        4.78387197     -13.11907129      13.62921992       0.00721509      -0.00376569      -0.00008348
C        3.82558837     -14.03067694      13.14929860      -0.00342984       0.00053118      -0.00209861
C        3.00122725     -13.54016594      11.98156659      -0.00253308      -0.00048254      -0.00354509
O        3.87153067     -13.29781260      10.89461349      -0.00187972       0.00196985      -0.00354938
C        3.30321522     -13.03276989       9.68290934       0.00159780       0.00025712       0.00064740
C        4.20540965     -12.85644732       8.61641301       0.00146064      -0.00056913      -0.00046274
O        5.52906638     -12.88876217       8.94815396      -0.00724391      -0.00208386       0.00005066
C        6.47303182     -12.92308135       7.88811890      -0.00160728      -0.00409710       0.00012312
C        7.85150741     -12.90113119       8.51089756       0.00051617       0.00228587      -0.00017242
O        8.18773528     -11.61454677       8.98886487      -0.00710086      -0.00696903       0.02023721
C        8.86315224     -10.83194660       8.02682333      -0.01512364      -0.00496402       0.00691615
C        8.93425602      -9.40507177       8.50022782       0.00920335       0.00984337       0.00593900
O        9.72046289      -9.34405464       9.66797258       0.00918947      -0.02553469       0.01994398
C       10.13022150      -8.02860547       9.96564214       0.00302788      -0.00555822      -0.00315021
H        9.87690779     -11.22049592       7.87225290       0.00086075      -0.00330054      -0.00882056
H       11.43101157      -8.89270262      11.41925571       0.00227754       0.00734086       0.00014879
H        4.11532938     -11.19542639      13.32553233      -0.00078055       0.00117465      -0.00028098
H        5.24139351     -12.09997779      16.01180623      -0.00937176      -0.00507271       0.00574651
H       11.34922246      -7.12398713      11.50940240       0.00963966      -0.00227928       0.00817109
H        8.34141617     -10.86654376       7.06095343      -0.00123212      -0.00549291      -0.01927846
H        3.24099224     -12.11221632      14.57344308      -0.00532249       0.00150214      -0.00119773
H        4.69745253     -10.45724560      15.62005275      -0.00208630       0.00116337       0.00174283
H        3.13703883     -14.31620604      13.96127303      -0.00262909      -0.00540149       0.00190155
H        9.27633898      -7.33538186       9.93833754       0.00096183       0.01877365       0.00751212
H        9.38397439      -8.79202356       7.70501019       0.00016383       0.01768367      -0.01985162
H        7.92683430      -9.01923974       8.70282424      -0.00375716      -0.00056303      -0.00881367
H       10.86280421      -7.68803083       9.22051070       0.01336263       0.01933549      -0.00300249
H        2.45936021     -12.62416711      12.24388666       0.00200810      -0.00286005       0.00278738
H        2.27173714     -14.31680188      11.72344654      -0.00236928      -0.00152854       0.00063423
H        4.37949072     -14.92192040      12.84511693      -0.00099341       0.00093700       0.00115855
H        8.27653506     -10.74471559      15.35196923      -0.00101663      -0.00254720       0.00696995
H        6.98983690     -10.62154491      16.57301179       0.00266843      -0.00997245       0.01328536
H        7.63900657      -8.37408610      16.13883068       0.00164416      -0.00256916       0.00257365
H        6.15706907      -8.58219268      15.16348864      -0.00304397      -0.00818679       0.00934391
H        6.33990016     -13.84133774       7.30157282      -0.00300675      -0.00678698      -0.00402401
H        6.34339491     -12.05855819       7.22608544       0.00257028      -0.00499542      -0.00146600
H        8.59421440     -13.24974742       7.77840596       0.00397310      -0.01237842      -0.00425821
H        7.86385475     -13.58449297       9.36402040      -0.00213937       0.00409369      -0.00577162
H       -1.40678083      -3.80888774       7.30696610      -0.00109151      -0.00197096       0.00177037
C        0.27087339      -4.30193872       9.21041934       0.00262205      -0.00193741      -0.00052443
H       -1.45323831      -5.54329650       9.69617051      -0.00027639      -0.00005809       0.00003692
H       -1.75457338      -3.82303673       9.77672744       0.00066803      -0.00313873      -0.00096939
C       -3.29146638      -4.38091126       7.84919979       0.00174137       0.00043349      -0.00046809
C       -3.67668403      -2.92994624       8.11501448       0.00021128       0.00075281       0.00048559
N       -5.12612194      -2.74172708       8.13012437      -0.00058837       0.00404366       0.00114550
C       -5.78830052      -2.34210254       7.00941453       0.00697724       0.00132049       0.00407278
C       -7.14624338      -2.33541301       6.94446204      -0.00564644      -0.00002421       0.00259532
C       -7.88685110      -2.76159630       8.06104935      -0.00906458      -0.00040708       0.00294367
C       -5.83521794      -3.15354881       9.22006328       0.00628284       0.00247718       0.00066334
C       -7.19545074      -3.16508322       9.21669407      -0.00473940       0.00226140      -0.00369537
H       -3.74324820      -5.02135905       8.61870300      -0.00052185       0.00303580      -0.00163190
H       -3.70569945      -4.68969291       6.88395999      -0.00074679       0.00197891       0.00102036
H       -3.26230790      -2.28356331       7.33940346       0.00157884       0.00069358       0.00197069
H       -3.27560264      -2.59572951       9.07390706       0.00246344       0.00200225      -0.00192960
H       -5.17099726      -2.02537693       6.17673268      -0.00166175      -0.00069493       0.00386296
H       -7.64738816      -2.00926704       6.04584438       0.00037269      -0.00297021       0.00563623
H       -5.25785527      -3.47746074      10.07924757       0.00274684       0.00124847      -0.00150845
H       -7.75033707      -3.49176623      10.08486599       0.00213349      -0.00027420      -0.00130967
C        9.22163983      -5.83251260      12.23660436      -0.00472726       0.02495405      -0.00419468
C        7.28706656      -6.31014509      14.18989243       0.00199878      -0.00530649      -0.00439017
C        7.46103006      -5.02136777      13.67496360       0.00418196       0.02118415      -0.00946823
C        8.42403886      -4.78465779      12.70564086      -0.00257889      -0.01628031       0.00647396
H        6.54232741      -6.48387391      14.95160390       0.01621084       0.00353457      -0.01556665
H        6.84096981      -4.21178055      14.04197535       0.01209169      -0.01090681      -0.00320003
H        9.95653505      -5.63808511      11.47117134      -0.00823381       0.00020685       0.00993218
H        8.56925945      -3.78999771      12.30247168      -0.00214124      -0.01470030       0.00892517
C        3.72291498     -12.63691142       7.33434017       0.00341728       0.00069321       0.00260894
C        1.93736571     -12.94259764       9.45512700       0.00236273       0.00029473       0.00370545
C        1.45751954     -12.70186377       8.16336752      -0.00020527       0.00073192       0.00001767
C        2.34395962     -12.55731018       7.10870692       0.00187745       0.00103105       0.00090547
H        1.23646288     -13.05159022      10.26731097      -0.00078671      -0.00227031      -0.00111258
H        0.38893863     -12.63496264       7.99635681      -0.00357672      -0.00022479      -0.00067606
H        4.40161836     -12.52822469       6.50292996      -0.00255530      -0.00193673       0.00117299
H        1.97950236     -12.37899930       6.10411689      -0.00193850       0.00037103      -0.00322400
C        1.17337509      -5.53338071       9.08852381       0.00017711       0.00769758       0.00291697
H        0.52260146      -3.77918109      10.13966034       0.00054509      -0.00064437      -0.00623985
H        0.48615371      -3.59979575       8.39735573       0.00000412      -0.00419660       0.00361652
C        0.66217022      -6.62668222       8.14587445       0.00142903       0.00547265      -0.00235886
H        1.32205001      -5.98235697      10.07746015       0.00682962      -0.00133099      -0.00069906
H        2.16309620      -5.19275666       8.76330013       0.00230961       0.00112879       0.00555752
H       -0.04720908      -7.26690138       8.68110936       0.00345829      -0.00153457      -0.00073683
H        1.50597280      -7.27456805       7.88398951      -0.00138459      -0.00532536       0.00153506
H        0.50834460      -5.24634158       6.46253084       0.00028258      -0.00661841      -0.00028553
H        0.06799776      -6.90245363       6.09945088       0.00331063      -0.00003362      -0.00107965
120
Properties=species:S:1:pos:R:3:forces:R:3 energy=-72080.15389838611 free_energy=-72080.15551057956 pbc="F F F"
C       -0.00162040      -6.12212280       6.86507513       0.00056891      -0.00290017       0.00048044
C       -1.22449726      -4.59479515       9.20202072       0.00372883      -0.00200333      -0.00381300
N       -1.81001378      -4.60261575       7.82255438       0.00043952      -0.00387520       0.00254482
C       -1.48809765      -5.82877104       7.03594703       0.00033930       0.00314490       0.00246681
C       -9.36075474      -2.79546519       8.05747286       0.04950266       0.01899764      -0.05600342
C      -11.23021937      -2.45243075       6.65540538      -0.00429363      -0.00193660      -0.00167124
C      -11.74873145      -3.29056458       5.67931114      -0.00174704       0.00410532       0.00162557
C      -12.03950820      -1.60423546       7.40239124      -0.00291912       0.00169546      -0.00096092
C      -13.40817208      -1.56470454       7.14378045      -0.00400710      -0.00116566      -0.00479002
C      -13.93418363      -2.41342091       6.16448483       0.00152552       0.00213720       0.00236332
C      -13.12569230      -3.27971063       5.43032367      -0.00344205      -0.00074818      -0.00041054
C      -13.70647885      -4.18896012       4.37998697       0.00153832       0.00274915       0.00259429
C      -14.32578737      -0.65275985       7.91685079       0.00184917      -0.00214475      -0.00296745
O      -10.04481664      -3.10604550       8.99274234      -0.03945357      -0.01829692       0.05317427
O       -9.84906300      -2.42878975       6.83435845      -0.00678832      -0.00066141      -0.00139391
H       -1.95737580      -5.72311331       6.04959279       0.00255912       0.00032534      -0.00067319
H       -1.97004714      -6.68840976       7.52235459      -0.00106145      -0.00202919      -0.00421877
H      -11.09316130      -3.94900677       5.12380763      -0.00410247       0.00358504       0.00198564
H      -11.59634064      -0.98552439       8.17096372      -0.00297651      -0.00489483      -0.00651136
H      -14.99943445      -2.39454710       5.97140083       0.00594519      -0.00035638       0.00054565
H      -14.78839607      -4.07154333       4.30258489      -0.00130480      -0.00340291      -0.00338741
H      -13.48482716      -5.23483844       4.61184567      -0.00289403      -0.00319116      -0.00324857
H      -13.26256288      -3.97946045       3.40223617      -0.00214159      -0.00219057      -0.00326129
H      -13.77816466      -0.07093293       8.66006912      -0.00518466       0.00183826       0.00167403
H      -15.09893318      -1.23173741       8.43078504      -0.00293997       0.00433961       0.00244136
H      -14.83990634       0.03950087       7.24326993      -0.00428764       0.00329704       0.00421966
O        6.36556679     -11.06757495      14.62045648       0.00588414      -0.00657539      -0.00052534
C        7.21208097     -10.36904991      15.50904809      -0.00308421       0.00100428       0.00207628
C        7.15375611      -8.87755210      15.27028033       0.00516462       0.00680521      -0.00790471
O        7.90512372      -8.61757690      14.09500122      -0.00581396       0.00955266      -0.00668659
C        5.09984382     -11.34060867      15.17801470      -0.00211186      -0.00384871      -0.00026186
C        8.02731288      -7.31989901      13.70078923      -0.00318592       0.02297903      -0.00525844
C        9.00662996      -7.08045492      12.71620515      -0.00356366      -0.00424258       0.00025409
O        9.74685614      -8.16759291      12.34231778       0.00002424       0.01150023       0.00398549
C       10.71590952      -7.99691690      11.31834343      -0.00498415       0.00378818      -0.00373976
C        4.19027861     -11.89637325      14.11167879      -0.00015452       0.00068153      -0.00086492
O        4.74593598     -13.08753923      13.60778819       0.00753273      -0.00389358      -0.00006138
C        3.78847472     -13.99982784      13.12752069      -0.00356849       0.00056308      -0.00212880
C        2.96385657     -13.50965998      11.95983640      -0.00266075      -0.00057795      -0.00375096
O        3.83404181     -13.26673008      10.87291703      -0.00201799       0.00210408      -0.00379960
C        3.26557256     -13.00206544       9.66119516       0.00171183       0.00027027       0.00071943
C        4.16764307     -12.82584113       8.59457794       0.00151777      -0.00060919      -0.00046362
O        5.49131837     -12.85810933       8.92622150      -0.00760015      -0.00217639       0.00001074
C        6.43526485     -12.89133043       7.86616348      -0.00165426      -0.00439094       0.00017805
C        7.81370136     -12.86900525       8.48897817       0.00056482       0.00244878      -0.00025204
O        8.14893219     -11.58255542       8.96795219      -0.00752234      -0.00738427       0.02132508
C        8.82363656     -10.79862006       8.00652731      -0.01585061      -0.00518975       0.00717848
C        8.89146435      -9.37167427       8.48006030       0.00962357       0.01028701       0.00632147
O        9.67668725      -9.30913867       9.64834865       0.00964681      -0.02677824       0.02088453
C       10.08441108      -7.99303118       9.94569416       0.00323259      -0.00585737      -0.00323310
H        9.83827099     -11.18517126       7.85282998       0.00095442      -0.00349845      -0.00922417
H       11.38716734      -8.85496314      11.39880233       0.00242359       0.00767632       0.00015065
H        4.07574877     -11.16433057      13.30500421      -0.00079940       0.00122594      -0.00031436
H        5.20212633     -12.06930683      15.99100684      -0.00983828      -0.00537155       0.00604390
H       11.30292241      -7.08628559      11.48848463       0.01013445      -0.00232478       0.00858438
H        8.30278657     -10.83415028       7.04024829      -0.00130025      -0.00573074      -0.02025137
H        3.20201166     -12.08257869      14.55226851      -0.00559000       0.00159392      -0.00126680
H        4.65661236     -10.42690069      15.60008991      -0.00216659       0.00118437       0.00181689
H        3.10007245     -14.28609432      13.93935267      -0.00275427      -0.00565992       0.00199463
H        9.22932784      -7.30131615       9.91861739       0.00095020       0.01967697       0.00786526
H        9.34062378      -8.75776429       7.68524476       0.00019725       0.01860413      -0.02088024
H        7.88314824      -8.98783838       8.68193214      -0.00392419      -0.00061558      -0.00923729
H       10.81608801      -7.65142548       9.20015476       0.01399256       0.02032474      -0.00316777
H        2.42147103     -12.59398171      12.22220644       0.00209470      -0.00296229       0.00294950
H        2.23479852     -14.28667008      11.70160845      -0.00247570      -0.00158641       0.00069153
H        4.34312747     -14.89054888      12.82317158      -0.00104455       0.00098003       0.00120685
H        8.23592236     -10.71059635      15.33311715      -0.00101366      -0.00268684       0.00729707
H        6.94847604     -10.58923069      16.55360156       0.00282690      -0.01042812       0.01388182
H        7.59528240      -8.34086014      16.12072780       0.00173999      -0.00270539       0.00272549
H        6.11440888      -8.55020867      15.14401920      -0.00320715      -0.00858896       0.00978291
H        6.30263079     -13.80930360       7.27908378      -0.00312503      -0.00707945      -0.00421392
H        6.30513871     -12.02647070       7.20465762       0.00270079      -0.00519154      -0.00157898
H        8.55666484     -13.21641831       7.75619335       0.00415621      -0.01295182      -0.00443166
H        7.82657505     -13.55306553       9.34153659      -0.00223379       0.00429350      -0.00601849
H       -1.40369548      -3.81001691       7.30678474      -0.00115533      -0.00206805       0.00186454
C        0.27414143      -4.30168474       9.21052230       0.00275548      -0.00205172      -0.00055656
H       -1.44890009      -5.54463398       9.69589177      -0.00030943      -0.00009428       0.00004932
H       -1.75181639      -3.82463893       9.77649313       0.00070741      -0.00331374      -0.00102048
C       -3.28786528      -4.38398342       7.84876605       0.00178502       0.00046192      -0.00048234
C       -3.67445924      -2.93341837       8.11461005       0.00023650       0.00076879       0.00050666
N       -5.12404383      -2.74662530       8.12958775      -0.00063681       0.00427050       0.00113212
C       -5.78645810      -2.34764041       7.00879188       0.00720988       0.00136438       0.00436007
C       -7.14438242      -2.34230637       6.94370489      -0.00580072      -0.00005916       0.00279960
C       -7.88461915      -2.76929024       8.06023843      -0.00934964      -0.00038555       0.00294697
C       -5.83279064      -3.15926023       9.21944464       0.00656537       0.00262336       0.00064812
C       -7.19299005      -3.17215872       9.21594601      -0.00499272       0.00233972      -0.00379020
H       -3.73908056      -5.02492645       8.61819858      -0.00055480       0.00319507      -0.00171681
H       -3.70171003      -4.69313608       6.88347497      -0.00079050       0.00208461       0.00106487
H       -3.26063415      -2.28661050       7.33905784       0.00164877       0.00073425       0.00207078
H       -3.27379216      -2.59887255       9.07356571       0.00258752       0.00211371      -0.00200861
H       -5.16935231      -2.03028520       6.17619627      -0.00171561      -0.00072040       0.00402173
H       -7.64577742      -2.01662066       6.04505715       0.00036775      -0.00310412       0.00587985
H       -5.25517635      -3.48265921      10.07865465       0.00289344       0.00130011      -0.00154607
H       -7.74767872      -3.49943230      10.08402355       0.00224380      -0.00027799      -0.00139996
C        9.17397036      -5.79760236      12.21629933      -0.00490434       0.02600962      -0.00446984
C        7.24177659      -6.27711537      14.17158789       0.00206810      -0.00562724      -0.00455909
C        7.41338609      -4.98835426      13.65581012       0.00413103       0.02232603      -0.00978568
C        8.37518304      -4.75067363      12.68548617      -0.00256295      -0.01679993       0.00661336
H        6.49798240      -6.45149350      14.93410471       0.01701066       0.00373540      -0.01636882
H        6.79236368      -4.17949762      14.02288605       0.01279123      -0.01150573      -0.00337666
H        9.90791294      -5.60249273      11.45010240      -0.00867823       0.00020011       0.01048644
H        8.51852249      -3.75599411      12.28162459      -0.00223087      -0.01559402       0.00946304
C        3.68501459     -12.60657521       7.31250668       0.00367386       0.00074178       0.00275325
C        1.89969132     -12.91207891       9.43352279       0.00247552       0.00030907       0.00391737
C        1.41970749     -12.67165042       8.14175929      -0.00020905       0.00076841       0.00008086
C        2.30603057     -12.52720546       7.08699008       0.00196494       0.00110155       0.00087409
H        1.19888461     -13.02094593      10.24580938      -0.00081665      -0.00240129      -0.00119177
H        0.35111053     -12.60488887       7.97483431      -0.00379113      -0.00023873      -0.00071888
H        4.36364248     -12.49791139       6.48103000      -0.00271434      -0.00204941       0.00125255
H        1.94146280     -12.34911928       6.08240508      -0.00203651       0.00038612      -0.00337806
C        1.17775755      -5.53230662       9.08848989       0.00016049       0.00815299       0.00310433
H        0.52523713      -3.77896837      10.13996806       0.00056794      -0.00067079      -0.00657770
H        0.48892150      -3.59911818       8.39768279      -0.00000061      -0.00444541       0.00378513
C        0.66781856      -6.62588365       8.14548292       0.00152186       0.00576538      -0.00253084
H        1.32656687      -5.98135706      10.07737031       0.00720260      -0.00141090      -0.00071460
H        2.16723759      -5.19072415       8.76354307       0.00246976       0.00122736       0.00585463
H       -0.04099727      -7.26696328       8.68044027       0.00360721      -0.00162594      -0.00073415
H        1.51235264      -7.27279815       7.88356404      -0.00145003      -0.00562446       0.00161057
H        0.51277231      -5.24523149       6.46247812       0.00030737      -0.00695192      -0.00031253
H        0.07422141      -6.90173767       6.09889147       0.00346520      -0.00001536      -0.00111323
120
Properties=species:S:1:pos:R:3:forces:R:3 energy=-72080.15373943746 free_energy=-72080.15551057956 pbc="F F F"
C        0.00370262      -6.12168797       6.86471045       0.00059929      -0.00302339       0.00047421
C       -1.22094935      -4.59589616       9.20183069       0.00396354      -0.00211994      -0.00403706
N       -1.80621970      -4.60418900       7.82226220       0.00045511      -0.00406104       0.00266379
C       -1.48307152      -5.82995344       7.03557601       0.00028852       0.00323907       0.00262782
C       -9.35845444      -2.80461637       8.05651360       0.04838175       0.01869900      -0.05501464
C      -11.22799311      -2.46332972       6.65421038      -0.00460131      -0.00198692      -0.00159435
C      -11.74554635      -3.30189429       5.67798327      -0.00189301       0.00428593       0.00169054
C      -12.03818005      -1.61601804       7.40121898      -0.00308660       0.00173775      -0.00106075
C      -13.40684353      -1.57781954       7.14246250      -0.00418746      -0.00127430      -0.00506125
C      -13.93192460      -2.42695355       6.16301968       0.00174332       0.00227167       0.00253882
C      -13.12249118      -3.29236381       5.42885943      -0.00362264      -0.00078071      -0.00043213
C      -13.70226177      -4.20208942       4.37838424       0.00159958       0.00287130       0.00270814
C      -14.32542216      -0.66685826       7.91552465       0.00186300      -0.00229487      -0.00306740
O      -10.04236181      -3.11592067       8.99167307      -0.03853123      -0.01802435       0.05223054
O       -9.84692026      -2.43835409       6.83335525      -0.00671915      -0.00063801      -0.00164894
H       -1.95251549      -5.72473871       6.04925089       0.00270874       0.00036154      -0.00070064
H       -1.96410615      -6.69011143       7.52197972      -0.00110986      -0.00209458      -0.00446729
H      -11.08925331      -3.95964130       5.12249852      -0.00427061       0.00372624       0.00206119
H      -11.59569937      -0.99694408       8.16990815      -0.00309550      -0.00512695      -0.00679468
H      -14.99717877      -2.40910987       5.96983040       0.00614379      -0.00036968       0.00055300
H      -14.78428431      -4.08572242       4.30089143      -0.00133803      -0.00355806      -0.00353802
H      -13.47957717      -5.24775545       4.61019803      -0.00302294      -0.00333955      -0.00339754
H      -13.25842989      -3.99205108       3.40071393      -0.00223922      -0.00229293      -0.00340911
H      -13.77841622      -0.08456665       8.65883358      -0.00540691       0.00193169       0.00177110
H      -15.09803184      -1.24667155       8.42932295      -0.00302868       0.00457631       0.00251841
H      -14.84014095       0.02493510       7.24192609      -0.00449376       0.00344989       0.00440635
O        6.32559851     -11.03497191      14.60057811       0.00616518      -0.00684192      -0.00055966
C        7.17104252     -10.33605235      15.48988580      -0.00321373       0.00088535       0.00221550
C        7.11131813      -8.84456703      15.25167764       0.00529355       0.00718144      -0.00819928
O        7.86344470      -8.58358730      14.07713924      -0.00595875       0.00999731      -0.00721782
C        5.06000482     -11.30957713      15.15761894      -0.00220865      -0.00406242      -0.00034051
C        7.98316982      -7.28592441      13.68226590      -0.00325608       0.02396475      -0.00559773
C        8.96127199      -7.04551724      12.69670505      -0.00380441      -0.00451505       0.00036840
O        9.70260187      -8.13184659      12.32260335      -0.00003309       0.01210139       0.00416762
C       10.67083280      -7.96011778      11.29804282      -0.00520036       0.00393436      -0.00390057
C        4.15120250     -11.86560300      14.09078301      -0.00014748       0.00078925      -0.00086436
O        4.70799993     -13.05600655      13.58635732       0.00785771      -0.00410913      -0.00006953
C        3.75136162     -13.96897617      13.10574334      -0.00366833       0.00054206      -0.00221550
C        2.92648602     -13.47915480      11.93810576      -0.00279331      -0.00062396      -0.00395736
O        3.79655276     -13.23564736      10.85122014      -0.00214893       0.00221794      -0.00396556
C        3.22793019     -12.97136014       9.63948270       0.00178262       0.00029197       0.00061578
C        4.12987670     -12.79523575       8.57274135       0.00163509      -0.00064733      -0.00030752
O        5.45357175     -12.82745562       8.90428914      -0.00801465      -0.00227571       0.00000159
C        6.39749954     -12.85958063       7.84420897      -0.00174950      -0.00453169       0.00011177
C        7.77589608     -12.83687600       8.46705580       0.00063643       0.00255471      -0.00009678
O        8.11013088     -11.55056317       8.94704195      -0.00793906      -0.00783661       0.02229516
C        8.78412210     -10.76528996       7.98623280      -0.01662817      -0.00548391       0.00752398
C        8.84867300      -9.33828061       8.45989631       0.01012087       0.01083022       0.00651915
O        9.63291045      -9.27422417       9.62872287       0.01014967      -0.02797703       0.02189897
C       10.03859910      -7.95745942       9.92574639       0.00332495      -0.00615367      -0.00335804
H        9.79962908     -11.14984294       7.83341040       0.00108962      -0.00368217      -0.00962952
H       11.34331957      -8.81722074      11.37834761       0.00253394       0.00804076       0.00014625
H        4.03616806     -11.13323550      13.28447528      -0.00081253       0.00124748      -0.00034465
H        5.16286119     -12.03863436      15.97020644      -0.01030256      -0.00563897       0.00631874
H       11.25661921      -7.04858531      11.46756525       0.01058268      -0.00240994       0.00896578
H        8.26416124     -10.80175277       7.01954548      -0.00137508      -0.00595064      -0.02119851
H        3.16303257     -12.05294007      14.53109435      -0.00582827       0.00167575      -0.00135155
H        4.61577363     -10.39655820      15.58012591      -0.00227479       0.00125594       0.00190448
H        3.06310672     -14.25598237      13.91743225      -0.00288517      -0.00591616       0.00211321
H        9.18231826      -7.26725388       9.89889766       0.00097010       0.02053187       0.00821257
H        9.29727011      -8.72350700       7.66547699       0.00019036       0.01946398      -0.02183753
H        7.83946776      -8.95644305       8.66103853      -0.00413933      -0.00066867      -0.00962665
H       10.76936829      -7.61482317       9.17979892       0.01462641       0.02130372      -0.00335078
H        2.38358200     -12.56379711      12.20052611       0.00218691      -0.00308437       0.00309817
H        2.19786006     -14.25653796      11.67977087      -0.00256968      -0.00164107       0.00075284
H        4.30676401     -14.85917514      12.80122668      -0.00110587       0.00105057       0.00127065
H        8.19530907     -10.67647597      15.31426427      -0.00105117      -0.00279381       0.00761895
H        6.90711722     -10.55691461      16.53418773       0.00296112      -0.01089259       0.01455783
H        7.55155628      -8.30763781      16.10262658       0.00185325      -0.00281771       0.00288393
H        6.07175024      -8.51822654      15.12455115      -0.00339507      -0.00896457       0.01022223
H        6.26536155     -13.77726769       7.25659536      -0.00323443      -0.00739296      -0.00441059
H        6.26688218     -11.99438173       7.18322989       0.00285090      -0.00546521      -0.00164938
H        8.51911552     -13.18308689       7.73398222       0.00435929      -0.01350871      -0.00464737
H        7.78929668     -13.52163639       9.31905267      -0.00232728       0.00456247      -0.00635487
H       -1.40061103      -3.81114698       7.30660287      -0.00120380      -0.00213833       0.00194887
C        0.27740856      -4.30143183       9.21062263       0.00288861      -0.00215700      -0.00038421
H       -1.44456130      -5.54597045       9.69561324      -0.00033554      -0.00011939       0.00005402
H       -1.74905800      -3.82624277       9.77625794       0.00072630      -0.00345185      -0.00104430
C       -3.28426362      -4.38705409       7.84833244       0.00185408       0.00041574      -0.00052997
C       -3.67223515      -2.93689170       8.11420467       0.00024874       0.00082300       0.00059407
N       -5.12196680      -2.75152505       8.12905068      -0.00058060       0.00446916       0.00119955
C       -5.78461567      -2.35317945       7.00817143       0.00736158       0.00146135       0.00447582
C       -7.14252094      -2.34920047       6.94294962      -0.00591238      -0.00004385       0.00287080
C       -7.88238869      -2.77698407       8.05942674      -0.00942028      -0.00036952       0.00296384
C       -5.83036416      -3.16497117       9.21882269       0.00680619       0.00269654       0.00082075
C       -7.19052939      -3.17923353       9.21519650      -0.00517470       0.00240240      -0.00384766
H       -3.73491193      -5.02849339       8.61769417      -0.00058650       0.00336629      -0.00180671
H       -3.69771932      -4.69657884       6.88299001      -0.00082886       0.00219870       0.00112873
H       -3.25896213      -2.28965936       7.33871275       0.00173041       0.00079227       0.00214346
H       -3.27198305      -2.60201613       9.07322444       0.00268866       0.00221336      -0.00212045
H       -5.16770922      -2.03519352       6.17566020      -0.00178994      -0.00075547       0.00420679
H       -7.64416601      -2.02397413       6.04426959       0.00040701      -0.00325693       0.00618191
H       -5.25249821      -3.48785775      10.07806272       0.00296372       0.00139528      -0.00170254
H       -7.74501859      -3.50709842      10.08318112       0.00234592      -0.00027096      -0.00151611
C        9.12630049      -5.76269589      12.19599516      -0.00519545       0.02717334      -0.00468937
C        7.19648921      -6.24408578      14.15328095       0.00205529      -0.00586033      -0.00468676
C        7.36574012      -4.95534426      13.63665865       0.00430732       0.02351200      -0.01033035
C        8.32632657      -4.71669144      12.66533186      -0.00265521      -0.01770268       0.00695994
H        6.45364240      -6.41911113      14.91660097       0.01776186       0.00391833      -0.01711890
H        6.74375867      -4.14721995      14.00379656       0.01341985      -0.01204833      -0.00349857
H        9.85928666      -5.56690477      11.42903781      -0.00903702       0.00019472       0.01096517
H        8.46778223      -3.72200188      12.26078136      -0.00228739      -0.01627109       0.00991723
C        3.64711451     -12.57623851       7.29067409       0.00386832       0.00079185       0.00280012
C        1.86201621     -12.88156059       9.41191732       0.00267766       0.00030024       0.00436743
C        1.38189596     -12.64143676       8.12015349      -0.00024200       0.00081847      -0.00011604
C        2.26810193     -12.49710152       7.06527217       0.00203771       0.00117966       0.00094239
H        1.16130659     -12.99030156      10.22430776      -0.00083526      -0.00253002      -0.00129862
H        0.31328221     -12.57481530       7.95331160      -0.00398381      -0.00024937      -0.00073871
H        4.32566664     -12.46759829       6.45913023      -0.00285917      -0.00216209       0.00133251
H        1.90342346     -12.31923893       6.06069328      -0.00213781       0.00039818      -0.00353914
C        1.18213834      -5.53123205       9.08845621       0.00019603       0.00860192       0.00318703
H        0.52787241      -3.77875701      10.14027648       0.00056713      -0.00073840      -0.00701712
H        0.49168818      -3.59844215       8.39800990       0.00000632      -0.00465388       0.00389924
C        0.67346679      -6.62508317       8.14509128       0.00154166       0.00602496      -0.00260749
H        1.33108322      -5.98035716      10.07728048       0.00757211      -0.00149081      -0.00069919
H        2.17137720      -5.18869156       8.76378557       0.00258820       0.00131770       0.00617632
H       -0.03478474      -7.26702457       8.67977208       0.00380190      -0.00167280      -0.00078094
H        1.51873093      -7.27102539       7.88313909      -0.00149772      -0.00592991       0.00167488
H        0.51719849      -5.24412221       6.46242566       0.00032245      -0.00729406      -0.00033788
H        0.08044390      -6.90102020       6.09833247       0.00361372      -0.00000069      -0.00115133
120
Properties=species:S:1:pos:R:3:forces:R:3 energy=-72080.15357075726 free_energy=-72080.15551057956 pbc="F F F"
C        0.00902452      -6.12125281       6.86434591       0.00063103      -0.00309563       0.00051379
C       -1.21740071      -4.59699746       9.20163942       0.00415892      -0.00224265      -0.00416252
N       -1.80242620      -4.60576246       7.82196951       0.00049853      -0.00423970       0.00279089
C       -1.47804521      -5.83113559       7.03520602       0.00025956       0.00336383       0.00274444
C       -9.35615060      -2.81376684       8.05555246       0.04673839       0.01827482      -0.05370805
C      -11.22576705      -2.47422740       6.65301670      -0.00490896      -0.00213384      -0.00158063
C      -11.74236286      -3.31322378       5.67665608      -0.00200807       0.00449278       0.00177518
C      -12.03685288      -1.62780202       7.40004549      -0.00326531       0.00185059      -0.00110120
C      -13.40551374      -1.59093579       7.14114437      -0.00437272      -0.00132222      -0.00525665
C      -13.92966294      -2.44048547       6.16155562       0.00185215       0.00234629       0.00263195
C      -13.11928918      -3.30501711       5.42739548      -0.00375354      -0.00081235      -0.00043848
C      -13.69804361      -4.21521768       4.37678265       0.00166164       0.00297646       0.00283241
C      -14.32505676      -0.68095861       7.91419790       0.00200111      -0.00237036      -0.00321594
O      -10.03990708      -3.12579665       8.99060548      -0.03728443      -0.01762177       0.05092321
O       -9.84478012      -2.44791809       6.83235117      -0.00652082      -0.00061297      -0.00186034
H       -1.94765375      -5.72636419       6.04890960       0.00285424       0.00040003      -0.00073171
H       -1.95816369      -6.69181100       7.52160460      -0.00118193      -0.00220016      -0.00468589
H      -11.08534699      -3.97027450       5.12119027      -0.00444740       0.00387406       0.00214779
H      -11.59505875      -1.00836432       8.16885162      -0.00322315      -0.00536813      -0.00708435
H      -14.99492116      -2.42367331       5.96826007       0.00637367      -0.00037701       0.00057150
H      -14.78017077      -4.09990105       4.29919873      -0.00140385      -0.00370827      -0.00368927
H      -13.47432677      -5.26067101       4.60855134      -0.00314801      -0.00347731      -0.00354366
H      -13.25429713      -4.00464130       3.39919233      -0.00232435      -0.00238876      -0.00356688
H      -13.77866740      -0.09820161       8.65759772      -0.00565319       0.00199574       0.00183643
H      -15.09712775      -1.26160509       8.42785938      -0.00318658       0.00475521       0.00264319
H      -14.84037454       0.01036772       7.24058163      -0.00468945       0.00358806       0.00460149
O        6.28563040     -11.00236524      14.58069840       0.00640485      -0.00715962      -0.00057017
C        7.13000500     -10.30305278      15.47071952      -0.00342780       0.00082140       0.00248722
C        7.06888199      -8.81158133      15.23307345       0.00539373       0.00752669      -0.00849655
O        7.82176394      -8.54958881      14.05927745      -0.00613795       0.01037613      -0.00768622
C        5.02016747     -11.27854727      15.13722186      -0.00233500      -0.00409780      -0.00044730
C        7.93903023      -7.25194829      13.66373986      -0.00353430       0.02505165      -0.00579510
C        8.91591224      -7.01058044      12.67720635      -0.00387847      -0.00467313       0.00030156
O        9.65834932      -8.09609598      12.30288979      -0.00010190       0.01266429       0.00435387
C       10.62575162      -7.92331840      11.27774158      -0.00539381       0.00410645      -0.00405818
C        4.11212694     -11.83483078      14.06988719      -0.00007007       0.00074508      -0.00088376
O        4.67006318     -13.02447310      13.56492725       0.00815872      -0.00427677      -0.00007023
C        3.71424850     -13.93812483      13.08396743      -0.00377517       0.00056839      -0.00232589
C        2.88911503     -13.44864897      11.91637405      -0.00284963      -0.00063402      -0.00410822
O        3.75906365     -13.20456456      10.82952355      -0.00232003       0.00233197      -0.00418609
C        3.19028730     -12.94065548       9.61776748       0.00197257       0.00030126       0.00073580
C        4.09211103     -12.76462948       8.55090651       0.00173447      -0.00069008      -0.00029235
O        5.41582633     -12.79680155       8.88235723      -0.00843168      -0.00235465      -0.00004857
C        6.35973412     -12.82782944       7.82225365      -0.00179595      -0.00470538       0.00018400
C        7.73809250     -12.80474510       8.44513634       0.00067257       0.00269720      -0.00014774
O        8.07133095     -11.51857119       8.92613181      -0.00832263      -0.00820333       0.02328017
C        8.74460792     -10.73195844       7.96594314      -0.01735651      -0.00578385       0.00780530
C        8.80588323      -9.30488895       8.43972969       0.01052893       0.01130031       0.00692585
O        9.58913479      -9.23931089       9.60909797       0.01058996      -0.02915085       0.02279322
C        9.99278513      -7.92189015       9.90579645       0.00341720      -0.00643276      -0.00345784
H        9.76098314     -11.11450957       7.81399349       0.00116451      -0.00389167      -0.01001747
H       11.29946824      -8.77947518      11.35789119       0.00264712       0.00839786       0.00013061
H        3.99658731     -11.10214274      13.26394595      -0.00082297       0.00129896      -0.00039169
H        5.12359801     -12.00796092      15.94940598      -0.01073697      -0.00593906       0.00660267
H       11.21031188      -7.01088691      11.44664409       0.01103472      -0.00248323       0.00934181
H        8.22554033     -10.76935095       6.99884585      -0.00144607      -0.00618697      -0.02211097
H        3.12405613     -12.02330095      14.50991962      -0.00609402       0.00176660      -0.00142137
H        4.57493523     -10.36621583      15.56016128      -0.00234845       0.00125698       0.00197285
H        3.02614224     -14.22586979      13.89551163      -0.00302371      -0.00617217       0.00223500
H        9.13531048      -7.23319426       9.87917964       0.00100200       0.02134807       0.00854975
H        9.25391233      -8.68925357       7.64570791       0.00022706       0.02036518      -0.02285659
H        7.79579053      -8.92505325       8.64014436      -0.00429542      -0.00073011      -0.01002854
H       10.72264549      -7.57822421       9.15944325       0.01523643       0.02226631      -0.00352197
H        2.34569284     -12.53361218      12.17884578       0.00228166      -0.00321036       0.00324661
H        2.16092258     -14.22640574      11.65793329      -0.00270159      -0.00173661       0.00079041
H        4.27040080     -14.82779944      12.77928226      -0.00116760       0.00112568       0.00133619
H        8.15469231     -10.64235325      15.29541047      -0.00103588      -0.00293926       0.00792285
H        6.86575935     -10.52459722      16.51477500       0.00313313      -0.01133051       0.01508481
H        7.50782733      -8.27441910      16.08452543       0.00199033      -0.00291433       0.00304232
H        6.02909329      -8.48624542      15.10508358      -0.00356602      -0.00932589       0.01064365
H        6.22809278     -13.74522985       7.23410817      -0.00334639      -0.00772494      -0.00463099
H        6.22862632     -11.96229291       7.16180282       0.00298939      -0.00568985      -0.00174944
H        8.48156567     -13.14975377       7.71177104       0.00457134      -0.01403578      -0.00483915
H        7.75201904     -13.49020309       9.29656531      -0.00241915       0.00475439      -0.00658168
H       -1.39752752      -3.81227816       7.30642083      -0.00125928      -0.00221333       0.00203278
C        0.28067518      -4.30118002       9.21072581       0.00300881      -0.00226817      -0.00053690
H       -1.44022187      -5.54730651       9.69533465      -0.00036089      -0.00012098       0.00003912
H       -1.74629882      -3.82784711       9.77602229       0.00076216      -0.00361709      -0.00109864
C       -3.28066110      -4.39012586       7.84789956       0.00192260       0.00046925      -0.00058696
C       -3.67001183      -2.94036599       8.11380142       0.00022824       0.00085231       0.00053565
N       -5.11989115      -2.75642588       8.12851261      -0.00044366       0.00463726       0.00131189
C       -5.78277307      -2.35871880       7.00755019       0.00738779       0.00152025       0.00470515
C       -7.14065998      -2.35609476       6.94219477      -0.00592132      -0.00003165       0.00294368
C       -7.88015919      -2.78467732       8.05861308      -0.00932151      -0.00036755       0.00302911
C       -5.82793647      -3.17068352       9.21820379       0.00678881       0.00288844       0.00068153
C       -7.18806907      -3.18630842       9.21444728      -0.00523859       0.00248495      -0.00396764
H       -3.73074211      -5.03205865       8.61718941      -0.00062939       0.00349941      -0.00186959
H       -3.69372733      -4.70002081       6.88250496      -0.00087377       0.00230529       0.00118708
H       -3.25729121      -2.29270876       7.33836697       0.00179108       0.00081776       0.00225929
H       -3.27017576      -2.60516103       9.07288187       0.00281079       0.00233302      -0.00216432
H       -5.16606816      -2.04010192       6.17512485      -0.00183757      -0.00077925       0.00435631
H       -7.64255283      -2.03132797       6.04348292       0.00041313      -0.00339249       0.00643754
H       -5.24982257      -3.49305547      10.07746880       0.00314721       0.00142337      -0.00168201
H       -7.74235590      -3.51476405      10.08233703       0.00239094      -0.00028942      -0.00156284
C        9.07862858      -5.72779127      12.17569301      -0.00548168       0.02819702      -0.00486675
C        7.15120364      -6.21105352      14.13497129       0.00208771      -0.00619500      -0.00481377
C        7.31809662      -4.92233642      13.61750542       0.00428247       0.02463496      -0.01068031
C        8.27746670      -4.68271618      12.64518084      -0.00257102      -0.01843768       0.00709757
H        6.40930556      -6.38672756      14.89909468       0.01852708       0.00411421      -0.01789328
H        6.69515461      -4.11494783      13.98470685       0.01406835      -0.01259156      -0.00363691
H        9.81065778      -5.53132059      11.40797608      -0.00942577       0.00018862       0.01146896
H        8.41703896      -3.68801881      12.23994156      -0.00234914      -0.01699227       0.01038967
C        3.60921467     -12.54590297       7.26884132       0.00408953       0.00085985       0.00290077
C        1.82434246     -12.85104223       9.39031486       0.00275425       0.00032811       0.00448746
C        1.34408358     -12.61122353       8.09854594      -0.00014685       0.00086914      -0.00013396
C        2.23017300     -12.46699631       7.04355330       0.00212357       0.00119560       0.00115311
H        1.12372912     -12.95965709      10.20280537      -0.00088253      -0.00266722      -0.00133693
H        0.27545439     -12.54474161       7.93178932      -0.00421921      -0.00026268      -0.00077919
H        4.28769100     -12.43728499       6.43723069      -0.00300386      -0.00227583       0.00140569
H        1.86538444     -12.28935919       6.03898275      -0.00226858       0.00043643      -0.00380463
C        1.18651799      -5.53015737       9.08842236       0.00020025       0.00906002       0.00332645
H        0.53050669      -3.77854803      10.14058201       0.00060314      -0.00072678      -0.00728270
H        0.49445400      -3.59776651       8.39833621      -0.00000638      -0.00493384       0.00409996
C        0.67911405      -6.62428154       8.14469961       0.00160829       0.00628406      -0.00273142
H        1.33559954      -5.97935631      10.07719038       0.00794028      -0.00158092      -0.00069607
H        2.17551409      -5.18665928       8.76402854       0.00273265       0.00141640       0.00647973
H       -0.02857089      -7.26708450       8.67910381       0.00396460      -0.00174119      -0.00079653
H        1.52510790      -7.26925017       7.88271438      -0.00156174      -0.00621753       0.00174751
H        0.52162308      -5.24301354       6.46237352       0.00033480      -0.00763785      -0.00036211
H        0.08666508      -6.90030058       6.09777487       0.00376115      -0.00002003      -0.00122134
120
Properties=species:S:1:pos:R:3:forces:R:3 energy=-72080.15339234551 free_energy=-72080.15551057956 pbc="F F F"
C        0.01434551      -6.12081626       6.86398274       0.00063392      -0.00325435       0.00050688
C       -1.21385228      -4.59809923       9.20144812       0.00439260      -0.00230763      -0.00435897
N       -1.79863278      -4.60733676       7.82167720       0.00051573      -0.00437857       0.00291363
C       -1.47301847      -5.83231669       7.03483704       0.00022148       0.00347913       0.00279866
C       -9.35385117      -2.82291843       8.05459373       0.04597453       0.01812046      -0.05315781
C      -11.22354181      -2.48512612       6.65182321      -0.00514993      -0.00218944      -0.00151301
C      -11.73917944      -3.32455230       5.67533004      -0.00217863       0.00466857       0.00183154
C      -12.03552483      -1.63958513       7.39887279      -0.00360259       0.00184707      -0.00128879
C      -13.40418601      -1.60405257       7.13982502      -0.00428021      -0.00135152      -0.00537029
C      -13.92739717      -2.45401815       6.16009212       0.00166100       0.00243226       0.00267357
C      -13.11608818      -3.31766995       5.42593248      -0.00373787      -0.00087230      -0.00044883
C      -13.69382230      -4.22834519       4.37518200       0.00146368       0.00312536       0.00294006
C      -14.32468914      -0.69506019       7.91287093       0.00200212      -0.00245413      -0.00338849
O      -10.03744641      -3.13567153       8.98953392      -0.03669650      -0.01747658       0.05035990
O       -9.84263944      -2.45748175       6.83134645      -0.00647936      -0.00061256      -0.00203189
H       -1.94279115      -5.72798970       6.04856757       0.00301825       0.00043904      -0.00071836
H       -1.95222011      -6.69350917       7.52122959      -0.00125261      -0.00230476      -0.00490074
H      -11.08144228      -3.98090621       5.11988321      -0.00462103       0.00402045       0.00223139
H      -11.59441931      -1.01978561       8.16779382      -0.00330536      -0.00555182      -0.00730847
H      -14.99266234      -2.43823711       5.96668971       0.00675061      -0.00039036       0.00061470
H      -14.77605685      -4.11407923       4.29750668      -0.00127977      -0.00387970      -0.00382588
H      -13.46907622      -5.27358467       4.60690548      -0.00325383      -0.00363835      -0.00367934
H      -13.25016481      -4.01723123       3.39767167      -0.00238845      -0.00248122      -0.00373719
H      -13.77891931      -0.11183823       8.65636093      -0.00585554       0.00207896       0.00192796
H      -15.09622157      -1.27653872       8.42639530      -0.00332005       0.00494692       0.00275177
H      -14.84060661      -0.00420122       7.23923620      -0.00487239       0.00371377       0.00480846
O        6.24566100     -10.96975815      14.56081912       0.00668865      -0.00742249      -0.00057622
C        7.08896664     -10.27005412      15.45155566      -0.00364017       0.00086416       0.00256086
C        7.02644505      -8.77859487      15.21446861       0.00557113       0.00781924      -0.00883491
O        7.78008179      -8.51558246      14.04141506      -0.00635560       0.01075223      -0.00810771
C        4.98032991     -11.24751574      15.11682376      -0.00237501      -0.00426235      -0.00046540
C        7.89489145      -7.21796750      13.64521255      -0.00379843       0.02600282      -0.00597823
C        8.87055288      -6.97564051      12.65770775      -0.00390630      -0.00503048       0.00023435
O        9.61409876      -8.06034251      12.28317591      -0.00023756       0.01329628       0.00461547
C       10.58066899      -7.88651842      11.25743848      -0.00567257       0.00431837      -0.00422661
C        4.07305265     -11.80405928      14.04899255      -0.00007620       0.00070550      -0.00097081
O        4.63212536     -12.99293946      13.54349740       0.00852006      -0.00442639      -0.00003930
C        3.67713665     -13.90727186      13.06219059      -0.00397109       0.00058346      -0.00236545
C        2.85174578     -13.41814331      11.89464459      -0.00302537      -0.00069735      -0.00434307
O        3.72157396     -13.17348150      10.80782587      -0.00242196       0.00245673      -0.00435066
C        3.15264620     -12.90995052       9.59605364       0.00198465       0.00031407       0.00073467
C        4.05434585     -12.73402353       8.52907106       0.00185023      -0.00071842      -0.00025938
O        5.37808115     -12.76614656       8.86042578      -0.00880379      -0.00243400      -0.00008544
C        6.32196981     -12.79607699       7.80029967      -0.00190517      -0.00492188       0.00016488
C        7.70028953     -12.77261184       8.42321435       0.00072481       0.00284014      -0.00005248
O        8.03253311     -11.48657741       8.90522407      -0.00871172      -0.00865322       0.02423248
C        8.70509435     -10.69862620       7.94565661      -0.01814010      -0.00593281       0.00812191
C        8.76309442      -9.27149835       8.41956538       0.01100413       0.01171559       0.00716813
O        9.54535780      -9.20439988       9.58947180       0.01106855      -0.03023588       0.02375685
C        9.94696803      -7.88632345       9.88584668       0.00364462      -0.00675822      -0.00364623
H        9.72233336     -11.07917151       7.79458004       0.00128602      -0.00413299      -0.01039489
H       11.25561277      -8.74172581      11.33743341       0.00279971       0.00870726       0.00010893
H        3.95700646     -11.07105056      13.24341534      -0.00083342       0.00134096      -0.00042564
H        5.08433668     -11.97728679      15.92860529      -0.01118781      -0.00620060       0.00684006
H       11.16400121      -6.97319001      11.42572097       0.01148363      -0.00255600       0.00969764
H        8.18692305     -10.73694482       6.97814973      -0.00151855      -0.00642251      -0.02302021
H        3.08508155     -11.99366113      14.48874463      -0.00633714       0.00185903      -0.00149880
H        4.53409791     -10.33587649      15.54019528      -0.00245309       0.00133182       0.00205907
H        2.98917806     -14.19575686      13.87359114      -0.00312156      -0.00641358       0.00232127
H        9.08830420      -7.19913783       9.85946229       0.00097091       0.02217245       0.00889113
H        9.21055102      -8.65500311       7.62593626       0.00022877       0.02121517      -0.02380900
H        7.75211842      -8.89366959       8.61924823      -0.00449016      -0.00079014      -0.01040881
H       10.67592026      -7.54162783       9.13908642       0.01578373       0.02319049      -0.00365055
H        2.30780365     -12.50342733      12.15716539       0.00239057      -0.00333676       0.00339382
H        2.12398478     -14.19627393      11.63609547      -0.00277019      -0.00177404       0.00087187
H        4.23403712     -14.79642155      12.75733853      -0.00119782       0.00117034       0.00139444
H        8.11407353     -10.60823101      15.27655628      -0.00100905      -0.00308128       0.00822635
H        6.82440284     -10.49227848      16.49535881       0.00327370      -0.01179711       0.01571686
H        7.46409744      -8.24120278      16.06642494       0.00211285      -0.00300921       0.00321053
H        5.98643823      -8.45426452      15.08561495      -0.00376871      -0.00967835       0.01107966
H        6.19082406     -13.71319165       7.21162084      -0.00344419      -0.00799540      -0.00480854
H        6.19037114     -11.93020305       7.14037602       0.00312802      -0.00591526      -0.00184098
H        8.44401535     -13.11641844       7.68956021       0.00479736      -0.01454391      -0.00504473
H        7.71474237     -13.45876794       9.27407729      -0.00250458       0.00499213      -0.00686591
H       -1.39444511      -3.81341041       7.30623841      -0.00131470      -0.00230141       0.00212842
C        0.28394100      -4.30092971       9.21082684       0.00311286      -0.00235067      -0.00056911
H       -1.43588170      -5.54864138       9.69505581      -0.00040101      -0.00018076       0.00005692
H       -1.74353849      -3.82945251       9.77578598       0.00079119      -0.00377192      -0.00114468
C       -3.27705822      -4.39319646       7.84746534       0.00198726       0.00046031      -0.00056605
C       -3.66778965      -2.94384134       8.11339596       0.00025396       0.00089451       0.00061561
N       -5.11781510      -2.76132883       8.12797546      -0.00038537       0.00486394       0.00126628
C       -5.78093226      -2.36425893       7.00693041       0.00754603       0.00160270       0.00486202
C       -7.13879767      -2.36298887       6.94143915      -0.00602945      -0.00007382       0.00316647
C       -7.87792979      -2.79237110       8.05780116      -0.00936449      -0.00032000       0.00294894
C       -5.82551007      -3.17639467       9.21758065       0.00683735       0.00295713       0.00084697
C       -7.18560921      -3.19338330       9.21369702      -0.00521475       0.00259423      -0.00415170
H       -3.72657139      -5.03562363       8.61668556      -0.00065271       0.00367162      -0.00197871
H       -3.68973385      -4.70346207       6.88202054      -0.00092506       0.00240058       0.00121695
H       -3.25562198      -2.29575965       7.33802167       0.00185435       0.00086337       0.00234559
H       -3.26836937      -2.60830612       9.07254064       0.00291042       0.00242528      -0.00227870
H       -5.16442867      -2.04501033       6.17458964      -0.00190864      -0.00081640       0.00453881
H       -7.64093856      -2.03868182       6.04269629       0.00041478      -0.00351953       0.00666991
H       -5.24714751      -3.49825347      10.07687598       0.00324865       0.00149667      -0.00177979
H       -7.73969172      -3.52242955      10.08149276       0.00242743      -0.00032419      -0.00156119
C        9.03095430      -5.69289010      12.15539251      -0.00570075       0.02928922      -0.00512043
C        7.10591977      -6.17802002      14.11666051       0.00212425      -0.00638044      -0.00498350
C        7.27045141      -4.88932941      13.59835234       0.00442245       0.02556605      -0.01112956
C        8.22860704      -4.64874688      12.62503103      -0.00261098      -0.01908353       0.00731326
H        6.36497384      -6.35434163      14.88158348       0.01922595       0.00428266      -0.01860276
H        6.64655161      -4.08268087      13.96561717       0.01464092      -0.01303183      -0.00373146
H        9.76202574      -5.49574037      11.38691775      -0.00981523       0.00017030       0.01197966
H        8.36629297      -3.65404430      12.21910455      -0.00239550      -0.01772839       0.01086153
C        3.57131545     -12.51556668       7.24700862       0.00427734       0.00090623       0.00301885
C        1.78666845     -12.82052364       9.36871117       0.00294035       0.00034367       0.00470187
C        1.30627215     -12.58101033       8.07693802      -0.00018885       0.00089750      -0.00004236
C        2.19224390     -12.43689207       7.02183677       0.00229859       0.00127372       0.00111751
H        1.08615190     -12.92901283      10.18130354      -0.00091668      -0.00279662      -0.00141322
H        0.23762658     -12.51466785       7.91026704      -0.00442420      -0.00027859      -0.00081714
H        4.24971544     -12.40697202       6.41533099      -0.00314518      -0.00238735       0.00147738
H        1.82734531     -12.25947917       6.01727133      -0.00236680       0.00045010      -0.00396125
C        1.19089599      -5.52908206       9.08838816       0.00023833       0.00947735       0.00348170
H        0.53314056      -3.77834048      10.14088748       0.00062722      -0.00074424      -0.00760658
H        0.49721872      -3.59709236       8.39866290      -0.00001933      -0.00519235       0.00426695
C        0.68476094      -6.62347793       8.14430821       0.00164462       0.00653024      -0.00279481
H        1.34011541      -5.97835529      10.07710025       0.00829818      -0.00165658      -0.00070894
H        2.17964911      -5.18462685       8.76427148       0.00286393       0.00151950       0.00678261
H       -0.02235601      -7.26714361       8.67843576       0.00414844      -0.00178319      -0.00083213
H        1.53148363      -7.26747247       7.88229017      -0.00160877      -0.00651645       0.00180426
H        0.52604604      -5.24190594       6.46232162       0.00036414      -0.00793400      -0.00040205
H        0.09288517      -6.89957966       6.09721783       0.00389571      -0.00000063      -0.00125505
120
Properties=species:S:1:pos:R:3:forces:R:3 energy=-72080.15321068991 free_energy=-72080.15551057956 pbc="F F F"
C        0.01966508      -6.12037942       6.86361972       0.00067498      -0.00333352       0.00050970
C       -1.21030268      -4.59920107       9.20125592       0.00455819      -0.00243187      -0.00448692
N       -1.79483996      -4.60891063       7.82138511       0.00054933      -0.00454185       0.00301103
C       -1.46799142      -5.83349673       7.03446708       0.00017767       0.00353799       0.00297705
C       -9.35154862      -2.83206851       8.05363066       0.04458288       0.01771723      -0.05190857
C      -11.22131630      -2.49602394       6.65063152      -0.00551577      -0.00237066      -0.00160319
C      -11.73599741      -3.33588010       5.67400499      -0.00230508       0.00489039       0.00195163
C      -12.03420005      -1.65137002       7.39769761      -0.00352217       0.00199964      -0.00121425
C      -13.40285337      -1.61716994       7.13850602      -0.00471175      -0.00138485      -0.00560375
C      -13.92513273      -2.46755074       6.15862869       0.00184649       0.00250386       0.00278536
C      -13.11288623      -3.33032289       5.42446975      -0.00383158      -0.00085774      -0.00041471
C      -13.68960321      -4.24147144       4.37358278       0.00158529       0.00317115       0.00300825
C      -14.32432232      -0.70916258       7.91154206       0.00227171      -0.00256827      -0.00346544
O      -10.03498631      -3.14554772       8.98846533      -0.03555473      -0.01710314       0.04915097
O       -9.84049983      -2.46704521       6.83034218      -0.00636542      -0.00057761      -0.00224062
H       -1.93792681      -5.72961539       6.04822663       0.00315261       0.00048870      -0.00077321
H       -1.94627534      -6.69520595       7.52085489      -0.00130707      -0.00236489      -0.00514065
H      -11.07753939      -3.99153661       5.11857693      -0.00478506       0.00415510       0.00230592
H      -11.59378003      -1.03120685       8.16673590      -0.00347034      -0.00581962      -0.00763559
H      -14.99039923      -2.45280165       5.96511968       0.00695063      -0.00039462       0.00062929
H      -14.77193915      -4.12825732       4.29581538      -0.00137197      -0.00401740      -0.00397588
H      -13.46382508      -5.28649714       4.60526051      -0.00338215      -0.00374265      -0.00382303
H      -13.24603224      -4.02982071       3.39615102      -0.00249383      -0.00257702      -0.00385093
H      -13.77917019      -0.12547571       8.65512387      -0.00612370       0.00212107       0.00196040
H      -15.09531404      -1.29147286       8.42493075      -0.00348208       0.00511619       0.00286413
H      -14.84083690      -0.01877215       7.23789059      -0.00509809       0.00388023       0.00495340
O        6.20569074     -10.93715180      14.54094038       0.00693999      -0.00766626      -0.00060948
C        7.04792645     -10.23705449      15.43238784      -0.00376314       0.00088055       0.00274467
C        6.98400875      -8.74561073      15.19586226       0.00569111       0.00828028      -0.00908034
O        7.73839628      -8.48156570      14.02355409      -0.00650509       0.01113233      -0.00862946
C        4.94049319     -11.21648500      15.09642589      -0.00239633      -0.00441588      -0.00049049
C        7.85075527      -7.18398038      13.62668342      -0.00412202       0.02682523      -0.00612251
C        8.82519496      -6.94070085      12.63820904      -0.00405456      -0.00508961       0.00021465
O        9.56984803      -8.02458377      12.26346309      -0.00022829       0.01378008       0.00478182
C       10.53558467      -7.84971693      11.23713209      -0.00597700       0.00446302      -0.00432502
C        4.03398032     -11.77328895      14.02809701      -0.00013173       0.00072876      -0.00106649
O        4.59418738     -12.96140451      13.52206875       0.00886495      -0.00461275      -0.00004230
C        3.64002474     -13.87641805      13.04041479      -0.00415796       0.00067372      -0.00243894
C        2.81437524     -13.38763804      11.87291274      -0.00307934      -0.00067560      -0.00444108
O        3.68408438     -13.14239851      10.78612923      -0.00254208       0.00256086      -0.00452652
C        3.11500522     -12.87924571       9.57433974       0.00205168       0.00032474       0.00079873
C        4.01658272     -12.70341818       8.50723730       0.00182986      -0.00069634      -0.00047591
O        5.34033633     -12.73549093       8.83849417      -0.00913030      -0.00252546      -0.00013271
C        6.28420561     -12.76432431       7.77834453      -0.00195688      -0.00497246       0.00025611
C        7.66248753     -12.74047555       8.40129351       0.00077990       0.00296822      -0.00010777
O        7.99373740     -11.45458348       8.88431671      -0.00910810      -0.00903899       0.02520395
C        8.66558101     -10.66529021       7.92537376      -0.01880969      -0.00624707       0.00845339
C        8.72030768      -9.23811240       8.39940323       0.01138621       0.01224598       0.00731700
O        9.50158000      -9.16948861       9.56984428       0.01153978      -0.03134464       0.02471166
C        9.90114802      -7.85076036       9.86589516       0.00388153      -0.00704489      -0.00374745
H        9.68367947     -11.04382877       7.77516967       0.00133721      -0.00433630      -0.01075691
H       11.21175368      -8.70397339      11.31697438       0.00291734       0.00903826       0.00007796
H        3.91742516     -11.03995959      13.22288425      -0.00083003       0.00135029      -0.00044008
H        5.04507626     -11.94661183      15.90780447      -0.01163250      -0.00646280       0.00708278
H       11.11768706      -6.93549509      11.40479601       0.01193846      -0.00259537       0.01003892
H        8.14831050     -10.70453409       6.95745768      -0.00160625      -0.00663182      -0.02394790
H        3.04610813     -11.96402082      14.46756929      -0.00655960       0.00195263      -0.00157723
H        4.49326087     -10.30553907      15.52022857      -0.00255003       0.00139770       0.00213701
H        2.95221479     -14.16564322      13.85167071      -0.00324397      -0.00666433       0.00243043
H        9.04130037      -7.16508502       9.83974622       0.00091432       0.02298023       0.00921309
H        9.16718660      -8.62075541       7.60616204       0.00021486       0.02201098      -0.02469976
H        7.70845008      -8.86229158       8.59835054      -0.00461922      -0.00087171      -0.01076776
H       10.62919079      -7.50503518       9.11873028       0.01634864       0.02411202      -0.00382730
H        2.26991497     -12.47324268      12.13548504       0.00249372      -0.00348156       0.00353124
H        2.08704829     -14.16614120      11.61425846      -0.00290593      -0.00187646       0.00089906
H        4.19767355     -14.76504133      12.73539524      -0.00121118       0.00117698       0.00143830
H        8.07345297     -10.57410982      15.25770236      -0.00103022      -0.00319281       0.00851628
H        6.78304593     -10.45996090      16.47594713       0.00344680      -0.01221149       0.01620784
H        7.42036690      -8.20798870      16.04832221       0.00219852      -0.00315079       0.00336612
H        5.94378678      -8.42228411      15.06614487      -0.00399566      -0.01003794       0.01154386
H        6.15355580     -13.68115129       7.18913515      -0.00355541      -0.00835417      -0.00504227
H        6.15211656     -11.89811263       7.11894984       0.00326116      -0.00617453      -0.00191337
H        8.40646408     -13.08308143       7.66734933       0.00500715      -0.01503362      -0.00521736
H        7.67746701     -13.42732999       9.25158751      -0.00258714       0.00520527      -0.00709768
H       -1.39136367      -3.81454399       7.30605590      -0.00136516      -0.00236655       0.00220947
C        0.28720574      -4.30068035       9.21092704       0.00324877      -0.00241882      -0.00054622
H       -1.43154125      -5.54997621       9.69477733      -0.00042374      -0.00018034       0.00004461
H       -1.74077744      -3.83105856       9.77554894       0.00083585      -0.00393933      -0.00119407
C       -3.27345460      -4.39626697       7.84703247       0.00206059       0.00046829      -0.00062500
C       -3.66556792      -2.94731710       8.11299034       0.00024227       0.00088911       0.00072413
N       -5.11573899      -2.76623316       8.12743766      -0.00033233       0.00507841       0.00126174
C       -5.77909147      -2.36979924       7.00631030       0.00760155       0.00165081       0.00508714
C       -7.13693594      -2.36988348       6.94068447      -0.00602548      -0.00008497       0.00330383
C       -7.87569946      -2.80006422       8.05698678      -0.00938284      -0.00030664       0.00297326
C       -5.82308455      -3.18210665       9.21695846       0.00693735       0.00307001       0.00090404
C       -7.18314767      -3.20045775       9.21294561      -0.00533783       0.00267074      -0.00425488
H       -3.72239946      -5.03918719       8.61618111      -0.00069092       0.00381750      -0.00204868
H       -3.68573941      -4.70690284       6.88153580      -0.00096413       0.00250672       0.00127639
H       -3.25395474      -2.29881210       7.33767694       0.00194000       0.00093721       0.00239740
H       -3.26656472      -2.61145247       9.07219861       0.00300864       0.00252563      -0.00238759
H       -5.16279183      -2.04991914       6.17405576      -0.00194087      -0.00083095       0.00466487
H       -7.63932307      -2.04603590       6.04191042       0.00040920      -0.00364074       0.00689090
H       -5.24447467      -3.50345082      10.07628194       0.00337746       0.00155031      -0.00183174
H       -7.73702612      -3.53009505      10.08064838       0.00250087      -0.00032816      -0.00164332
C        8.98328015      -5.65799006      12.13509165      -0.00611234       0.03029510      -0.00517935
C        7.06063702      -6.14498296      14.09834763       0.00231785      -0.00668239      -0.00526344
C        7.22280802      -4.85632541      13.57919846       0.00446556       0.02662773      -0.01153664
C        8.17974470      -4.61478017      12.60488251      -0.00253698      -0.02000968       0.00753048
H        6.32064639      -6.32195451      14.86406824       0.01986874       0.00440667      -0.01923982
H        6.59794902      -4.05041825      13.94652761       0.01523517      -0.01349133      -0.00383934
H        9.71339076      -5.46016385      11.36586261      -0.01010805       0.00017983       0.01238781
H        8.31554398      -3.62007981      12.19827129      -0.00243196      -0.01831008       0.01127468
C        3.53341580     -12.48522974       7.22517361       0.00454271       0.00089307       0.00344756
C        1.74899445     -12.79000571       9.34710950       0.00312387       0.00041011       0.00465670
C        1.26846019     -12.55079622       8.05532938      -0.00010997       0.00090494       0.00012536
C        2.15431566     -12.40678804       7.00011926       0.00238487       0.00133836       0.00115457
H        1.04857519     -12.89836828      10.15980084      -0.00101803      -0.00294703      -0.00138799
H        0.19979871     -12.48459446       7.88874502      -0.00465337      -0.00028898      -0.00086561
H        4.21173945     -12.37665914       6.39343204      -0.00323715      -0.00248261       0.00146689
H        1.78930677     -12.22959933       5.99556097      -0.00248486       0.00047355      -0.00417320
C        1.19527317      -5.52800612       9.08835453       0.00025608       0.00985470       0.00364862
H        0.53577394      -3.77813439      10.14119273       0.00063721      -0.00078329      -0.00796361
H        0.49998228      -3.59641974       8.39898934      -0.00002658      -0.00542704       0.00439798
C        0.69040686      -6.62267414       8.14391805       0.00171843       0.00683146      -0.00294116
H        1.34463091      -5.97735358      10.07700923       0.00865632      -0.00172465      -0.00072396
H        2.18378203      -5.18259458       8.76451464       0.00300594       0.00163140       0.00707821
H       -0.01613930      -7.26720113       8.67776737       0.00428790      -0.00186233      -0.00083088
H        1.53785766      -7.26569216       7.88186636      -0.00166464      -0.00680597       0.00187296
H        0.53046747      -5.24079870       6.46226978       0.00037062      -0.00828217      -0.00041708
H        0.09910383      -6.89885682       6.09666174       0.00403039       0.00000386      -0.00129747
120
Properties=species:S:1:pos:R:3:forces:R:3 energy=-72080.15302579047 free_energy=-72080.15551057956 pbc="F F F"
C        0.02498408      -6.11994109       6.86325656       0.00065945      -0.00348252       0.00059623
C       -1.20675366      -4.60030384       9.20106286       0.00477855      -0.00249789      -0.00463112
N       -1.79104728      -4.61048399       7.82109292       0.00056746      -0.00477969       0.00310106
C       -1.46296383      -5.83467698       7.03409877       0.00014044       0.00372262       0.00306145
C       -9.34924316      -2.84121810       8.05266518       0.04293241       0.01723820      -0.05042438
C      -11.21909346      -2.50692290       6.64943877      -0.00571667      -0.00240627      -0.00150006
C      -11.73281613      -3.34720678       5.67268101      -0.00237455       0.00504453       0.00201186
C      -12.03287184      -1.66315445       7.39652375      -0.00380080       0.00201826      -0.00136220
C      -13.40152230      -1.63028691       7.13718729      -0.00476527      -0.00152576      -0.00586448
C      -13.92286719      -2.48108432       6.15716438       0.00200981       0.00264359       0.00295634
C      -13.10968151      -3.34297507       5.42300929      -0.00412415      -0.00091879      -0.00049196
C      -13.68538362      -4.25459728       4.37198383       0.00178243       0.00328722       0.00315934
C      -14.32395163      -0.72326651       7.91021315       0.00221851      -0.00264931      -0.00362241
O      -10.03252453      -3.15542429       8.98739760      -0.03426920      -0.01665906       0.04773272
O       -9.83836187      -2.47660823       6.82933782      -0.00627768      -0.00056479      -0.00247566
H       -1.93306148      -5.73124097       6.04788519       0.00330599       0.00053029      -0.00077627
H       -1.94032926      -6.69690092       7.52048033      -0.00138710      -0.00248363      -0.00534350
H      -11.07363859      -4.00216510       5.11727213      -0.00493592       0.00428653       0.00238085
H      -11.59314235      -1.04262951       8.16567597      -0.00354693      -0.00600790      -0.00785673
H      -14.98813386      -2.46736669       5.96354984       0.00716268      -0.00040822       0.00063927
H      -14.76781921      -4.14243510       4.29412487      -0.00148735      -0.00415159      -0.00411487
H      -13.45857380      -5.29940747       4.60361630      -0.00351337      -0.00386259      -0.00396656
H      -13.24190015      -4.04241000       3.39463134      -0.00258670      -0.00267146      -0.00398649
H      -13.77942195      -0.13911519       8.65388525      -0.00631207       0.00221841       0.00207013
H      -15.09440520      -1.30640728       8.42346578      -0.00357687       0.00532387       0.00294694
H      -14.84106643      -0.03334407       7.23654381      -0.00525524       0.00397781       0.00517004
O        6.16571926     -10.90454575      14.52106271       0.00724667      -0.00789573      -0.00061634
C        7.00688612     -10.20405814      15.41322366      -0.00397539       0.00105686       0.00279284
C        6.94157083      -8.71262515      15.17725536       0.00595982       0.00862651      -0.00945691
O        7.69670905      -8.44753877      14.00569065      -0.00671798       0.01139876      -0.00901223
C        4.90065678     -11.18545548      15.07602784      -0.00244807      -0.00451478      -0.00051958
C        7.80661910      -7.14998979      13.60815569      -0.00425044       0.02768159      -0.00649063
C        8.77983831      -6.90575712      12.61870883      -0.00426581      -0.00539669       0.00033702
O        9.52559951      -7.98882143      12.24374965      -0.00032283       0.01435756       0.00501605
C       10.49049620      -7.81291465      11.21682558      -0.00623539       0.00461777      -0.00449816
C        3.99490773     -11.74251758      14.00720136      -0.00010149       0.00070695      -0.00112395
O        4.55624950     -12.92986907      13.50064050       0.00912727      -0.00479948      -0.00005496
C        3.60291258     -13.84556283      13.01863839      -0.00427094       0.00071927      -0.00244099
C        2.77700537     -13.35713298      11.85118163      -0.00317926      -0.00062225      -0.00463993
O        3.64659504     -13.11131573      10.76443232      -0.00268931       0.00267428      -0.00471017
C        3.07736444     -12.84854098       9.55262513       0.00210247       0.00032798       0.00093362
C        3.97881755     -12.67281236       8.48540308       0.00201526      -0.00070632      -0.00055830
O        5.30259323     -12.70483469       8.81656189      -0.00954653      -0.00260043      -0.00014329
C        6.24644180     -12.73256881       7.75639113      -0.00205133      -0.00518961       0.00025492
C        7.62468585     -12.70833707       8.37937080       0.00088481       0.00307065      -0.00001418
O        7.95494299     -11.42258855       8.86341216      -0.00946864      -0.00941458       0.02609107
C        8.62606831     -10.63195067       7.90509392      -0.01955032      -0.00658226       0.00873939
C        8.67752069      -9.20472893       8.37923890       0.01180415       0.01276827       0.00764566
O        9.45780211      -9.13457958       9.55021804       0.01199255      -0.03237145       0.02556748
C        9.85532789      -7.81520009       9.84594205       0.00401281      -0.00730974      -0.00385267
H        9.64502188     -11.00848108       7.75576281       0.00142383      -0.00455389      -0.01110407
H       11.16789160      -8.66621819      11.29651341       0.00304557       0.00934720       0.00005556
H        3.87784369     -11.00887106      13.20235296      -0.00082960       0.00139745      -0.00048619
H        5.00581712     -11.91593691      15.88700366      -0.01207661      -0.00672962       0.00732622
H       11.07137031      -6.89780122      11.38386880       0.01238613      -0.00262870       0.01036871
H        8.10970190     -10.67211880       6.93676798      -0.00167524      -0.00684133      -0.02483832
H        3.00713730     -11.93437977      14.44639344      -0.00681479       0.00204299      -0.00164614
H        4.45242426     -10.27520272      15.50026058      -0.00263648       0.00143294       0.00221140
H        2.91525238     -14.13552915      13.82975009      -0.00334500      -0.00690325       0.00251541
H        8.99429684      -7.13103458       9.82003131       0.00093182       0.02371299       0.00953025
H        9.12381870      -8.58651099       7.58638643       0.00022291       0.02282127      -0.02561858
H        7.66478697      -8.83092014       8.57745202      -0.00475382      -0.00095439      -0.01113022
H       10.58245848      -7.46844551       9.09837320       0.01688333       0.02499740      -0.00398546
H        2.23202624     -12.44305803      12.11380515       0.00260504      -0.00364064       0.00366105
H        2.05011243     -14.13600855      11.59242171      -0.00302883      -0.00197136       0.00094813
H        4.16130966     -14.73365890      12.71345288      -0.00123591       0.00120008       0.00148135
H        8.03282823     -10.53998927      15.23884922      -0.00098782      -0.00333041       0.00879668
H        6.74168990     -10.42764305      16.45653348       0.00360564      -0.01265014       0.01675505
H        7.37663614      -8.17477718      16.03021853       0.00228862      -0.00327044       0.00356221
H        5.90113852      -8.39030466      15.04667345      -0.00431184      -0.01036241       0.01200996
H        6.11628810     -13.64911032       7.16664945      -0.00364558      -0.00862992      -0.00522509
H        6.11386225     -11.86602259       7.09752455       0.00338457      -0.00635321      -0.00202912
H        8.36891249     -13.04974341       7.64513907       0.00520748      -0.01549152      -0.00540260
H        7.64019284     -13.39588972       9.22909665      -0.00267643       0.00544484      -0.00736987
H       -1.38828334      -3.81567902       7.30587342      -0.00140271      -0.00241380       0.00228189
C        0.29046971      -4.30043144       9.21102797       0.00336007      -0.00251967      -0.00065511
H       -1.42719993      -5.55130976       9.69449858      -0.00046213      -0.00023171       0.00005103
H       -1.73801511      -3.83266578       9.77531121       0.00086566      -0.00409264      -0.00123681
C       -3.26985025      -4.39933762       7.84659930       0.00212201       0.00051188      -0.00063530
C       -3.66334754      -2.95079442       8.11258605       0.00023896       0.00092334       0.00071312
N       -5.11366435      -2.77113859       8.12689886      -0.00020226       0.00524470       0.00135686
C       -5.77725160      -2.37534065       7.00569172       0.00768708       0.00173692       0.00522549
C       -7.13507342      -2.37677831       6.93993010      -0.00609035      -0.00010542       0.00346131
C       -7.87347144      -2.80775749       8.05617288      -0.00925195      -0.00027204       0.00291955
C       -5.82065780      -3.18781887       9.21633590       0.00685379       0.00320828       0.00087066
C       -7.18068709      -3.20753214       9.21219425      -0.00531748       0.00277048      -0.00441617
H       -3.71822637      -5.04274980       8.61567684      -0.00072396       0.00395946      -0.00212512
H       -3.68174359      -4.71034287       6.88105137      -0.00100744       0.00260253       0.00131221
H       -3.25228869      -2.30186510       7.33733159       0.00199786       0.00096718       0.00249720
H       -3.26476135      -2.61459959       9.07185613       0.00310957       0.00262801      -0.00245875
H       -5.16115617      -2.05482764       6.17352144      -0.00200747      -0.00086560       0.00483211
H       -7.63770638      -2.05339001       6.04112471       0.00041204      -0.00376571       0.00712343
H       -5.24180345      -3.50864794      10.07568754       0.00353614       0.00159230      -0.00184841
H       -7.73435847      -3.53776018      10.07980262       0.00252790      -0.00035966      -0.00164749
C        8.93560373      -5.62309121      12.11479310      -0.00639123       0.03128251      -0.00535992
C        7.01535865      -6.11194245      14.08002909       0.00227052      -0.00706634      -0.00526333
C        7.17516497      -4.82332324      13.56004466       0.00446855       0.02776515      -0.01192825
C        8.13088084      -4.58081904      12.58473546      -0.00247637      -0.02073494       0.00768672
H        6.27632238      -6.28956679      14.84655030       0.02059869       0.00457779      -0.01998531
H        6.54934655      -4.01815949      13.92743832       0.01586080      -0.01398722      -0.00396778
H        9.66475378      -5.42459076      11.34480961      -0.01045252       0.00018741       0.01284780
H        8.26479258      -3.58612393      12.17744097      -0.00246364      -0.01893412       0.01170814
C        3.49551718     -12.45489380       7.20334075       0.00469413       0.00094583       0.00362223
C        1.71132119     -12.75948717       9.32550581       0.00328370       0.00042680       0.00484465
C        1.23064946     -12.52058302       8.03372218      -0.00018041       0.00094051       0.00018336
C        2.11638669     -12.37668344       6.97840300       0.00258695       0.00139960       0.00110368
H        1.01099853     -12.86772366      10.13829840      -0.00105491      -0.00308178      -0.00144272
H        0.16197083     -12.45452084       7.86722285      -0.00482938      -0.00030313      -0.00089816
H        4.17376442     -12.34634608       6.37153250      -0.00336957      -0.00259571       0.00153069
H        1.75126795     -12.19971963       5.97384993      -0.00258432       0.00048859      -0.00431440
C        1.19964897      -5.52692991       9.08832094       0.00027939       0.01025586       0.00376174
H        0.53840663      -3.77793052      10.14149615       0.00066493      -0.00077256      -0.00823881
H        0.50274489      -3.59574798       8.39931546      -0.00004828      -0.00570009       0.00457274
C        0.69605232      -6.62186832       8.14352679       0.00177515       0.00710720      -0.00302950
H        1.34914615      -5.97635159      10.07691853       0.00901405      -0.00180429      -0.00071643
H        2.18791284      -5.18056243       8.76475786       0.00313017       0.00173899       0.00738363
H       -0.00992181      -7.26725777       8.67709963       0.00444519      -0.00191554      -0.00084721
H        1.54423041      -7.26390957       7.88144295      -0.00171315      -0.00709425       0.00193347
H        0.53488713      -5.23969298       6.46221856       0.00041250      -0.00854203      -0.00047705
H        0.10532117      -6.89813196       6.09610705       0.00416673      -0.00001382      -0.00137424
120
Properties=species:S:1:pos:R:3:forces:R:3 energy=-72080.15283115946 free_energy=-72080.15551057956 pbc="F F F"
C        0.03030123      -6.11950176       6.86289495       0.00070197      -0.00365233       0.00058377
C       -1.20320362      -4.60140618       9.20086983       0.00495227      -0.00262680      -0.00477269
N       -1.78725493      -4.61205841       7.82080076       0.00057184      -0.00492923       0.00320394
C       -1.45793616      -5.83585554       7.03372996       0.00010365       0.00381241       0.00319486
C       -9.34693813      -2.85036726       8.05169891       0.04128489       0.01673605      -0.04889979
C      -11.21686934      -2.51782201       6.64824671      -0.00603226      -0.00240564      -0.00137281
C      -11.72963642      -3.35853246       5.67135839      -0.00240504       0.00514328       0.00201604
C      -12.03154560      -1.67493892       7.39534979      -0.00399087       0.00200399      -0.00152847
C      -13.40019115      -1.64340530       7.13586702      -0.00479409      -0.00155602      -0.00599942
C      -13.92059760      -2.49461742       6.15570227       0.00197852       0.00269231       0.00299429
C      -13.10647791      -3.35562750       5.42154861      -0.00426213      -0.00093800      -0.00049579
C      -13.68116192      -4.26772190       4.37038617       0.00181168       0.00339225       0.00328457
C      -14.32358003      -0.73737157       7.90888199       0.00223461      -0.00274247      -0.00369594
O      -10.03006117      -3.16530114       8.98632997      -0.03293482      -0.01619003       0.04625177
O       -9.83622498      -2.48617088       6.82833268      -0.00615903      -0.00055552      -0.00269635
H       -1.92819463      -5.73286691       6.04754503       0.00344223       0.00058370      -0.00081719
H       -1.93438210      -6.69859421       7.52010582      -0.00145553      -0.00256587      -0.00556292
H      -11.06973915      -4.01279262       5.11596805      -0.00512797       0.00444508       0.00247914
H      -11.59250548      -1.05405276       8.16461529      -0.00363993      -0.00619527      -0.00808043
H      -14.98586628      -2.48193235       5.96197986       0.00745523      -0.00041333       0.00067204
H      -14.76369871      -4.15661246       4.29243498      -0.00151461      -0.00429087      -0.00425471
H      -13.45332213      -5.31231646       4.60197312      -0.00362400      -0.00398752      -0.00410312
H      -13.23776809      -4.05499877       3.39311222      -0.00266655      -0.00276184      -0.00412730
H      -13.77967357      -0.15275581       8.65264686      -0.00652185       0.00227298       0.00212120
H      -15.09349395      -1.32134148       8.42200004      -0.00367183       0.00551940       0.00302471
H      -14.84129439      -0.04791817       7.23519694      -0.00543510       0.00411032       0.00534051
O        6.12574693     -10.87193921      14.50118492       0.00755955      -0.00806590      -0.00056201
C        6.96584348     -10.17106006      15.39405789      -0.00407213       0.00123017       0.00276230
C        6.89913494      -8.67963833      15.15864717       0.00609607       0.00890638      -0.00988934
O        7.65502156      -8.41350226      13.98782661      -0.00691509       0.01157358      -0.00935690
C        4.86082150     -11.15442461      15.05562962      -0.00247964      -0.00471816      -0.00059920
C        7.76248531      -7.11599670      13.58962601      -0.00447391       0.02865483      -0.00682111
C        8.73448207      -6.87081230      12.59920801      -0.00454123      -0.00568714       0.00053181
O        9.48135093      -7.95305443      12.22403815      -0.00032277       0.01487635       0.00516792
C       10.44540590      -7.77611171      11.19651619      -0.00650012       0.00476049      -0.00459249
C        3.95583690     -11.71174844      13.98630509      -0.00016222       0.00078630      -0.00119241
O        4.51831056     -12.89833332      13.47921279       0.00945569      -0.00492660      -0.00002327
C        3.56580044     -13.81470461      12.99686401      -0.00436021       0.00061959      -0.00257713
C        2.73963633     -13.32662625      11.82945098      -0.00334035      -0.00072149      -0.00479211
O        3.60910572     -13.08023325      10.74273557      -0.00284015       0.00281908      -0.00496076
C        3.03972348     -12.81783563       9.53091042       0.00228036       0.00032899       0.00097456
C        3.94105381     -12.64220632       8.46356762       0.00211559      -0.00073653      -0.00046603
O        5.26485050     -12.67417811       8.79463017      -0.00993638      -0.00267218      -0.00020025
C        6.20867899     -12.70081223       7.73443790      -0.00216383      -0.00537926       0.00024272
C        7.58688512     -12.67619775       8.35744955       0.00097172       0.00332367      -0.00002661
O        7.91615130     -11.39059194       8.84250822      -0.00987798      -0.00988156       0.02699232
C        8.58655344     -10.59861029       7.88481766      -0.02009939      -0.00687739       0.00903589
C        8.63473485      -9.17134821       8.35907589       0.01221282       0.01326599       0.00794103
O        9.41402391      -9.09967139       9.53059029       0.01240009      -0.03342406       0.02640364
C        9.80950494      -7.77964242       9.82598916       0.00422550      -0.00757137      -0.00397000
H        9.60636124     -10.97312932       7.73635924       0.00140300      -0.00473603      -0.01143633
H       11.12402575      -8.62845992      11.27605078       0.00315113       0.00967869       0.00002678
H        3.83826211     -10.97778220      13.18181976      -0.00081464       0.00138080      -0.00048308
H        4.96655957     -11.88526087      15.86620278      -0.01251087      -0.00699037       0.00757333
H       11.02504983      -6.86010909      11.36293928       0.01281116      -0.00267979       0.01069049
H        8.07109826     -10.63969814       6.91608070      -0.00176899      -0.00705789      -0.02574657
H        2.96816766     -11.90473855      14.42521782      -0.00701358       0.00213777      -0.00174006
H        4.41158846     -10.24486880      15.48029198      -0.00273845       0.00151622       0.00229117
H        2.87829070     -14.10541478      13.80782959      -0.00346714      -0.00714050       0.00262665
H        8.94729594      -7.09698811       9.80031721       0.00088603       0.02445909       0.00983565
H        9.08044742      -8.55226913       7.56660905       0.00022782       0.02361582      -0.02651669
H        7.62112809      -8.79955421       8.55655203      -0.00487936      -0.00104425      -0.01147592
H       10.53572299      -7.43185936       9.07801598       0.01740346       0.02587567      -0.00414710
H        2.19413804     -12.41287452      12.09212479       0.00268957      -0.00374412       0.00379250
H        2.01317623     -14.10587650      11.57058456      -0.00308690      -0.00199117       0.00102331
H        4.12494623     -14.70227521      12.69151043      -0.00131623       0.00130637       0.00156088
H        7.99220248     -10.50586930      15.21999586      -0.00101097      -0.00344789       0.00908906
H        6.70033440     -10.39532451      16.43712017       0.00375259      -0.01307560       0.01728654
H        7.33290339      -8.14156861      16.01211260       0.00241976      -0.00335130       0.00380372
H        5.85849124      -8.35832519      15.02720213      -0.00457762      -0.01068809       0.01247379
H        6.07902042     -13.61706797       7.14416460      -0.00372831      -0.00886289      -0.00538966
H        6.07560794     -11.83393140       7.07609976       0.00352009      -0.00658777      -0.00210368
H        8.33136016     -13.01640344       7.62292969       0.00542501      -0.01595745      -0.00558094
H        7.60291979     -13.36444591       9.20660273      -0.00275224       0.00562678      -0.00755317
H       -1.38520382      -3.81681474       7.30569049      -0.00145698      -0.00248319       0.00236865
C        0.29373267      -4.30018418       9.21112574       0.00350906      -0.00253275      -0.00053292
H       -1.42285837      -5.55264331       9.69422017      -0.00048527      -0.00023679       0.00003812
H       -1.73525194      -3.83427371       9.77507267       0.00090780      -0.00424612      -0.00128198
C       -3.26624556      -4.40240765       7.84616637       0.00219423       0.00051532      -0.00066782
C       -3.66112819      -2.95427280       8.11218161       0.00025197       0.00095952       0.00069319
N       -5.11158917      -2.77604586       8.12635979      -0.00014682       0.00542079       0.00142347
C       -5.77541195      -2.38088242       7.00507297       0.00775318       0.00180887       0.00538522
C       -7.13321021      -2.38367367       6.93917712      -0.00615144      -0.00009627       0.00352442
C       -7.87124232      -2.81545081       8.05535881      -0.00920421      -0.00022303       0.00284874
C       -5.81823462      -3.19353118       9.21571248       0.00705436       0.00332113       0.00092250
C       -7.17822433      -3.21460564       9.21143992      -0.00549985       0.00280458      -0.00442886
H       -3.71405212      -5.04631145       8.61517291      -0.00075510       0.00410349      -0.00221056
H       -3.67774615      -4.71378213       6.88056674      -0.00105157       0.00270471       0.00136983
H       -3.25062431      -2.30491937       7.33698650       0.00205544       0.00099878       0.00259369
H       -3.26295959      -2.61774779       9.07151290       0.00321245       0.00273462      -0.00251287
H       -5.15952267      -2.05973637       6.17298816      -0.00206404      -0.00089529       0.00498761
H       -7.63608884      -2.06074410       6.04033880       0.00044059      -0.00390279       0.00739461
H       -5.23913316      -3.51384505      10.07509357       0.00362540       0.00165623      -0.00192953
H       -7.73168923      -3.54542532      10.07895695       0.00260595      -0.00035810      -0.00173416
C        8.88792403      -5.58819500      12.09449737      -0.00652157       0.03221219      -0.00568120
C        6.97008052      -6.07889976      14.06171067       0.00238877      -0.00747878      -0.00539987
C        7.12752245      -4.79032304      13.54088996       0.00448787       0.02883147      -0.01232722
C        8.08201668      -4.54686462      12.56459025      -0.00250916      -0.02134256       0.00791170
H        6.23200346      -6.25717777      14.82902753       0.02122450       0.00473851      -0.02063180
H        6.50074477      -3.98590548      13.90834909       0.01645671      -0.01443906      -0.00407781
H        9.61611375      -5.38902146      11.32376005      -0.01082364       0.00018610       0.01334173
H        8.21403821      -3.55217637      12.15661373      -0.00248605      -0.01958240       0.01213891
C        3.45761844     -12.42455774       7.18150837       0.00492102       0.00099655       0.00370516
C        1.67364894     -12.72896886       9.30390115       0.00334543       0.00042365       0.00523279
C        1.19283816     -12.49036988       8.01211536      -0.00014220       0.00100133       0.00006386
C        2.07845919     -12.34657847       6.95668532       0.00265931       0.00145127       0.00126185
H        0.97342139     -12.83707908      10.11679683      -0.00102819      -0.00320690      -0.00157881
H        0.12414319     -12.42444728       7.84570100      -0.00503081      -0.00031982      -0.00092754
H        4.13578917     -12.31603344       6.34963360      -0.00350105      -0.00270449       0.00159627
H        1.71322953     -12.16984001       5.95214030      -0.00269862       0.00051711      -0.00454909
C        1.20402346      -5.52585302       9.08828558       0.00030446       0.01059104       0.00399441
H        0.54103889      -3.77772777      10.14180074       0.00065727      -0.00084587      -0.00867487
H        0.50550631      -3.59507782       8.39964148      -0.00006185      -0.00594148       0.00470467
C        0.70169735      -6.62106203       8.14313737       0.00181874       0.00742254      -0.00315669
H        1.35366106      -5.97534964      10.07682851       0.00935239      -0.00184366      -0.00078832
H        2.19204123      -5.17853051       8.76500122       0.00328629       0.00186376       0.00766835
H       -0.00370269      -7.26731269       8.67643145       0.00458101      -0.00198959      -0.00084566
H        1.55060144      -7.26212444       7.88101984      -0.00174959      -0.00740141       0.00198493
H        0.53930542      -5.23858735       6.46216717       0.00042989      -0.00884407      -0.00050693
H        0.11153743      -6.89740606       6.09555266       0.00428626       0.00002383      -0.00139290
120
Properties=species:S:1:pos:R:3:forces:R:3 energy=-72080.15263652847 free_energy=-72080.15551057956 pbc="F F F"
C        0.03561797      -6.11906287       6.86253398       0.00073127      -0.00372422       0.00056654
C       -1.19965327      -4.60250909       9.20067573       0.00512226      -0.00273034      -0.00491723
N       -1.78346323      -4.61363404       7.82050820       0.00061498      -0.00505236       0.00333746
C       -1.45290733      -5.83703356       7.03336262       0.00004084       0.00390711       0.00328697
C       -9.34463668      -2.85951788       8.05073620       0.04047589       0.01654363      -0.04828303
C      -11.21464681      -2.52872025       6.64705685      -0.00628394      -0.00257544      -0.00147036
C      -11.72645611      -3.36985776       5.67003639      -0.00255917       0.00534576       0.00211836
C      -12.03021986      -1.68672492       7.39417372      -0.00406584       0.00214770      -0.00147897
C      -13.39885749      -1.65652387       7.13454752      -0.00506096      -0.00162743      -0.00623045
C      -13.91832855      -2.50815106       6.15423907       0.00204301       0.00278485       0.00310137
C      -13.10327448      -3.36827939       5.42008878      -0.00430399      -0.00096016      -0.00048093
C      -13.67693923      -4.28084672       4.36878950       0.00181024       0.00352442       0.00337988
C      -14.32320945      -0.75147799       7.90755143       0.00248128      -0.00281137      -0.00384247
O      -10.02759195      -3.17517674       8.98525829      -0.03227042      -0.01600234       0.04560177
O       -9.83408786      -2.49573321       6.82732684      -0.00612252      -0.00054682      -0.00282249
H       -1.92332667      -5.73449279       6.04720428       0.00359673       0.00063152      -0.00083363
H       -1.92843367      -6.70028590       7.51973166      -0.00152799      -0.00265785      -0.00577287
H      -11.06584175      -4.02341831       5.11466521      -0.00527906       0.00457144       0.00255167
H      -11.59186886      -1.06547645       8.16355386      -0.00376643      -0.00642589      -0.00836383
H      -14.98359553      -2.49649856       5.96041023       0.00769566      -0.00041763       0.00069542
H      -14.75957559      -4.17078943       4.29074577      -0.00153255      -0.00443411      -0.00438649
H      -13.44807053      -5.32522276       4.60033054      -0.00372786      -0.00414204      -0.00422649
H      -13.23363669      -4.06758720       3.39159415      -0.00273828      -0.00285010      -0.00427145
H      -13.77992493      -0.16639800       8.65140687      -0.00674487       0.00233784       0.00218816
H      -15.09258031      -1.33627533       8.42053309      -0.00387221       0.00564184       0.00315957
H      -14.84152063      -0.06249380       7.23384953      -0.00564007       0.00425002       0.00549175
O        6.08577425     -10.83933157      14.48130717       0.00780466      -0.00829299      -0.00055129
C        6.92480008     -10.13806056      15.37489208      -0.00413013       0.00138210       0.00272124
C        6.85669764      -8.64665013      15.14003763       0.00638996       0.00922715      -0.01025164
O        7.61333481      -8.37945857      13.96996133      -0.00716542       0.01171690      -0.00965588
C        4.82098746     -11.12339507      15.03522998      -0.00250621      -0.00483052      -0.00056455
C        7.71835265      -7.08200140      13.57109622      -0.00469980       0.02967474      -0.00714424
C        8.68912539      -6.83586507      12.57970772      -0.00474926      -0.00606217       0.00066820
O        9.43710363      -7.91728465      12.20432657      -0.00037703       0.01543097       0.00535847
C       10.40031232      -7.73930843      11.17620680      -0.00677003       0.00492242      -0.00476161
C        3.91676595     -11.68097824      13.96540970      -0.00013517       0.00080813      -0.00129931
O        4.48037257     -12.86679686      13.45778608       0.00971170      -0.00514132      -0.00004319
C        3.52868887     -13.78384842      12.97508902      -0.00450098       0.00077775      -0.00260526
C        2.70226665     -13.29611980      11.80771943      -0.00340291      -0.00073275      -0.00492118
O        3.57161625     -13.04915078      10.72103902      -0.00296539       0.00292921      -0.00512789
C        3.00208382     -12.78713113       9.50919768       0.00230289       0.00036760       0.00092173
C        3.90329103     -12.61160002       8.44173118       0.00220471      -0.00077488      -0.00027839
O        5.22710835     -12.64352115       8.77269833      -0.01031426      -0.00273990      -0.00029141
C        6.17091569     -12.66905392       7.71248437      -0.00218949      -0.00560209       0.00032347
C        7.54908604     -12.64405484       8.33552670       0.00097597       0.00341571       0.00005286
O        7.87736092     -11.35859553       8.82160719      -0.01018783      -0.01019812       0.02778737
C        8.54704071     -10.56526697       7.86454350      -0.02078155      -0.00714859       0.00941050
C        8.59195235      -9.13796927       8.33891291       0.01246713       0.01364342       0.00821850
O        9.37024445      -9.06476576       9.51096269       0.01289051      -0.03432773       0.02726566
C        9.76368051      -7.74408726       9.80603353       0.00437812      -0.00790778      -0.00397880
H        9.56769535     -10.93777209       7.71695962       0.00147855      -0.00496233      -0.01176821
H       11.08015607      -8.59069796      11.25558667       0.00326123       0.00997732      -0.00000144
H        3.79868047     -10.94669540      13.16128679      -0.00080899       0.00138834      -0.00049763
H        4.92730312     -11.85458468      15.84540210      -0.01294956      -0.00721420       0.00776178
H       10.97872640      -6.82241854      11.34200774       0.01323829      -0.00271108       0.01100537
H        8.03249908     -10.60727333       6.89539540      -0.00185791      -0.00726237      -0.02663194
H        2.92920077     -11.87509665      14.40404127      -0.00726679       0.00222576      -0.00180832
H        4.37075281     -10.21453586      15.46032250      -0.00280613       0.00153008       0.00234680
H        2.84133011     -14.07529951      13.78590911      -0.00358339      -0.00738329       0.00273704
H        8.90029701      -7.06294466       9.78060435       0.00085341       0.02517611       0.01012387
H        9.03707190      -8.51803131       7.54683037       0.00026184       0.02443713      -0.02742932
H        7.57747305      -8.76819422       8.53565107      -0.00495540      -0.00114608      -0.01182723
H       10.48898374      -7.39527676       9.05765881       0.01793380       0.02673687      -0.00433939
H        2.15624995     -12.38269085      12.07044462       0.00278506      -0.00386847       0.00392573
H        1.97624116     -14.07574390      11.54874813      -0.00320486      -0.00208048       0.00106584
H        4.08858192     -14.67088783      12.66956953      -0.00130421       0.00127511       0.00158338
H        7.95157394     -10.47175007      15.20114283      -0.00105113      -0.00354395       0.00937374
H        6.65898032     -10.36300524      16.41770558       0.00387673      -0.01350124       0.01786147
H        7.28916979      -8.10836279      15.99400587       0.00250966      -0.00346428       0.00396257
H        5.81584704      -8.32634628      15.00772958      -0.00489436      -0.01098665       0.01290962
H        6.04175365     -13.58502400       7.12168086      -0.00381742      -0.00912813      -0.00557043
H        6.03735316     -11.80184037       7.05467594       0.00363175      -0.00673297      -0.00223255
H        8.29380749     -12.98306316       7.60072024       0.00564909      -0.01638893      -0.00577188
H        7.56564823     -13.33299954       9.18410866      -0.00283518       0.00585351      -0.00780161
H       -1.38212538      -3.81795167       7.30550753      -0.00150448      -0.00255149       0.00244757
C        0.29699501      -4.29993804       9.21122565       0.00364135      -0.00261603      -0.00069771
H       -1.41851603      -5.55397601       9.69394165      -0.00051865      -0.00026059       0.00003590
H       -1.73248765      -3.83588244       9.77483393       0.00094574      -0.00440589      -0.00132877
C       -3.26264028      -4.40547657       7.84573282       0.00226097       0.00047195      -0.00065971
C       -3.65891005      -2.95775251       8.11177685       0.00027831       0.00103336       0.00066437
N       -5.10951425      -2.78095431       8.12581986      -0.00008222       0.00556953       0.00154883
C       -5.77357250      -2.38642484       7.00445517       0.00774454       0.00186723       0.00556411
C       -7.13134735      -2.39056897       6.93842361      -0.00614166      -0.00010273       0.00363736
C       -7.86901299      -2.82314348       8.05454265      -0.00927222      -0.00022198       0.00289935
C       -5.81581008      -3.19924417       9.21508973       0.00707894       0.00347353       0.00084491
C       -7.17576251      -3.22167939       9.21068604      -0.00554194       0.00287807      -0.00452435
H       -3.70987672      -5.04987233       8.61466902      -0.00078082       0.00426054      -0.00230334
H       -3.67374736      -4.71722075       6.88008280      -0.00110362       0.00280125       0.00139518
H       -3.24896142      -2.30797477       7.33664134       0.00210823       0.00102070       0.00270149
H       -3.26115923      -2.62089675       9.07116971       0.00330831       0.00283605      -0.00257529
H       -5.15789161      -2.06464531       6.17245548      -0.00208511      -0.00090867       0.00509922
H       -7.63446966      -2.06809850       6.03955396       0.00044032      -0.00401722       0.00760470
H       -5.23646506      -3.51904154      10.07449829       0.00377054       0.00169318      -0.00193682
H       -7.72901829      -3.55309024      10.07811078       0.00265843      -0.00036849      -0.00179270
C        8.84024357      -5.55330133      12.07420223      -0.00673962       0.03319366      -0.00592076
C        6.92480533      -6.04585481      14.04338920       0.00242712      -0.00793462      -0.00545646
C        7.07987930      -4.75732472      13.52173618       0.00460459       0.02984392      -0.01281315
C        8.03315095      -4.51291415      12.54444645      -0.00252565      -0.02203668       0.00816135
H        6.18768766      -6.22478713      14.81150212       0.02189247       0.00491443      -0.02132469
H        6.45214427      -3.95365634      13.88925959       0.01700201      -0.01482669      -0.00415360
H        9.56747138      -5.35345593      11.30271362      -0.01116895       0.00018509       0.01380517
H        8.16328131      -3.51823781      12.13578972      -0.00250249      -0.02017365       0.01254316
C        3.41971934     -12.39421938       7.15967716       0.00515866       0.00106906       0.00373375
C        1.63597534     -12.69845016       9.28229721       0.00360365       0.00043860       0.00546164
C        1.15502705     -12.46015459       7.99050877      -0.00013805       0.00105828       0.00004131
C        2.04053168     -12.31646687       6.93496983       0.00274799       0.00152390       0.00134617
H        0.93584540     -12.80643487      10.09529435      -0.00108339      -0.00334611      -0.00162455
H        0.08631557     -12.39437434       7.82417873      -0.00523070      -0.00033786      -0.00096155
H        4.09781437     -12.28572047       6.32773408      -0.00365256      -0.00281177       0.00168104
H        1.67519122     -12.13995843       5.93043062      -0.00279836       0.00055717      -0.00473499
C        1.20839742      -5.52477795       9.08825244       0.00035412       0.01101269       0.00403465
H        0.54367038      -3.77752782      10.14210241       0.00068791      -0.00083299      -0.00893279
H        0.50826692      -3.59440811       8.39996667      -0.00009230      -0.00624797       0.00490373
C        0.70734233      -6.62025522       8.14274521       0.00186656       0.00764948      -0.00315979
H        1.35817550      -5.97434650      10.07673719       0.00971058      -0.00194561      -0.00074155
H        2.19616843      -5.17649855       8.76524423       0.00338915       0.00196456       0.00797994
H        0.00251657      -7.26736634       8.67576466       0.00474420      -0.00202022      -0.00087806
H        1.55696956      -7.26034526       7.88059617      -0.00181843      -0.00769763       0.00203970
H        0.54372222      -5.23748239       6.46211607       0.00043852      -0.00915988      -0.00053217
H        0.11775214      -6.89667819       6.09499905       0.00440695       0.00001764      -0.00145170
120
Properties=species:S:1:pos:R:3:forces:R:3 energy=-72080.15244514131 free_energy=-72080.15551057956 pbc="F F F"
C        0.04093456      -6.11862218       6.86217237       0.00076939      -0.00382209       0.00058472
C       -1.19610275      -4.60361187       9.20048085       0.00531868      -0.00286154      -0.00499226
N       -1.77967172      -4.61520910       7.82021651       0.00063558      -0.00518460       0.00337210
C       -1.44787769      -5.83821015       7.03299467      -0.00002484       0.00395531       0.00343325
C       -9.34232879      -2.86866618       8.04976664       0.03849020       0.01591911      -0.04642138
C      -11.21242373      -2.53961907       6.64586657      -0.00665971      -0.00261145      -0.00139085
C      -11.72327887      -3.38118176       5.66871550      -0.00244041       0.00542806       0.00214046
C      -12.02889533      -1.69851051       7.39299830      -0.00411460       0.00216618      -0.00157720
C      -13.39752336      -1.66964273       7.13322732      -0.00526398      -0.00173305      -0.00646671
C      -13.91605908      -2.52168527       6.15277624       0.00232089       0.00288424       0.00324623
C      -13.10006893      -3.38093148       5.41862982      -0.00458671      -0.00094248      -0.00047163
C      -13.67271604      -4.29396932       4.36719464       0.00190565       0.00359102       0.00343788
C      -14.32283489      -0.76558511       7.90621942       0.00243580      -0.00293422      -0.00397891
O      -10.02512493      -3.18505431       8.98419162      -0.03070132      -0.01541740       0.04380561
O       -9.83195390      -2.50529547       6.82632086      -0.00594985      -0.00053124      -0.00302828
H       -1.91845724      -5.73611886       6.04686435       0.00374305       0.00068924      -0.00086412
H       -1.92248381      -6.70197638       7.51935810      -0.00157870      -0.00271381      -0.00600321
H      -11.06194534      -4.03404325       5.11336294      -0.00550801       0.00475645       0.00267264
H      -11.59123311      -1.07690089       8.16249145      -0.00387204      -0.00662617      -0.00860063
H      -14.98132094      -2.51106529       5.95884088       0.00781278      -0.00042446       0.00069421
H      -14.75545102      -4.18496622       4.28905722      -0.00158593      -0.00455947      -0.00451672
H      -13.44281835      -5.33812828       4.59868886      -0.00383966      -0.00425073      -0.00435691
H      -13.22950506      -4.08017537       3.39007609      -0.00283569      -0.00294247      -0.00436864
H      -13.78017664      -0.18004174       8.65016639      -0.00691875       0.00243115       0.00229256
H      -15.09166589      -1.35121004       8.41906615      -0.00393604       0.00584568       0.00322214
H      -14.84174597      -0.07707091       7.23250117      -0.00579029       0.00435121       0.00567923
O        6.04580123     -10.80672134      14.46142868       0.00803878      -0.00853589      -0.00049703
C        6.88375632     -10.10505987      15.35572329      -0.00428173       0.00145419       0.00285418
C        6.81426209      -8.61366056      15.12142533       0.00654192       0.00947477      -0.01057277
O        7.57164872      -8.34540751      13.95209599      -0.00743511       0.01205775      -0.01003974
C        4.78115461     -11.09236494      15.01483191      -0.00255896      -0.00498848      -0.00067358
C        7.67422099      -7.04800116      13.55256557      -0.00496249       0.03049169      -0.00737577
C        8.64376728      -6.80091837      12.56020887      -0.00483345      -0.00615535       0.00063823
O        9.39285718      -7.88151103      12.18461506      -0.00045594       0.01593541       0.00556297
C       10.35521475      -7.70250441      11.15589452      -0.00695572       0.00513178      -0.00485971
C        3.87769657     -11.65020719      13.94451240      -0.00012800       0.00077196      -0.00128998
O        4.44243375     -12.83526145      13.43635942       0.00999130      -0.00519445       0.00000946
C        3.49157718     -13.75298822      12.95331570      -0.00460680       0.00064922      -0.00272851
C        2.66489744     -13.26561339      11.78598829      -0.00349511      -0.00070378      -0.00505508
O        3.53412760     -13.01806844      10.69934256      -0.00314463       0.00305307      -0.00534304
C        2.96444407     -12.75642551       9.48748253       0.00242622       0.00036543       0.00111728
C        3.86552808     -12.58099401       8.41989910       0.00233579      -0.00074686      -0.00045074
O        5.18936752     -12.61286373       8.75076675      -0.01070351      -0.00281493      -0.00033746
C        6.13315290     -12.63729527       7.69053123      -0.00225409      -0.00568523       0.00039724
C        7.51128773     -12.61190803       8.31360522       0.00105069       0.00350176      -0.00005988
O        7.83857285     -11.32659912       8.80070681      -0.01053655      -0.01052159       0.02866767
C        8.50752870     -10.53192227       7.84427306      -0.02145444      -0.00736853       0.00967580
C        8.54916827      -9.10459270       8.31875080       0.01286300       0.01400603       0.00852194
O        9.32646433      -9.02986076       9.49133528       0.01329749      -0.03530630       0.02805681
C        9.71785609      -7.70853628       9.78607708       0.00435955      -0.00811883      -0.00403224
H        9.52902651     -10.90240955       7.69756361       0.00155241      -0.00518919      -0.01208449
H       11.03628217      -8.55293265      11.23512119       0.00338950       0.01025519      -0.00003342
H        3.75909866     -10.91561020      13.14075369      -0.00079945       0.00142204      -0.00056408
H        4.88804792     -11.82390740      15.82460089      -0.01336256      -0.00746755       0.00798501
H       10.93239875      -6.78473019      11.32107474       0.01364262      -0.00276506       0.01129290
H        7.99390409     -10.57484377       6.87471160      -0.00192068      -0.00746453      -0.02746036
H        2.89023479     -11.84545450      14.38286478      -0.00745422       0.00232080      -0.00190620
H        4.32991820     -10.18420491      15.44035154      -0.00289658       0.00158533       0.00242567
H        2.80437000     -14.04518401      13.76398880      -0.00369031      -0.00759994       0.00284516
H        8.85329852      -7.02890394       9.76089248       0.00090951       0.02580959       0.01041199
H        8.99369287      -8.48379670       7.52704996       0.00029216       0.02524556      -0.02834054
H        7.53382349      -8.73684048       8.51474846      -0.00510767      -0.00123229      -0.01214628
H       10.44224065      -7.35869805       9.03730187       0.01849705       0.02760664      -0.00455520
H        2.11836168     -12.35250698      12.04876481       0.00288781      -0.00400914       0.00404079
H        1.93930624     -14.04561167      11.52691229      -0.00329739      -0.00215124       0.00111869
H        4.05221808     -14.63949937      12.64762867      -0.00137228       0.00136277       0.00165415
H        7.91094260     -10.43763039      15.18228938      -0.00104946      -0.00366882       0.00965863
H        6.61762681     -10.33068401      16.39829105       0.00402379      -0.01391734       0.01835651
H        7.24543524      -8.07515910      15.97589852       0.00262167      -0.00357405       0.00411320
H        5.77320375      -8.29436697      14.98825479      -0.00510798      -0.01130642       0.01333889
H        6.00448755     -13.55297744       7.09919830      -0.00390129      -0.00943466      -0.00577492
H        5.99909745     -11.76974853       7.03325223       0.00376700      -0.00693818      -0.00231449
H        8.25625397     -12.94972163       7.57851093       0.00581538      -0.01678286      -0.00589541
H        7.52837776     -13.30154904       9.16161203      -0.00291100       0.00602330      -0.00796589
H       -1.37904783      -3.81908993       7.30532438      -0.00155753      -0.00261693       0.00253299
C        0.30025711      -4.29969218       9.21132242       0.00376868      -0.00278278      -0.00067496
H       -1.41417315      -5.55530816       9.69366332      -0.00054179      -0.00026438       0.00001980
H       -1.72972198      -3.83749253       9.77459413       0.00098646      -0.00455961      -0.00137753
C       -3.25903420      -4.40854587       7.84529981       0.00233435       0.00046957      -0.00067451
C       -3.65669188      -2.96123272       8.11137121       0.00025715       0.00105087       0.00076755
N       -5.10743962      -2.78586471       8.12528094      -0.00002229       0.00576911       0.00152293
C       -5.77173471      -2.39196788       7.00383765       0.00784224       0.00193835       0.00571121
C       -7.12948342      -2.39746435       6.93766977      -0.00621379      -0.00015623       0.00387267
C       -7.86678546      -2.83083678       8.05372837      -0.00908144      -0.00014370       0.00273218
C       -5.81338763      -3.20495661       9.21446449       0.00723048       0.00355558       0.00094521
C       -7.17329936      -3.22875287       9.20993087      -0.00571221       0.00293523      -0.00458503
H       -3.70570027      -5.05343217       8.61416503      -0.00081371       0.00440634      -0.00238609
H       -3.66974739      -4.72065886       6.87959869      -0.00114819       0.00289162       0.00143218
H       -3.24730028      -2.31103159       7.33629669       0.00217935       0.00108143       0.00275161
H       -3.25936031      -2.62404665       9.07082645       0.00339789       0.00292569      -0.00267055
H       -5.15626161      -2.06955413       6.17192276      -0.00214953      -0.00094160       0.00525852
H       -7.63284908      -2.07545301       6.03876954       0.00043737      -0.00412390       0.00779539
H       -5.23379775      -3.52423810      10.07390345       0.00385626       0.00175753      -0.00201882
H       -7.72634559      -3.56075496      10.07726399       0.00272371      -0.00037657      -0.00185285
C        8.79256169      -5.51840986      12.05390806      -0.00706112       0.03400070      -0.00600702
C        6.87953127      -6.01280966      14.02506692       0.00255694      -0.00821135      -0.00566190
C        7.03223806      -4.72432866      13.50258082       0.00453006       0.03079074      -0.01308635
C        7.98428281      -4.47896945      12.52430534      -0.00242863      -0.02264218       0.00824925
H        6.14337610      -6.19239453      14.79397264       0.02250039       0.00506161      -0.02195416
H        6.40354366      -3.92141152      13.87017054       0.01759958      -0.01525999      -0.00426880
H        9.51882547      -5.31789441      11.28167125      -0.01144357       0.00020215       0.01419190
H        8.11252161      -3.48430853      12.11496911      -0.00251403      -0.02078256       0.01296314
C        3.38182091     -12.36387866       7.13784294       0.00534905       0.00112342       0.00403142
C        1.59830394     -12.66793145       9.26069414       0.00368780       0.00047087       0.00560127
C        1.11721549     -12.42994017       7.96890055      -0.00010457       0.00106699       0.00008758
C        2.00260419     -12.28634989       6.91325630       0.00289703       0.00159548       0.00139809
H        0.89826926     -12.77579105      10.07379139      -0.00110722      -0.00349071      -0.00168476
H        0.04848710     -12.36432687       7.80265112      -0.00543618      -0.00044390      -0.00101288
H        4.05983865     -12.25540696       6.30583400      -0.00375739      -0.00290505       0.00170708
H        1.63715305     -12.11007594       5.90872189      -0.00291049       0.00061134      -0.00492742
C        1.21277265      -5.52370128       9.08821668       0.00037495       0.01143509       0.00414040
H        0.54630141      -3.77732949      10.14240376       0.00070340      -0.00084366      -0.00924580
H        0.51102619      -3.59374082       8.40029326      -0.00009284      -0.00644997       0.00497758
C        0.71298814      -6.61944504       8.14235524       0.00190166       0.00797305      -0.00329164
H        1.36268969      -5.97334313      10.07664516       0.01007069      -0.00202511      -0.00071738
H        2.20029476      -5.17446548       8.76548812       0.00354902       0.00209741       0.00827383
H        0.00873313      -7.26739957       8.67510440       0.00482281      -0.00205871      -0.00082439
H        1.56333204      -7.25857003       7.88017298      -0.00189448      -0.00804522       0.00210762
H        0.54813742      -5.23637777       6.46206404       0.00045809      -0.00945580      -0.00057385
H        0.12396576      -6.89594873       6.09444597       0.00452429       0.00002487      -0.00150510
120
Properties=species:S:1:pos:R:3:forces:R:3 energy=-72080.15224402261 free_energy=-72080.15551057956 pbc="F F F"
C        0.04625110      -6.11818096       6.86181050       0.00079560      -0.00396526       0.00058688
C       -1.19255135      -4.60471553       9.20028561       0.00551142      -0.00299473      -0.00516584
N       -1.77588026      -4.61678383       7.81992439       0.00065256      -0.00540586       0.00347965
C       -1.44284746      -5.83938732       7.03262768      -0.00003771       0.00412724       0.00354505
C       -9.34001999      -2.87781396       8.04879525       0.03644888       0.01527653      -0.04453311
C      -11.21020152      -2.55051778       6.64467711      -0.00693511      -0.00270656      -0.00135188
C      -11.72009793      -3.39250630       5.66739515      -0.00287787       0.00569515       0.00226223
C      -12.02756843      -1.71029647       7.39182266      -0.00444429       0.00217478      -0.00174394
C      -13.39619152      -1.68276307       7.13190530      -0.00507154      -0.00171041      -0.00648756
C      -13.91378373      -2.53521923       6.15131472       0.00205386       0.00292659       0.00323796
C      -13.09686668      -3.39358256       5.41717137      -0.00433392      -0.00101706      -0.00046253
C      -13.66849114      -4.30709168       4.36560036       0.00188422       0.00370229       0.00352222
C      -14.32245997      -0.77969412       7.90488659       0.00248539      -0.00300509      -0.00409809
O      -10.02265630      -3.19493204       8.98312505      -0.02907276      -0.01482200       0.04199217
O       -9.82982109      -2.51485769       6.82531563      -0.00575401      -0.00049093      -0.00326515
H       -1.91358615      -5.73774492       6.04652509       0.00388433       0.00074167      -0.00089768
H       -1.91653194      -6.70366401       7.51898438      -0.00166567      -0.00284099      -0.00619188
H      -11.05805239      -4.04466537       5.11206283      -0.00555754       0.00479466       0.00267565
H      -11.59059829      -1.08832623       8.16142795      -0.00394920      -0.00679307      -0.00879324
H      -14.97904555      -2.52563261       5.95727137       0.00813596      -0.00043000       0.00073084
H      -14.75132508      -4.19914256       4.28736932      -0.00160974      -0.00469884      -0.00464361
H      -13.43756609      -5.35103200       4.59704796      -0.00393826      -0.00437888      -0.00447493
H      -13.22537391      -4.09276313       3.38855912      -0.00289937      -0.00302491      -0.00449638
H      -13.78042805      -0.19368629       8.64892564      -0.00712080       0.00247183       0.00234015
H      -15.09074939      -1.36614449       8.41759838      -0.00405451       0.00601586       0.00331443
H      -14.84196968      -0.09164973       7.23115223      -0.00596498       0.00446809       0.00585081
O        6.00582724     -10.77410927      14.44155073       0.00824167      -0.00877986      -0.00044197
C        6.84271208     -10.07205674      15.33655389      -0.00443715       0.00155139       0.00293684
C        6.77182778      -8.58066962      15.10281002       0.00671216       0.00969669      -0.01080444
O        7.52996403      -8.31134722      13.93423053      -0.00770459       0.01231951      -0.01041366
C        4.74132256     -11.06133367      14.99443318      -0.00256929      -0.00519945      -0.00083501
C        7.63009047      -7.01399966      13.53403412      -0.00522858       0.03147393      -0.00765390
C        8.59840893      -6.76596980      12.54070937      -0.00497874      -0.00642398       0.00072825
O        9.34861020      -7.84573472      12.16490442      -0.00048977       0.01644140       0.00573871
C       10.31011400      -7.66569951      11.13558201      -0.00719130       0.00527764      -0.00500541
C        3.83862815     -11.61943803      13.92361631      -0.00011300       0.00084246      -0.00138595
O        4.40449504     -12.80372444      13.41493358       0.01026244      -0.00532926       0.00004159
C        3.45446562     -13.72212832      12.93154221      -0.00473625       0.00067989      -0.00278461
C        2.62752853     -13.23510663      11.76425734      -0.00358836      -0.00076903      -0.00520507
O        3.49663864     -12.98698685      10.67764703      -0.00326678       0.00318208      -0.00551133
C        2.92680596     -12.72571940       9.46577015       0.00246715       0.00039346       0.00111550
C        3.82776644     -12.55038707       8.39806470       0.00247593      -0.00074541      -0.00032971
O        5.15162714     -12.58220642       8.72883465      -0.01109673      -0.00286895      -0.00037513
C        6.09539075     -12.60553392       7.66857993      -0.00232479      -0.00594116       0.00038586
C        7.47349000     -12.57975885       8.29168048       0.00111289       0.00356130       0.00011876
O        7.79978765     -11.29460002       8.77980863      -0.01086768      -0.01088968       0.02945170
C        8.46801692     -10.49857531       7.82400656      -0.02209842      -0.00766237       0.00991999
C        8.50638554      -9.07122092       8.29858890       0.01322128       0.01455900       0.00877058
O        9.28268308      -8.99495789       9.47170653       0.01373633      -0.03618295       0.02888936
C        9.67202708      -7.67298668       9.76612163       0.00463657      -0.00846251      -0.00417363
H        9.49035388     -10.86704234       7.67817117       0.00160089      -0.00541116      -0.01238085
H       10.99240425      -8.51516475      11.21465438       0.00350120       0.01053930      -0.00006936
H        3.71951702     -10.88452526      13.12021905      -0.00078071       0.00139504      -0.00055726
H        4.84879422     -11.79322877      15.80379910      -0.01376600      -0.00772972       0.00823338
H       10.88606741      -6.74704333      11.30013944       0.01404627      -0.00278735       0.01158386
H        7.95531440     -10.54240940       6.85403005      -0.00198617      -0.00766079      -0.02826764
H        2.85127123     -11.81581174      14.36168795      -0.00766972       0.00241099      -0.00198160
H        4.28908445     -10.15387630      15.42037954      -0.00300401       0.00168802       0.00252246
H        2.76741038     -14.01506806      13.74206933      -0.00378220      -0.00781934       0.00293691
H        8.80630358      -6.99486727       9.74118197       0.00080442       0.02652018       0.01068145
H        8.95031014      -8.44956559       7.50726749       0.00028950       0.02598349      -0.02918247
H        7.49017763      -8.70549236       8.49384504      -0.00520711      -0.00135801      -0.01247056
H       10.39549519      -7.32212262       9.01694334       0.01892982       0.02840898      -0.00466018
H        2.08047382     -12.32232381      12.02708494       0.00297207      -0.00410526       0.00417240
H        1.90237237     -14.01547880      11.50507723      -0.00338730      -0.00220839       0.00118520
H        4.01585389     -14.60810848      12.62568878      -0.00139798       0.00138137       0.00170055
H        7.87030850     -10.40351032      15.16343560      -0.00102264      -0.00380253       0.00993164
H        6.57627402     -10.29836116      16.37887402       0.00416300      -0.01431396       0.01886751
H        7.20169989      -8.04195781      15.95778997       0.00272272      -0.00368916       0.00423624
H        5.73056403      -8.26238810      14.96877783      -0.00535054      -0.01160131       0.01374795
H        5.96722192     -13.52092937       7.07671651      -0.00396965      -0.00966672      -0.00593749
H        5.96084156     -11.73765710       7.01182971       0.00388632      -0.00706526      -0.00242735
H        8.21870015     -12.91637864       7.55630159       0.00601608      -0.01716127      -0.00606897
H        7.49110882     -13.27009550       9.13911532      -0.00299510       0.00626633      -0.00825559
H       -1.37597143      -3.82022955       7.30514095      -0.00159297      -0.00264607       0.00259524
C        0.30351878      -4.29944966       9.21141957       0.00391961      -0.00283637      -0.00069732
H       -1.40982963      -5.55663966       9.69338516      -0.00057332      -0.00029060       0.00001677
H       -1.72695516      -3.83910335       9.77435340       0.00102382      -0.00469290      -0.00140213
C       -3.25542742      -4.41161523       7.84486693       0.00240561       0.00050120      -0.00069413
C       -3.65447441      -2.96471386       8.11096723       0.00021870       0.00106570       0.00066521
N       -5.10536613      -2.79077673       8.12474102       0.00010980       0.00591334       0.00166209
C       -5.76989685      -2.39751183       7.00322163       0.00781191       0.00202478       0.00579702
C       -7.12762079      -2.40436025       6.93691729      -0.00611578      -0.00016057       0.00398252
C       -7.86455726      -2.83852921       8.05291108      -0.00896540      -0.00014693       0.00279260
C       -5.81096463      -3.21066926       9.21383919       0.00724791       0.00366482       0.00096236
C       -7.17083644      -3.23582642       9.20917561      -0.00575197       0.00305137      -0.00481004
H       -3.70152265      -5.05699084       8.61366122      -0.00084694       0.00453236      -0.00245159
H       -3.66574619      -4.72409634       6.87911421      -0.00118890       0.00299122       0.00147286
H       -3.24564043      -2.31408960       7.33595176       0.00223196       0.00110743       0.00285367
H       -3.25756304      -2.62719772       9.07048220       0.00350298       0.00304122      -0.00268007
H       -5.15463381      -2.07446304       6.17139048      -0.00220356      -0.00097218       0.00540860
H       -7.63122719      -2.08280770       6.03798553       0.00042115      -0.00423001       0.00798739
H       -5.23113222      -3.52943441      10.07330805       0.00397724       0.00180867      -0.00206369
H       -7.72367067      -3.56841925      10.07641609       0.00272802      -0.00041191      -0.00183860
C        8.74487716      -5.48352185      12.03361710      -0.00727282       0.03490536      -0.00624720
C        6.83425896      -5.97976263      14.00674258       0.00267995      -0.00861885      -0.00579969
C        6.98459654      -4.69133501      13.48342562       0.00451620       0.03174799      -0.01344514
C        7.93541401      -4.44503119      12.50416565      -0.00239536      -0.02323367       0.00841749
H        6.09906745      -6.16000013      14.77644045       0.02310481       0.00521933      -0.02259287
H        6.35494404      -3.88917195      13.85108177       0.01816660      -0.01565409      -0.00436271
H        9.47017691      -5.28233717      11.26063203      -0.01176256       0.00019970       0.01463317
H        8.06175906      -3.45038907      12.09415221      -0.00251723      -0.02135689       0.01336268
C        3.34392284     -12.33353553       7.11601056       0.00551394       0.00123366       0.00410848
C        1.56063220     -12.63741100       9.23909082       0.00389220       0.00049963       0.00584253
C        1.07940377     -12.39972036       7.94729211      -0.00006712       0.00107665       0.00003669
C        1.96467757     -12.25622567       6.89154419       0.00302165       0.00167452       0.00148621
H        0.86069303     -12.74514734      10.05228751      -0.00115333      -0.00363976      -0.00173178
H        0.01065776     -12.33429220       7.78111918      -0.00564577      -0.00058416      -0.00107580
H        4.02186250     -12.22509344       6.28393203      -0.00388260      -0.00299962       0.00176359
H        1.59911485     -12.08019205       5.88701422      -0.00300942       0.00068134      -0.00510833
C        1.21714870      -5.52262428       9.08817888       0.00043320       0.01179099       0.00441377
H        0.54893196      -3.77713297      10.14270441       0.00072035      -0.00087851      -0.00958248
H        0.51378463      -3.59307413       8.40061832      -0.00011444      -0.00671290       0.00511275
C        0.71863329      -6.61863327       8.14196472       0.00194208       0.00824761      -0.00342712
H        1.36720387      -5.97233953      10.07655405       0.01041761      -0.00205124      -0.00082830
H        2.20442065      -5.17243132       8.76573212       0.00372719       0.00223644       0.00855210
H        0.01494703      -7.26742144       8.67444981       0.00488356      -0.00205201      -0.00076678
H        1.56968807      -7.25680645       7.87975002      -0.00203204      -0.00840425       0.00219473
H        0.55255120      -5.23527359       6.46201179       0.00047934      -0.00973663      -0.00062239
H        0.13017789      -6.89521789       6.09389274       0.00464112       0.00004806      -0.00154323
120
Properties=species:S:1:pos:R:3:forces:R:3 energy=-72080.15203641621 free_energy=-72080.15551057956 pbc="F F F"
C        0.05156793      -6.11773977       6.86144871       0.00080228      -0.00402445       0.00059420
C       -1.18899979      -4.60582031       9.20009070       0.00572777      -0.00308036      -0.00531090
N       -1.77208902      -4.61835977       7.81963245       0.00067591      -0.00553110       0.00355998
C       -1.43781596      -5.84056292       7.03226160      -0.00008793       0.00418458       0.00362997
C       -9.33771683      -2.88696351       8.04782845       0.03551898       0.01499197      -0.04364239
C      -11.20798021      -2.56141647       6.64348852      -0.00722491      -0.00279490      -0.00135876
C      -11.71692306      -3.40382926       5.66607590      -0.00270694       0.00582759       0.00234982
C      -12.02624440      -1.72208323       7.39064610      -0.00445411       0.00223922      -0.00176588
C      -13.39485489      -1.69588299       7.13058482      -0.00535780      -0.00182574      -0.00676005
C      -13.91151170      -2.54875371       6.14985250       0.00231534       0.00303148       0.00339265
C      -13.09365951      -3.40623382       5.41571426      -0.00466511      -0.00103460      -0.00049906
C      -13.66426594      -4.32021373       4.36400684       0.00187975       0.00383806       0.00361788
C      -14.32208394      -0.79380415       7.90355289       0.00255933      -0.00308156      -0.00422156
O      -10.02018069      -3.20480810       8.98205309      -0.02828900      -0.01456796       0.04116176
O       -9.82768752      -2.52441924       6.82430949      -0.00573913      -0.00047984      -0.00346578
H       -1.90871411      -5.73937106       6.04618550       0.00404787       0.00079806      -0.00089873
H       -1.91057896      -6.70535082       7.51861115      -0.00172392      -0.00291631      -0.00640289
H      -11.05415957      -4.05528712       5.11076295      -0.00576305       0.00495100       0.00277442
H      -11.58996429      -1.09975204       8.16036359      -0.00405603      -0.00699435      -0.00903764
H      -14.97676606      -2.54020040       5.95570230       0.00826275      -0.00043200       0.00073501
H      -14.74719715      -4.21331846       4.28568231      -0.00158504      -0.00483092      -0.00476151
H      -13.43231339      -5.36393357       4.59540796      -0.00403489      -0.00451645      -0.00459287
H      -13.22124272      -4.10535058       3.38704256      -0.00297509      -0.00311119      -0.00461452
H      -13.78067977      -0.20733275       8.64768370      -0.00730086       0.00254743       0.00242400
H      -15.08983047      -1.38107885       8.41612967      -0.00417813       0.00616459       0.00340669
H      -14.84219206      -0.10623006       7.22980288      -0.00612634       0.00457511       0.00600727
O        5.96585239     -10.74149522      14.42167258       0.00849426      -0.00899644      -0.00043959
C        6.80166621     -10.03905098      15.31738312      -0.00452310       0.00155725       0.00299169
C        6.72939470      -8.54767727      15.08419323       0.00682246       0.00991890      -0.01110900
O        7.48828016      -8.27728071      13.91636616      -0.00797464       0.01267511      -0.01080854
C        4.70149144     -11.03030353      14.97403175      -0.00256896      -0.00530561      -0.00076150
C        7.58595941      -6.97999184      13.51550214      -0.00534393       0.03209950      -0.00798310
C        8.55304967      -6.73102200      12.52121072      -0.00512386      -0.00648512       0.00076008
O        9.30436331      -7.80995481      12.14519462      -0.00052041       0.01691693       0.00590613
C       10.26501010      -7.62889449      11.11526750      -0.00740961       0.00541837      -0.00512776
C        3.79956119     -11.58866787      13.90271972      -0.00016529       0.00082988      -0.00145541
O        4.36655629     -12.77218620      13.39350964       0.01052212      -0.00551858       0.00001245
C        3.41735442     -13.69126696      12.90976854      -0.00489319       0.00073363      -0.00272585
C        2.59015898     -13.20460003      11.74252737      -0.00363643      -0.00074962      -0.00535347
O        3.45915080     -12.95590521      10.65595260      -0.00346023       0.00330367      -0.00573879
C        2.88916788     -12.69501299       9.44405760       0.00266115       0.00041979       0.00121023
C        3.79000677     -12.51978067       8.37623198       0.00253485      -0.00071177      -0.00034017
O        5.11388767     -12.55154863       8.70690370      -0.01145347      -0.00293976      -0.00041726
C        6.05762944     -12.57377288       7.64662840      -0.00241060      -0.00606037       0.00039733
C        7.43569386     -12.54760893       8.26975659       0.00117950       0.00379517       0.00016397
O        7.76100436     -11.26259996       8.75891126      -0.01124831      -0.01133737       0.03026302
C        8.42850361     -10.46522587       7.80374304      -0.02262739      -0.00788617       0.01015741
C        8.46360370      -9.03785013       8.27842772       0.01359459       0.01495573       0.00901693
O        9.23890300      -8.96005544       9.45207832       0.01413392      -0.03708786       0.02965136
C        9.62619661      -7.63744050       9.74616403       0.00475566      -0.00872127      -0.00420136
H        9.45167817     -10.83167086       7.65878228       0.00159009      -0.00561202      -0.01266677
H       10.94852280      -8.47739336      11.19418599       0.00360123       0.01082001      -0.00010987
H        3.67993530     -10.85344247      13.09968464      -0.00076386       0.00140537      -0.00060417
H        4.80954257     -11.76254960      15.78299793      -0.01418435      -0.00795189       0.00839296
H       10.83973187      -6.70935896      11.27920214       0.01444326      -0.00279428       0.01186682
H        7.91672920     -10.50997018       6.83335116      -0.00205357      -0.00784969      -0.02907479
H        2.81230994     -11.78616846      14.34051054      -0.00786915       0.00250904      -0.00206555
H        4.24825080     -10.12354836      15.40040702      -0.00308326       0.00171499       0.00257226
H        2.73045148     -13.98495151      13.72015029      -0.00385008      -0.00802491       0.00299454
H        8.75930992      -6.96083368       9.72147298       0.00078299       0.02715706       0.01094475
H        8.90692380      -8.41533832       7.48748356       0.00029457       0.02674043      -0.03003426
H        7.44653644      -8.67415027       8.47294012      -0.00532728      -0.00145410      -0.01277120
H       10.34874607      -7.28555099       8.99658545       0.01941957       0.02922785      -0.00484176
H        2.04258660     -12.29214104      12.00540501       0.00305991      -0.00422841       0.00430217
H        1.86543878     -13.98534642      11.48324316      -0.00348900      -0.00228634       0.00124177
H        3.97948923     -14.57671554      12.60374958      -0.00139838       0.00138441       0.00173390
H        7.82967255     -10.36939059      15.14458146      -0.00105760      -0.00390040       0.01021017
H        6.53492260     -10.26603644      16.35945531       0.00428392      -0.01470650       0.01940499
H        7.15796375      -8.00875958      15.93968017       0.00283656      -0.00377453       0.00440928
H        5.68792699      -8.23040956      14.94929830      -0.00558081      -0.01188856       0.01417492
H        5.92995728     -13.48887972       7.05423565      -0.00404711      -0.00993825      -0.00612740
H        5.92258619     -11.70556420       6.99040754       0.00402672      -0.00725855      -0.00249956
H        8.18114524     -12.88303352       7.53409308       0.00622384      -0.01754856      -0.00623297
H        7.45384088     -13.23863804       9.11661593      -0.00306397       0.00642059      -0.00842432
H       -1.37289581      -3.82137002       7.30495708      -0.00164598      -0.00270994       0.00268238
C        0.30678035      -4.29920876       9.21151560       0.00407270      -0.00286747      -0.00073400
H       -1.40548519      -5.55796996       9.69310631      -0.00061606      -0.00035347       0.00003079
H       -1.72418662      -3.84071539       9.77411130       0.00106897      -0.00484077      -0.00144235
C       -3.25182024      -4.41468477       7.84443458       0.00250292       0.00051335      -0.00076007
C       -3.65225845      -2.96819683       8.11056097       0.00023377       0.00112303       0.00077200
N       -5.10329211      -2.79569014       8.12420104       0.00015479       0.00607995       0.00168683
C       -5.76805995      -2.40305587       7.00260456       0.00783395       0.00206986       0.00600113
C       -7.12575648      -2.41125652       6.93616551      -0.00613678      -0.00016647       0.00408559
C       -7.86232825      -2.84622200       8.05209454      -0.00903696      -0.00009443       0.00268555
C       -5.80854202      -3.21638257       9.21321380       0.00729389       0.00379004       0.00093929
C       -7.16837369      -3.24289896       9.20841799      -0.00579593       0.00307380      -0.00478584
H       -3.69734358      -5.06054804       8.61315688      -0.00089226       0.00465055      -0.00251006
H       -3.66174348      -4.72753290       6.87863033      -0.00123220       0.00307642       0.00152101
H       -3.24398221      -2.31714868       7.33560721       0.00229473       0.00114689       0.00291664
H       -3.25576675      -2.63034925       9.07013905       0.00357517       0.00311596      -0.00279610
H       -5.15300832      -2.07937226       6.17085920      -0.00222810      -0.00098796       0.00551522
H       -7.62960441      -2.09016229       6.03720148       0.00043318      -0.00434627       0.00820824
H       -5.22846823      -3.53463041      10.07271233       0.00409708       0.00184930      -0.00208573
H       -7.72099463      -3.57608372      10.07556842       0.00279634      -0.00040930      -0.00191896
C        8.69719159      -5.44863584      12.01332646      -0.00759507       0.03564796      -0.00633083
C        6.78899016      -5.94671515      13.98841528       0.00262712      -0.00885370      -0.00582734
C        6.93695484      -4.65834567      13.46427162       0.00453672       0.03274249      -0.01383448
C        7.88654326      -4.41109746      12.48402793      -0.00236784      -0.02387427       0.00859483
H        6.05476175      -6.12760288      14.75890496       0.02373927       0.00536265      -0.02325660
H        6.30634533      -3.85693683      13.83199263       0.01872788      -0.01606133      -0.00445015
H        9.42152451      -5.24678473      11.23959714      -0.01199267       0.00022214       0.01497503
H        8.01099441      -3.41647904      12.07333855      -0.00251513      -0.02189555       0.01375268
C        3.30602513     -12.30318963       7.09417613       0.00571348       0.00133862       0.00432228
C        1.52296160     -12.60688929       9.21748839       0.00399138       0.00054321       0.00602044
C        1.04159212     -12.36949749       7.92568215      -0.00008634       0.00107429       0.00006625
C        1.92675098     -12.22609413       6.86983530       0.00316294       0.00176867       0.00147790
H        0.82311598     -12.71450386      10.03078221      -0.00119273      -0.00379163      -0.00178250
H       -0.02717295     -12.30427113       7.75958238      -0.00580939      -0.00077568      -0.00114656
H        3.98388570     -12.19477957       6.26202874      -0.00400099      -0.00308724       0.00179944
H        1.56107586     -12.05030708       5.86530782      -0.00310167       0.00076647      -0.00525209
C        1.22152568      -5.52154765       9.08814178       0.00052144       0.01219460       0.00454463
H        0.55156210      -3.77693854      10.14300409       0.00072972      -0.00092074      -0.00993069
H        0.51654216      -3.59240886       8.40094338      -0.00013899      -0.00699212       0.00526179
C        0.72427841      -6.61781874       8.14157473       0.00191476       0.00845025      -0.00350314
H        1.37171774      -5.97133504      10.07646185       0.01078498      -0.00212106      -0.00084408
H        2.20854586      -5.17039579       8.76597612       0.00389253       0.00237563       0.00884732
H        0.02115845      -7.26743202       8.67380111       0.00496105      -0.00197618      -0.00071593
H        1.57603769      -7.25505112       7.87932649      -0.00219116      -0.00878430       0.00229312
H        0.55696353      -5.23416988       6.46195862       0.00050258      -0.01001925      -0.00067305
H        0.13638837      -6.89448516       6.09333931       0.00475722       0.00003980      -0.00160610
120
Properties=species:S:1:pos:R:3:forces:R:3 energy=-72080.15182556596 free_energy=-72080.15551057956 pbc="F F F"
C        0.05688360      -6.11729762       6.86108618       0.00085149      -0.00409913       0.00059354
C       -1.18544722      -4.60692533       9.19989474       0.00593360      -0.00315921      -0.00549365
N       -1.76829741      -4.61993522       7.81933961       0.00067340      -0.00574378       0.00370255
C       -1.43278375      -5.84173855       7.03189493      -0.00011121       0.00430900       0.00374698
C       -9.33540901      -2.89611169       8.04685743       0.03379142       0.01445312      -0.04205458
C      -11.20576014      -2.57231521       6.64230049      -0.00749718      -0.00289309      -0.00134232
C      -11.71374541      -3.41515177       5.66475793      -0.00289573       0.00599896       0.00242028
C      -12.02491914      -1.73387047       7.38946907      -0.00460855       0.00230311      -0.00182201
C      -13.39351967      -1.70900371       7.12926331      -0.00539061      -0.00187516      -0.00691076
C      -13.90923440      -2.56228838       6.14839109       0.00217676       0.00310209       0.00343613
C      -13.09045457      -3.41888437       5.41425785      -0.00466710      -0.00110167      -0.00052955
C      -13.66004048      -4.33333448       4.36241440       0.00198808       0.00393593       0.00373381
C      -14.32170699      -0.80791538       7.90221757       0.00265220      -0.00315410      -0.00428867
O      -10.01770580      -3.21468536       8.98098435      -0.02692083      -0.01406291       0.03962214
O       -9.82555668      -2.53398063       6.82330289      -0.00556185      -0.00045498      -0.00364476
H       -1.90384012      -5.74099731       6.04584725       0.00418251       0.00085316      -0.00094558
H       -1.90462430      -6.70703605       7.51823815      -0.00179731      -0.00301581      -0.00659984
H      -11.05026915      -4.06590715       5.10946426      -0.00588280       0.00505376       0.00283429
H      -11.58933100      -1.11117870       8.15929822      -0.00414943      -0.00718498      -0.00926197
H      -14.97448555      -2.55476872       5.95413308       0.00856707      -0.00043565       0.00077096
H      -14.74306656      -4.22749411       4.28399581      -0.00166347      -0.00495025      -0.00488522
H      -13.42706047      -5.37683393       4.59376883      -0.00413871      -0.00461860      -0.00471292
H      -13.21711208      -4.11793768       3.38552675      -0.00305138      -0.00319256      -0.00472755
H      -13.78093112      -0.22098021       8.64644170      -0.00749661       0.00259531       0.00247347
H      -15.08891003      -1.39601339       8.41466065      -0.00430013       0.00631472       0.00349537
H      -14.84241275      -0.12081231       7.22845303      -0.00630139       0.00469919       0.00614264
O        5.92587687     -10.70887959      14.40179391       0.00869776      -0.00920110      -0.00033800
C        6.76062042     -10.00604400      15.29821103      -0.00465387       0.00161889       0.00302184
C        6.68696303      -8.51468215      15.06557354       0.00696654       0.01001756      -0.01136494
O        7.44659731      -8.24320659      13.89850049      -0.00828305       0.01297793      -0.01112699
C        4.66166172     -10.99927347      14.95363209      -0.00259262      -0.00543725      -0.00089268
C        7.54182886      -6.94598220      13.49697094      -0.00539662       0.03282636      -0.00843773
C        8.50769050      -6.69607213      12.50171061      -0.00532258      -0.00665313       0.00091064
O        9.26011679      -7.77417095      12.12548599      -0.00053060       0.01740474       0.00603840
C       10.21990336      -7.59208760      11.09495138      -0.00765008       0.00549775      -0.00522604
C        3.76049458     -11.55789771      13.88182319      -0.00013428       0.00081447      -0.00154588
O        4.32861747     -12.74064907      13.37208553       0.01075431      -0.00559538       0.00006364
C        3.38024258     -13.66040422      12.88799649      -0.00496715       0.00072604      -0.00281071
C        2.55279059     -13.17409317      11.72079799      -0.00374094      -0.00077510      -0.00550357
O        3.42166357     -12.92482453      10.63425858      -0.00362298       0.00343122      -0.00591252
C        2.85153231     -12.66430603       9.42234721       0.00272213       0.00047182       0.00120190
C        3.75224794     -12.48917367       8.35440027       0.00265209      -0.00068656      -0.00026401
O        5.07614950     -12.52089075       8.68497257      -0.01180027      -0.00299986      -0.00048297
C        6.01986902     -12.54201013       7.62467770      -0.00248707      -0.00617327       0.00043209
C        7.39789768     -12.51545564       8.24783146       0.00125355       0.00387286       0.00028752
O        7.72222220     -11.23059904       8.73801630      -0.01156498      -0.01166883       0.03099819
C        8.38899299     -10.43187359       7.78348267      -0.02328615      -0.00822254       0.01038802
C        8.42082318      -9.00448384       8.25826696       0.01393939       0.01550488       0.00928380
O        9.19512176      -8.92515352       9.43244856       0.01453630      -0.03798525       0.03042352
C        9.58036383      -7.60189761       9.72620656       0.00494345      -0.00899118      -0.00430575
H        9.41299713     -10.79629402       7.63939706       0.00165681      -0.00583330      -0.01294264
H       10.90463731      -8.43961896      11.17371609       0.00368838       0.01111325      -0.00015206
H        3.64035350     -10.82236029      13.07914902      -0.00074354       0.00139359      -0.00062024
H        4.77029163     -11.73186951      15.76219588      -0.01457089      -0.00819585       0.00861378
H       10.79339261      -6.67167640      11.25826321       0.01485533      -0.00276969       0.01213950
H        7.87814790     -10.47752559       6.81267363      -0.00210491      -0.00802706      -0.02982703
H        2.77335005     -11.75652490      14.31933298      -0.00806286       0.00260810      -0.00214736
H        4.20741764     -10.09322190      15.38043324      -0.00315447       0.00175603       0.00264261
H        2.69349367     -13.95483438      13.69823113      -0.00396117      -0.00824548       0.00311944
H        8.71231818      -6.92680345       9.70176501       0.00070914       0.02780389       0.01119577
H        8.86353458      -8.38111429       7.46769771       0.00029353       0.02746363      -0.03085649
H        7.40289963      -8.64281377       8.45203479      -0.00540941      -0.00158913      -0.01307722
H       10.30199377      -7.24898319       8.97622669       0.01985078       0.03000398      -0.00497054
H        2.00469905     -12.26195803      11.98372592       0.00315636      -0.00434180       0.00442522
H        1.82850571     -13.95521428      11.46140996      -0.00356507      -0.00234053       0.00131567
H        3.94312482     -14.54532045      12.58181121      -0.00143810       0.00142129       0.00179045
H        7.78903335     -10.33527086      15.12572743      -0.00105864      -0.00400622       0.01048010
H        6.49357183     -10.23371062      16.34003594       0.00441321      -0.01508013       0.01989518
H        7.11422692      -7.97556446      15.92156987       0.00295310      -0.00384393       0.00456241
H        5.64529227      -8.19843185      14.92981704      -0.00583953      -0.01214676       0.01458441
H        5.89269296     -13.45682936       7.03175479      -0.00411352      -0.01021267      -0.00631120
H        5.88433198     -11.67347194       6.96898680       0.00413471      -0.00741275      -0.00259392
H        8.14358962     -12.84968695       7.51188439       0.00642881      -0.01791035      -0.00639401
H        7.41657412     -13.20717775       9.09411590      -0.00313288       0.00663343      -0.00865721
H       -1.36982140      -3.82251229       7.30477338      -0.00166751      -0.00271998       0.00272959
C        0.31004181      -4.29896795       9.21161054       0.00421083      -0.00298334      -0.00078670
H       -1.40114028      -5.55930028       9.69282811      -0.00065062      -0.00040238       0.00003715
H       -1.72141704      -3.84232803       9.77386902       0.00111366      -0.00498779      -0.00146990
C       -3.24821198      -4.41775320       7.84400222       0.00258430       0.00050920      -0.00081051
C       -3.65004269      -2.97168046       8.11015609       0.00021371       0.00115237       0.00079802
N       -5.10121872      -2.80060514       8.12366058       0.00025118       0.00624962       0.00170061
C       -5.76622338      -2.40860103       7.00198951       0.00785992       0.00215273       0.00609497
C       -7.12389232      -2.41815308       6.93541429      -0.00610730      -0.00016532       0.00416434
C       -7.86010032      -2.85391436       8.05127720      -0.00895766      -0.00006254       0.00263475
C       -5.80612099      -3.22209578       9.21258691       0.00736546       0.00387387       0.00101992
C       -7.16590983      -3.24997158       9.20765952      -0.00589812       0.00311759      -0.00481546
H       -3.69316364      -5.06410474       8.61265313      -0.00092359       0.00477642      -0.00257176
H       -3.65773956      -4.73096903       6.87814607      -0.00127073       0.00317045       0.00156320
H       -3.24232539      -2.32020901       7.33526266       0.00235060       0.00118766       0.00298656
H       -3.25397234      -2.63350222       9.06979437       0.00366203       0.00321260      -0.00285273
H       -5.15138427      -2.08428132       6.17032761      -0.00229446      -0.00102756       0.00568174
H       -7.62798040      -2.09751701       6.03641770       0.00044524      -0.00446074       0.00843019
H       -5.22580539      -3.53982626      10.07211666       0.00417885       0.00190797      -0.00215840
H       -7.71831683      -3.58374792      10.07472037       0.00286036      -0.00041020      -0.00199235
C        8.64950266      -5.41375285      11.99304000      -0.00772884       0.03637390      -0.00661517
C        6.74372186      -5.91366532      13.97008662       0.00261449      -0.00913718      -0.00587194
C        6.88931391      -4.62535756      13.44511641       0.00453108       0.03367789      -0.01418849
C        7.83767186      -4.37717085      12.46389162      -0.00239024      -0.02430291       0.00876960
H        6.01045966      -6.09520353      14.74136585       0.02431985       0.00551045      -0.02387294
H        6.25774734      -3.82470635      13.81290377       0.01928261      -0.01644331      -0.00453718
H        9.37287025      -5.21123578      11.21856454      -0.01231175       0.00022411       0.01541774
H        7.96022719      -3.38257751      12.05252818      -0.00250905      -0.02249966       0.01415834
C        3.26812808     -12.27284192       7.07234138       0.00581488       0.00148422       0.00443235
C        1.48529015     -12.57636557       9.19588407       0.00418093       0.00055083       0.00642335
C        1.00377962     -12.33927086       7.90407219      -0.00008087       0.00110027      -0.00016065
C        1.88882486     -12.19595714       6.84812616       0.00333082       0.00181031       0.00170090
H        0.78553767     -12.68386051      10.00927616      -0.00120200      -0.00393446      -0.00189361
H       -0.06500457     -12.27426211       7.73804037      -0.00597232      -0.00100209      -0.00121621
H        3.94590832     -12.16446507       6.24012295      -0.00411184      -0.00317296       0.00184335
H        1.52303631     -12.02043118       5.84360058      -0.00322143       0.00081350      -0.00550065
C        1.22590323      -5.52047062       9.08810500       0.00058906       0.01261981       0.00459807
H        0.55419172      -3.77674622      10.14330328       0.00075323      -0.00092234      -0.01022859
H        0.51929858      -3.59174530       8.40126833      -0.00015709      -0.00725717       0.00539490
C        0.72992032      -6.61700261       8.14118587       0.00193387       0.00879407      -0.00356948
H        1.37623161      -5.97032970      10.07636898       0.01115721      -0.00219673      -0.00082989
H        2.21267042      -5.16835848       8.76622089       0.00406131       0.00251513       0.00914578
H        0.02736905      -7.26743155       8.67315745       0.00495704      -0.00193855      -0.00060353
H        1.58238324      -7.25329661       7.87890544      -0.00234459      -0.00917982       0.00239839
H        0.56137459      -5.23306626       6.46190492       0.00050872      -0.01032084      -0.00072116
H        0.14259736      -6.89375112       6.09278610       0.00486893       0.00004976      -0.00166235
120
Properties=species:S:1:pos:R:3:forces:R:3 energy=-72080.15160822801 free_energy=-72080.15551057956 pbc="F F F"
C        0.06219945      -6.11685412       6.86072371       0.00085044      -0.00424480       0.00059056
C       -1.18189432      -4.60803055       9.19969760       0.00614028      -0.00331679      -0.00558796
N       -1.76450637      -4.62151240       7.81904825       0.00071630      -0.00581221       0.00369738
C       -1.42775101      -5.84291417       7.03152957      -0.00010577       0.00444421       0.00383161
C       -9.33310426      -2.90526124       8.04588941       0.03277340       0.01418875      -0.04123469
C      -11.20354035      -2.58321412       6.64111295      -0.00771721      -0.00294937      -0.00129667
C      -11.71057057      -3.42647342       5.66344047      -0.00290202       0.00614474       0.00249421
C      -12.02359581      -1.74565752       7.38829213      -0.00466604       0.00231368      -0.00191304
C      -13.39218233      -1.72212506       7.12794147      -0.00556821      -0.00195183      -0.00709914
C      -13.90695841      -2.57582357       6.14692961       0.00237453       0.00318199       0.00354436
C      -13.08724723      -3.43153512       5.41280225      -0.00487043      -0.00110681      -0.00052753
C      -13.65581325      -4.34645409       4.36082300       0.00199783       0.00402326       0.00382161
C      -14.32132788      -0.82202802       7.90088206       0.00272691      -0.00320560      -0.00442025
O      -10.01522596      -3.22456150       8.97991205      -0.02613541      -0.01381627       0.03882206
O       -9.82342530      -2.54354162       6.82229579      -0.00555222      -0.00044473      -0.00382322
H       -1.89896487      -5.74262365       6.04550883       0.00432638       0.00091252      -0.00096720
H       -1.89866786      -6.70871901       7.51786525      -0.00188169      -0.00314817      -0.00678539
H      -11.04638061      -4.07652563       5.10816685      -0.00603211       0.00517339       0.00290722
H      -11.58869849      -1.12260632       8.15823159      -0.00424178      -0.00735939      -0.00947391
H      -14.97220079      -2.56933741       5.95256431       0.00869824      -0.00044030       0.00077499
H      -14.73893477      -4.24166955       4.28231003      -0.00167698      -0.00506753      -0.00500250
H      -13.42180751      -5.38973223       4.59213043      -0.00422630      -0.00473417      -0.00482534
H      -13.21298167      -4.13052459       3.38401187      -0.00311781      -0.00327139      -0.00484979
H      -13.78118287      -0.23462912       8.64519864      -0.00767747       0.00265089       0.00253770
H      -15.08798771      -1.41094792       8.41319076      -0.00442200       0.00645526       0.00358401
H      -14.84263235      -0.13539584       7.22710240      -0.00645487       0.00479210       0.00630668
O        5.88590023     -10.67626233      14.38191649       0.00894170      -0.00941715      -0.00035219
C        6.71957392      -9.97303536      15.27903490      -0.00483257       0.00164771       0.00327680
C        6.64453244      -8.48168607      15.04695121       0.00712441       0.01021123      -0.01158309
O        7.40491441      -8.20912575      13.88063570      -0.00854596       0.01327866      -0.01150807
C        4.62183368     -10.96824370      14.93323124      -0.00266941      -0.00553875      -0.00091809
C        7.49770111      -6.91196900      13.47843601      -0.00570541       0.03356896      -0.00864062
C        8.46232946      -6.66112140      12.48221336      -0.00537046      -0.00681970       0.00089406
O        9.21587102      -7.73838420      12.10577834      -0.00054087       0.01790179       0.00615880
C       10.17479233      -7.55528077      11.07463239      -0.00783222       0.00566497      -0.00522372
C        3.72142932     -11.52712919      13.86092677      -0.00014053       0.00091300      -0.00163146
O        4.29067860     -12.70911023      13.35066256       0.01099377      -0.00577759       0.00007362
C        3.34313097     -13.62954172      12.86622655      -0.00506464       0.00078578      -0.00285967
C        2.51542253     -13.14358678      11.69906877      -0.00384649      -0.00073125      -0.00564472
O        3.38417638     -12.89374393      10.61256565      -0.00378587       0.00354254      -0.00612783
C        2.81389816     -12.63359899       9.40063638       0.00280283       0.00053946       0.00128168
C        3.71449067     -12.45856623       8.33256918       0.00281414      -0.00066075      -0.00011943
O        5.03841325     -12.49023232       8.66304189      -0.01218840      -0.00306183      -0.00056458
C        5.98210916     -12.51024629       7.60272715      -0.00254427      -0.00631122       0.00046907
C        7.36010312     -12.48329943       8.22590635       0.00130481       0.00397427       0.00038328
O        7.68344185     -11.19859717       8.71712192      -0.01188767      -0.01203573       0.03175014
C        8.34948281     -10.39851997       7.76322499      -0.02392672      -0.00843909       0.01062592
C        8.37804410      -8.97111833       8.23810796       0.01423674       0.01583835       0.00951485
O        9.15133991      -8.89025414       9.41281810       0.01495108      -0.03879708       0.03120586
C        9.53453011      -7.56635735       9.70624949       0.00509774      -0.00928059      -0.00447729
H        9.37431114     -10.76091262       7.62001529       0.00175420      -0.00606063      -0.01320785
H       10.86074720      -8.40184074      11.15324464       0.00378750       0.01137965      -0.00020337
H        3.60077157     -10.79127884      13.05861278      -0.00071395       0.00135582      -0.00061939
H        4.73104204     -11.70118867      15.74139363      -0.01494766      -0.00842649       0.00880030
H       10.74705085      -6.63399466      11.23732185       0.01519226      -0.00282433       0.01238616
H        7.83957084     -10.44507656       6.79199859      -0.00215361      -0.00819704      -0.03058163
H        2.73439188     -11.72688047      14.29815518      -0.00824781       0.00269543      -0.00222694
H        4.16658510     -10.06289688      15.36045835      -0.00322081       0.00177348       0.00269245
H        2.65653677     -13.92471670      13.67631207      -0.00405912      -0.00845653       0.00323791
H        8.66532819      -6.89277636       9.68205812       0.00065227       0.02842050       0.01144199
H        8.82014206      -8.34689304       7.44791052       0.00032268       0.02821565      -0.03169760
H        7.35926817      -8.61148357       8.43112771      -0.00551829      -0.00169608      -0.01336150
H       10.25523756      -7.21242008       8.95586768       0.02025175       0.03076340      -0.00508559
H        1.96681180     -12.23177484      11.96204686       0.00326514      -0.00448685       0.00454787
H        1.79157312     -13.92508249      11.43957793      -0.00365348      -0.00241703       0.00138062
H        3.90675982     -14.51392300      12.55987317      -0.00143806       0.00141232       0.00183368
H        7.74839183     -10.30115102      15.10687344      -0.00104195      -0.00411600       0.01072035
H        6.45222191     -10.20138345      16.32061677       0.00457060      -0.01541301       0.02026233
H        7.07048951      -7.94237155      15.90345918       0.00304966      -0.00395513       0.00467429
H        5.60265957      -8.16645460      14.91033440      -0.00608443      -0.01241805       0.01497905
H        5.85542960     -13.42477816       7.00927448      -0.00416807      -0.01042035      -0.00646194
H        5.84607850     -11.64137869       6.94756684       0.00423802      -0.00757703      -0.00269058
H        8.10603380     -12.81633886       7.48967598       0.00664482      -0.01826325      -0.00655626
H        7.37930858     -13.17571469       9.07161487      -0.00319828       0.00685317      -0.00887985
H       -1.36674739      -3.82365489       7.30458892      -0.00173144      -0.00281936       0.00283149
C        0.31330262      -4.29872901       9.21170493       0.00437971      -0.00304237      -0.00079119
H       -1.39679471      -5.56062976       9.69254976      -0.00067965      -0.00042930       0.00003371
H       -1.71864598      -3.84394209       9.77362565       0.00115552      -0.00511771      -0.00150403
C       -3.24460262      -4.42082186       7.84356859       0.00262965       0.00047180      -0.00073783
C       -3.64782826      -2.97516518       8.10975072       0.00022262       0.00119196       0.00080731
N       -5.09914524      -2.80552186       8.12312030       0.00030693       0.00642373       0.00170089
C       -5.76438842      -2.41414609       7.00137327       0.00797063       0.00218903       0.00629170
C       -7.12202683      -2.42504993       6.93466291      -0.00619829      -0.00017463       0.00428248
C       -7.85787278      -2.86160641       8.05045883      -0.00888872      -0.00005454       0.00264555
C       -5.80369939      -3.22780935       9.21196022       0.00737830       0.00397464       0.00105129
C       -7.16344613      -3.25704415       9.20690129      -0.00596215       0.00319204      -0.00494683
H       -3.68898271      -5.06766058       8.61215004      -0.00093418       0.00493945      -0.00269020
H       -3.65373391      -4.73440418       6.87766248      -0.00131872       0.00324973       0.00157077
H       -3.24067003      -2.32327043       7.33491806       0.00239950       0.00121890       0.00306970
H       -3.25217923      -2.63665595       9.06944994       0.00374004       0.00329877      -0.00292367
H       -5.14976248      -2.08919077       6.16979722      -0.00232463      -0.00104248       0.00578585
H       -7.62635483      -2.10487183       6.03563466       0.00044894      -0.00456371       0.00861596
H       -5.22314471      -3.54502182      10.07152022       0.00429526       0.00194917      -0.00218733
H       -7.71563704      -3.59141180      10.07387122       0.00290273      -0.00042422      -0.00202256
C        8.60181303      -5.37887365      11.97275331      -0.00804165       0.03722736      -0.00674950
C        6.69845447      -5.88061408      13.95175750       0.00277316      -0.00942270      -0.00606274
C        6.84167342      -4.59237192      13.42596140       0.00448975       0.03455639      -0.01451474
C        7.78879775      -4.34324718      12.44375820      -0.00228505      -0.02499259       0.00890064
H        5.96616160      -6.06280090      14.72382236       0.02483682       0.00563571      -0.02443132
H        6.20915028      -3.79248077      13.79381472       0.01981812      -0.01679734      -0.00460903
H        9.32421344      -5.17569084      11.19753580      -0.01258054       0.00021279       0.01581239
H        7.90945758      -3.34868602      12.03172143      -0.00249593      -0.02298479       0.01452609
C        3.23023078     -12.24249182       7.05050593       0.00603104       0.00163870       0.00449915
C        1.44761929     -12.54583939       9.17428116       0.00433387       0.00059989       0.00662132
C        0.96596638     -12.30903690       7.88245945      -0.00005787       0.00108950      -0.00017997
C        1.85089907     -12.16581619       6.82642072       0.00338173       0.00190195       0.00166185
H        0.74795800     -12.65321720       9.98776825      -0.00124322      -0.00408300      -0.00194599
H       -0.10283730     -12.24426075       7.71649386      -0.00613912      -0.00124321      -0.00131163
H        3.90793001     -12.13415060       6.21821515      -0.00425112      -0.00325870       0.00190026
H        1.48499525     -11.99056378       5.82189163      -0.00328877       0.00082764      -0.00561091
C        1.23028098      -5.51939300       9.08806735       0.00064907       0.01302642       0.00475000
H        0.55682090      -3.77655537      10.14360133       0.00076189      -0.00096033      -0.01057234
H        0.52205418      -3.59108300       8.40159354      -0.00017384      -0.00751020       0.00550482
C        0.73555998      -6.61618297       8.14079808       0.00191131       0.00906917      -0.00362399
H        1.38074531      -5.96932384      10.07627695       0.01152449      -0.00225280      -0.00086436
H        2.21679312      -5.16632011       8.76646611       0.00425483       0.00267562       0.00943180
H        0.03357945      -7.26742753       8.67251815       0.00496969      -0.00185458      -0.00050284
H        1.58872552      -7.25154294       7.87848596      -0.00250953      -0.00959251       0.00249769
H        0.56578395      -5.23196350       6.46185096       0.00053772      -0.01057257      -0.00079100
H        0.14880460      -6.89301590       6.09223246       0.00497538       0.00008471      -0.00169317
120
Properties=species:S:1:pos:R:3:forces:R:3 energy=-72080.15139089007 free_energy=-72080.15551057956 pbc="F F F"
C        0.06751444      -6.11641116       6.86036228       0.00084699      -0.00438088       0.00055510
C       -1.17834041      -4.60913675       9.19949958       0.00631155      -0.00341728      -0.00565033
N       -1.76071504      -4.62308913       7.81875581       0.00071796      -0.00597410       0.00380733
C       -1.42271726      -5.84408837       7.03116415      -0.00013372       0.00453568       0.00392202
C       -9.33079826      -2.91440985       8.04491962       0.03160468       0.01384179      -0.04021776
C      -11.20132145      -2.59411325       6.63992610      -0.00800541      -0.00300303      -0.00126708
C      -11.70739633      -3.43779385       5.66212460      -0.00288259       0.00624805       0.00253754
C      -12.02227145      -1.75744486       7.38711475      -0.00475404       0.00231211      -0.00201020
C      -13.39084382      -1.73524723       7.12661897      -0.00576281      -0.00196262      -0.00723303
C      -13.90467990      -2.58935830       6.14546909       0.00242621       0.00321296       0.00358209
C      -13.08403991      -3.44418558       5.41134757      -0.00503661      -0.00112219      -0.00054172
C      -13.65158667      -4.35957293       4.35923264       0.00210835       0.00410327       0.00392133
C      -14.32094851      -0.83614146       7.89954504       0.00285426      -0.00329447      -0.00449777
O      -10.01274444      -3.23443807       8.97884017      -0.02520161      -0.01349584       0.03782577
O       -9.82129626      -2.55310231       6.82128813      -0.00543004      -0.00043555      -0.00398345
H       -1.89408822      -5.74425032       6.04517084       0.00447527       0.00096887      -0.00099222
H       -1.89271048      -6.71040107       7.51749259      -0.00195174      -0.00324049      -0.00698241
H      -11.04249333      -4.08714284       5.10687033      -0.00621432       0.00531334       0.00299689
H      -11.58806713      -1.13403474       8.15716386      -0.00430917      -0.00750914      -0.00965439
H      -14.96991409      -2.58390681       5.95099537       0.00891961      -0.00043685       0.00080251
H      -14.73480068      -4.25584440       4.28062511      -0.00174368      -0.00518155      -0.00512085
H      -13.41655392      -5.40262916       4.59049302      -0.00432805      -0.00482376      -0.00494490
H      -13.20885106      -4.14311092       3.38249714      -0.00319722      -0.00335275      -0.00494572
H      -13.78143401      -0.24827934       8.64395517      -0.00786907       0.00269320       0.00257965
H      -15.08706372      -1.42588249       8.41172030      -0.00453227       0.00659346       0.00366550
H      -14.84285041      -0.14998127       7.22575143      -0.00661663       0.00490799       0.00643255
O        5.84592393     -10.64364366      14.36203864       0.00914358      -0.00961670      -0.00032386
C        6.67852691      -9.94002502      15.25986001      -0.00493675       0.00168483       0.00322506
C        6.60210356      -8.44868932      15.02832551       0.00720061       0.01047597      -0.01169901
O        7.36323230      -8.17503750      13.86277127      -0.00878797       0.01362503      -0.01193628
C        4.58200640     -10.93721339      14.91282943      -0.00267093      -0.00567787      -0.00091878
C        7.45357385      -6.87795208      13.45990159      -0.00587999       0.03414357      -0.00893217
C        8.41696899      -6.62616943      12.46271516      -0.00548673      -0.00702029       0.00095284
O        9.17162557      -7.70259345      12.08607093      -0.00057864       0.01835829       0.00633013
C       10.12967845      -7.51847406      11.05431509      -0.00806966       0.00587854      -0.00539467
C        3.68236521     -11.49635910      13.84002985      -0.00017157       0.00087750      -0.00169182
O        4.25273923     -12.67757172      13.32924056       0.01122207      -0.00591765       0.00008230
C        3.30601967     -13.59867644      12.84445513      -0.00516409       0.00080441      -0.00282141
C        2.47805444     -13.11307867      11.67734054      -0.00393724      -0.00082491      -0.00581878
O        3.34668991     -12.86266445      10.59087268      -0.00394660       0.00365480      -0.00626075
C        2.77626614     -12.60289184       9.37892791       0.00286481       0.00062565       0.00128154
C        3.67673620     -12.42795858       8.31074033       0.00291027      -0.00061603      -0.00006218
O        5.00067816     -12.45957375       8.64111204      -0.01250489      -0.00312348      -0.00065809
C        5.94435091     -12.47848184       7.58077644      -0.00261952      -0.00638967       0.00052658
C        7.32230968     -12.45114179       8.20398130       0.00140013       0.00409068       0.00040522
O        7.64466410     -11.16659456       8.69622915      -0.01223096      -0.01239738       0.03250092
C        8.30997223     -10.36516345       7.74297087      -0.02451232      -0.00865012       0.01083666
C        8.33526687      -8.93775544       8.21794902       0.01449838       0.01622298       0.00975371
O        9.10755841      -8.85535606       9.39318840       0.01532856      -0.03959477       0.03191248
C        9.48869455      -7.53082033       9.68629016       0.00518071      -0.00954054      -0.00451198
H        9.33562211     -10.72552683       7.60063708       0.00184321      -0.00628702      -0.01347002
H       10.81685388      -8.36405957      11.13277126       0.00391472       0.01158633      -0.00022693
H        3.56119008     -10.76019960      13.03807645      -0.00069402       0.00135630      -0.00066057
H        4.69179409     -11.67050742      15.72059202      -0.01532893      -0.00863105       0.00895028
[truncated: 2,816,917 more chars]
