# Supplementary material for: The interlocking process in molecular machines explained by a combined approach: the nudged elastic band method and machine learning potential
Source: Chem Sci. 2026 Jan 13;17(12):6055–67. doi: 10.1039/d5sc08303f (PMC12857636; doi:10.1039/d5sc08303f)
Supplement: SC-017-D5SC08303F-s001 [file SC-017-D5SC08303F-s001.zip › Animation-Coordinates-LPZ-AV-JT/[1bΓèé24C8]2+.xyz]

112
Properties=species:S:1:pos:R:3:forces:R:3 energy=-63795.731436595146 free_energy=-63795.731436595146 pbc="F F F"
C        1.90457376       9.69964100       0.43210109       0.00000787      -0.00001654      -0.00000179
C        2.91217217      10.54837401       3.23655121       0.00001607      -0.00004090      -0.00001693
N        3.50001088       9.44939883       2.39864330       0.00000674       0.00001049       0.00001025
C        3.34414921       9.64103745       0.92186381       0.00001772       0.00005658       0.00002861
C       10.72513034       7.65080647       4.69026453       0.00002936       0.00002451       0.00002657
C       12.55976082       6.40053537       3.88013886      -0.00003511       0.00001100       0.00000192
C       13.22502776       6.51786337       2.66857210       0.00006044      -0.00002341      -0.00001466
C       13.21132481       5.99779291       5.04023330       0.00006132       0.00000042      -0.00000751
C       14.56436582       5.66849747       4.98391224       0.00002885      -0.00001852       0.00001663
C       15.23817547       5.79314847       3.76484551      -0.00000197      -0.00001119      -0.00002658
C       14.59021952       6.21712693       2.60573950      -0.00000149       0.00003749       0.00000608
C       15.32949992       6.34730858       1.30024994      -0.00004536      -0.00003119      -0.00000870
C       15.31271718       5.21457451       6.21110167      -0.00005397      -0.00003248      -0.00000310
O       11.42236122       8.33095656       5.39187998      -0.00001883       0.00000006      -0.00001175
O       11.18622927       6.63514482       3.89983858       0.00000840       0.00000089       0.00000417
H        3.85271659       8.80225387       0.43317638      -0.00000408      -0.00000602      -0.00001699
H        3.87631252      10.54741971       0.61578357      -0.00000797       0.00000770       0.00000341
H       12.69188930       6.84559343       1.78541897       0.00001656       0.00001879      -0.00003307
H       12.65982638       5.94301861       5.96880893      -0.00001263       0.00001265       0.00000381
H       16.29255038       5.55138911       3.72147061      -0.00000011      -0.00000043       0.00000460
H       16.38262274       6.08323411       1.40792128       0.00003206      -0.00000701      -0.00000747
H       15.26445846       7.37155204       0.92134617      -0.00001008       0.00002087       0.00000431
H       14.88445630       5.69884394       0.53965745      -0.00001158      -0.00000445      -0.00000292
H       14.66477011       5.18945753       7.08876171      -0.00000587      -0.00000600       0.00001486
H       16.15190086       5.88495091       6.41981013       0.00003956      -0.00000827       0.00001867
H       15.73272047       4.21533644       6.06115778      -0.00000915      -0.00001274       0.00000984
O       -8.14547214      14.98743831       2.23041360      -0.00000421      -0.00003054       0.00000659
C       -8.76483551      14.10446322       3.13973136       0.00003564      -0.00003636       0.00003505
C       -7.85843454      12.92691071       3.39285072      -0.00002819       0.00002241       0.00002162
O       -7.78954774      12.12174359       2.23800842      -0.00000331       0.00001848       0.00004137
C       -8.79467935      16.24049988       2.19604219      -0.00001736      -0.00000349       0.00001671
C       -6.96403380      10.99849747       2.44026536      -0.00004911      -0.00000346       0.00001950
C       -7.07371578      10.07654243       1.25160502      -0.00003944      -0.00003070       0.00004685
O       -8.39429666       9.58755843       1.17430344       0.00003481       0.00006247       0.00005627
C       -8.49468221       8.33788479       0.53103746      -0.00000405      -0.00001311       0.00002337
C       -8.19876908      17.08220366       1.09897242      -0.00002232       0.00000995       0.00001830
O       -8.73359027      16.63988545      -0.13184558       0.00002962       0.00002465      -0.00003445
C       -8.24698449      17.35082765      -1.24671315       0.00000244      -0.00001621       0.00001621
C       -7.00585471      16.72179679      -1.83785161      -0.00000525      -0.00003624      -0.00000763
O       -7.34915471      15.47038195      -2.38197536       0.00002228       0.00000894      -0.00000107
C       -6.26202653      14.86116488      -3.03881589      -0.00001454       0.00000995       0.00001395
C       -6.72329790      13.52918651      -3.58419425      -0.00001761       0.00005734      -0.00001794
O       -7.72812225      13.68622782      -4.56711239      -0.00001502       0.00000999       0.00000727
C       -9.04155509      13.63555766      -4.03967847       0.00006461      -0.00005411       0.00001891
C       -9.67704318      12.29056132      -4.29596553       0.00006688      -0.00003350      -0.00003688
O       -8.94650736      11.32289310      -3.58045994      -0.00001919       0.00002849       0.00000048
C       -9.43165709      10.01905101      -3.80545861      -0.00002575      -0.00001359       0.00001749
C       -8.55981614       9.04497981      -3.05679146      -0.00000530      -0.00003397      -0.00001228
O       -8.81119979       9.18164887      -1.67391307       0.00001264      -0.00002167      -0.00002730
C       -8.01731163       8.31387582      -0.90442466       0.00002515       0.00001836      -0.00001931
H       -7.07786183      12.88812513      -2.76893590       0.00000530      -0.00003164      -0.00001200
H      -10.47019602       9.92571363      -3.46072801       0.00001801      -0.00001683      -0.00000614
H       -9.55267038       8.06391100       0.56147037      -0.00000293       0.00000479      -0.00001215
H       -7.27123007      10.45614605       3.34514478       0.00000825      -0.00000453      -0.00003023
H       -7.10327247      17.00553087       1.10957887       0.00003704      -0.00000064       0.00000706
H       -9.87056325      16.12554754       2.00315109       0.00001172       0.00003447       0.00001082
H       -7.92644406       7.57734220       1.09282017      -0.00001124       0.00001190      -0.00000428
H       -9.39974431       9.78030306      -4.88142282       0.00000172       0.00002270      -0.00000624
H       -6.35853871       9.25144333       1.37374655       0.00000458       0.00002108      -0.00001880
H       -5.91594803      11.31272821       2.56702012      -0.00003490       0.00001488      -0.00001130
H       -5.87553290      13.03260665      -4.06763414      -0.00000090      -0.00002787      -0.00002914
H       -8.46527376      18.13807917       1.26312138      -0.00002064      -0.00000176       0.00000906
H       -8.67069845      16.74786891       3.16559441      -0.00000027      -0.00002806       0.00001513
H       -8.03172546      18.39770988      -0.98166086      -0.00000546       0.00001049       0.00000872
H       -6.96003123       8.60418191      -0.96471417      -0.00001419      -0.00001405      -0.00001549
H       -5.91737350      15.49767286      -3.86406778      -0.00000439      -0.00002721      -0.00001073
H       -8.80155591       8.02058126      -3.38083230       0.00001708       0.00001939       0.00000503
H       -7.50194244       9.23534497      -3.28483748       0.00002016       0.00000919       0.00002307
H       -8.10017173       7.28258377      -1.27713698       0.00001377       0.00000098       0.00000711
H       -6.23452938      16.60145760      -1.06514116       0.00002711       0.00000861      -0.00001132
H       -5.42315744      14.70666135      -2.34264584       0.00001127      -0.00000857      -0.00001100
H       -6.60664193      17.38735106      -2.61885160      -0.00000770      -0.00000499       0.00001780
H       -6.82098864      10.61539164       0.33309513       0.00000776       0.00001117      -0.00004555
H       -9.04167370      17.35143823      -1.99931616      -0.00000777      -0.00000040      -0.00002485
H       -9.72848039      13.75864300       2.74466345      -0.00002478       0.00000371       0.00000521
H       -8.95143058      14.61433067       4.09819346       0.00002267       0.00000414       0.00001080
H       -8.26617215      12.34168401       4.23356369       0.00001201       0.00000031      -0.00006510
H       -6.85921241      13.28407202       3.67674917      -0.00000562       0.00000673      -0.00002118
H       -9.62453071      14.41797470      -4.53623295      -0.00004171       0.00004175       0.00000936
H       -9.03401269      13.84400204      -2.96484470      -0.00000301       0.00000598      -0.00000909
H       -9.64795378      12.06964420      -5.37086376      -0.00001152       0.00000124       0.00000445
H      -10.72875099      12.30226271      -3.97017986      -0.00004526      -0.00001112       0.00000817
H        3.00038308       8.58101763       2.61917123      -0.00000913      -0.00001687      -0.00000308
C        1.04804385      10.77885274       1.09515772       0.00001623      -0.00000874       0.00000742
H        1.43574049       8.71819752       0.55449416       0.00000561      -0.00000140      -0.00000086
H        1.95379650       9.88711377      -0.64706883      -0.00000305       0.00000870      -0.00000225
C        4.93631981       9.19150609       2.73515947       0.00000748       0.00004832       0.00002296
C        5.12008549       8.43493033       4.04765701      -0.00002202       0.00000024       0.00001812
N        6.52743106       8.14904694       4.32790504      -0.00000179      -0.00001174      -0.00000811
C        7.15113582       7.13846032       3.65829470      -0.00004774       0.00001621       0.00001067
C        8.49451207       6.93902312       3.75096813       0.00001943       0.00000585       0.00000123
C        9.26276405       7.80366400       4.55172656       0.00001889      -0.00004745      -0.00001383
C        7.26375159       8.98312308       5.11491664       0.00001293       0.00000542       0.00002238
C        8.60869965       8.83445175       5.24659465      -0.00002778       0.00001013       0.00001961
H        5.47005960      10.14709906       2.79029988      -0.00000588      -0.00002676      -0.00000124
H        5.39462828       8.61578427       1.92453818       0.00001150      -0.00000660      -0.00000680
H        4.58731341       7.48316912       4.00087242      -0.00000313      -0.00000026       0.00002380
H        4.71085929       9.00478202       4.88371632       0.00000837       0.00001125      -0.00001314
H        6.51972975       6.51053152       3.03978917       0.00001335       0.00001802      -0.00000234
H        8.96646720       6.13411387       3.20797709      -0.00000334       0.00003785       0.00001003
H        6.71860766       9.76466698       5.63057879       0.00001125      -0.00001692      -0.00003567
H        9.17856740       9.50191688       5.87722491      -0.00000710       0.00001242      -0.00002150
C        2.88893869      11.91047201       2.54657439      -0.00000787      -0.00005155       0.00002666
H        3.50667493      10.61918471       4.15180866      -0.00000437      -0.00000345      -0.00002703
H        1.90504081      10.27057788       3.55969682      -0.00002366       0.00000865       0.00000611
C        1.83200428      12.05427814       1.42559572      -0.00001740       0.00001982       0.00001673
H        3.88907304      12.12567638       2.16020904      -0.00001049      -0.00000327      -0.00001610
H        2.70123190      12.66748840       3.31627896      -0.00001618       0.00002755       0.00002237
H        2.32677381      12.40423889       0.51372797       0.00001325      -0.00000142      -0.00001969
H        1.12403702      12.84261510       1.70333764      -0.00002504      -0.00000200      -0.00003808
H        0.56794470      10.39029255       1.99706949      -0.00001280       0.00000370       0.00000780
H        0.22463597      11.03068126       0.41717782       0.00000362      -0.00001828      -0.00000814
112
Properties=species:S:1:pos:R:3:forces:R:3 energy=-63795.73141551012 free_energy=-63795.731436595146 pbc="F F F"
C        1.90452307       9.69971831       0.43203368       0.00002885      -0.00002509       0.00007628
C        2.91234165      10.54842432       3.23661166       0.00009396       0.00002695      -0.00003493
N        3.49990798       9.44932370       2.39866650       0.00002589      -0.00007685       0.00004342
C        3.34405984       9.64094499       0.92187926       0.00006264       0.00007732       0.00005805
C       10.72510828       7.65082424       4.69022991      -0.00240114      -0.00190510      -0.00201183
C       12.55975511       6.40055519       3.88013667      -0.00020625       0.00000243      -0.00002114
C       13.22502601       6.51787523       2.66857224       0.00020318      -0.00004022       0.00000443
C       13.21131684       5.99784858       5.04024394       0.00025773      -0.00003289      -0.00009615
C       14.56436805       5.66857683       4.98393856      -0.00022352       0.00003681       0.00004593
C       15.23818010       5.79321964       3.76487346       0.00016290      -0.00003751       0.00000335
C       14.59022669       6.21716633       2.60575640      -0.00017598       0.00003770      -0.00003201
C       15.32951007       6.34733771       1.30026774       0.00002161      -0.00000845       0.00001675
C       15.31271557       5.21469042       6.21114286       0.00004506      -0.00001889      -0.00002638
O       11.42230236       8.33099751       5.39179623       0.00202110       0.00181837       0.00186975
O       11.18621586       6.63513535       3.89982654       0.00029488       0.00008279       0.00011200
H        3.85257484       8.80211879       0.43321794      -0.00003704      -0.00002715      -0.00003445
H        3.87630158      10.54728882       0.61582168       0.00016946       0.00002354      -0.00011289
H       12.69189169       6.84558063       1.78540827      -0.00001039       0.00001974      -0.00004160
H       12.65981364       5.94308136       5.96881505      -0.00005039      -0.00000151       0.00006701
H       16.29256214       5.55148118       3.72151063      -0.00003612       0.00000404      -0.00000168
H       16.38263905       6.08328739       1.40795089       0.00000541      -0.00000190      -0.00002617
H       15.26444955       7.37157397       0.92134715      -0.00000668       0.00000444      -0.00000755
H       14.88448350       5.69885027       0.53968496      -0.00001202      -0.00000242      -0.00000203
H       14.66476336       5.18957853       7.08879892      -0.00002238      -0.00000504       0.00002033
H       16.15188814       5.88508495       6.41984506       0.00001030      -0.00002315       0.00001985
H       15.73273826       4.21545727       6.06122041      -0.00001342      -0.00002344       0.00001589
O       -8.08209114      14.97061702       2.24463170      -0.00047567       0.00008941       0.00026294
C       -8.70192841      14.08891374       3.15487057      -0.00001708      -0.00014995       0.00020538
C       -7.79681744      12.91051367       3.40825329      -0.00015897       0.00026488       0.00062475
O       -7.72998494      12.10412838       2.25417918       0.00130911      -0.00003373       0.00087242
C       -8.73005668      16.22429313       2.21016404      -0.00007256       0.00035637       0.00006024
C       -6.90644822      10.97972954       2.45789810       0.00008738      -0.00042280      -0.00158939
C       -7.01459816      10.05831480       1.26870315       0.00085792       0.00015572       0.00172088
O       -8.33543078       9.57046557       1.18861536       0.00038825      -0.00050866      -0.00016800
C       -8.43527359       8.32115907       0.54453995       0.00092641       0.00074555      -0.00050588
C       -8.13417683      17.06516572       1.11247181      -0.00010287       0.00018071       0.00022328
O       -8.67049209      16.62327978      -0.11783957      -0.00032341       0.00080424       0.00001942
C       -8.18544961      17.33499157      -1.23287668       0.00056752       0.00013590      -0.00031687
C       -6.94480122      16.70677646      -1.82573044       0.00045662      -0.00088661      -0.00095772
O       -7.28851491      15.45577616      -2.37062955       0.00119097       0.00006233      -0.00030691
C       -6.20215333      14.84807793      -3.03008981       0.00062689      -0.00220249      -0.00066277
C       -6.66327009      13.51611122      -3.57574780       0.00019353       0.00165201       0.00050062
O       -7.66988560      13.67344532      -4.55681294       0.00019241      -0.00018453       0.00108862
C       -8.98231508      13.62032934      -4.02719459      -0.00064983      -0.00144469       0.00104064
C       -9.61550304      12.27407444      -4.28234201      -0.00078332       0.00052375      -0.00089612
O       -8.88278023      11.30789678      -3.56702516      -0.00140768       0.00034021      -0.00077960
C       -9.36561794      10.00330473      -3.79258857       0.00068310       0.00006109      -0.00009817
C       -8.49351738       9.03049185      -3.04266372      -0.00076726       0.00047353      -0.00053422
O       -8.74753915       9.16646398      -1.66024113       0.00074089      -0.00069510      -0.00037563
C       -7.95520475       8.29798072      -0.88999265      -0.00045881      -0.00083373      -0.00043738
H       -7.01606261      12.87416120      -2.76036863       0.00131937       0.00053117      -0.00140854
H      -10.40457487       9.90850947      -3.44934739       0.00109327      -0.00102105      -0.00087527
H       -9.49347753       8.04767582       0.57276989       0.00120616      -0.00043112       0.00070072
H       -7.21660231      10.43762521       3.36197569       0.00197754       0.00011611      -0.00138748
H       -7.03874234      16.98745190       1.12213732      -0.00041932       0.00010405       0.00016622
H       -9.80617421      16.11026866       2.01799736       0.00000491       0.00051883       0.00016395
H       -7.86818008       7.56009858       1.10681695      -0.00172439      -0.00005811       0.00067188
H       -9.33160249       9.76471588      -4.86854046      -0.00106931      -0.00051066       0.00033873
H       -6.30053425       9.23243809       1.39231409       0.00029957       0.00096951      -0.00131872
H       -5.85820559      11.29266250       2.58695868      -0.00039814      -0.00131872       0.00063685
H       -5.81594984      13.02058937      -4.06113727      -0.00108234       0.00000679       0.00107610
H       -8.39962367      18.12130474       1.27671712       0.00039032       0.00003716       0.00032329
H       -8.60492690      16.73184697       3.17947263      -0.00034530       0.00031035       0.00008677
H       -7.97021482      18.38180674      -0.96752230      -0.00087969       0.00010308       0.00000275
H       -6.89770661       8.58801385      -0.94838014      -0.00126067      -0.00063697       0.00120158
H       -5.85978548      15.48566358      -3.85550459       0.00066495      -0.00103624       0.00086202
H       -8.73338599       8.00582724      -3.36731000       0.00121260       0.00017349      -0.00066204
H       -7.43548508       9.22253043      -3.26870615      -0.00124877      -0.00071672      -0.00071959
H       -8.03777747       7.26696409      -1.26356498       0.00032375       0.00009247       0.00019453
H       -6.17258817      16.58578137      -1.05398994      -0.00077136       0.00055485      -0.00027620
H       -5.36180982      14.69369028      -2.33565510       0.00041256       0.00041393      -0.00041086
H       -6.54648107      17.37308249      -2.60657301      -0.00045455       0.00003550       0.00040069
H       -6.75940762      10.59721215       0.35085163      -0.00062200      -0.00083786       0.00134046
H       -8.98091202      17.33558264      -1.98467214      -0.00027343       0.00069800       0.00050636
H       -9.66614967      13.74389134       2.76048592      -0.00020890       0.00033202       0.00071328
H       -8.88734039      14.59958695       4.11314471      -0.00038915       0.00006845      -0.00053852
H       -8.20446839      12.32658733       4.24992566      -0.00034007       0.00051124      -0.00025621
H       -6.79680188      13.26661759       3.69078181      -0.00081729       0.00041445       0.00038087
H       -9.56770261      14.40146558      -4.52299189       0.00113961       0.00017415       0.00073363
H       -8.97344450      13.82879067      -2.95231597      -0.00016268       0.00119312      -0.00164164
H       -9.58674596      12.05274118      -5.35720100      -0.00102696       0.00056287       0.00037803
H      -10.66699992      12.28395253      -3.95573319       0.00044599       0.00016268      -0.00037445
H        3.00018305       8.58102058       2.61926570      -0.00002385       0.00000111      -0.00005794
C        1.04810024      10.77896421       1.09513733       0.00008112       0.00011282      -0.00004813
H        1.43551963       8.71833577       0.55430914       0.00032900       0.00008168       0.00002213
H        1.95383535       9.88728008      -0.64712229       0.00001719      -0.00006311       0.00015731
C        4.93621475       9.19127513       2.73511256       0.00002209       0.00001330      -0.00006086
C        5.12002166       8.43476591       4.04764127      -0.00011706       0.00000889      -0.00007170
N        6.52738289       8.14892995       4.32786876      -0.00013509       0.00010186       0.00009596
C        7.15110467       7.13833708       3.65829134       0.00023545      -0.00006508       0.00000383
C        8.49449077       6.93893709       3.75096335      -0.00020562       0.00008881       0.00003114
C        9.26272354       7.80362728       4.55168283       0.00030242       0.00006501       0.00011581
C        7.26368460       8.98305808       5.11484307       0.00035920      -0.00017955      -0.00006379
C        8.60864316       8.83442653       5.24651666      -0.00043809      -0.00004363      -0.00011611
H        5.47003033      10.14682643       2.79016177       0.00014167       0.00005931       0.00002643
H        5.39442801       8.61547739       1.92449208      -0.00004286      -0.00005212       0.00000695
H        4.58726357       7.48299454       4.00091858      -0.00004477       0.00001665      -0.00000240
H        4.71080135       9.00466058       4.88367652      -0.00000422      -0.00001504       0.00000906
H        6.51971441       6.51037029       3.03981135      -0.00002674      -0.00000074      -0.00001572
H        8.96646039       6.13402232       3.20800045       0.00005709      -0.00006386      -0.00005641
H        6.71852418       9.76460314       5.63047565      -0.00006532       0.00008434       0.00003759
H        9.17849149       9.50193408       5.87711248       0.00007708       0.00007957       0.00005967
C        2.88913916      11.91046155       2.54653109       0.00003824       0.00006557       0.00010665
H        3.50711819      10.61926317       4.15169306      -0.00022444       0.00004870       0.00001454
H        1.90526466      10.27080730       3.56008601      -0.00011025      -0.00017442      -0.00026984
C        1.83207079      12.05434962       1.42570010      -0.00005485      -0.00006958       0.00005349
H        3.88925435      12.12553094       2.16003954      -0.00010022       0.00001989      -0.00007542
H        2.70160249      12.66754645       3.31620855       0.00011084       0.00011292       0.00009806
H        2.32673044      12.40454466       0.51385783      -0.00020283      -0.00014650       0.00001256
H        1.12402805      12.84254112       1.70367662       0.00022152       0.00023013      -0.00010329
H        0.56795538      10.39038072       1.99701085      -0.00010689      -0.00008944       0.00009132
H        0.22474879      11.03091909       0.41713983      -0.00029719      -0.00013188       0.00009467
112
Properties=species:S:1:pos:R:3:forces:R:3 energy=-63795.73136685237 free_energy=-63795.731436595146 pbc="F F F"
C        1.90447038       9.69979378       0.43196574       0.00014207       0.00010118       0.00012680
C        2.91251249      10.54847668       3.23667304       0.00017172       0.00011363      -0.00011840
N        3.49980359       9.44924629       2.39868986       0.00018670       0.00004069       0.00004773
C        3.34396990       9.64085194       0.92189416       0.00008768       0.00003497       0.00011268
C       10.72507225       7.65083101       4.69018368      -0.00232649      -0.00189478      -0.00199741
C       12.55974667       6.40057420       3.88013620      -0.00017661       0.00002078      -0.00014758
C       13.22502381       6.51788708       2.66857312       0.00012726      -0.00003907       0.00007515
C       13.21131108       5.99790251       5.04025335      -0.00001788      -0.00000058       0.00010281
C       14.56436432       5.66865802       4.98396610       0.00010955      -0.00001171      -0.00008100
C       15.23818745       5.79329150       3.76490167      -0.00013578       0.00002220       0.00004067
C       14.59023034       6.21720518       2.60577214       0.00001175      -0.00002190       0.00004236
C       15.32952209       6.34736692       1.30028762      -0.00009668       0.00006625      -0.00004292
C       15.31271526       5.21480875       6.21118197       0.00002193      -0.00002950       0.00001516
O       11.42225420       8.33104622       5.39172190       0.00196633       0.00179146       0.00184281
O       11.18620171       6.63512613       3.89981338       0.00029353       0.00007670       0.00012736
H        3.85243371       8.80198195       0.43326028      -0.00009891      -0.00002071      -0.00004324
H        3.87628994      10.54715419       0.61585955       0.00036195       0.00007719      -0.00024059
H       12.69188961       6.84556633       1.78540012      -0.00002040       0.00002583      -0.00005960
H       12.65979945       5.94314203       5.96882388       0.00002080       0.00000214      -0.00003948
H       16.29257140       5.55157399       3.72155106       0.00006086      -0.00001720      -0.00000750
H       16.38265422       6.08334104       1.40798217       0.00006738      -0.00002168      -0.00001220
H       15.26444184       7.37159622       0.92134756       0.00000464      -0.00004448       0.00000871
H       14.88451310       5.69885731       0.53971292       0.00000390       0.00000329       0.00000679
H       14.66475753       5.18970043       7.08883519       0.00000041      -0.00000591       0.00000228
H       16.15187403       5.88522365       6.41987809      -0.00001466      -0.00003797       0.00000497
H       15.73275809       4.21558063       6.06128131      -0.00002448       0.00000673       0.00001444
O       -8.01870899      14.95379580       2.25884977      -0.00096221       0.00032406       0.00049751
C       -8.63901870      14.07336568       3.17000664       0.00000108      -0.00042337       0.00037251
C       -7.73519722      12.89411493       3.42365532      -0.00036346       0.00061420       0.00124571
O       -7.67041972      12.08651700       2.27035148       0.00266039      -0.00012001       0.00174289
C       -8.66543250      16.20808766       2.22428363      -0.00014402       0.00056872       0.00007963
C       -6.84886586      10.96096147       2.47552961       0.00011125      -0.00083480      -0.00314489
C       -6.95548169      10.04008172       1.28580063       0.00163986       0.00038124       0.00338960
O       -8.27656225       9.55337309       1.20291944       0.00080701      -0.00100965      -0.00033661
C       -8.37586106       8.30443451       0.55803578       0.00192951       0.00149458      -0.00100288
C       -8.06958525      17.04812995       1.12596840      -0.00025437       0.00019404       0.00041071
O       -8.60739579      16.60667160      -0.10383410      -0.00057268       0.00167411       0.00004515
C       -8.12391245      17.31915370      -1.21903942       0.00108153       0.00026729      -0.00064452
C       -6.88374753      16.69175743      -1.81360973       0.00089227      -0.00191931      -0.00181505
O       -7.22787295      15.44116935      -2.35928380       0.00234615       0.00014146      -0.00061695
C       -6.14228402      14.83499136      -3.02136501       0.00126090      -0.00430073      -0.00128307
C       -6.60324658      13.50303818      -3.56730098       0.00040164       0.00329542       0.00094786
O       -7.61165472      13.66065809      -4.54650862       0.00041334      -0.00038848       0.00218853
C       -8.92307268      13.60509380      -4.01470746      -0.00135490      -0.00287486       0.00204109
C       -9.55396188      12.25758469      -4.26871596      -0.00150782       0.00105952      -0.00171156
O       -8.81905308      11.29290027      -3.55359167      -0.00283650       0.00069033      -0.00157006
C       -9.29957582       9.98756303      -3.77971869       0.00146744       0.00012738      -0.00021911
C       -8.42721751       9.01601150      -3.02853086      -0.00163535       0.00091398      -0.00106611
O       -8.68388034       9.15127707      -1.64656808       0.00147328      -0.00134832      -0.00073585
C       -7.89310029       8.28208384      -0.87556280      -0.00093552      -0.00166604      -0.00085890
H       -6.95426585      12.86020370      -2.75180527       0.00260567       0.00102921      -0.00276582
H      -10.33894472       9.89130779      -3.43796910       0.00212147      -0.00201928      -0.00171907
H       -9.43427577       8.03144556       0.58406829       0.00232399      -0.00089052       0.00139566
H       -7.16197627      10.41911233       3.37880252       0.00394031       0.00023947      -0.00277634
H       -6.97421614      16.96937105       1.13469408      -0.00081246       0.00019128       0.00031381
H       -9.74178449      16.09498693       2.03284193       0.00005891       0.00104344       0.00032051
H       -7.80991727       7.54285441       1.12080644      -0.00342904      -0.00011094       0.00131465
H       -9.26345672       9.74913373      -4.85565412      -0.00212170      -0.00100577       0.00070870
H       -6.24253587       9.21343204       1.41088034       0.00063032       0.00185211      -0.00261515
H       -5.80047256      11.27258738       2.60689991      -0.00075066      -0.00262762       0.00126264
H       -5.75637581      13.00857977      -4.05464070      -0.00215253       0.00001843       0.00217183
H       -8.33397035      18.10452804       1.29030972       0.00075797       0.00019585       0.00063769
H       -8.53915545      16.71582671       3.19334665      -0.00068775       0.00065697       0.00019673
H       -7.90870184      18.36590103      -0.95338522      -0.00175716       0.00019926       0.00001898
H       -6.83538821       8.57184440      -0.93204355      -0.00249392      -0.00126527       0.00238652
H       -5.80220137      15.47365657      -3.84693378       0.00131584      -0.00207311       0.00172148
H       -8.66521691       7.99108157      -3.35377765       0.00240251       0.00035973      -0.00129502
H       -7.36903656       9.20971873      -3.25257251      -0.00241653      -0.00140214      -0.00144394
H       -7.97538360       7.25134415      -1.24999394       0.00062996       0.00016202       0.00036490
H       -6.11065041      16.57010574      -1.04283797      -0.00155647       0.00111515      -0.00055904
H       -5.30046831      14.68072495      -2.32866807       0.00080270       0.00082496      -0.00082362
H       -6.48632054      17.35880973      -2.59429272      -0.00086690       0.00014558       0.00072330
H       -6.69782483      10.57902817       0.36861631      -0.00124842      -0.00168277       0.00268170
H       -8.92014948      17.31972499      -1.97002387      -0.00054370       0.00139077       0.00101047
H       -9.60381569      13.72914013       2.77630512      -0.00039901       0.00066645       0.00140534
H       -8.82325115      14.58483935       4.12809089      -0.00079853       0.00015388      -0.00103686
H       -8.14275962      12.31149392       4.26629036      -0.00068845       0.00101029      -0.00050363
H       -6.73439363      13.24915936       3.70481684      -0.00159860       0.00082367       0.00076323
H       -9.51086699      14.38494220      -4.50974914       0.00229853       0.00032190       0.00146003
H       -8.91287563      13.81358067      -2.93978790      -0.00033691       0.00238020      -0.00326362
H       -9.52553467      12.03583738      -5.34353455      -0.00204200       0.00110763       0.00072138
H      -10.60524043      12.26564271      -3.94128419       0.00089383       0.00032930      -0.00073303
H        2.99998394       8.58102637       2.61936102      -0.00013304      -0.00014219      -0.00006890
C        1.04815632      10.77907577       1.09511668       0.00016385       0.00026363      -0.00012413
H        1.43529779       8.71847612       0.55412388       0.00059572       0.00005209       0.00005771
H        1.95387445       9.88744536      -0.64717648       0.00002686      -0.00013682       0.00032947
C        4.93611039       9.19104409       2.73506469      -0.00002426      -0.00000828      -0.00013601
C        5.11995809       8.43460027       4.04762333      -0.00016116       0.00008425      -0.00006047
N        6.52733572       8.14881539       4.32783284      -0.00022292      -0.00001290       0.00003600
C        7.15107779       7.13821196       3.65828709       0.00005546       0.00003093       0.00004400
C        8.49446648       6.93885191       3.75095882      -0.00003363      -0.00005618      -0.00005334
C        9.26268407       7.80359237       4.55163812       0.00030506       0.00012742       0.00016602
C        7.26362147       8.98299203       5.11476743       0.00026532      -0.00016344      -0.00005904
C        8.60858211       8.83440182       5.24643648      -0.00031304      -0.00004232      -0.00009370
H        5.47000027      10.14655318       2.79002288       0.00029765       0.00015823       0.00005149
H        5.39422710       8.61517042       1.92444501      -0.00008111      -0.00011490      -0.00000341
H        4.58721487       7.48282005       4.00096101      -0.00008689      -0.00000684      -0.00002593
H        4.71074305       9.00453703       4.88363775      -0.00000386      -0.00006118      -0.00002271
H        6.51969867       6.51020697       3.03983466      -0.00002949       0.00000139      -0.00000747
H        8.96645461       6.13392606       3.20802336       0.00001828       0.00000084      -0.00001250
H        6.71843963       9.76454010       5.63037649      -0.00005573       0.00008604       0.00003541
H        9.17841748       9.50194964       5.87700328       0.00007036       0.00005963       0.00004081
C        2.88934211      11.91045340       2.54648646       0.00004077       0.00001926       0.00021488
H        3.50756069      10.61934261       4.15157919      -0.00043224       0.00008903       0.00004733
H        1.90549061      10.27103687       3.56047452      -0.00022521      -0.00034662      -0.00053689
C        1.83213761      12.05442231       1.42580499      -0.00001239      -0.00023591       0.00006654
H        3.88943768      12.12538627       2.15987126      -0.00014474       0.00006266      -0.00017434
H        2.70197446      12.66760407       3.31613580       0.00022972       0.00026345       0.00022584
H        2.32668613      12.40485168       0.51398782      -0.00042373      -0.00028301       0.00003687
H        1.12402343      12.84246586       1.70402033       0.00039143       0.00052075      -0.00016767
H        0.56796767      10.39046870       1.99695147      -0.00022254      -0.00018666       0.00020223
H        0.22486070      11.03115964       0.41710270      -0.00058085      -0.00025940       0.00021066
112
Properties=species:S:1:pos:R:3:forces:R:3 energy=-63795.73127926842 free_energy=-63795.731436595146 pbc="F F F"
C        1.90441847       9.69986861       0.43189807       0.00018644       0.00027424       0.00016664
C        2.91268283      10.54852743       3.23673412       0.00027738       0.00021804      -0.00017613
N        3.49970036       9.44917185       2.39871291       0.00019370      -0.00008282       0.00009190
C        3.34387900       9.64075880       0.92190945       0.00017378       0.00000773       0.00013885
C       10.72504378       7.65084269       4.69014198      -0.00363293      -0.00278094      -0.00296741
C       12.55973619       6.40059409       3.88013357      -0.00003189      -0.00007967       0.00001690
C       13.22502306       6.51789835       2.66857572      -0.00000530       0.00002481      -0.00007721
C       13.21130324       5.99795670       5.04026560      -0.00006169       0.00005129      -0.00010972
C       14.56436399       5.66873955       4.98399038      -0.00001097      -0.00003746       0.00014561
C       15.23819004       5.79336387       3.76493193       0.00015754      -0.00000762      -0.00013554
C       14.59023410       6.21724349       2.60578867       0.00004720      -0.00002773       0.00003393
C       15.32953224       6.34739727       1.30030667      -0.00001808       0.00002374       0.00001359
C       15.31271493       5.21492627       6.21122217       0.00003809       0.00003225      -0.00003114
O       11.42220064       8.33109054       5.39164331       0.00297930       0.00265051       0.00274000
O       11.18618872       6.63511575       3.89980006       0.00034405       0.00015823       0.00019079
H        3.85229273       8.80184458       0.43330247      -0.00016707      -0.00000796      -0.00003961
H        3.87627883      10.54702032       0.61589725       0.00053540       0.00011665      -0.00037038
H       12.69188700       6.84555228       1.78539139       0.00003175      -0.00000297       0.00000811
H       12.65978593       5.94320273       5.96883129      -0.00000318      -0.00000789       0.00002068
H       16.29258274       5.55166638       3.72159130      -0.00007677       0.00001267       0.00000731
H       16.38267050       6.08339440       1.40801366      -0.00000146      -0.00000463      -0.00001347
H       15.26443438       7.37161786       0.92134806      -0.00000178      -0.00001598      -0.00000187
H       14.88454294       5.69886444       0.53974095      -0.00000862      -0.00000537      -0.00000619
H       14.66475205       5.18982239       7.08887109      -0.00001263      -0.00000663       0.00001207
H       16.15185955       5.88536227       6.41991091      -0.00002465      -0.00004958       0.00000702
H       15.73277777       4.21570444       6.06134227      -0.00000832      -0.00003337       0.00001157
O       -7.95532620      14.93697420       2.27306737      -0.00147389       0.00052998       0.00077227
C       -8.57610824      14.05781448       3.18514118       0.00007232      -0.00060469       0.00052362
C       -7.67357583      12.87771599       3.43905663      -0.00055308       0.00087237       0.00186843
O       -7.61085239      12.06890785       2.28652672       0.00393819      -0.00015177       0.00258981
C       -8.60080777      16.19188221       2.23840200      -0.00022308       0.00077035       0.00021620
C       -6.79129205      10.94219413       2.49316163       0.00027888      -0.00118858      -0.00470116
C       -6.89636679      10.02185064       1.30289976       0.00239157       0.00053859       0.00506800
O       -8.21768930       9.53628222       1.21722062       0.00122720      -0.00159226      -0.00055496
C       -8.31644442       8.28771193       0.57152610       0.00277519       0.00232601      -0.00150323
C       -8.00499515      17.03109219       1.13946290      -0.00030525       0.00031948       0.00058571
O       -8.54429892      16.59006350      -0.08982947      -0.00086848       0.00254204       0.00001082
C       -8.06237463      17.30331359      -1.20520239       0.00172631       0.00023909      -0.00090028
C       -6.82269225      16.67673733      -1.80148826       0.00127170      -0.00292664      -0.00267483
O       -7.16722737      15.42656036      -2.34793818       0.00348604       0.00027920      -0.00090286
C       -6.08241733      14.82190729      -3.01264025       0.00188916      -0.00642272      -0.00188053
C       -6.54322932      13.48996982      -3.55885593       0.00062487       0.00486651       0.00141133
O       -7.55343146      13.64786748      -4.53619877       0.00065122      -0.00060384       0.00323791
C       -8.86383102      13.58985167      -4.00221855      -0.00202341      -0.00425631       0.00304452
C       -9.49241748      12.24109233      -4.25508819      -0.00224161       0.00154832      -0.00252309
O       -8.75532620      11.27790340      -3.54015919      -0.00421831       0.00105815      -0.00232105
C       -9.23353066       9.97182598      -3.76684781       0.00231190       0.00015146      -0.00035006
C       -8.36091952       9.00153414      -3.01439410      -0.00243645       0.00135850      -0.00158319
O       -8.62022293       9.13608903      -1.63289465       0.00219259      -0.00199064      -0.00109452
C       -7.83099687       8.26618653      -0.86113392      -0.00135842      -0.00250925      -0.00130105
H       -6.89246761      12.84624835      -2.74324897       0.00386367       0.00152484      -0.00410089
H      -10.27330551       9.87410338      -3.42659349       0.00309090      -0.00299357      -0.00253285
H       -9.37506689       8.01522189       0.59536421       0.00350207      -0.00131714       0.00208829
H       -7.10735155      10.40060512       3.39562135       0.00584785       0.00032919      -0.00408729
H       -6.90969263      16.95128868       1.14724988      -0.00125133       0.00029388       0.00046653
H       -9.67739126      16.07970641       2.04768580       0.00009434       0.00155958       0.00047202
H       -7.75165773       7.52561204       1.13478882      -0.00506926      -0.00021233       0.00197918
H       -9.19530725       9.73355783      -4.84276308      -0.00315219      -0.00148076       0.00105548
H       -6.18454347       9.19442717       1.42944580       0.00094639       0.00275251      -0.00389551
H       -5.74275240      11.25250591       2.62684194      -0.00115351      -0.00394481       0.00187218
H       -5.69681330      12.99657636      -4.04814605      -0.00321062       0.00004553       0.00323894
H       -8.26831796      18.08775047       1.30390004       0.00113845       0.00027403       0.00092867
H       -8.47338300      16.69980546       3.20722001      -0.00102443       0.00095617       0.00023421
H       -7.84718732      18.34999210      -0.93924703      -0.00261470       0.00037753       0.00006160
H       -6.77307399       8.55567242      -0.91570642      -0.00373428      -0.00189433       0.00354872
H       -5.74462142      15.46164792      -3.83835662       0.00197078      -0.00306909       0.00255039
H       -8.59704514       7.97634195      -3.34023998       0.00358097       0.00055178      -0.00193170
H       -7.30259456       9.19690976      -3.23643565      -0.00365900      -0.00207960      -0.00213993
H       -7.91298758       7.23572377      -1.23642077       0.00093078       0.00024121       0.00054222
H       -6.04871306      16.55443206      -1.03168674      -0.00233565       0.00167184      -0.00083040
H       -5.23913050      14.66776304      -2.32168730       0.00116727       0.00124618      -0.00124298
H       -6.42616022      17.34453730      -2.58200879      -0.00126884       0.00024916       0.00104605
H       -6.63624284      10.56083979       0.38638930      -0.00187927      -0.00248377       0.00396980
H       -8.85938308      17.30386565      -1.95537281      -0.00089195       0.00208026       0.00144525
H       -9.54147834      13.71439054       2.79212414      -0.00063596       0.00097785       0.00205945
H       -8.75915871      14.57008822       4.14303444      -0.00119664       0.00024289      -0.00153574
H       -8.08104560      12.29640184       4.28265405      -0.00102754       0.00151938      -0.00075904
H       -6.67198885      13.23169880       3.71885113      -0.00234090       0.00125933       0.00115570
H       -9.45402639      14.36840532      -4.49650188       0.00341573       0.00047517       0.00216503
H       -8.85230663      13.79837047      -2.92726255      -0.00053176       0.00355393      -0.00484200
H       -9.46431939      12.01893369      -5.32986645      -0.00304072       0.00164237       0.00106901
H      -10.54347412      12.24733370      -3.92683317       0.00133399       0.00049758      -0.00108826
H        2.99978406       8.58103021       2.61945696      -0.00015017      -0.00012046      -0.00012595
C        1.04821259      10.77918924       1.09509605       0.00023711       0.00029667      -0.00020289
H        1.43507567       8.71861549       0.55393871       0.00087204       0.00003989       0.00009211
H        1.95391362       9.88761105      -0.64723066       0.00004074      -0.00022577       0.00052416
C        4.93600474       9.19081177       2.73501640       0.00004705       0.00004797      -0.00016649
C        5.11989454       8.43443425       4.04760636      -0.00025326       0.00016223      -0.00013690
N        6.52728830       8.14869958       4.32779604      -0.00035948      -0.00003003       0.00003952
C        7.15104770       7.13808789       3.65828292       0.00034416      -0.00004005       0.00005010
C        8.49444737       6.93876439       3.75095342      -0.00039758       0.00006440      -0.00002718
C        9.26264163       7.80355827       4.55159387       0.00067453       0.00002139       0.00014820
C        7.26355624       8.98292637       5.11469193       0.00042226      -0.00014248      -0.00000340
C        8.60852509       8.83437603       5.24635623      -0.00058591       0.00009787      -0.00003636
H        5.46997100      10.14628144       2.78988407       0.00041785       0.00018000       0.00007067
H        5.39402646       8.61486311       1.92439780      -0.00013283      -0.00017308      -0.00000931
H        4.58716653       7.48264600       4.00100343      -0.00013706      -0.00003169      -0.00004108
H        4.71068473       9.00441349       4.88359868      -0.00000956      -0.00009854      -0.00002676
H        6.51968279       6.51004363       3.03985796      -0.00004863       0.00000441      -0.00000360
H        8.96644764       6.13383108       3.20804702       0.00009013      -0.00008134      -0.00006447
H        6.71835477       9.76447752       5.63027754      -0.00002834       0.00005078       0.00000903
H        9.17834315       9.50196544       5.87689411       0.00008060       0.00003604       0.00002280
C        2.88954482      11.91044584       2.54644180       0.00007421      -0.00005052       0.00029489
H        3.50800311      10.61942234       4.15146521      -0.00065126       0.00013682       0.00007341
H        1.90571655      10.27126585       3.56086302      -0.00034633      -0.00052175      -0.00080487
C        1.83220472      12.05449298       1.42590938      -0.00001308      -0.00024467       0.00011161
H        3.88962130      12.12524171       2.15970280      -0.00021401       0.00010087      -0.00025895
H        2.70234657      12.66766202       3.31606316       0.00033880       0.00044028       0.00036712
H        2.32664165      12.40515905       0.51411780      -0.00063934      -0.00042460       0.00006032
H        1.12401814      12.84239134       1.70436424       0.00061867       0.00074490      -0.00025362
H        0.56798004      10.39055710       1.99689221      -0.00033203      -0.00027414       0.00029885
H        0.22497240      11.03140024       0.41706555      -0.00085841      -0.00038490       0.00032331
112
Properties=species:S:1:pos:R:3:forces:R:3 energy=-63795.73116411174 free_energy=-63795.731436595146 pbc="F F F"
C        1.90436637       9.69994474       0.43183015       0.00024277       0.00034371       0.00022573
C        2.91285334      10.54857926       3.23679487       0.00037089       0.00028922      -0.00020727
N        3.49959695       9.44909663       2.39873619       0.00025568      -0.00013873       0.00012066
C        3.34378788       9.64066430       0.92192471       0.00025442       0.00008783       0.00018501
C       10.72496559       7.65081734       4.69006115       0.00456173       0.00334911       0.00360659
C       12.55972644       6.40061237       3.88013156       0.00023633       0.00002825       0.00016616
C       13.22502228       6.51790988       2.66857731      -0.00015037       0.00006169      -0.00008391
C       13.21129515       5.99801134       5.04027566      -0.00005305       0.00001201      -0.00005141
C       14.56436211       5.66882048       4.98401854       0.00009191      -0.00000210      -0.00004762
C       15.23819752       5.79343576       3.76495927      -0.00017734       0.00004653      -0.00000162
C       14.59023791       6.21728196       2.60580506       0.00016274      -0.00005549       0.00005333
C       15.32954302       6.34742766       1.30032604      -0.00000663      -0.00001411       0.00000834
C       15.31271527       5.21504531       6.21126154      -0.00005907      -0.00003976       0.00001287
O       11.42218662       8.33117012       5.39160096      -0.00362416      -0.00323970      -0.00335127
O       11.18617912       6.63510784       3.89978921      -0.00049482      -0.00012163      -0.00020277
H        3.85215122       8.80170813       0.43334518      -0.00021535      -0.00003979      -0.00006372
H        3.87626752      10.54688655       0.61593486       0.00069475       0.00011599      -0.00048470
H       12.69188430       6.84553816       1.78538273       0.00006105      -0.00001603       0.00005507
H       12.65977222       5.94326319       5.96883942       0.00001818       0.00003089      -0.00001027
H       16.29259181       5.55175923       3.72163181       0.00008404      -0.00002310      -0.00000592
H       16.38268614       6.08344783       1.40804529      -0.00000681      -0.00000015      -0.00001362
H       15.26442684       7.37163940       0.92134866      -0.00000501       0.00001297      -0.00001067
H       14.88457265       5.69887145       0.53976884      -0.00000964      -0.00000200      -0.00000608
H       14.66474663       5.18994432       7.08890717       0.00000698       0.00000142      -0.00000924
H       16.15184390       5.88549982       6.41994348       0.00003355      -0.00000351       0.00001832
H       15.73279763       4.21582809       6.06140322      -0.00001022      -0.00001458       0.00001066
O       -7.89194461      14.92015370       2.28728486      -0.00195283       0.00062488       0.00105395
C       -8.51319464      14.04226201       3.20027356       0.00009835      -0.00077232       0.00072407
C       -7.61195455      12.86131604       3.45445883      -0.00063900       0.00120828       0.00242297
O       -7.55128332      12.05130146       2.30270522       0.00521510      -0.00021987       0.00340470
C       -8.53618281      16.17567531       2.25251982      -0.00026254       0.00111152       0.00029346
C       -6.73372426      10.92342823       2.51079251       0.00036269      -0.00159369      -0.00617499
C       -6.83725701      10.00361864       1.32000059       0.00323030       0.00070686       0.00669550
O       -8.15881231       9.51919152       1.23151690       0.00160280      -0.00209652      -0.00075388
C       -8.25702549       8.27099391       0.58500929       0.00367709       0.00305351      -0.00195290
C       -7.94040415      17.01405064       1.15295549      -0.00049605       0.00048367       0.00081522
O       -8.48120182      16.57345554      -0.07582548      -0.00113482       0.00334911      -0.00000156
C       -8.00083264      17.28747101      -1.19136373       0.00218390       0.00030122      -0.00127430
C       -6.76163594      16.66171444      -1.78936657       0.00165049      -0.00393917      -0.00352019
O       -7.10657824      15.41195017      -2.33659240       0.00461588       0.00039560      -0.00119836
C       -6.02255418      14.80882351      -3.00391595       0.00247738      -0.00852163      -0.00246604
C       -6.48321818      13.47690393      -3.55041195       0.00086514       0.00648377       0.00187934
O       -7.49521490      13.63507391      -4.52588360       0.00085440      -0.00083208       0.00430078
C       -8.80458812      13.57460369      -3.98972808      -0.00263463      -0.00564363       0.00407241
C       -9.43086910      12.22459813      -4.24145940      -0.00303221       0.00207564      -0.00332141
O       -8.69159972      11.26290835      -3.52672585      -0.00553903       0.00140832      -0.00305981
C       -9.16747968       9.95609078      -3.75397655       0.00297645       0.00020111      -0.00041884
C       -8.29462290       8.98706107      -3.00025429      -0.00306513       0.00179964      -0.00204617
O       -8.55656406       9.12089498      -1.61922309       0.00284153      -0.00257378      -0.00143778
C       -7.76889535       8.25028898      -0.84670560      -0.00175154      -0.00330274      -0.00178552
H       -6.83066833      12.83229541      -2.73469932       0.00507740       0.00199860      -0.00540604
H      -10.20765888       9.85689786      -3.41521940       0.00412446      -0.00395283      -0.00335915
H       -9.31584979       7.99900598       0.60665645       0.00462425      -0.00174633       0.00276696
H       -7.05272835      10.38210192       3.41243369       0.00774079       0.00045821      -0.00543299
H       -6.84517245      16.93320608       1.15980541      -0.00160088       0.00036331       0.00060650
H       -9.61299544      16.06442702       2.06252938       0.00009827       0.00205240       0.00061441
H       -7.69340079       7.50837109       1.14876489      -0.00671953      -0.00027634       0.00259463
H       -9.12715536       9.71798625      -4.82986721      -0.00414248      -0.00194073       0.00138259
H       -6.12655617       9.17542365       1.44801194       0.00122204       0.00367339      -0.00517406
H       -5.68504460      11.23241925       2.64678478      -0.00151583      -0.00523437       0.00246388
H       -5.63726206      12.98458051      -4.04165319      -0.00423731       0.00005074       0.00427095
H       -8.20266518      18.07097190       1.31748820       0.00152304       0.00031915       0.00122105
H       -8.40760968      16.68378246       3.22109155      -0.00135377       0.00125469       0.00027962
H       -7.78567139      18.33408081      -0.92510918      -0.00345180       0.00052310       0.00010353
H       -6.71076602       8.53949799      -0.89936947      -0.00495316      -0.00252214       0.00468753
H       -5.68704539      15.44963835      -3.82977375       0.00261845      -0.00405685       0.00335555
H       -8.52887070       7.96160974      -3.32669364       0.00473707       0.00068970      -0.00259891
H       -7.23615820       9.18410300      -3.22029395      -0.00493894      -0.00276066      -0.00281867
H       -7.85059043       7.22010521      -1.22284692       0.00122220       0.00025881       0.00071095
H       -5.98677657      16.53876014      -1.02053728      -0.00308181       0.00221598      -0.00108044
H       -5.17779613      14.65480646      -2.31471250       0.00151953       0.00165687      -0.00166006
H       -6.36600071      17.33026547      -2.56972124      -0.00165911       0.00036367       0.00135211
H       -6.57466057      10.54264892       0.40417042      -0.00253374      -0.00330257       0.00527301
H       -8.79861503      17.28800387      -1.94072110      -0.00110563       0.00275628       0.00197211
H       -9.47913954      13.69964161       2.80794207      -0.00083350       0.00130172       0.00271463
H       -8.69506365      14.55533340       4.15797657      -0.00159161       0.00031368      -0.00206751
H       -8.01932555      12.28131110       4.29901566      -0.00139382       0.00198836      -0.00094838
H       -6.60958647      13.21423638       3.73288489      -0.00311983       0.00168429       0.00154707
H       -9.39718094      14.35185719      -4.48325046       0.00450241       0.00064149       0.00285033
H       -8.79173832      13.78315991      -2.91473705      -0.00072340       0.00470713      -0.00644049
H       -9.40310262      12.00202894      -5.31619658      -0.00401183       0.00215732       0.00140569
H      -10.48170078      12.22902407      -3.91238126       0.00181398       0.00065630      -0.00143693
H        2.99958471       8.58103470       2.61955258      -0.00020008      -0.00016281      -0.00016278
C        1.04826850      10.77930134       1.09507527       0.00033727       0.00038891      -0.00026388
H        1.43485354       8.71875528       0.55375355       0.00115329       0.00004590       0.00012231
H        1.95395273       9.88777647      -0.64728482       0.00005503      -0.00029549       0.00069169
C        4.93590025       9.19057921       2.73496833       0.00005430       0.00015946      -0.00023020
C        5.11983103       8.43427019       4.04758897      -0.00030134       0.00007678      -0.00019200
N        6.52724336       8.14858248       4.32775898      -0.00078560       0.00014678       0.00011320
C        7.15101439       7.13796377       3.65827803       0.00117292      -0.00015874       0.00013219
C        8.49442838       6.93867726       3.75094846      -0.00109694       0.00020459      -0.00005131
C        9.26260666       7.80352546       4.55155191      -0.00022897      -0.00030701      -0.00029167
C        7.26348948       8.98286259       5.11461762       0.00092710      -0.00037133      -0.00007753
C        8.60846791       8.83435087       5.24627611      -0.00099301       0.00034195       0.00008428
H        5.46994140      10.14600923       2.78974536       0.00054811       0.00020075       0.00008927
H        5.39382562       8.61455600       1.92435096      -0.00016545      -0.00024734      -0.00002570
H        4.58711754       7.48247078       4.00104589      -0.00016020       0.00000688      -0.00005914
H        4.71062646       9.00428967       4.88355938      -0.00001932      -0.00010814      -0.00001028
H        6.51966777       6.50988071       3.03988175      -0.00015531      -0.00005371      -0.00006822
H        8.96644127       6.13373542       3.20807021       0.00014794      -0.00012980      -0.00008860
H        6.71827086       9.76441371       5.63017778      -0.00007188       0.00013111       0.00006170
H        9.17826782       9.50198051       5.87678432       0.00021344       0.00005190       0.00005426
C        2.88974726      11.91043622       2.54639705       0.00013652       0.00002210       0.00041407
H        3.50844560      10.61950190       4.15135136      -0.00087206       0.00017851       0.00009025
H        1.90594228      10.27149506       3.56125167      -0.00045339      -0.00069386      -0.00107741
C        1.83227203      12.05456394       1.42601366      -0.00004037      -0.00026846       0.00015082
H        3.88980544      12.12509756       2.15953433      -0.00031721       0.00011853      -0.00033340
H        2.70271852      12.66772044       3.31599087       0.00046125       0.00053352       0.00044402
H        2.32659721      12.40546689       0.51424763      -0.00085767      -0.00057399       0.00009245
H        1.12401292      12.84231701       1.70470810       0.00085443       0.00096003      -0.00033998
H        0.56799220      10.39064533       1.99683280      -0.00044260      -0.00036254       0.00039956
H        0.22508457      11.03164063       0.41702851      -0.00116256      -0.00050368       0.00041941
112
Properties=species:S:1:pos:R:3:forces:R:3 energy=-63795.7310181385 free_energy=-63795.731436595146 pbc="F F F"
C        1.90431435       9.70002118       0.43176217       0.00028136       0.00035399       0.00028779
C        2.91302390      10.54863162       3.23685618       0.00044093       0.00030955      -0.00027726
N        3.49949313       9.44902061       2.39875955       0.00037819      -0.00008636       0.00014400
C        3.34369715       9.64057091       0.92193993       0.00030129       0.00009318       0.00024879
C       10.72494055       7.65083238       4.69002282       0.00261486       0.00185945       0.00201647
C       12.55971925       6.40063157       3.88012965       0.00009006       0.00000686       0.00020030
C       13.22501931       6.51792192       2.66857925      -0.00008332       0.00006230      -0.00015887
C       13.21128738       5.99806549       5.04028664      -0.00008154       0.00003058      -0.00008459
C       14.56436156       5.66890153       4.98404406       0.00009143      -0.00002347       0.00002536
C       15.23820198       5.79350778       3.76498896      -0.00011976       0.00005801      -0.00010553
C       14.59024201       6.21732049       2.60582104       0.00014424      -0.00007274       0.00012782
C       15.32955353       6.34745767       1.30034549       0.00006078      -0.00003071      -0.00001132
C       15.31271463       5.21516311       6.21130179       0.00000548       0.00001025      -0.00000603
O       11.42212965       8.33121112       5.39151904      -0.00201188      -0.00180877      -0.00186932
O       11.18616328       6.63509809       3.89977571      -0.00022722      -0.00006693      -0.00011228
H        3.85200977       8.80157159       0.43338769      -0.00027007      -0.00005704      -0.00008321
H        3.87625597      10.54675193       0.61597254       0.00087798       0.00015664      -0.00060862
H       12.69188213       6.84552380       1.78537455       0.00005817      -0.00001798       0.00006059
H       12.65975852       5.94332398       5.96884734       0.00001549       0.00002118      -0.00000470
H       16.29260159       5.55185192       3.72167236       0.00003976      -0.00001468       0.00000028
H       16.38270287       6.08350133       1.40807659      -0.00006959       0.00001507      -0.00001662
H       15.26441939       7.37166114       0.92134916      -0.00000522       0.00000907      -0.00001242
H       14.88460221       5.69887847       0.53979667      -0.00000595       0.00000756       0.00000346
H       14.66474084       5.19006639       7.08894309       0.00000056      -0.00000352       0.00000380
H       16.15182993       5.88563854       6.41997637      -0.00001929      -0.00004323       0.00000829
H       15.73281759       4.21595163       6.06146392      -0.00001382      -0.00001695       0.00001443
O       -7.82856423      14.90333169       2.30150346      -0.00239911       0.00082642       0.00128248
C       -8.45027901      14.02670921       3.21540484       0.00005780      -0.00102455       0.00086394
C       -7.55033069      12.84491532       3.46986001      -0.00082630       0.00149876       0.00302464
O       -7.49171301      12.03369683       2.31888633       0.00650413      -0.00033451       0.00421879
C       -8.47155609      16.15946771       2.26663726      -0.00036793       0.00131698       0.00033733
C       -6.67616216      10.90466302       2.52842207       0.00042100      -0.00194708      -0.00764843
C       -6.77814971       9.98538491       1.33710263       0.00403200       0.00093373       0.00831295
O       -8.09993111       9.50210428       1.24580918       0.00190217      -0.00268199      -0.00098651
C       -8.19760560       8.25427949       0.59848740       0.00472367       0.00386071      -0.00238472
C       -7.87581420      16.99701152       1.16644671      -0.00059743       0.00058508       0.00101038
O       -8.41810368      16.55684673      -0.06182282      -0.00143402       0.00414014       0.00002515
C       -7.93928920      17.27162451      -1.17752525       0.00275232       0.00045669      -0.00154062
C       -6.70057913      16.64668862      -1.77724453       0.00207266      -0.00484022      -0.00440066
O       -7.04592450      15.39733894      -2.32524708       0.00571418       0.00045360      -0.00150797
C       -5.96269388      14.79574107      -2.99519208       0.00300890      -0.01056186      -0.00306399
C       -6.42321435      13.46384281      -3.54196919       0.00112549       0.00797357       0.00242411
O       -7.43700520      13.62227603      -4.51556223       0.00108835      -0.00105793       0.00523912
C       -8.74534271      13.55935293      -3.97723763      -0.00341715      -0.00695076       0.00511712
C       -9.36931912      12.20810280      -4.22782815      -0.00363195       0.00252293      -0.00414756
O       -8.62786905      11.24791447      -3.51328902      -0.00691843       0.00175348      -0.00381114
C       -9.10142554       9.94035953      -3.74110457       0.00379787       0.00024062      -0.00050241
C       -8.22832427       8.97259088      -2.98611028      -0.00396934       0.00215694      -0.00257027
O       -8.49290663       9.10569989      -1.60555207       0.00353867      -0.00314866      -0.00179675
C       -7.70679460       8.23439260      -0.83227825      -0.00218394      -0.00415853      -0.00226092
H       -6.76886977      12.81834318      -2.72615564       0.00627472       0.00253742      -0.00674539
H      -10.14200318       9.83969347      -3.40384859       0.00512757      -0.00486770      -0.00414689
H       -9.25662412       7.98279626       0.61794494       0.00562638      -0.00218755       0.00344994
H       -6.99810660      10.36360331       3.42923786       0.00960285       0.00058440      -0.00675776
H       -6.78065449      16.91512168       1.17236020      -0.00198560       0.00044674       0.00074721
H       -9.54859868      16.04914850       2.07737278       0.00014553       0.00255502       0.00076455
H       -7.63514450       7.49113181       1.16273467      -0.00835892      -0.00032418       0.00318908
H       -9.05900098       9.70242137      -4.81696813      -0.00510958      -0.00236791       0.00173402
H       -6.06857650       9.15642088       1.46657893       0.00151223       0.00452232      -0.00643920
H       -5.62735022      11.21232824       2.66672861      -0.00184535      -0.00651373       0.00304604
H       -5.57772257      12.97259185      -4.03516208      -0.00526269       0.00005065       0.00528981
H       -8.13701161      18.05419100       1.33107478       0.00189585       0.00039818       0.00149509
H       -8.34183577      16.66775716       3.23496056      -0.00166840       0.00159033       0.00036584
H       -7.72415394      18.31816742      -0.91097195      -0.00428409       0.00062723       0.00012937
H       -6.64846272       8.52332086      -0.88303067      -0.00614414      -0.00312991       0.00580356
H       -5.62947418      15.43762725      -3.82118579       0.00326094      -0.00502330       0.00415304
H       -8.46069294       7.94688048      -3.31314114       0.00592231       0.00093307      -0.00320654
H       -7.16973029       9.17129889      -3.20414847      -0.00607633      -0.00340490      -0.00349914
H       -7.78819282       7.20448702      -1.20927341       0.00151314       0.00031048       0.00089480
H       -5.92484040      16.52308991      -1.00938895      -0.00381047       0.00273140      -0.00131268
H       -5.11646680      14.64185428      -2.30774448       0.00189159       0.00205241      -0.00205190
H       -6.30584164      17.31599285      -2.55743108      -0.00207375       0.00044419       0.00168935
H       -6.51307883      10.52445439       0.42195944      -0.00318562      -0.00409223       0.00654631
H       -8.73784436      17.27214064      -1.92606665      -0.00140641       0.00340374       0.00241597
H       -9.41679820      13.68489407       2.82375938      -0.00098324       0.00162519       0.00338233
H       -8.63096600      14.54057384       4.17291508      -0.00198326       0.00041199      -0.00252871
H       -7.95760122      12.26622203       4.31537861      -0.00172309       0.00248673      -0.00118612
H       -6.54718620      13.19677142       3.74691893      -0.00383498       0.00212598       0.00194442
H       -9.34033167      14.33530032      -4.46999440       0.00564526       0.00075519       0.00355753
H       -8.73117099      13.76794482      -2.90221400      -0.00091605       0.00584868      -0.00800429
H       -9.34188347      11.98512021      -5.30252318      -0.00496805       0.00264075       0.00176876
H      -10.41991773      12.21071427      -3.89792863       0.00220808       0.00081539      -0.00172269
H        2.99938547       8.58103931       2.61964809      -0.00027055      -0.00024110      -0.00018802
C        1.04832437      10.77941300       1.09505410       0.00045401       0.00056703      -0.00031611
H        1.43463111       8.71889423       0.55356830       0.00146610       0.00011839       0.00014311
H        1.95399187       9.88794189      -0.64733878       0.00006862      -0.00037078       0.00085723
C        4.93579621       9.19034867       2.73492049      -0.00001388       0.00009220      -0.00029959
C        5.11976766       8.43410415       4.04757134      -0.00038624       0.00016338      -0.00021518
N        6.52719517       8.14846761       4.32772266      -0.00080040       0.00006905       0.00009766
C        7.15098565       7.13783960       3.65827399       0.00122532      -0.00017191       0.00013984
C        8.49440776       6.93858938       3.75094258      -0.00121034       0.00035389       0.00003970
C        9.26256535       7.80349095       4.55150754       0.00001578      -0.00033725      -0.00026564
C        7.26342543       8.98279745       5.11454255       0.00090650      -0.00040936      -0.00009379
C        8.60840880       8.83432610       5.24619621      -0.00104707       0.00034928       0.00006908
H        5.46991140      10.14573588       2.78960639       0.00072149       0.00032691       0.00011447
H        5.39362497       8.61424875       1.92430419      -0.00020191      -0.00030467      -0.00003492
H        4.58706900       7.48229634       4.00108845      -0.00020481      -0.00001296      -0.00008559
H        4.71056836       9.00416607       4.88352034      -0.00002659      -0.00014583      -0.00002471
H        6.51965189       6.50971710       3.03990491      -0.00016466      -0.00003665      -0.00005222
H        8.96643451       6.13364062       3.20809404       0.00020296      -0.00021270      -0.00014419
H        6.71818639       9.76435022       5.63007828      -0.00007889       0.00016032       0.00007686
H        9.17819353       9.50199580       5.87667482       0.00022051       0.00005730       0.00006077
C        2.88994997      11.91042795       2.54635279       0.00016568       0.00002794       0.00046414
H        3.50888765      10.61958160       4.15123709      -0.00107788       0.00022924       0.00013058
H        1.90616855      10.27172415       3.56164020      -0.00055934      -0.00085711      -0.00134880
C        1.83233944      12.05463654       1.42611809      -0.00003348      -0.00048625       0.00019369
H        3.88998903      12.12495303       2.15936607      -0.00038703       0.00014797      -0.00041597
H        2.70309062      12.66777785       3.31591787       0.00057422       0.00069892       0.00058836
H        2.32655244      12.40577445       0.51437787      -0.00106008      -0.00069207       0.00009206
H        1.12400825      12.84224159       1.70505183       0.00102873       0.00125749      -0.00040287
H        0.56800441      10.39073360       1.99677354      -0.00055932      -0.00046367       0.00050901
H        0.22519658      11.03188142       0.41699139      -0.00146072      -0.00062870       0.00052046
112
Properties=species:S:1:pos:R:3:forces:R:3 energy=-63795.730833239046 free_energy=-63795.731436595146 pbc="F F F"
C        1.90426173       9.70009613       0.43169434       0.00038946       0.00049813       0.00032829
C        2.91319413      10.54868350       3.23691673       0.00055334       0.00041726      -0.00030150
N        3.49939014       9.44894665       2.39878263       0.00038433      -0.00027432       0.00019634
C        3.34360611       9.64047609       0.92195565       0.00036018       0.00018878       0.00026509
C       10.72487371       7.65081595       4.68995157       0.00864189       0.00630166       0.00679609
C       12.55970997       6.40065002       3.88012949       0.00031513       0.00011845       0.00011146
C       13.22501550       6.51793447       2.66857849       0.00010609      -0.00003409       0.00010931
C       13.21127822       5.99812040       5.04029678       0.00007993      -0.00003925      -0.00001235
C       14.56436130       5.66898229       4.98407078      -0.00005519       0.00002450      -0.00002642
C       15.23820591       5.79358032       3.76501712      -0.00001960       0.00001676      -0.00002203
C       14.59024906       6.21735831       2.60583780      -0.00013156      -0.00000096       0.00007874
C       15.32956397       6.34748752       1.30036519       0.00011258      -0.00001112      -0.00004435
C       15.31271340       5.21528096       6.21134090       0.00003520       0.00003991       0.00002215
O       11.42210638       8.33128231       5.39146795      -0.00683849      -0.00610904      -0.00631640
O       11.18615296       6.63508965       3.89976415      -0.00089744      -0.00025103      -0.00036965
H        3.85186799       8.80143523       0.43343043      -0.00031587      -0.00009036      -0.00010109
H        3.87624497      10.54661841       0.61601007       0.00102824       0.00014901      -0.00072658
H       12.69188068       6.84550911       1.78536734      -0.00001658       0.00002539      -0.00004631
H       12.65974484       5.94338447       5.96885526       0.00000740       0.00004961      -0.00000187
H       16.29261173       5.55194456       3.72171262       0.00002271      -0.00000930      -0.00000202
H       16.38271882       6.08355492       1.40810829      -0.00006905       0.00001569      -0.00002497
H       15.26441180       7.37168292       0.92134961      -0.00000703      -0.00000854      -0.00000244
H       14.88463165       5.69888558       0.53982443      -0.00001107       0.00000373       0.00000505
H       14.66473546       5.19018831       7.08897921      -0.00001667      -0.00000219      -0.00000051
H       16.15181564       5.88577713       6.42000926      -0.00002190      -0.00004956       0.00000413
H       15.73283739       4.21607554       6.06152488      -0.00000798      -0.00003711       0.00000934
O       -7.76518391      14.88650816       2.31572162      -0.00289149       0.00110374       0.00152826
C       -8.38736156      14.01115376       3.23053469       0.00009797      -0.00120685       0.00101962
C       -7.48870570      12.82851292       3.48526164      -0.00095856       0.00180581       0.00358903
O       -7.43214096      12.01609422       2.33506932       0.00774149      -0.00041919       0.00504289
C       -8.40692951      16.14326111       2.28075416      -0.00036279       0.00146833       0.00038173
C       -6.61860784      10.88589728       2.54604961       0.00056495      -0.00229213      -0.00907970
C       -6.71904456       9.96715110       1.35420556       0.00472105       0.00111846       0.00994945
O       -8.04104781       9.48501708       1.26009752       0.00233437      -0.00311186      -0.00116172
C       -8.13817962       8.23756927       0.61196134       0.00554329       0.00457847      -0.00289941
C       -7.81122515      16.97997008       1.17993633      -0.00070014       0.00061729       0.00122350
O       -8.35500422      16.54023810      -0.04782038      -0.00170779       0.00496763       0.00000309
C       -7.87774374      17.25577640      -1.16368602       0.00334148       0.00047631      -0.00183289
C       -6.63952105      16.63165893      -1.76512237       0.00247121      -0.00559529      -0.00525938
O       -6.98526617      15.38272573      -2.31390185       0.00674292       0.00055850      -0.00178428
C       -5.90283752      14.78266099      -2.98646798       0.00355931      -0.01267549      -0.00370041
C       -6.36321786      13.45078355      -3.53352801       0.00140647       0.00952568       0.00294806
O       -7.37880193      13.60947518      -4.50523625       0.00132866      -0.00126370       0.00620091
C       -8.68609474      13.54409609      -3.96474459      -0.00419160      -0.00820843       0.00612655
C       -9.30776076      12.19160643      -4.21419588      -0.00443828       0.00300208      -0.00490655
O       -8.56413819      11.23292123      -3.49985273      -0.00817508       0.00211985      -0.00449246
C       -9.03536543       9.92463365      -3.72823091       0.00444965       0.00018030      -0.00068000
C       -8.16202886       8.95812286      -2.97196314      -0.00460268       0.00251003      -0.00306425
O       -8.42924988       9.09050434      -1.59188236       0.00425319      -0.00377470      -0.00207798
C       -7.64469501       8.21849541      -0.81785163      -0.00265279      -0.00494309      -0.00275970
H       -6.70707256      12.80439411      -2.71762172       0.00744785       0.00303124      -0.00802001
H      -10.07634004       9.82248827      -3.39248003       0.00616502      -0.00574871      -0.00494027
H       -9.19739278       7.96659237       0.62923074       0.00673238      -0.00261267       0.00411471
H       -6.94348632      10.34511108       3.44603385       0.01143206       0.00069732      -0.00806392
H       -6.71613915      16.89703652       1.18491441      -0.00238670       0.00052572       0.00088346
H       -9.48419978      16.03387054       2.09221599       0.00015641       0.00305530       0.00090793
H       -7.57689005       7.47389584       1.17669665      -0.00993140      -0.00041360       0.00380021
H       -8.99084411       9.68686412      -4.80406517      -0.00605214      -0.00276479       0.00212675
H       -6.01060295       9.13741793       1.48514657       0.00178663       0.00535430      -0.00769663
H       -5.56966759      11.19223278       2.68667351      -0.00222351      -0.00779689       0.00360396
H       -5.51819548      12.96060940      -4.02867243      -0.00625716       0.00004416       0.00629130
H       -8.07135747      18.03740795       1.34465910       0.00226187       0.00051390       0.00177148
H       -8.27606100      16.65173085       3.24882763      -0.00198490       0.00189966       0.00044193
H       -7.66263498      18.30225167      -0.89683542      -0.00510197       0.00072008       0.00016084
H       -6.58616393       8.50714152      -0.86669020      -0.00730802      -0.00372033       0.00688861
H       -5.57190834      15.42561444      -3.81259181       0.00390688      -0.00595558       0.00491461
H       -8.39251099       7.93215664      -3.29958267       0.00705356       0.00117517      -0.00381950
H       -7.10330903       9.15849667      -3.18799957      -0.00731628      -0.00405222      -0.00415324
H       -7.72579357       7.18886923      -1.19569761       0.00178924       0.00034469       0.00106807
H       -5.86290445      16.50742133      -0.99824136      -0.00453357       0.00325090      -0.00154792
H       -5.05514276      14.62890646      -2.30078312       0.00225515       0.00244543      -0.00244327
H       -6.24568336      17.30172064      -2.54513846      -0.00249460       0.00046725       0.00207406
H       -6.45149763      10.50625533       0.43975737      -0.00384262      -0.00485972       0.00776459
H       -8.67707175      17.25627564      -1.91140988      -0.00169467       0.00405784       0.00286184
H       -9.35445338      13.67014797       2.83957669      -0.00121424       0.00190822       0.00400868
H       -8.56686642      14.52581107       4.18785093      -0.00236209       0.00049601      -0.00299787
H       -7.89587194      12.25113509       4.33174215      -0.00206175       0.00295372      -0.00139482
H       -6.48478862      13.17930452       3.76095324      -0.00455820       0.00256487       0.00233568
H       -9.28347751      14.31873100      -4.45673353       0.00676398       0.00085661       0.00426885
H       -8.67060391      13.75272899      -2.88969140      -0.00110964       0.00696001      -0.00957309
H       -9.28066254      11.96820879      -5.28884650      -0.00588885       0.00306928       0.00207773
H      -10.35812717      12.19240579      -3.88347523       0.00269637       0.00099045      -0.00202927
H        2.99918589       8.58104305       2.61974387      -0.00027534      -0.00019820      -0.00024578
C        1.04838045      10.77952556       1.09503326       0.00054360       0.00066151      -0.00038776
H        1.43440929       8.71903474       0.55338294       0.00172065       0.00006692       0.00018088
H        1.95403106       9.88810733      -0.64739308       0.00008147      -0.00044724       0.00104317
C        4.93569096       9.19011675       2.73487216       0.00004137       0.00014482      -0.00034142
C        5.11970421       8.43393801       4.04755379      -0.00043136       0.00024501      -0.00024020
N        6.52714908       8.14835260       4.32768704      -0.00111216      -0.00001323       0.00000052
C        7.15095612       7.13771505       3.65826957       0.00152385      -0.00018686       0.00019425
C        8.49438589       6.93850298       3.75093740      -0.00144654       0.00038280       0.00001416
C        9.26253084       7.80345602       4.55146390      -0.00081141      -0.00040831      -0.00048555
C        7.26336145       8.98273022       5.11446586       0.00099656      -0.00023558       0.00007270
C        8.60834864       8.83430242       5.24611728      -0.00102693       0.00031769       0.00004840
H        5.46988186      10.14546393       2.78946771       0.00085794       0.00035367       0.00013355
H        5.39342421       8.61394131       1.92425724      -0.00025104      -0.00035506      -0.00003522
H        4.58702048       7.48212226       4.00113095      -0.00024809      -0.00003762      -0.00010215
H        4.71051003       9.00404242       4.88348134      -0.00002235      -0.00019327      -0.00004778
H        6.51963630       6.50955395       3.03992842      -0.00021218      -0.00005827      -0.00007258
H        8.96642813       6.13354487       3.20811729       0.00021589      -0.00022284      -0.00014726
H        6.71810142       9.76428784       5.62997947      -0.00000895       0.00006679       0.00001208
H        9.17811876       9.50201120       5.87656516       0.00029080       0.00007797       0.00008509
C        2.89015247      11.91041905       2.54630788       0.00021259       0.00002849       0.00058521
H        3.50932994      10.61966069       4.15112316      -0.00130479       0.00027769       0.00014040
H        1.90639510      10.27195349       3.56202858      -0.00068247      -0.00103748      -0.00161988
C        1.83240733      12.05470708       1.42622231      -0.00009931      -0.00049690       0.00025402
H        3.89017281      12.12480856       2.15919778      -0.00045910       0.00018282      -0.00050067
H        2.70346259      12.66783589       3.31584521       0.00069104       0.00083116       0.00069142
H        2.32650747      12.40608222       0.51450830      -0.00126400      -0.00083098       0.00009738
H        1.12400294      12.84216728       1.70539577       0.00127727       0.00145563      -0.00049535
H        0.56801655      10.39082217       1.99671415      -0.00067136      -0.00055694       0.00061810
H        0.22530870      11.03212169       0.41695439      -0.00175365      -0.00074590       0.00062184
112
Properties=species:S:1:pos:R:3:forces:R:3 energy=-63795.73062401072 free_energy=-63795.731436595146 pbc="F F F"
C        1.90420965       9.70017277       0.43162658       0.00043726       0.00050436       0.00037885
C        2.91336436      10.54873500       3.23697783       0.00066209       0.00046579      -0.00036231
N        3.49928636       9.44886989       2.39880634       0.00048918      -0.00018833       0.00021230
C        3.34351505       9.64038318       0.92197092       0.00042483       0.00016087       0.00031900
C       10.72487025       7.65084771       4.68993169       0.00239969       0.00157994       0.00174132
C       12.55970099       6.40066994       3.88012792       0.00017697      -0.00000123       0.00008033
C       13.22501512       6.51794597       2.66858085      -0.00000578       0.00001228       0.00000832
C       13.21127003       5.99817460       5.04030827       0.00003907       0.00000198      -0.00009447
C       14.56436112       5.66906348       4.98409659      -0.00011772       0.00001188       0.00006737
C       15.23820917       5.79365313       3.76504558       0.00020438      -0.00003801      -0.00002000
C       14.59025295       6.21739628       2.60585552      -0.00003872       0.00000829      -0.00004870
C       15.32957741       6.34751720       1.30038426      -0.00011663       0.00001523      -0.00000572
C       15.31271429       5.21539972       6.21138044      -0.00005043       0.00001571       0.00002918
O       11.42203219       8.33130752       5.39136957      -0.00180677      -0.00160424      -0.00165940
O       11.18613661       6.63507842       3.89974948      -0.00026609      -0.00001020      -0.00006155
H        3.85172669       8.80129824       0.43347283      -0.00038549      -0.00008163      -0.00010988
H        3.87623346      10.54648385       0.61604766       0.00121218       0.00018722      -0.00084731
H       12.69187796       6.84549501       1.78535849       0.00002150       0.00000259      -0.00000384
H       12.65973107       5.94344532       5.96886296       0.00000593       0.00002007       0.00001370
H       16.29262288       5.55203692       3.72175294      -0.00008446       0.00001550       0.00000032
H       16.38273227       6.08360896       1.40813966       0.00008145      -0.00002270      -0.00001154
H       15.26440427       7.37170480       0.92135014       0.00000258      -0.00000792      -0.00000290
H       14.88466125       5.69889245       0.53985223       0.00000711       0.00001138       0.00001832
H       14.66472986       5.19031028       7.08901541       0.00000988      -0.00000281      -0.00002758
H       16.15179989       5.88591474       6.42004184       0.00003023      -0.00001373       0.00001516
H       15.73285704       4.21619932       6.06158588       0.00000853      -0.00005527       0.00000760
O       -7.70180416      14.86968608       2.32994003      -0.00332221       0.00118895       0.00178388
C       -8.32444150      13.99559701       3.24566278       0.00012838      -0.00136074       0.00118298
C       -7.42707932      12.81210944       3.50066246      -0.00110680       0.00214952       0.00417855
O       -7.37256747      11.99849367       2.35125582       0.00898769      -0.00057528       0.00583261
C       -8.34230141      16.12704974       2.29486957      -0.00050322       0.00176760       0.00048026
C       -6.56106086      10.86713307       2.56367617       0.00074940      -0.00258620      -0.01052434
C       -6.65994285       9.94891574       1.37131107       0.00541795       0.00134765       0.01154573
O       -7.98215942       9.46793239       1.27438252       0.00264787      -0.00360524      -0.00136688
C       -8.07875210       8.22086361       0.62542904       0.00647470       0.00524926      -0.00328827
C       -7.74663681      16.96292712       1.19342471      -0.00075990       0.00080291       0.00141164
O       -8.29190379      16.52362939      -0.03381937      -0.00203008       0.00567559       0.00002619
C       -7.81619548      17.23992442      -1.14984572       0.00388591       0.00057762      -0.00217211
C       -6.57846262      16.61662932      -1.75299998       0.00287374      -0.00648897      -0.00608093
O       -6.92460521      15.36811150      -2.30255686       0.00781710       0.00059779      -0.00208655
C       -5.84298386      14.76957931      -2.97774423       0.00404802      -0.01447614      -0.00432831
C       -6.30322538      13.43772993      -3.52508874       0.00164937       0.01086725       0.00349218
O       -7.32060469      13.59667080      -4.49490370       0.00156351      -0.00142314       0.00711497
C       -8.62684576      13.52883507      -3.95224727      -0.00492244      -0.00952835       0.00705442
C       -9.24619806      12.17510653      -4.20056141      -0.00523889       0.00350237      -0.00571461
O       -8.50040617      11.21792927      -3.48641648      -0.00944623       0.00244576      -0.00518602
C       -8.96930135       9.90891001      -3.71535865       0.00511270       0.00021009      -0.00069234
C       -8.09573327       8.94365869      -2.95781203      -0.00533827       0.00279522      -0.00357615
O       -8.36559299       9.07530557      -1.57821244       0.00490136      -0.00431126      -0.00240000
C       -7.58259759       8.20259898      -0.80342653      -0.00301087      -0.00569338      -0.00320673
H       -6.64527875      12.79044755      -2.70909614       0.00864921       0.00353269      -0.00930525
H      -10.01066816       9.80528203      -3.38111229       0.00721862      -0.00662358      -0.00572511
H       -9.13815283       7.95039423       0.64051320       0.00777696      -0.00302638       0.00475887
H       -6.88886732      10.32662425       3.46282130       0.01320892       0.00078921      -0.00931459
H       -6.65162723      16.87895093       1.19746820      -0.00276915       0.00059128       0.00101746
H       -9.41979913      16.01859458       2.10705904       0.00020195       0.00353333       0.00105217
H       -7.51863651       7.45666111       1.19065251      -0.01152920      -0.00042842       0.00433277
H       -8.92268424       9.67131289      -4.79115754      -0.00696279      -0.00317538       0.00242442
H       -5.95263656       9.11841541       1.50371424       0.00207677       0.00614515      -0.00893063
H       -5.51199770      11.17213293       2.70661944      -0.00260150      -0.00905353       0.00415339
H       -5.45867877      12.94863271      -4.02218636      -0.00727371       0.00006480       0.00731033
H       -8.00570187      18.02062360       1.35824109       0.00263497       0.00054423       0.00203947
H       -8.21028575      16.63570339       3.26269358      -0.00228667       0.00218709       0.00046891
H       -7.60111408      18.28633303      -0.88269942      -0.00590233       0.00084204       0.00020007
H       -6.52386991       8.49096063      -0.85034846      -0.00850708      -0.00432875       0.00796240
H       -5.51434727      15.41360090      -3.80399214       0.00453784      -0.00692032       0.00569823
H       -8.32432560       7.91743883      -3.28601777       0.00818282       0.00142029      -0.00442357
H       -7.03689697       9.14569583      -3.17184649      -0.00846076      -0.00466738      -0.00480688
H       -7.66339256       7.17325198      -1.18211943       0.00206063       0.00032524       0.00122590
H       -5.80096935      16.49175439      -0.98709575      -0.00524196       0.00376970      -0.00176214
H       -4.99382322      14.61596397      -2.29382743       0.00262738       0.00280108      -0.00281556
H       -6.18552576      17.28744690      -2.53284208      -0.00287842       0.00057762       0.00238421
H       -6.38991666      10.48805181       0.45756386      -0.00449391      -0.00561200       0.00895930
H       -8.61629708      17.24040865      -1.89675105      -0.00195198       0.00469535       0.00332204
H       -9.29210658      13.65540304       2.85539349      -0.00140911       0.00219841       0.00462688
H       -8.50276434      14.51104406       4.20278423      -0.00273784       0.00057151      -0.00346671
H       -7.83413779      12.23604913       4.34810637      -0.00239605       0.00342551      -0.00160957
H       -6.42239333      13.16183463       3.77498637      -0.00526676       0.00299892       0.00271475
H       -9.22661826      14.30215057      -4.44346814       0.00785419       0.00096906       0.00497089
H       -8.61003721      13.73751378      -2.87717019      -0.00131551       0.00807484      -0.01106830
H       -9.21944075      11.95129547      -5.27516917      -0.00678355       0.00350074       0.00242997
H      -10.29632769      12.17409896      -3.86902241       0.00315925       0.00114853      -0.00230467
H        2.99898710       8.58104817       2.61983936      -0.00036243      -0.00030587      -0.00026865
C        1.04843664      10.77963752       1.09501269       0.00061907       0.00080790      -0.00045630
H        1.43418691       8.71917387       0.55319775       0.00203014       0.00013361       0.00020481
H        1.95407032       9.88827268      -0.64744735       0.00009457      -0.00051854       0.00121723
C        4.93558613       9.18988514       2.73482446       0.00005656       0.00014775      -0.00041809
C        5.11964126       8.43377246       4.04753622      -0.00055744       0.00030301      -0.00026388
N        6.52710136       8.14823800       4.32765084      -0.00113159      -0.00011981      -0.00004242
C        7.15092758       7.13758951       3.65826466       0.00147963      -0.00006919       0.00028436
C        8.49436497       6.93841702       3.75093283      -0.00147266       0.00029105      -0.00006588
C        9.26248527       7.80342045       4.55141779       0.00014935      -0.00021790      -0.00015215
C        7.26329419       8.98266561       5.11439101       0.00130322      -0.00036642       0.00003339
C        8.60829299       8.83427764       5.24603766      -0.00144684       0.00027609      -0.00005889
H        5.46985233      10.14519134       2.78932884       0.00099358       0.00042059       0.00015654
H        5.39322354       8.61363414       1.92421029      -0.00030033      -0.00041037      -0.00003532
H        4.58697196       7.48194764       4.00117341      -0.00028028      -0.00003859      -0.00012353
H        4.71045164       9.00391895       4.88344243      -0.00002564      -0.00023537      -0.00006752
H        6.51962048       6.50939063       3.03995177      -0.00023281      -0.00007580      -0.00008420
H        8.96642168       6.13344949       3.20814073       0.00023776      -0.00022696      -0.00014783
H        6.71801743       9.76422437       5.62987992      -0.00008186       0.00015557       0.00006404
H        9.17804393       9.50202613       5.87645539       0.00031386       0.00011983       0.00011972
C        2.89035531      11.91041027       2.54626248       0.00022788       0.00008448       0.00071940
H        3.50977186      10.61974028       4.15100906      -0.00151986       0.00031755       0.00016171
H        1.90662180      10.27218284       3.56241703      -0.00080689      -0.00120884      -0.00188794
C        1.83247465      12.05477921       1.42632679      -0.00009582      -0.00061598       0.00028710
H        3.89035617      12.12466418       2.15902957      -0.00052247       0.00020713      -0.00059025
H        2.70383451      12.66789432       3.31577280       0.00081419       0.00093506       0.00077472
H        2.32646262      12.40638999       0.51463869      -0.00147702      -0.00096895       0.00011312
H        1.12399851      12.84209175       1.70573945       0.00147270       0.00171563      -0.00056472
H        0.56802861      10.39091033       1.99665487      -0.00078295      -0.00064960       0.00072038
H        0.22542066      11.03236242       0.41691706      -0.00203736      -0.00087406       0.00073522
112
Properties=species:S:1:pos:R:3:forces:R:3 energy=-63795.73038234389 free_energy=-63795.731436595146 pbc="F F F"
C        1.90415755       9.70024839       0.43155848       0.00048625       0.00056681       0.00045078
C        2.91353481      10.54878654       3.23703904       0.00075436       0.00056933      -0.00043331
N        3.49918337       9.44879512       2.39882940       0.00052390      -0.00028046       0.00025566
C        3.34342429       9.64029015       0.92198625       0.00047043       0.00012320       0.00036317
C       10.72480127       7.65083008       4.68985864       0.00883692       0.00630069       0.00682753
C       12.55969230       6.40068870       3.88012448       0.00029421       0.00007630       0.00037946
C       13.22501004       6.51795808       2.66858318       0.00025664      -0.00002825      -0.00007439
C       13.21125965       5.99822918       5.04032050       0.00032908      -0.00004821      -0.00028962
C       14.56436213       5.66914411       4.98412216      -0.00039214       0.00007662       0.00013547
C       15.23821328       5.79372543       3.76507468       0.00025541      -0.00003523      -0.00008059
C       14.59025931       6.21743423       2.60587178      -0.00028064       0.00005128       0.00000191
C       15.32958684       6.34754761       1.30040317      -0.00001916      -0.00002073       0.00002229
C       15.31271231       5.21551817       6.21142052       0.00009465       0.00001809       0.00001534
O       11.42201065       8.33137984       5.39131995      -0.00692796      -0.00617119      -0.00638439
O       11.18612715       6.63506997       3.89973806      -0.00099437      -0.00018863      -0.00035345
H        3.85158516       8.80116160       0.43351545      -0.00044769      -0.00008038      -0.00011966
H        3.87622194      10.54634909       0.61608550       0.00140715       0.00025278      -0.00098488
H       12.69187637       6.84548055       1.78535054      -0.00001340       0.00001686      -0.00001305
H       12.65971809       5.94350591       5.96887008      -0.00005988       0.00004449       0.00010834
H       16.29263296       5.55212954       3.72179334      -0.00006703       0.00001134       0.00000302
H       16.38274857       6.08366226       1.40817114       0.00004977      -0.00000875      -0.00002406
H       15.26439691       7.37172626       0.92135070      -0.00000434       0.00002281      -0.00001712
H       14.88469138       5.69889976       0.53988055      -0.00001295      -0.00000044      -0.00000338
H       14.66472443       5.19043217       7.08905117      -0.00001800       0.00000540      -0.00001025
H       16.15178621       5.88605369       6.42007483      -0.00003432      -0.00005917       0.00000861
H       15.73287712       4.21632235       6.06164653      -0.00000956      -0.00002530       0.00001841
O       -7.63842409      14.85286402       2.34415920      -0.00375640       0.00128279       0.00203600
C       -8.26151916      13.98003818       3.26078956       0.00014183      -0.00151903       0.00133017
C       -7.36545244      12.79570213       3.51606346      -0.00118490       0.00252697       0.00472382
O       -7.31299314      11.98089356       2.36744589       0.01012811      -0.00065092       0.00661425
C       -8.27767364      16.11083963       2.30898462      -0.00055003       0.00203049       0.00053141
C       -6.50352203      10.84837104       2.58130215       0.00095602      -0.00294494      -0.01194308
C       -6.60084371       9.93067916       1.38842003       0.00617330       0.00150697       0.01313283
O       -7.92326684       9.45084924       1.28866377       0.00293059      -0.00408153      -0.00155440
C       -8.01932146       8.20416055       0.63889179       0.00740932       0.00594271      -0.00368865
C       -7.68204987      16.94588411       1.20691166      -0.00080898       0.00076686       0.00160929
O       -8.22880361      16.50702170      -0.01981810      -0.00226442       0.00648528      -0.00000452
C       -7.75464398      17.22406932      -1.13600492       0.00435518       0.00060273      -0.00250062
C       -6.51740321      16.60159878      -1.74087821       0.00325156      -0.00750209      -0.00683559
O       -6.86394070      15.35349357      -2.29121399       0.00883675       0.00078557      -0.00232115
C       -5.78313206      14.75650057      -2.96902140       0.00455443      -0.01643799      -0.00491379
C       -6.24323378      13.42467819      -3.51664882       0.00177555       0.01233300       0.00386978
O       -7.26241289      13.58386309      -4.48456372       0.00168851      -0.00158929       0.00802128
C       -8.56759998      13.51357006      -3.93974657      -0.00539038      -0.01087794       0.00797209
C       -9.18463316      12.15860598      -4.18692742      -0.00589436       0.00403875      -0.00648187
O       -8.43667177      11.20294015      -3.47298252      -0.01074344       0.00265904      -0.00585362
C       -8.90323440       9.89319007      -3.70248400       0.00591987       0.00021696      -0.00080404
C       -8.02943687       8.92919503      -2.94365616      -0.00617014       0.00322544      -0.00408736
O       -8.30193812       9.06010511      -1.56454268       0.00560525      -0.00486001      -0.00269961
C       -7.52050055       8.18670227      -0.78900228      -0.00343600      -0.00646749      -0.00363052
H       -6.58348938      12.77650648      -2.70058306       0.00984268       0.00394738      -0.01046960
H       -9.94498775       9.78807470      -3.36974677       0.00821235      -0.00746913      -0.00646934
H       -9.07890482       7.93420266       0.65179164       0.00878435      -0.00344720       0.00539874
H       -6.83424994      10.30814258       3.47960197       0.01496215       0.00088345      -0.01055228
H       -6.58711739      16.86086566       1.21002146      -0.00317008       0.00064621       0.00114493
H       -9.35539666      16.00331846       2.12190175       0.00021576       0.00400492       0.00118918
H       -7.46038485       7.43942808       1.20460170      -0.01309543      -0.00046244       0.00485617
H       -8.85452180       9.65576678      -4.77824640      -0.00786382      -0.00353700       0.00280768
H       -5.89467593       9.09941224       1.52228232       0.00231825       0.00698748      -0.01013565
H       -5.45434165      11.15203079       2.72656772      -0.00296281      -0.01030356       0.00469441
H       -5.39917028      12.93666284      -4.01570776      -0.00826665       0.00008428       0.00834179
H       -7.94004505      18.00383504       1.37182093       0.00295624       0.00072044       0.00231229
H       -8.14450939      16.61967260       3.27655689      -0.00259227       0.00250076       0.00054627
H       -7.53959174      18.27041199      -0.86856435      -0.00669119       0.00096331       0.00025645
H       -6.46158112       8.47477830      -0.83400508      -0.00964679      -0.00489792       0.00900987
H       -5.45679104      15.40158667      -3.79538578       0.00518565      -0.00782242       0.00641134
H       -8.25613567       7.90272825      -3.27244535       0.00929025       0.00159413      -0.00504745
H       -6.97049343       9.13289639      -3.15569011      -0.00955180      -0.00527467      -0.00543707
H       -7.60099021       7.15763608      -1.16853919       0.00232828       0.00030332       0.00138080
H       -5.73903435      16.47608824      -0.97595160      -0.00595284       0.00429404      -0.00199529
H       -4.93250809      14.60302769      -2.28687593       0.00299293       0.00318275      -0.00320039
H       -6.12536962      17.27317243      -2.52054270      -0.00323547       0.00071672       0.00264806
H       -6.32833591      10.46984233       0.47538015      -0.00514745      -0.00635830       0.01012185
H       -8.55551928      17.22453819      -1.88208994      -0.00219691       0.00532110       0.00378257
H       -9.22975734      13.64066033       2.87120945      -0.00159212       0.00249392       0.00523958
H       -8.43865962      14.49627498       4.21771527      -0.00310095       0.00064407      -0.00393628
H       -7.77239804      12.22096467       4.36447093      -0.00274269       0.00386234      -0.00177866
H       -6.36000022      13.14435992       3.78901488      -0.00598626       0.00342496       0.00308555
H       -9.16975084      14.28555880      -4.43019646       0.00886624       0.00113881       0.00560670
H       -8.54947431      13.72229971      -2.86465030      -0.00153215       0.00915720      -0.01251840
H       -9.15821898      11.93437927      -5.26149037      -0.00767438       0.00393422       0.00274358
H      -10.23451958      12.15579213      -3.85456832       0.00351959       0.00129437      -0.00256005
H        2.99878773       8.58105254       2.61993511      -0.00039625      -0.00031470      -0.00031862
C        1.04849290      10.77975070       1.09499186       0.00069058       0.00088391      -0.00052131
H        1.43396458       8.71931299       0.55301243       0.00233057       0.00018113       0.00023141
H        1.95410954       9.88843810      -0.64750136       0.00010750      -0.00059423       0.00138355
C        4.93548119       9.18965273       2.73477605       0.00007480       0.00025876      -0.00044429
C        5.11957767       8.43360752       4.04751923      -0.00062346       0.00029886      -0.00032561
N        6.52705532       8.14812048       4.32761334      -0.00145131       0.00005203       0.00006050
C        7.15089509       7.13746570       3.65826026       0.00222959      -0.00020491       0.00032721
C        8.49434690       6.93832907       3.75092720      -0.00217346       0.00049866      -0.00002834
C        9.26244908       7.80338745       4.55137530      -0.00055448      -0.00054100      -0.00054723
C        7.26322827       8.98260259       5.11431712       0.00165546      -0.00059474      -0.00006799
C        8.60823420       8.83425119       5.24595684      -0.00171902       0.00055589       0.00010740
H        5.46982262      10.14491907       2.78919001       0.00112672       0.00043593       0.00017434
H        5.39302274       8.61332719       1.92416359      -0.00032868      -0.00048903      -0.00006403
H        4.58692340       7.48177299       4.00121580      -0.00032642      -0.00003562      -0.00013816
H        4.71039334       9.00379541       4.88340334      -0.00002432      -0.00026928      -0.00007402
H        6.51960515       6.50922764       3.03997547      -0.00031625      -0.00011830      -0.00012864
H        8.96641490       6.13335441       3.20816444       0.00032835      -0.00032228      -0.00020723
H        6.71793350       9.76416026       5.62977997      -0.00012250       0.00023482       0.00011683
H        9.17796956       9.50204207       5.87634626       0.00038516       0.00008995       0.00010646
C        2.89055793      11.91040260       2.54621815       0.00026319       0.00001138       0.00078080
H        3.51021360      10.61981974       4.15089465      -0.00172648       0.00036439       0.00020116
H        1.90684858      10.27241240       3.56280540      -0.00092786      -0.00138754      -0.00215737
C        1.83254184      12.05485013       1.42643152      -0.00008673      -0.00066179       0.00030768
H        3.89053972      12.12451932       2.15886134      -0.00058964       0.00024674      -0.00067572
H        2.70420653      12.66795141       3.31569943       0.00092332       0.00112121       0.00093265
H        2.32641783      12.40669802       0.51476888      -0.00169980      -0.00111292       0.00015002
H        1.12399365      12.84201704       1.70608333       0.00168766       0.00195464      -0.00064278
H        0.56804066      10.39099851       1.99659564      -0.00089087      -0.00073673       0.00081425
H        0.22553272      11.03260285       0.41687986      -0.00232225      -0.00099516       0.00084521
112
Properties=species:S:1:pos:R:3:forces:R:3 energy=-63795.730119592045 free_energy=-63795.731436595146 pbc="F F F"
C        1.90410539       9.70032511       0.43149095       0.00055164       0.00062044       0.00048364
C        2.91370521      10.54883887       3.23709982       0.00083973       0.00059440      -0.00048056
N        3.49907982       9.44871929       2.39885298       0.00061301      -0.00023010       0.00027038
C        3.34333319       9.64019489       0.92200147       0.00052342       0.00023899       0.00042957
C       10.72471576       7.65079918       4.68977133       0.01841576       0.01351384       0.01455192
C       12.55968155       6.40070733       3.88012237       0.00073504       0.00016196       0.00056671
C       13.22501285       6.51796870       2.66858493      -0.00032825       0.00012685      -0.00013815
C       13.21125471       5.99828344       5.04032936      -0.00007826      -0.00001387      -0.00014595
C       14.56435637       5.66922542       4.98415107       0.00015223       0.00003988      -0.00014272
C       15.23822268       5.79379669       3.76510249      -0.00030401       0.00007644       0.00002345
C       14.59025830       6.21747399       2.60588757       0.00034493      -0.00012013       0.00009815
C       15.32959872       6.34757722       1.30042283      -0.00006568       0.00002262      -0.00000334
C       15.31271431       5.21563692       6.21145985      -0.00011408      -0.00001827       0.00008794
O       11.42200233       8.33146474       5.39128323      -0.01465093      -0.01308509      -0.01352394
O       11.18611814       6.63506219       3.89972766      -0.00194922      -0.00052267      -0.00081969
H        3.85144333       8.80102575       0.43355842      -0.00048468      -0.00013903      -0.00015831
H        3.87621070      10.54621508       0.61612289       0.00156668       0.00024760      -0.00109681
H       12.69187337       6.84546657       1.78534166       0.00007522      -0.00002515       0.00009832
H       12.65970367       5.94356630       5.96887889       0.00002879       0.00009135       0.00000320
H       16.29264182       5.55222246       3.72183393       0.00008109      -0.00002115      -0.00001086
H       16.38276412       6.08371600       1.40820239       0.00000742      -0.00000650      -0.00000652
H       15.26438936       7.37174824       0.92135121       0.00000445      -0.00000909      -0.00000786
H       14.88472082       5.69890668       0.53990838       0.00000038       0.00000124      -0.00000089
H       14.66471836       5.19055404       7.08908730       0.00002749       0.00000876      -0.00004670
H       16.15177078       5.88619112       6.42010745       0.00003603       0.00000289       0.00001168
H       15.73289677       4.21644645       6.06170758       0.00000061      -0.00004017       0.00000395
O       -7.57504395      14.83603875       2.35837828      -0.00422102       0.00154088       0.00225388
C       -8.19859473      13.96447911       3.27591531       0.00014205      -0.00169796       0.00146504
C       -7.30382268      12.77929577       3.53146384      -0.00137979       0.00276467       0.00532731
O       -7.25341740      11.96329516       2.38363946       0.01128027      -0.00078961       0.00736424
C       -8.21304590      16.09462892       2.32309820      -0.00053305       0.00217333       0.00060117
C       -6.44599133      10.82960864       2.59892701       0.00114983      -0.00319495      -0.01338241
C       -6.54174764       9.91244129       1.40553141       0.00685968       0.00170227       0.01471501
O       -7.86437018       9.43376816       1.30294121       0.00322601      -0.00456882      -0.00174509
C       -7.95988463       8.18746219       0.65234979       0.00817907       0.00663699      -0.00410166
C       -7.61746244      16.92884096       1.22039703      -0.00093520       0.00084564       0.00180879
O       -8.16570179      16.49041264      -0.00581834      -0.00254133       0.00723617       0.00000283
C       -7.69309046      17.20821279      -1.12216368       0.00487367       0.00061519      -0.00280675
C       -6.45634416      16.58656235      -1.72875464       0.00368770      -0.00829990      -0.00772600
O       -6.80327422      15.33887324      -2.27987180       0.00983582       0.00093258      -0.00256433
C       -5.72328403      14.74342406      -2.96029822       0.00511988      -0.01840509      -0.00552029
C       -6.18324241      13.41162991      -3.50820888       0.00188017       0.01377639       0.00429390
O       -7.20422716      13.57105113      -4.47421546       0.00186085      -0.00174863       0.00883016
C       -8.50835521      13.49829935      -3.92724357      -0.00591300      -0.01218591       0.00888476
C       -9.12306347      12.14210527      -4.17329379      -0.00667715       0.00447178      -0.00723746
O       -8.37293739      11.18795149      -3.45955146      -0.01194349       0.00300504      -0.00648600
C       -8.83716338       9.87747262      -3.68960900       0.00661090       0.00022306      -0.00084570
C       -7.96314258       8.91473595      -2.92949610      -0.00693787       0.00355640      -0.00458461
O       -8.23828330       9.04490145      -1.55087320       0.00626008      -0.00535950      -0.00295134
C       -7.45840479       8.17080692      -0.77457844      -0.00381362      -0.00726429      -0.00410450
H       -6.52170189      12.76256891      -2.69208005       0.01097270       0.00437831      -0.01163264
H       -9.87930011       9.77086603      -3.35838281       0.00924699      -0.00828931      -0.00721533
H       -9.01964847       7.91801792       0.66306717       0.00981805      -0.00385833       0.00603165
H       -6.77963366      10.28966604       3.49637508       0.01667405       0.00096722      -0.01175161
H       -6.52261129      16.84277859       1.22257442      -0.00352435       0.00069794       0.00128299
H       -9.29099181      15.98804343       2.13674428       0.00022023       0.00446987       0.00131427
H       -7.40213528       7.42219682       1.21854421      -0.01459706      -0.00053794       0.00539357
H       -8.78635649       9.64022649      -4.76532968      -0.00873850      -0.00390828       0.00311160
H       -5.83672135       9.08040913       1.54085042       0.00257437       0.00778545      -0.01131093
H       -5.39669979      11.13192317       2.74651515      -0.00330661      -0.01154045       0.00523780
H       -5.33967175      12.92469901      -4.00923101      -0.00922174       0.00009519       0.00932783
H       -7.87438868      17.98704640       1.38539926       0.00331397       0.00079838       0.00256873
H       -8.07873242      16.60363990       3.29041871      -0.00288167       0.00280138       0.00060486
H       -7.47806778      18.25448764      -0.85443065      -0.00745880       0.00109515       0.00031399
H       -6.39929795       8.45859429      -0.81766000      -0.01076800      -0.00546411       0.01003407
H       -5.39923892      15.38957281      -3.78677365       0.00580910      -0.00870925       0.00712413
H       -8.18794085       7.88802315      -3.25886554       0.01037428       0.00179008      -0.00566217
H       -6.90409845       9.12009931      -3.13952983      -0.01060304      -0.00585796      -0.00605972
H       -7.53858619       7.14201989      -1.15495773       0.00259514       0.00029541       0.00155394
H       -5.67709926      16.46042338      -0.96480897      -0.00664770       0.00477974      -0.00220482
H       -4.87119821      14.59009746      -2.27992979       0.00334442       0.00357006      -0.00356946
H       -6.06521334      17.25889844      -2.50824233      -0.00364800       0.00074781       0.00302493
H       -6.26675500      10.45162698       0.49320550      -0.00578819      -0.00708609       0.01125390
H       -8.49473782      17.20866490      -1.86742584      -0.00248334       0.00593842       0.00419309
H       -9.16740588      13.62592029       2.88702511      -0.00177161       0.00277589       0.00584982
H       -8.37455270      14.48150268       4.23264297      -0.00345681       0.00073041      -0.00437847
H       -7.71065272      12.20588063       4.38083535      -0.00304607       0.00435044      -0.00199412
H       -6.29761079      13.12688149       3.80304278      -0.00660416       0.00388940       0.00348247
H       -9.11287831      14.26895846      -4.41691947       0.00989088       0.00127510       0.00623678
H       -8.48891219      13.70708701      -2.85213321      -0.00176569       0.01022319      -0.01387247
H       -9.09699655      11.91746101      -5.24781114      -0.00854950       0.00438538       0.00306379
H      -10.17270433      12.13748445      -3.84011231       0.00395633       0.00144580      -0.00284354
H        2.99858904       8.58105764       2.62003071      -0.00046825      -0.00039606      -0.00033925
C        1.04854894      10.77986290       1.09497077       0.00078575       0.00097266      -0.00055918
H        1.43374263       8.71945308       0.55282715       0.00261101       0.00019341       0.00026149
H        1.95414875       9.88860322      -0.64755554       0.00012274      -0.00066712       0.00156424
C        4.93537596       9.18942249       2.73472836       0.00007698       0.00015067      -0.00053274
C        5.11951409       8.43344267       4.04750265      -0.00064985       0.00023956      -0.00042777
N        6.52701062       8.14800424       4.32757661      -0.00196010       0.00017336       0.00007832
C        7.15086050       7.13734199       3.65825546       0.00329216      -0.00036112       0.00042339
C        8.49432958       6.93824162       3.75092226      -0.00309881       0.00072623      -0.00002631
C        9.26241553       7.80335487       4.55133410      -0.00166148      -0.00091870      -0.00106976
C        7.26316216       8.98253714       5.11424154       0.00211527      -0.00069377      -0.00004209
C        8.60817651       8.83422531       5.24587619      -0.00203638       0.00081874       0.00026241
H        5.46979276      10.14464579       2.78905120       0.00129644       0.00056823       0.00019827
H        5.39282226       8.61301972       1.92411636      -0.00038868      -0.00052063      -0.00002734
H        4.58687440       7.48159796       4.00125825      -0.00034358       0.00000801      -0.00015678
H        4.71033526       9.00367137       4.88336356      -0.00004296      -0.00027079      -0.00003472
H        6.51959021       6.50906455       3.03999918      -0.00044634      -0.00018190      -0.00020139
H        8.96640815       6.13325909       3.20818782       0.00041164      -0.00040988      -0.00025552
H        6.71784871       9.76409738       5.62968081      -0.00011211       0.00024763       0.00012406
H        9.17789469       9.50205750       5.87623680       0.00050258       0.00008768       0.00011800
C        2.89076022      11.91039329       2.54617339       0.00034333       0.00000795       0.00085895
H        3.51065536      10.61989909       4.15078026      -0.00194393       0.00041562       0.00022374
H        1.90707539      10.27264159       3.56319378      -0.00103836      -0.00155162      -0.00242953
C        1.83260962      12.05492159       1.42653567      -0.00014228      -0.00070174       0.00037619
H        3.89072337      12.12437494       2.15869305      -0.00068597       0.00027212      -0.00075113
H        2.70457865      12.66800917       3.31562652       0.00103253       0.00127299       0.00105377
H        2.32637276      12.40700571       0.51489947      -0.00190002      -0.00124280       0.00014988
H        1.12398879      12.84194185       1.70642726       0.00192095       0.00217689      -0.00073028
H        0.56805270      10.39108684       1.99653642      -0.00099673      -0.00081857       0.00090445
H        0.22564499      11.03284338       0.41684288      -0.00262400      -0.00111259       0.00094074
112
Properties=species:S:1:pos:R:3:forces:R:3 energy=-63795.72982764555 free_energy=-63795.731436595146 pbc="F F F"
C        1.90405316       9.70040011       0.43142283       0.00062865       0.00073814       0.00055788
C        2.91387555      10.54889091       3.23716084       0.00091895       0.00061982      -0.00053257
N        3.49897596       9.44864393       2.39887621       0.00071553      -0.00024484       0.00031869
C        3.34324193       9.64010138       0.92201688       0.00058576       0.00024092       0.00047004
C       10.72473356       7.65084579       4.68976763       0.00827802       0.00592578       0.00640869
C       12.55967463       6.40072707       3.88012222       0.00040233       0.00004054       0.00031340
C       13.22500933       6.51798099       2.66858622      -0.00015909       0.00007163      -0.00010248
C       13.21124717       5.99833739       5.04034060      -0.00015217       0.00003712      -0.00011522
C       14.56435612       5.66930684       4.98417648       0.00014120      -0.00000432      -0.00005527
C       15.23822646       5.79386934       3.76513175      -0.00019130       0.00005355      -0.00003680
C       14.59026420       6.21751163       2.60590408       0.00020798      -0.00007373       0.00009668
C       15.32960972       6.34760745       1.30044242      -0.00010115      -0.00001474      -0.00003755
C       15.31271311       5.21575500       6.21149986      -0.00003535      -0.00001779       0.00004227
O       11.42191086       8.33147503       5.39116923      -0.00647486      -0.00578474      -0.00597289
O       11.18609825       6.63505129       3.89971237      -0.00087280      -0.00020154      -0.00033894
H        3.85130184       8.80088893       0.43360107      -0.00054307      -0.00014977      -0.00016946
H        3.87619948      10.54608039       0.61616074       0.00173995       0.00028002      -0.00121897
H       12.69187133       6.84545220       1.78533377       0.00004924      -0.00001306       0.00004828
H       12.65969000       5.94362727       5.96888662       0.00003146       0.00004437      -0.00000990
H       16.29265188       5.55231504       3.72187421       0.00006533      -0.00001725      -0.00000343
H       16.38278069       6.08376940       1.40823397       0.00003728      -0.00000723      -0.00000729
H       15.26438172       7.37177022       0.92135157       0.00000572      -0.00000400      -0.00000683
H       14.88475005       5.69891351       0.53993595       0.00001519       0.00002696       0.00002674
H       14.66471315       5.19067618       7.08912314       0.00000681       0.00000014      -0.00001422
H       16.15175600       5.88632957       6.42014023       0.00001562      -0.00001279       0.00001004
H       15.73291674       4.21656987       6.06176842      -0.00001127      -0.00002216       0.00000838
O       -7.51166530      14.81921466       2.37259640      -0.00463110       0.00164651       0.00249606
C       -8.13566856      13.94892030       3.29103869       0.00016004      -0.00193263       0.00164364
C       -7.24219179      12.76288707       3.54686470      -0.00149542       0.00316289       0.00584334
O       -7.19383964      11.94569671       2.39983717       0.01232212      -0.00088319       0.00805280
C       -8.14841647      16.07841505       2.33721182      -0.00059274       0.00251293       0.00063041
C       -6.38846846      10.81084777       2.61655049       0.00135309      -0.00349112      -0.01473010
C       -6.48265248       9.89420411       1.42264693       0.00753251       0.00178455       0.01618371
O       -7.80546827       9.41669034       1.31721583       0.00345954      -0.00503271      -0.00193217
C       -7.90044537       8.17076777       0.66580305       0.00906594       0.00726036      -0.00448493
C       -7.55287700      16.91179587       1.23388054      -0.00098638       0.00080106       0.00203302
O       -8.10259896      16.47380466       0.00818052      -0.00283324       0.00792498       0.00002497
C       -7.63153456      17.19235068      -1.10832233       0.00542282       0.00071463      -0.00308907
C       -6.39528388      16.57152613      -1.71663202       0.00407598      -0.00912445      -0.00853421
O       -6.74260680      15.32425042      -2.26853016       0.01092031       0.00107159      -0.00282169
C       -5.66343816      14.73034801      -2.95157504       0.00557221      -0.02019221      -0.00615605
C       -6.12325620      13.39858553      -3.49976914       0.00206676       0.01513014       0.00462643
O       -7.14604628      13.55823686      -4.46386135       0.00202475      -0.00191011       0.00965482
C       -8.44910711      13.48302202      -3.91473721      -0.00658626      -0.01324061       0.00964599
C       -9.06149036      12.12560399      -4.15966003      -0.00747263       0.00482664      -0.00799349
O       -8.30920376      11.17296437      -3.44612248      -0.01308757       0.00328794      -0.00707071
C       -8.77108758       9.86175611      -3.67673238       0.00722472       0.00032487      -0.00092543
C       -7.89685031       8.90027776      -2.91533172      -0.00760782       0.00387033      -0.00506915
O       -8.17462881       9.02969653      -1.53720363       0.00690266      -0.00586941      -0.00320313
C       -7.39631075       8.15491044      -0.76015585      -0.00417840      -0.00795981      -0.00454605
H       -6.45991238      12.74863424      -2.68358544       0.01200008       0.00477987      -0.01277172
H       -9.81360511       9.75365632      -3.34702084       0.01028073      -0.00909634      -0.00795494
H       -8.96038362       7.90183965       0.67433995       0.01079029      -0.00425839       0.00666718
H       -6.72501839      10.27119514       3.51314059       0.01835655       0.00104856      -0.01293761
H       -6.45810748      16.82469147       1.23512817      -0.00388799       0.00074401       0.00142262
H       -9.22658510      15.97276942       2.15158613       0.00024240       0.00492038       0.00144844
H       -7.34388705       7.40496636       1.23247909      -0.01611375      -0.00057009       0.00590021
H       -8.71818871       9.62469245      -4.75240793      -0.00959732      -0.00428477       0.00341403
H       -5.77877338       9.06140514       1.55941797       0.00281438       0.00860929      -0.01246879
H       -5.33907286      11.11181104       2.76646257      -0.00357724      -0.01274863       0.00577887
H       -5.28018289      12.91274027      -4.00275613      -0.01019853       0.00012372       0.01031363
H       -7.80873101      17.97025534       1.39897555       0.00363359       0.00096770       0.00283829
H       -8.01295465      16.58760602       3.30427859      -0.00316851       0.00306463       0.00064110
H       -7.41654165      18.23856152      -0.84029689      -0.00822698       0.00117948       0.00034443
H       -6.33701908       8.44240874      -0.80131348      -0.01188053      -0.00602306       0.01103357
H       -5.34169158      15.37755941      -3.77815565       0.00641210      -0.00962937       0.00785905
H       -8.11974182       7.87332397      -3.24527994       0.01145732       0.00200915      -0.00622992
H       -6.83771221       9.10730501      -3.12336556      -0.01166700      -0.00644528      -0.00666755
H       -7.47618012       7.12640411      -1.14137502       0.00284275       0.00023033       0.00170835
H       -5.61516449      16.44475896      -0.95366750      -0.00734753       0.00525399      -0.00243567
H       -4.80989381      14.57717304      -2.27298920       0.00372145       0.00394131      -0.00389868
H       -6.00505821      17.24462287      -2.49593839      -0.00403141       0.00079835       0.00335487
H       -6.20517471      10.43340653       0.51103859      -0.00642245      -0.00780447       0.01238068
H       -8.43395339      17.19278878      -1.85275928      -0.00278303       0.00655152       0.00457806
H       -9.10505273      13.61118131       2.90284022      -0.00193668       0.00307430       0.00645084
H       -8.31044323      14.46672776       4.24756850      -0.00380684       0.00080867      -0.00484424
H       -7.64890167      12.19079933       4.39719805      -0.00338524       0.00477539      -0.00213991
H       -6.23522292      13.10939930       3.81707074      -0.00723556       0.00434593       0.00388555
H       -9.05600222      14.25234972      -4.40363864       0.01105148       0.00123155       0.00695389
H       -8.42835115      13.69187584      -2.83961814      -0.00197923       0.01125578      -0.01518078
H       -9.03577334      11.90054016      -5.23413183      -0.00940334       0.00485678       0.00340708
H      -10.11088238      12.11917657      -3.82565506       0.00441431       0.00160717      -0.00312964
H        2.99839050       8.58106273       2.62012621      -0.00053405      -0.00045252      -0.00037043
C        1.04860503      10.77997558       1.09495013       0.00087152       0.00107640      -0.00064385
H        1.43352073       8.71959324       0.55264169       0.00288569       0.00018215       0.00029524
H        1.95418819       9.88876843      -0.64760940       0.00013522      -0.00073902       0.00172093
C        4.93527160       9.18919036       2.73468040       0.00007015       0.00024079      -0.00059791
C        5.11945087       8.43327567       4.04748425      -0.00076999       0.00042596      -0.00040008
N        6.52696101       8.14788948       4.32754015      -0.00169173       0.00004926       0.00009309
C        7.15083599       7.13721628       3.65825098       0.00257955      -0.00019157       0.00042432
C        8.49430386       6.93815532       3.75091660      -0.00245916       0.00061119      -0.00000533
C        9.26236914       7.80331858       4.55128730      -0.00041550      -0.00063024      -0.00059290
C        7.26309990       8.98247144       5.11416660       0.00172318      -0.00066721      -0.00009040
C        8.60811654       8.83420223       5.24579734      -0.00188318       0.00063917       0.00013763
H        5.46976311      10.14437369       2.78891234       0.00142035       0.00058683       0.00022054
H        5.39262132       8.61271259       1.92406936      -0.00042442      -0.00059116      -0.00005471
H        4.58682616       7.48142406       4.00130085      -0.00041606      -0.00006802      -0.00017904
H        4.71027666       9.00354826       4.88332509      -0.00002408      -0.00035243      -0.00010101
H        6.51957427       6.50890138       3.04002262      -0.00039925      -0.00016251      -0.00017093
H        8.96640208       6.13316346       3.20821115       0.00038328      -0.00038824      -0.00024700
H        6.71776436       9.76403414       5.62958141      -0.00010765       0.00022829       0.00010667
H        9.17782067       9.50207288       5.87612735       0.00042999       0.00008716       0.00010937
C        2.89096289      11.91038440       2.54612883       0.00037025       0.00006466       0.00095377
H        3.51109708      10.61997860       4.15066567      -0.00215216       0.00045778       0.00025359
H        1.90730211      10.27287113       3.56358234      -0.00114443      -0.00172047      -0.00270148
C        1.83267670      12.05499296       1.42664055      -0.00012270      -0.00080177       0.00039796
H        3.89090686      12.12423059       2.15852486      -0.00075526       0.00030255      -0.00083806
H        2.70495073      12.66806682       3.31555357       0.00115207       0.00139654       0.00115593
H        2.32632774      12.40731341       0.51503015      -0.00211613      -0.00138190       0.00017650
H        1.12398433      12.84186671       1.70677101       0.00211635       0.00243694      -0.00079805
H        0.56806484      10.39117549       1.99647687      -0.00111521      -0.00091562       0.00101577
H        0.22575701      11.03308375       0.41680566      -0.00291016      -0.00123407       0.00105068
112
Properties=species:S:1:pos:R:3:forces:R:3 energy=-63795.7295129921 free_energy=-63795.731436595146 pbc="F F F"
C        1.90400170       9.70047636       0.43135532       0.00066003       0.00078875       0.00059292
C        2.91404568      10.54894282       3.23722145       0.00102710       0.00073098      -0.00057885
N        3.49887284       9.44856970       2.39889964       0.00076206      -0.00033193       0.00034494
C        3.34315021       9.64000749       0.92203238       0.00067446       0.00031499       0.00051939
C       10.72465757       7.65082182       4.68968809       0.01601091       0.01179434       0.01267711
C       12.55966376       6.40074551       3.88012120       0.00077391       0.00014575       0.00035486
C       13.22500702       6.51799312       2.66858630      -0.00017875       0.00004363       0.00005406
C       13.21123904       5.99839219       5.04035060      -0.00009635      -0.00000952      -0.00009556
C       14.56435462       5.66938777       4.98420304       0.00011551       0.00001863      -0.00006269
C       15.23823203       5.79394143       3.76516005      -0.00020400       0.00005292       0.00000376
C       14.59026956       6.21754968       2.60592071       0.00014572      -0.00005547       0.00006054
C       15.32961930       6.34763769       1.30046135       0.00004838      -0.00004724       0.00001502
C       15.31271178       5.21587307       6.21154002       0.00004411       0.00001147      -0.00001622
O       11.42189547       8.33155326       5.39112562      -0.01272396      -0.01139575      -0.01176261
O       11.18609001       6.63504295       3.89970107      -0.00177492      -0.00045486      -0.00070339
H        3.85116023       8.80075226       0.43364389      -0.00059730      -0.00018086      -0.00018859
H        3.87618845      10.54594584       0.61619860       0.00190221       0.00028774      -0.00133862
H       12.69186942       6.84543776       1.78532591       0.00002304       0.00000543       0.00001138
H       12.65967650       5.94368769       5.96889462       0.00002892       0.00008041      -0.00000058
H       16.29266153       5.55240781       3.72191466       0.00008130      -0.00002102      -0.00000603
H       16.38279629       6.08382300       1.40826565      -0.00005782       0.00000960      -0.00002052
H       15.26437447       7.37179152       0.92135219      -0.00000741       0.00003066      -0.00002105
H       14.88478007       5.69892090       0.53996435      -0.00000313       0.00000497      -0.00000112
H       14.66470776       5.19079799       7.08915890      -0.00003074       0.00000601       0.00002227
H       16.15174214       5.88646845       6.42017310      -0.00003108      -0.00004562       0.00000368
H       15.73293665       4.21669322       6.06182926      -0.00001920      -0.00001109       0.00001461
O       -7.44828645      14.80238903       2.38681480      -0.00504732       0.00182655       0.00271979
C       -8.07273955      13.93335834       3.30616127       0.00013940      -0.00205592       0.00178927
C       -7.18055975      12.74647842       3.56226468      -0.00162280       0.00344005       0.00643729
O       -7.13426235      11.92809886       2.41604027       0.01331547      -0.00096852       0.00873726
C       -8.08378475      16.06220382       2.35132292      -0.00074850       0.00253699       0.00071826
C       -6.33095319      10.79208885       2.63417430       0.00159696      -0.00377721      -0.01610998
C       -6.42355975       9.87596513       1.43976499       0.00816126       0.00193511       0.01768856
O       -7.74656085       9.39961426       1.33148784       0.00371278      -0.00555008      -0.00214399
C       -7.84099998       8.15407772       0.67925205       0.00969689       0.00792042      -0.00488805
C       -7.48829181      16.89474813       1.24736247      -0.00101859       0.00105461       0.00219694
O       -8.03949567      16.45719650       0.02217845      -0.00311504       0.00860627       0.00006523
C       -7.56997491      17.17648754      -1.09448035       0.00586648       0.00064129      -0.00346196
C       -6.33422228      16.55648411      -1.70451018       0.00443306      -0.00986882      -0.00936520
O       -6.68193690      15.30962419      -2.25718808       0.01199695       0.00126703      -0.00309074
C       -5.60359678      14.71727520      -2.94285354       0.00607171      -0.02211064      -0.00671647
C       -6.06327247      13.38554717      -3.49133648       0.00212274       0.01630264       0.00519733
O       -7.08787006      13.54541945      -4.45350267       0.00214673      -0.00202738       0.01036096
C       -8.38985694      13.46774012      -3.90222980      -0.00717429      -0.01440848       0.01055354
C       -8.99991268      12.10909944      -4.14602608      -0.00827229       0.00527644      -0.00871646
O       -8.24546906      11.15797917      -3.43269426      -0.01423863       0.00347301      -0.00765939
C       -8.70500876       9.84604270      -3.66385310       0.00785112       0.00043243      -0.00106742
C       -7.83055857       8.88582042      -2.90116319      -0.00823528       0.00433322      -0.00556284
O       -8.11097509       9.01449052      -1.52353502       0.00755003      -0.00639990      -0.00339352
C       -7.33421749       8.13901317      -0.74573390      -0.00452667      -0.00861019      -0.00498605
H       -6.39813140      12.73470415      -2.67510015       0.01313365       0.00530217      -0.01407604
H       -9.74790269       9.73644470      -3.33566075       0.01130566      -0.00987936      -0.00866853
H       -8.90111175       7.88566794       0.68561084       0.01185325      -0.00462999       0.00728699
H       -6.67040409      10.25272822       3.52989884       0.01997610       0.00110327      -0.01408229
H       -6.39360656      16.80660398       1.24768306      -0.00423600       0.00077712       0.00155358
H       -9.16217699      15.95749664       2.16642809       0.00030553       0.00539418       0.00157865
H       -7.28564134       7.38773776       1.24640615      -0.01754956      -0.00065468       0.00643924
H       -8.65001885       9.60916384      -4.73948220      -0.01042862      -0.00463080       0.00377458
H       -5.72083141       9.04240088       1.57798525       0.00307937       0.00939513      -0.01360127
H       -5.28146278      11.09169521       2.78640947      -0.00381019      -0.01391730       0.00632349
H       -5.22070208      12.90078643      -3.99628482      -0.01117665       0.00017685       0.01129982
H       -7.74307460      17.95346283       1.41255568       0.00398616       0.00097418       0.00306779
H       -7.94717666      16.57156865       3.31813590      -0.00343162       0.00338594       0.00072369
H       -7.35501367      18.22263045      -0.82616616      -0.00894324       0.00139774       0.00042126
H       -6.27474495       8.42622164      -0.78496496      -0.01297606      -0.00658624       0.01200303
H       -5.28414822      15.36554670      -3.76953057       0.00702358      -0.01045221       0.00852755
H       -8.05153918       7.85863005      -3.23168808       0.01251434       0.00213811      -0.00681672
H       -6.77133384       9.09451280      -3.10719734      -0.01273572      -0.00704674      -0.00726188
H       -7.41377295       7.11078967      -1.12779094       0.00308945       0.00015160       0.00185677
H       -5.55323132      16.42909622      -0.94252847      -0.00801697       0.00571091      -0.00264139
H       -4.74859513      14.56425322      -2.26605341       0.00406030       0.00433272      -0.00426306
H       -5.94490226      17.23034788      -2.48363264      -0.00442498       0.00080146       0.00371138
H       -6.14359456      10.41518247       0.52888113      -0.00705394      -0.00850622       0.01347050
H       -8.37316692      17.17690998      -1.83809132      -0.00302619       0.00715485       0.00500122
H       -9.04269652      13.59644390       2.91865480      -0.00210866       0.00335194       0.00704439
H       -8.24633127      14.45194999       4.26249172      -0.00414199       0.00087813      -0.00530649
H       -7.58714458      12.17571970       4.41356016      -0.00369325       0.00523728      -0.00230037
H       -6.17283750      13.09191328       3.83109851      -0.00783184       0.00478577       0.00427079
H       -8.99912012      14.23572890      -4.39035127       0.01213184       0.00127344       0.00758384
H       -8.36778965      13.67666661      -2.82710250      -0.00218470       0.01225527      -0.01655977
H       -8.97454894      11.88361862      -5.22045166      -0.01023008       0.00530041       0.00375452
H      -10.04905209      12.10086964      -3.81119716       0.00487901       0.00175643      -0.00341744
H        2.99819170       8.58106673       2.62022203      -0.00057037      -0.00047172      -0.00041298
C        1.04866098      10.78008802       1.09492921       0.00097885       0.00118067      -0.00070096
H        1.43329845       8.71973277       0.55245623       0.00317735       0.00020890       0.00032297
H        1.95422772       9.88893364      -0.64766356       0.00015239      -0.00081252       0.00190543
C        4.93516672       9.18895951       2.73463188       0.00005676       0.00021613      -0.00064765
C        5.11938718       8.43311096       4.04746736      -0.00081284       0.00037854      -0.00049455
N        6.52691367       8.14777274       4.32750235      -0.00188875       0.00019604       0.00020937
C        7.15080714       7.13709372       3.65824820       0.00289312      -0.00040516       0.00031857
C        8.49428227       6.93806779       3.75091074      -0.00278534       0.00079129       0.00007796
C        9.26233478       7.80328561       4.55124517      -0.00137230      -0.00095597      -0.00104210
C        7.26303745       8.98240645       5.11409224       0.00163620      -0.00072096      -0.00014319
C        8.60805502       8.83417670       5.24571642      -0.00175810       0.00078529       0.00028323
H        5.46973315      10.14410036       2.78877338       0.00159089       0.00069698       0.00024126
H        5.39242055       8.61240555       1.92402245      -0.00046815      -0.00064888      -0.00005765
H        4.58677748       7.48124929       4.00134331      -0.00044626      -0.00004359      -0.00019789
H        4.71021847       9.00342422       4.88328552      -0.00003771      -0.00035834      -0.00007601
H        6.51955800       6.50873738       3.04004540      -0.00038888      -0.00011281      -0.00012547
H        8.96639571       6.13306818       3.20823472       0.00041567      -0.00043459      -0.00027594
H        6.71767956       9.76397102       5.62948196      -0.00006621       0.00021390       0.00010048
H        9.17774594       9.50208842       5.87601798       0.00049049       0.00006737       0.00009774
C        2.89116542      11.91037609       2.54608384       0.00039134       0.00001794       0.00106366
H        3.51153881      10.62005782       4.15055091      -0.00236364       0.00050693       0.00028201
H        1.90752942      10.27310049       3.56397104      -0.00127624      -0.00189965      -0.00297044
C        1.83274392      12.05506331       1.42674526      -0.00013828      -0.00081303       0.00042561
H        3.89109017      12.12408575       2.15835690      -0.00081668       0.00034487      -0.00092760
H        2.70532257      12.66812491       3.31548084       0.00126946       0.00154172       0.00127136
H        2.32628283      12.40762111       0.51516068      -0.00233600      -0.00153006       0.00020589
H        1.12397980      12.84179192       1.70711487       0.00234304       0.00265409      -0.00088157
H        0.56807695      10.39126396       1.99641753      -0.00123243      -0.00101284       0.00112275
H        0.22586933      11.03332442       0.41676865      -0.00320984      -0.00135337       0.00114637
112
Properties=species:S:1:pos:R:3:forces:R:3 energy=-63795.729162656295 free_energy=-63795.731436595146 pbc="F F F"
C        1.90394934       9.70055212       0.43128749       0.00075099       0.00089116       0.00063784
C        2.91421626      10.54899486       3.23728199       0.00107707       0.00073839      -0.00059924
N        3.49876929       9.44849409       2.39892282       0.00083498      -0.00033829       0.00036644
C        3.34305959       9.63991404       0.92204786       0.00067368       0.00025235       0.00057343
C       10.72464007       7.65084307       4.68965693       0.01264963       0.00911209       0.00984797
C       12.55965825       6.40076467       3.88011844       0.00040764       0.00012282       0.00045916
C       13.22500358       6.51800507       2.66858916       0.00002560       0.00003049      -0.00010523
C       13.21122757       5.99844697       5.04036250       0.00024962      -0.00006162      -0.00022189
C       14.56435685       5.66946822       4.98422849      -0.00025547       0.00007853       0.00006036
C       15.23823284       5.79401455       3.76518899       0.00019988      -0.00003803      -0.00001377
C       14.59027487       6.21758766       2.60593814      -0.00002898       0.00001204      -0.00004860
C       15.32963228       6.34766718       1.30048086      -0.00010698      -0.00001118       0.00001132
C       15.31271199       5.21599227       6.21157959       0.00003558      -0.00007689      -0.00000891
O       11.42183241       8.33158888       5.39103787      -0.00995418      -0.00889975      -0.00919234
O       11.18607333       6.63503253       3.89968720      -0.00134273      -0.00030496      -0.00052372
H        3.85101849       8.80061593       0.43368702      -0.00065107      -0.00018957      -0.00020447
H        3.87617701      10.54581074       0.61623638       0.00210810       0.00036988      -0.00147700
H       12.69186747       6.84542329       1.78531782       0.00001231       0.00000438       0.00001749
H       12.65966338       5.94374849       5.96890179      -0.00003999       0.00006612       0.00007572
H       16.29267346       5.55250001       3.72195489      -0.00008214       0.00001565       0.00000039
H       16.38281090       6.08387682       1.40829698       0.00006327      -0.00001669      -0.00001240
H       15.26436681       7.37181380       0.92135251       0.00000002       0.00000055      -0.00000773
H       14.88480945       5.69892766       0.53999186       0.00000933       0.00001916       0.00001875
H       14.66470205       5.19091994       7.08919503      -0.00001792       0.00000970      -0.00000232
H       16.15172695       5.88660639       6.42020586       0.00001384      -0.00001300       0.00001654
H       15.73295646       4.21681652       6.06189004      -0.00002898       0.00002535       0.00002380
O       -7.38490790      14.78556270       2.40103302      -0.00548809       0.00198826       0.00295401
C       -8.00980822      13.91779483       3.32128212       0.00017284      -0.00221013       0.00191601
C       -7.11892546      12.73006886       3.57766462      -0.00177454       0.00370473       0.00699142
O       -7.07468225      11.91050343       2.43224523       0.01424181      -0.00103006       0.00940736
C       -8.01915483      16.04598943       2.36543318      -0.00072214       0.00273609       0.00078753
C       -6.27344711      10.77333097       2.65179727       0.00190794      -0.00406971      -0.01747216
C       -6.36446911       9.85772582       1.45688765       0.00882709       0.00198380       0.01907694
O       -7.68764891       9.38253837       1.34575728       0.00391349      -0.00594227      -0.00230374
C       -7.78155277       8.13739267       0.69269656       0.01045528       0.00845076      -0.00529305
C       -7.42370570      16.87770097       1.26084154      -0.00116315       0.00121489       0.00244740
O       -7.97639149      16.44058841       0.03617558      -0.00334414       0.00931971       0.00006988
C       -7.50841262      17.16061854      -1.08063940       0.00632886       0.00081364      -0.00372019
C       -6.27316081      16.54144291      -1.69238949       0.00483471      -0.01082550      -0.01007757
O       -6.62126395      15.29499483      -2.24584760       0.01303624       0.00148951      -0.00331048
C       -5.54375861      14.70420474      -2.93413189       0.00656062      -0.02392719      -0.00733729
C       -6.00329334      13.37251186      -3.48290539       0.00220901       0.01766401       0.00552288
O       -7.02970067      13.53259798      -4.44313936       0.00233838      -0.00213784       0.01109017
C       -8.33060478      13.45245570      -3.88972019      -0.00779456      -0.01576933       0.01148003
C       -8.93833326      12.09259208      -4.13239246      -0.00878423       0.00582668      -0.00934482
O       -8.18173319      11.14299274      -3.41926616      -0.01545042       0.00379337      -0.00828105
C       -8.63892801       9.83033340      -3.65097270       0.00871577       0.00041598      -0.00115675
C       -7.76426623       8.87136497      -2.88699012      -0.00904078       0.00480280      -0.00610557
O       -8.04732187       8.99928258      -1.50986721       0.00822272      -0.00693035      -0.00357951
C       -7.27212662       8.12311814      -0.73131267      -0.00486088      -0.00937168      -0.00543618
H       -6.33635274      12.72077994      -2.66662294       0.01407856       0.00570761      -0.01519883
H       -9.68219078       9.71923199      -3.32430325       0.01219207      -0.01065504      -0.00932329
H       -8.84183105       7.86950325       0.69687958       0.01283725      -0.00500992       0.00790176
H       -6.61578945      10.23426682       3.54664895       0.02155334       0.00115213      -0.01518431
H       -6.32910807      16.78851576       1.26023828      -0.00454802       0.00081906       0.00167185
H       -9.09776611      15.94222507       2.18127008       0.00027268       0.00582759       0.00168623
H       -7.22739650       7.37050992       1.26032657      -0.01899527      -0.00067144       0.00691161
H       -8.58184724       9.59364185      -4.72655049      -0.01125336      -0.00496937       0.00410125
H       -5.66289584       9.02339406       1.59655232       0.00329912       0.01024085      -0.01471278
H       -5.22386870      11.07157580       2.80635631      -0.00404402      -0.01508575       0.00685006
H       -5.16123169      12.88883833      -3.98981485      -0.01210267       0.00019051       0.01225180
H       -7.67741840      17.93666762       1.42613612       0.00434127       0.00095803       0.00329822
H       -7.88139778      16.55553058       3.33199222      -0.00369797       0.00366957       0.00076193
H       -7.29348370      18.20669955      -0.81203607      -0.00969585       0.00139703       0.00044195
H       -6.21247474       8.41003275      -0.76861434      -0.01408764      -0.00712606       0.01296447
H       -5.22660951      15.35353435      -3.76089931       0.00761195      -0.01130467       0.00920529
H       -7.98333349       7.84394123      -3.21809127       0.01356770       0.00228992      -0.00737321
H       -6.70496384       9.08172192      -3.09102522      -0.01370242      -0.00761664      -0.00785396
H       -7.35136396       7.09517355      -1.11420618       0.00332577       0.00016584       0.00203356
H       -5.49129838      16.41343393      -0.93139104      -0.00872230       0.00618079      -0.00288443
H       -4.68730101      14.55133999      -2.25912448       0.00440633       0.00470043      -0.00459758
H       -5.88474703      17.21606995      -2.47132283      -0.00477278       0.00090604       0.00396895
H       -6.08201497      10.39695354       0.54673192      -0.00770390      -0.00923839       0.01460070
H       -8.31237774      17.16102869      -1.82342084      -0.00330297       0.00774428       0.00538451
H       -8.98033669      13.58170791       2.93446896      -0.00231182       0.00361731       0.00761453
H       -8.18221650      14.43716796       4.27741183      -0.00447743       0.00096783      -0.00573906
H       -7.52538237      12.16064156       4.42992150      -0.00400806       0.00567732      -0.00243529
H       -6.11045603      13.07442427       3.84512580      -0.00836483       0.00525916       0.00468243
H       -8.94223150      14.21909620      -4.37705836       0.01317764       0.00136883       0.00816889
H       -8.30722833      13.66145834      -2.81458809      -0.00237095       0.01324542      -0.01790839
H       -8.91332287      11.86669482      -5.20676958      -0.01105915       0.00572089       0.00404211
H       -9.98721230      12.08256435      -3.79673935       0.00521611       0.00188088      -0.00365600
H        2.99799347       8.58107171       2.62031781      -0.00063655      -0.00052209      -0.00044900
C        1.04871742      10.78020058       1.09490819       0.00105711       0.00128137      -0.00075699
H        1.43307627       8.71987277       0.55227076       0.00346790       0.00022941       0.00035152
H        1.95426733       9.88909866      -0.64771782       0.00016384      -0.00089722       0.00209349
C        4.93506155       9.18872763       2.73458349       0.00008309       0.00023510      -0.00067690
C        5.11932387       8.43294527       4.04744954      -0.00090012       0.00042977      -0.00053806
N        6.52686912       8.14765716       4.32746633      -0.00235937       0.00016866       0.00010999
C        7.15077186       7.13696914       3.65824271       0.00376108      -0.00042994       0.00048666
C        8.49426710       6.93798108       3.75090660      -0.00364603       0.00082976      -0.00005455
C        9.26229013       7.80325008       4.55119934      -0.00060756      -0.00083784      -0.00080975
C        7.26296344       8.98234274       5.11401632       0.00291157      -0.00096401      -0.00007777
C        8.60800531       8.83415190       5.24563818      -0.00304836       0.00084078       0.00008550
H        5.46970340      10.14382772       2.78863441       0.00173310       0.00075398       0.00026281
H        5.39221952       8.61209887       1.92397562      -0.00050816      -0.00071029      -0.00007226
H        4.58672869       7.48107457       4.00138581      -0.00047872      -0.00004600      -0.00021825
H        4.71016009       9.00330088       4.88324646      -0.00004786      -0.00039278      -0.00008884
H        6.51954312       6.50857466       3.04006934      -0.00050792      -0.00019320      -0.00020815
H        8.96638841       6.13297314       3.20825828       0.00052791      -0.00052846      -0.00033042
H        6.71759638       9.76390673       5.62938205      -0.00022960       0.00039038       0.00020327
H        9.17767036       9.50210304       5.87590768       0.00065334       0.00019071       0.00022278
C        2.89136792      11.91036749       2.54603934       0.00044794       0.00006382       0.00113696
H        3.51198034      10.62013743       4.15043611      -0.00257479       0.00055920       0.00030611
H        1.90775628      10.27332987       3.56436002      -0.00135797      -0.00205743      -0.00325143
C        1.83281161      12.05513449       1.42684981      -0.00016916      -0.00091063       0.00047566
H        3.89127348      12.12394137       2.15818899      -0.00089585       0.00036934      -0.00101106
H        2.70569461      12.66818230       3.31540755       0.00137956       0.00168716       0.00139788
H        2.32623773      12.40792852       0.51529165      -0.00253986      -0.00165872       0.00021176
H        1.12397504      12.84171683       1.70745886       0.00256327       0.00289497      -0.00096232
H        0.56808918      10.39135249       1.99635834      -0.00134297      -0.00110174       0.00121919
H        0.22598151      11.03356502       0.41673150      -0.00350186      -0.00147218       0.00125086
112
Properties=species:S:1:pos:R:3:forces:R:3 energy=-63795.72879772317 free_energy=-63795.731436595146 pbc="F F F"
C        1.90389746       9.70062777       0.43121969       0.00081971       0.00099905       0.00068488
C        2.91438626      10.54904730       3.23734259       0.00117694       0.00077006      -0.00063760
N        3.49866598       9.44841935       2.39894600       0.00088709      -0.00039698       0.00042033
C        3.34296771       9.63982046       0.92206353       0.00076351       0.00028607       0.00059259
C       10.72454671       7.65080581       4.68956317       0.02374199       0.01746365       0.01877631
C       12.55964584       6.40078344       3.88011606       0.00100040       0.00019635       0.00072642
C       13.22500333       6.51801670       2.66858988      -0.00025001       0.00008487      -0.00005551
C       13.21122199       5.99850085       5.04037393       0.00002757      -0.00001924      -0.00033410
C       14.56435372       5.66954965       4.98425582      -0.00001931       0.00007260      -0.00007039
C       15.23824127       5.79408613       3.76521727      -0.00017866       0.00005431      -0.00000631
C       14.59027791       6.21762637       2.60595381       0.00020282      -0.00007737       0.00007825
C       15.32964261       6.34769672       1.30050014      -0.00009869       0.00004072      -0.00000405
C       15.31271137       5.21611015       6.21161887      -0.00002769      -0.00004289       0.00005833
O       11.42183125       8.33167957       5.39100715      -0.01891557      -0.01691379      -0.01746419
O       11.18606565       6.63502522       3.89967713      -0.00252790      -0.00067844      -0.00105520
H        3.85087707       8.80047889       0.43372981      -0.00071727      -0.00019212      -0.00021033
H        3.87616580      10.54567606       0.61627422       0.00227132       0.00037754      -0.00159791
H       12.69186504       6.84540914       1.78530923       0.00004338      -0.00000487       0.00005639
H       12.65964939       5.94380894       5.96890994      -0.00001435       0.00011014       0.00008241
H       16.29268180       5.55259302       3.72199538       0.00004786      -0.00001392      -0.00000692
H       16.38282666       6.08393037       1.40832842       0.00006423      -0.00002094      -0.00000757
H       15.26435934       7.37183553       0.92135302       0.00000124      -0.00001748      -0.00000694
H       14.88483948       5.69893513       0.54002029      -0.00000157       0.00000198      -0.00000416
H       14.66469662       5.19104188       7.08923125      -0.00000307       0.00001429      -0.00002936
H       16.15171217       5.88674451       6.42023854       0.00002361      -0.00000822       0.00001249
H       15.73297636       4.21694059       6.06195107      -0.00001330      -0.00000793       0.00001293
O       -7.32152998      14.76873576       2.41525124      -0.00589271       0.00213318       0.00316649
C       -7.94687410      13.90222949       3.33640093       0.00014017      -0.00228942       0.00206960
C       -7.05729022      12.71365815       3.59306448      -0.00189917       0.00397587       0.00750768
O       -7.01509823      11.89291123       2.44845278       0.01516169      -0.00113631       0.01005248
C       -7.95452330      16.02977485       2.37954332      -0.00076766       0.00288226       0.00082147
C       -6.21594557      10.75457248       2.66941902       0.00205038      -0.00434145      -0.01882281
C       -6.30538070       9.83948589       1.47401268       0.00946355       0.00200846       0.02048732
O       -7.62873124       9.36546489       1.36002443       0.00406984      -0.00636782      -0.00249357
C       -7.72210236       8.12071170       0.70613580       0.01127096       0.00903097      -0.00564928
C       -7.35912107      16.86065289       1.27431967      -0.00120302       0.00129723       0.00264129
O       -7.91328554      16.42398069       0.05017178      -0.00360412       0.01000727       0.00008203
C       -7.44684881      17.14474791      -1.06679805       0.00680873       0.00081983      -0.00400244
C       -6.21209807      16.52639710      -1.68026807       0.00518869      -0.01159723      -0.01085319
O       -6.56058905      15.28036484      -2.23450637       0.01403709       0.00158953      -0.00359849
C       -5.48392389      14.69113470      -2.92541135       0.00704924      -0.02565393      -0.00787045
C       -5.94331889      13.35948149      -3.47447639       0.00231266       0.01888550       0.00590451
O       -6.97153586      13.51977406      -4.43277031       0.00246962      -0.00227570       0.01181516
C       -8.27135093      13.43716483      -3.87720881      -0.00832295      -0.01694930       0.01238297
C       -8.87674889      12.07608273      -4.11875682      -0.00945139       0.00627695      -0.01005706
O       -8.11799822      11.12800878      -3.40583987      -0.01655746       0.00397684      -0.00885373
C       -8.57284108       9.81462506      -3.63809018       0.00927259       0.00059906      -0.00126196
C       -7.69797625       8.85691308      -2.87281330      -0.00969667       0.00511368      -0.00659953
O       -7.98366862       8.98407216      -1.49620010       0.00883321      -0.00738481      -0.00374056
C       -7.21003646       8.10722235      -0.71689287      -0.00518593      -0.01005073      -0.00586057
H       -6.27457536      12.70685882      -2.65815238       0.01504068       0.00617649      -0.01633629
H       -9.61647209       9.70201808      -3.31294747       0.01321321      -0.01142073      -0.01000355
H       -8.78254209       7.85334556       0.70814615       0.01376451      -0.00539959       0.00850139
H       -6.56117599      10.21581032       3.56339185       0.02312246       0.00119987      -0.01627150
H       -6.26461155      16.77042703       1.27279334      -0.00489186       0.00085408       0.00179626
H       -9.03335380      15.92695440       2.19611168       0.00028129       0.00627060       0.00179909
H       -7.16915349       7.35328329       1.27423974      -0.02041275      -0.00068097       0.00737138
H       -8.51367379       9.57812582      -4.71361377      -0.01204034      -0.00531662       0.00442401
H       -5.60496643       9.00438598       1.61511869       0.00353308       0.01102320      -0.01580218
H       -5.16629174      11.05145254       2.82630127      -0.00416036      -0.01623058       0.00737453
H       -5.10177220      12.87689529      -3.98334637      -0.01301733       0.00023035       0.01320042
H       -7.61176156      17.91986956       1.43971471       0.00465754       0.00102109       0.00354189
H       -7.81561845      16.53949030       3.34584591      -0.00395330       0.00397247       0.00083554
H       -7.23195223      18.19076517      -0.79790686      -0.01040692       0.00151719       0.00048925
H       -6.15020893       8.39384185      -0.75226235      -0.01517660      -0.00765984       0.01391960
H       -5.16907526      15.34152165      -3.75226209       0.00819371      -0.01211042       0.00984823
H       -7.91512441       7.82925719      -3.20448918       0.01460381       0.00247718      -0.00792103
H       -6.63860269       9.06893296      -3.07484939      -0.01463740      -0.00817456      -0.00843407
H       -7.28895337       7.07955866      -1.10061929       0.00355890       0.00008179       0.00218245
H       -5.42936615      16.39777274      -0.92025578      -0.00936899       0.00662087      -0.00306873
H       -4.62601243      14.53843189      -2.25220121       0.00473391       0.00507795      -0.00494194
H       -5.82459150      17.20179238      -2.45901079      -0.00513330       0.00096430       0.00426394
H       -6.02043641      10.37871822       0.56459234      -0.00834213      -0.00992594       0.01565949
H       -8.25158661      17.14514503      -1.80874837      -0.00354996       0.00831087       0.00577187
H       -8.91797558      13.56697281       2.95028272      -0.00247982       0.00387822       0.00818204
H       -8.11809882      14.42238192       4.29232919      -0.00480432       0.00103307      -0.00618674
H       -7.46361592      12.14556626       4.44628240      -0.00432898       0.00608982      -0.00254735
H       -6.04807744      13.05693384       3.85915368      -0.00886892       0.00574455       0.00509963
H       -8.88533754      14.20245229      -4.36376041       0.01419337       0.00146330       0.00875829
H       -8.24666788      13.64625273      -2.80207392      -0.00259193       0.01422212      -0.01925297
H       -8.85209448      11.84976928      -5.19308681      -0.01187619       0.00613396       0.00437102
H       -9.92536436      12.06426065      -3.78228179       0.00559800       0.00200620      -0.00389106
H        2.99779515       8.58107685       2.62041359      -0.00067606      -0.00054354      -0.00048729
C        1.04877352      10.78031336       1.09488707       0.00114366       0.00137804      -0.00080109
H        1.43285419       8.72001308       0.55208534       0.00374348       0.00022323       0.00038264
H        1.95430687       9.88926374      -0.64777186       0.00018009      -0.00097518       0.00226912
C        4.93495646       9.18849657       2.73453558       0.00008308       0.00021884      -0.00077739
C        5.11925998       8.43277979       4.04743211      -0.00094483       0.00044634      -0.00056738
N        6.52682212       8.14754186       4.32742973      -0.00260746       0.00018613       0.00011568
C        7.15074373       7.13684450       3.65823833       0.00401731      -0.00047205       0.00050841
C        8.49424449       6.93789449       3.75090128      -0.00385909       0.00088784      -0.00005361
C        9.26225862       7.80321671       4.55115764      -0.00205808      -0.00115729      -0.00134024
C        7.26289994       8.98227766       5.11394162       0.00295872      -0.00102781      -0.00010800
C        8.60794344       8.83412641       5.24555715      -0.00288522       0.00105911       0.00028654
H        5.46967338      10.14355501       2.78849546       0.00189357       0.00083755       0.00028752
H        5.39201856       8.61179157       1.92392849      -0.00055998      -0.00075355      -0.00005678
H        4.58668007       7.48089997       4.00142840      -0.00051396      -0.00004581      -0.00024168
H        4.71010165       9.00317712       4.88320711      -0.00005013      -0.00042254      -0.00009458
H        6.51952733       6.50841138       3.04009280      -0.00053917      -0.00019543      -0.00021142
H        8.96638263       6.13287736       3.20828156       0.00051479      -0.00051369      -0.00031604
H        6.71751166       9.76384341       5.62928244      -0.00019013       0.00038450       0.00020240
H        9.17759593       9.50211877       5.87579855       0.00070505       0.00012808       0.00017782
C        2.89157039      11.91035779       2.54599421       0.00048397       0.00013805       0.00126768
H        3.51242159      10.62021666       4.15032103      -0.00278708       0.00061294       0.00032789
H        1.90798406      10.27355943       3.56474857      -0.00148343      -0.00223037      -0.00352070
C        1.83287868      12.05520662       1.42695473      -0.00014144      -0.00102746       0.00048342
H        3.89145694      12.12379680       2.15802100      -0.00097314       0.00040037      -0.00109441
H        2.70606644      12.66824037       3.31533512       0.00150527       0.00179272       0.00147742
H        2.32619264      12.40823612       0.51542265      -0.00275677      -0.00180125       0.00023837
H        1.12397101      12.84164061       1.70780238       0.00274402       0.00317600      -0.00102231
H        0.56810151      10.39144074       1.99629919      -0.00145215      -0.00118460       0.00130656
H        0.22609388      11.03380547       0.41669456      -0.00379926      -0.00159720       0.00135061
112
Properties=species:S:1:pos:R:3:forces:R:3 energy=-63795.72841494887 free_energy=-63795.731436595146 pbc="F F F"
C        1.90384590       9.70070470       0.43115167       0.00085214       0.00094920       0.00075092
C        2.91455664      10.54909853       3.23740332       0.00126787       0.00086973      -0.00071067
N        3.49856202       9.44834438       2.39896969       0.00100006      -0.00038044       0.00041993
C        3.34287674       9.63972680       0.92207860       0.00079224       0.00028075       0.00067359
C       10.72456737       7.65085676       4.68956339       0.01289925       0.00917931       0.00994859
C       12.55964022       6.40080286       3.88011708       0.00053394       0.00012775       0.00029515
C       13.22499972       6.51802879       2.66859147      -0.00002925       0.00002419      -0.00001402
C       13.21121366       5.99855550       5.04038253      -0.00002566      -0.00002943      -0.00003662
C       14.56435287       5.66963081       4.98428197       0.00000334       0.00002880      -0.00004402
C       15.23824517       5.79415855       3.76524616      -0.00004797       0.00002134      -0.00000815
C       14.59028423       6.21766433       2.60597021      -0.00002514      -0.00001924       0.00006671
C       15.32965209       6.34772713       1.30051965       0.00006358      -0.00001705      -0.00000721
C       15.31271080       5.21622799       6.21165875      -0.00000745      -0.00000349       0.00001215
O       11.42173601       8.33168602       5.39088941      -0.01005603      -0.00898587      -0.00927768
O       11.18604671       6.63501364       3.89966128      -0.00140408      -0.00029535      -0.00050407
H        3.85073531       8.80034254       0.43377305      -0.00077187      -0.00021628      -0.00023226
H        3.87615429      10.54554090       0.61631214       0.00247470       0.00044036      -0.00172964
H       12.69186290       6.84539481       1.78530117       0.00002161       0.00000211       0.00001606
H       12.65963557       5.94386979       5.96891838       0.00003244       0.00006970      -0.00001972
H       16.29269197       5.55268561       3.72203578       0.00003052      -0.00000981      -0.00000380
H       16.38284300       6.08398373       1.40836003      -0.00002798       0.00000606      -0.00002208
H       15.26435193       7.37185722       0.92135362      -0.00000808       0.00001092      -0.00001204
H       14.88486923       5.69894206       0.54004809      -0.00001604      -0.00000244      -0.00000677
H       14.66469118       5.19116387       7.08926706      -0.00001330       0.00000060      -0.00000242
H       16.15169782       5.88688318       6.42027149       0.00001702      -0.00001865       0.00001363
H       15.73299600       4.21706432       6.06201194      -0.00000900      -0.00002301       0.00001562
O       -7.25815261      14.75190768       2.42946896      -0.00632225       0.00229749       0.00339857
C       -7.88393958      13.88666363       3.35151760       0.00022451      -0.00250477       0.00220705
C       -6.99565369      12.69724503       3.60846409      -0.00197492       0.00440606       0.00804165
O       -6.95550885      11.87532077       2.46466555       0.01600917      -0.00122911       0.01055790
C       -7.88989042      16.01355815       2.39365249      -0.00081798       0.00313747       0.00086078
C       -6.15845174      10.73581553       2.68703730       0.00226982      -0.00466424      -0.01999623
C       -6.24629312       9.82124313       1.49114014       0.01001996       0.00210598       0.02190122
O       -7.56980872       9.34839372       1.37429012       0.00420844      -0.00683678      -0.00271028
C       -7.66264901       8.10403351       0.71956990       0.01212474       0.00962680      -0.00596923
C       -7.29453561      16.84360411       1.28779607      -0.00122344       0.00127846       0.00283328
O       -7.85017902      16.40737273       0.06416720      -0.00385432       0.01068733       0.00008078
C       -7.38528275      17.12887536      -1.05295658       0.00729651       0.00086049      -0.00424539
C       -6.15103474      16.51134878      -1.66814648       0.00554866      -0.01226840      -0.01165862
O       -6.49991008      15.26573376      -2.22316599       0.01496592       0.00168992      -0.00386254
C       -5.42409375      14.67806689      -2.91669079       0.00757969      -0.02744740      -0.00842414
C       -5.88334889      13.34645522      -3.46605086       0.00239270       0.02011525       0.00633867
O       -6.91337789      13.50694629      -4.42239628       0.00267370      -0.00240306       0.01252060
C       -8.21209547      13.42186906      -3.86469427      -0.00883335      -0.01813129       0.01325105
C       -8.81515900      12.05957258      -4.10512248      -0.01022094       0.00670590      -0.01065716
O       -8.05426417      11.11302488      -3.39241478      -0.01764396       0.00420219      -0.00941350
C       -8.50675202       9.79892118      -3.62520681       0.00994764       0.00063443      -0.00131951
C       -7.63168700       8.84246225      -2.85863253      -0.01039569       0.00550947      -0.00711451
O       -7.92001525       8.96886035      -1.48253339       0.00945602      -0.00785856      -0.00388754
C       -7.14794664       8.09132722      -0.70247360      -0.00554872      -0.01077308      -0.00631213
H       -6.21279978      12.69294195      -2.64968904       0.01600232       0.00664537      -0.01746904
H       -9.55074559       9.68480246      -3.30159360       0.01417855      -0.01215381      -0.01065715
H       -8.72324544       7.83719460       0.71941091       0.01464063      -0.00578406       0.00909238
H       -6.50656262      10.19735874       3.58012601       0.02468320       0.00128075      -0.01738546
H       -6.20011779      16.75233749       1.28534844      -0.00522427       0.00088453       0.00191388
H       -8.96893996      15.91168488       2.21095272       0.00030621       0.00668579       0.00191361
H       -7.11091251       7.33605808       1.28814536      -0.02181399      -0.00068520       0.00780560
H       -8.44549822       9.56261563      -4.70067188      -0.01282261      -0.00564808       0.00472322
H       -5.54704352       8.98537786       1.63368506       0.00380781       0.01173940      -0.01687894
H       -5.10872794      11.03132500       2.84624650      -0.00434872      -0.01736473       0.00785100
H       -5.04232245      12.86495728      -3.97687950      -0.01391532       0.00026554       0.01412273
H       -7.54610494      17.90306879       1.45329251       0.00494975       0.00114930       0.00379342
H       -7.74983857      16.52344945       3.35969789      -0.00419885       0.00421840       0.00086057
H       -7.17041909      18.17482866      -0.78377821      -0.01111421       0.00158873       0.00053057
H       -6.08794834       8.37764901      -0.73590865      -0.01622820      -0.00818039       0.01485420
H       -5.11154561      15.32950823      -3.74361744       0.00877707      -0.01287508       0.01046086
H       -7.84691190       7.81457857      -3.19088178       0.01561925       0.00263738      -0.00846394
H       -6.57224968       9.05614598      -3.05867003      -0.01555074      -0.00872719      -0.00899674
H       -7.22654115       7.06394299      -1.08703096       0.00378906       0.00005502       0.00234435
H       -5.36743482      16.38211343      -0.90912268      -0.00998506       0.00703484      -0.00322400
H       -4.56472934      14.52552738      -2.24528282       0.00503401       0.00546264      -0.00529039
H       -5.76443638      17.18751359      -2.44669537      -0.00550837       0.00099568       0.00458088
H       -5.95885851      10.36047859       0.58246221      -0.00896123      -0.01060396       0.01668007
H       -8.19079271      17.12925856      -1.79407348      -0.00380756       0.00886816       0.00613278
H       -8.85561181      13.55223957       2.96609638      -0.00268665       0.00412996       0.00872027
H       -8.05397867      14.40759198       4.30724355      -0.00513697       0.00113966      -0.00658643
H       -7.40184534      12.13049378       4.46264286      -0.00465713       0.00644663      -0.00261706
H       -5.98570258      13.03944178       3.87318110      -0.00939980       0.00619744       0.00551415
H       -8.82843729      14.18579614      -4.35045764       0.01514964       0.00160178       0.00931544
H       -8.18610831      13.63104944      -2.78956057      -0.00282292       0.01517936      -0.02056390
H       -8.79086421      11.83284126      -5.17940346      -0.01267868       0.00654675       0.00465728
H       -9.86350825      12.04595872      -3.76782318       0.00604212       0.00212940      -0.00415489
H        2.99759700       8.58108250       2.62050952      -0.00075786      -0.00063266      -0.00051641
C        1.04883014      10.78042490       1.09486612       0.00121263       0.00153756      -0.00087108
H        1.43263134       8.72015205       0.55190005       0.00406778       0.00031216       0.00040118
H        1.95434642       9.88942884      -0.64782577       0.00019611      -0.00104068       0.00242701
C        4.93485123       9.18826433       2.73448666       0.00010495       0.00033550      -0.00076828
C        5.11919630       8.43261485       4.04741499      -0.00103339       0.00044787      -0.00064919
N        6.52677542       8.14742550       4.32739268      -0.00266844       0.00021489       0.00015594
C        7.15071243       7.13672025       3.65823378       0.00417458      -0.00045922       0.00055587
C        8.49422487       6.93780712       3.75089596      -0.00396227       0.00096667      -0.00001377
C        9.26221144       7.80318100       4.55111109      -0.00067031      -0.00093079      -0.00089696
C        7.26283444       8.98221207       5.11386597       0.00302035      -0.00103542      -0.00008934
C        8.60788683       8.83410283       5.24547865      -0.00321102       0.00090855       0.00010087
H        5.46964365      10.14328260       2.78835668       0.00200573       0.00084678       0.00029695
H        5.39181742       8.61148477       1.92388191      -0.00059097      -0.00083672      -0.00010101
H        4.58663150       7.48072510       4.00147083      -0.00055417      -0.00003998      -0.00025627
H        4.71004347       9.00305345       4.88316760      -0.00005984      -0.00044492      -0.00008847
H        6.51951201       6.50824828       3.04011637      -0.00058832      -0.00022918      -0.00024142
H        8.96637559       6.13278253       3.20830532       0.00059484      -0.00060934      -0.00038120
H        6.71742724       9.76378056       5.62918336      -0.00021342       0.00038365       0.00019237
H        9.17752143       9.50213361       5.87568858       0.00070475       0.00020117       0.00023750
C        2.89177288      11.91035002       2.54594968       0.00051651       0.00006847       0.00134624
H        3.51286231      10.62029601       4.15020570      -0.00298290       0.00065377       0.00037166
H        1.90821212      10.27378899       3.56513696      -0.00161520      -0.00240801      -0.00378452
C        1.83294676      12.05527720       1.42705926      -0.00021784      -0.00103521       0.00055262
H        3.89164006      12.12365219       2.15785312      -0.00102939       0.00043809      -0.00118379
H        2.70643839      12.66829766       3.31526181       0.00161302       0.00196293       0.00161951
H        2.32614760      12.40854385       0.51555370      -0.00296061      -0.00193635       0.00024229
H        1.12396603      12.84156577       1.70814654       0.00300230       0.00336194      -0.00112176
H        0.56811424      10.39152951       1.99623972      -0.00156698      -0.00128837       0.00141883
H        0.22620592      11.03404627       0.41665757      -0.00407737      -0.00172302       0.00146320
112
Properties=species:S:1:pos:R:3:forces:R:3 energy=-63795.7280143334 free_energy=-63795.731436595146 pbc="F F F"
C        1.90379401       9.70078078       0.43108381       0.00092396       0.00102511       0.00079939
C        2.91472675      10.54915074       3.23746335       0.00137180       0.00096128      -0.00071914
N        3.49845886       9.44827047       2.39899264       0.00105027      -0.00050589       0.00048440
C        3.34278510       9.63963100       0.92209434       0.00086176       0.00042104       0.00069892
C       10.72452346       7.65085744       4.68951032       0.01455471       0.01039163       0.01124085
C       12.55963174       6.40082189       3.88011381       0.00055921       0.00012229       0.00054787
C       13.22499677       6.51804074       2.66859359       0.00004795       0.00002398      -0.00010994
C       13.21120394       5.99860990       5.04039556       0.00021800      -0.00004286      -0.00031727
C       14.56435366       5.66971164       4.98430745      -0.00024480       0.00007351       0.00008167
C       15.23824875       5.79423096       3.76527520       0.00005427       0.00000707      -0.00006688
C       14.59028911       6.21770262       2.60598695      -0.00007005      -0.00000350       0.00003826
C       15.32966317       6.34775681       1.30053903       0.00007530      -0.00000621       0.00001109
C       15.31271050       5.21634691       6.21169847       0.00002044      -0.00002211       0.00002322
O       11.42169439       8.33174090       5.39082160      -0.01137928      -0.01017005      -0.01049586
O       11.18603381       6.63500426       3.89964883      -0.00160616      -0.00033008      -0.00058735
H        3.85059354       8.80020656       0.43381628      -0.00081167      -0.00027314      -0.00026211
H        3.87614338      10.54540664       0.61634974       0.00262488       0.00042358      -0.00184406
H       12.69186076       6.84538043       1.78529312       0.00001439       0.00000277       0.00002417
H       12.65962225       5.94393052       5.96892524      -0.00003741       0.00007066       0.00009400
H       16.29270252       5.55277813       3.72207608       0.00001580      -0.00000582      -0.00000178
H       16.38285928       6.08403712       1.40839151      -0.00006068       0.00001255      -0.00002501
H       15.26434419       7.37187924       0.92135400      -0.00000432      -0.00000308      -0.00000716
H       14.88489881       5.69894921       0.54007590      -0.00001331      -0.00000507      -0.00000669
H       14.66468557       5.19128571       7.08930304      -0.00000488       0.00000988      -0.00001765
H       16.15168293       5.88702136       6.42030418       0.00000217      -0.00002603       0.00001431
H       15.73301573       4.21718771       6.06207274      -0.00001059      -0.00001319       0.00001763
O       -7.19477659      14.73508033       2.44368712      -0.00670237       0.00238186       0.00362195
C       -7.82100230      13.87109477       3.36663333       0.00023439      -0.00257108       0.00228688
C       -6.93401598      12.68083333       3.62386105      -0.00210007       0.00460005       0.00874004
O       -6.89591691      11.85773196       2.48088077       0.01683003      -0.00132072       0.01103551
C       -7.82525640      15.99734053       2.40776098      -0.00093280       0.00330755       0.00091307
C       -6.10096422      10.71705923       2.70465466       0.00260049      -0.00488788      -0.02121321
C       -6.18720925       9.80299621       1.50827206       0.01059026       0.00233411       0.02322125
O       -7.51088228       9.33132404       1.38855321       0.00435804      -0.00731825      -0.00292981
C       -7.60319112       8.08736021       0.73299945       0.01281465       0.01014851      -0.00629111
C       -7.22995022      16.82655614       1.30127147      -0.00124343       0.00139779       0.00300218
O       -7.78707126      16.39076592       0.07816131      -0.00411259       0.01134359       0.00011468
C       -7.32371300      17.11299918      -1.03911496       0.00768119       0.00087551      -0.00453458
C       -6.08997191      16.49629824      -1.65602540       0.00600600      -0.01297165      -0.01247242
O       -6.43922866      15.25109852      -2.21182501       0.01590571       0.00182379      -0.00412405
C       -5.36426621      14.66500031      -2.90797031       0.00805522      -0.02913495      -0.00900701
C       -5.82338375      13.33343318      -3.45762916       0.00243548       0.02127762       0.00681564
O       -6.85522590      13.49411525      -4.41201949       0.00286425      -0.00253936       0.01325424
C       -8.15283885      13.40656727      -3.85217747      -0.00931686      -0.01921013       0.01410093
C       -8.75356693      12.04306257      -4.09148644      -0.01080459       0.00698905      -0.01136765
O       -7.99052903      11.09804076      -3.37899014      -0.01873702       0.00448687      -0.00997861
C       -8.44065591       9.78322070      -3.61232144       0.01034614       0.00076449      -0.00138317
C       -7.56540034       8.82801510      -2.84444808      -0.01098048       0.00579353      -0.00760425
O       -7.85636114       8.95364665      -1.46886711       0.01003761      -0.00829225      -0.00401325
C       -7.08585855       8.07543169      -0.68805471      -0.00586474      -0.01140639      -0.00677323
H       -6.15103007      12.67903150      -2.64123042       0.01699369       0.00714029      -0.01867169
H       -9.48501261       9.66758548      -3.29024133       0.01527343      -0.01287405      -0.01133297
H       -8.66394098       7.82104999       0.73067360       0.01555985      -0.00614866       0.00967460
H       -6.45194973      10.17891444       3.59684998       0.02617265       0.00133290      -0.01840149
H       -6.13562519      16.73424608       1.29790281      -0.00556468       0.00092772       0.00202523
H       -8.90452421      15.89641644       2.22579269       0.00033653       0.00711712       0.00202487
H       -7.05267295       7.31883385       1.30204344      -0.02317670      -0.00069002       0.00824168
H       -8.37732120       9.54711055      -4.68772522      -0.01356435      -0.00597263       0.00502010
H       -5.48912779       8.96636932       1.65225076       0.00409624       0.01239863      -0.01792865
H       -5.05117494      11.01119374       2.86619264      -0.00458500      -0.01850921       0.00830835
H       -4.98288205      12.85302410      -3.97041611      -0.01482857       0.00029376       0.01505781
H       -7.48044969      17.88626629       1.46687324       0.00527440       0.00116938       0.00402859
H       -7.68405797      16.50740638       3.37354759      -0.00443813       0.00449014       0.00091630
H       -7.10888502      18.15888835      -0.76965172      -0.01178721       0.00172472       0.00058902
H       -6.02569237       8.36145394      -0.71955311      -0.01724977      -0.00869459       0.01576483
H       -5.05401974      15.31749532      -3.73496572       0.00934445      -0.01364564       0.01108186
H       -7.77869663       7.79990463      -3.17726974       0.01662929       0.00282326      -0.00898918
H       -6.50590471       9.04336045      -3.04248690      -0.01646128      -0.00928189      -0.00954062
H       -7.16412662       7.04832779      -1.07344095       0.00400164      -0.00004228       0.00249099
H       -5.30550359      16.36645521      -0.89799082      -0.01062861       0.00744542      -0.00341066
H       -4.50345230      14.51262643      -2.23836898       0.00534968       0.00582205      -0.00561925
H       -5.70428128      17.17323455      -2.43437772      -0.00589943       0.00099658       0.00491752
H       -5.89728111      10.34223436       0.60034134      -0.00960815      -0.01132703       0.01776426
H       -8.12999701      17.11337022      -1.77939756      -0.00402538       0.00940606       0.00652194
H       -8.79324519      13.53750728       2.98190918      -0.00287577       0.00437307       0.00925802
H       -7.98985580      14.39279882       4.32215483      -0.00545899       0.00122817      -0.00699410
H       -7.34007098      12.11542098       4.47900502      -0.00492528       0.00689362      -0.00281377
H       -5.92333143      13.02194749       3.88720876      -0.00985766       0.00668296       0.00593356
H       -8.77153130      14.16912815      -4.33715068       0.01611380       0.00171112       0.00988489
H       -8.12554779      13.61584819      -2.77704792      -0.00307060       0.01612491      -0.02188372
H       -8.72963169      11.81591159      -5.16572072      -0.01347213       0.00695915       0.00503575
H       -9.80164274      12.02765888      -3.75336441       0.00636774       0.00225278      -0.00436792
H        2.99739840       8.58108728       2.62060543      -0.00078064      -0.00062664      -0.00055927
C        1.04888654      10.78053814       1.09484494       0.00129723       0.00159924      -0.00091544
H        1.43240936       8.72029268       0.55171464       0.00434133       0.00031248       0.00043093
H        1.95438606       9.88959365      -0.64787988       0.00021223      -0.00111460       0.00260179
C        4.93474614       9.18803386       2.73443909       0.00009280       0.00024679      -0.00087872
C        5.11913333       8.43245009       4.04739764      -0.00114997       0.00043900      -0.00072633
N        6.52672767       8.14730945       4.32735546      -0.00279821       0.00029823       0.00022925
C        7.15068301       7.13659588       3.65822947       0.00441919      -0.00048689       0.00059078
C        8.49420384       6.93772039       3.75089072      -0.00419116       0.00101168      -0.00002451
C        9.26217245       7.80314681       4.55106726      -0.00079973      -0.00102845      -0.00099580
C        7.26276822       8.98214878       5.11379198       0.00330141      -0.00128835      -0.00022119
C        8.60782925       8.83407715       5.24539833      -0.00346243       0.00105798       0.00016391
H        5.46961338      10.14300897       2.78821763       0.00218923       0.00098249       0.00032510
H        5.39161635       8.61117772       1.92383461      -0.00064879      -0.00086942      -0.00007166
H        4.58658269       7.48055010       4.00151337      -0.00058145      -0.00001214      -0.00027796
H        4.70998521       9.00292961       4.88312827      -0.00006919      -0.00046843      -0.00007588
H        6.51949652       6.50808496       3.04013982      -0.00061919      -0.00023944      -0.00025215
H        8.96636919       6.13268696       3.20832867       0.00061827      -0.00063408      -0.00039531
H        6.71734336       9.76371624       5.62908326      -0.00027868       0.00048832       0.00025855
H        9.17744663       9.50214916       5.87557918       0.00075342       0.00018421       0.00023205
C        2.89197547      11.91034093       2.54590508       0.00055242       0.00004654       0.00143179
H        3.51330310      10.62037545       4.15009064      -0.00320695       0.00069951       0.00037692
H        1.90844029      10.27401845       3.56552536      -0.00173583      -0.00258096      -0.00405854
C        1.83301428      12.05534740       1.42716418      -0.00021871      -0.00105916       0.00056895
H        3.89182312      12.12350756       2.15768528      -0.00109814       0.00047409      -0.00126890
H        2.70681026      12.66835525       3.31518878       0.00172481       0.00211616       0.00174599
H        2.32610259      12.40885160       0.51568462      -0.00318134      -0.00208390       0.00028025
H        1.12396137      12.84149004       1.70849044       0.00321748       0.00360858      -0.00119811
H        0.56812680      10.39161809       1.99618077      -0.00167373      -0.00137429       0.00150925
H        0.22631811      11.03428685       0.41662079      -0.00437695      -0.00183699       0.00155893
112
Properties=species:S:1:pos:R:3:forces:R:3 energy=-63795.72757803557 free_energy=-63795.731436595146 pbc="F F F"
C        1.90374207       9.70085524       0.43101588       0.00099224       0.00117752       0.00084691
C        2.91489692      10.54920203       3.23752400       0.00146727       0.00105150      -0.00078806
N        3.49835567       9.44819622       2.39901584       0.00110774      -0.00054427       0.00051323
C        3.34269362       9.63953858       0.92210986       0.00091401       0.00034127       0.00074834
C       10.72441958       7.65081203       4.68940812       0.02763231       0.02028686       0.02180989
C       12.55961914       6.40084076       3.88011126       0.00120044       0.00021525       0.00083977
C       13.22499739       6.51805185       2.66859509      -0.00033913       0.00013144      -0.00013909
C       13.21119833       5.99866388       5.04040568      -0.00007671      -0.00000775      -0.00032529
C       14.56434948       5.66979296       4.98433548       0.00011629       0.00005336      -0.00010970
C       15.23825616       5.79430257       3.76530376      -0.00031254       0.00009608      -0.00005511
C       14.59029125       6.21774165       2.60600204       0.00025574      -0.00011762       0.00020542
C       15.32967471       6.34778689       1.30055853       0.00002022      -0.00000183      -0.00002623
C       15.31271094       5.21646500       6.21173790      -0.00006667      -0.00001904       0.00006342
O       11.42170208       8.33183989       5.39079929      -0.02199028      -0.01966451      -0.02029516
O       11.18602707       6.63499697       3.89963898      -0.00296839      -0.00077392      -0.00121442
H        3.85045203       8.80006946       0.43385909      -0.00087751      -0.00026628      -0.00026467
H        3.87613185      10.54527123       0.61638768       0.00282327       0.00050320      -0.00198545
H       12.69185834       6.84536627       1.78528447       0.00007217      -0.00002406       0.00010619
H       12.65960839       5.94399088       5.96893364      -0.00000174       0.00013006       0.00006546
H       16.29271210       5.55287090       3.72211648       0.00010771      -0.00002702      -0.00000201
H       16.38287450       6.08409082       1.40842285      -0.00004062       0.00000755      -0.00001268
H       15.26433670       7.37190073       0.92135456       0.00000295       0.00000575      -0.00001280
H       14.88492848       5.69895633       0.54010399      -0.00000519      -0.00000288      -0.00000698
H       14.66467978       5.19140760       7.08933909       0.00000228       0.00001497      -0.00002609
H       16.15166833       5.88715956       6.42033699       0.00002217      -0.00000830       0.00000915
H       15.73303553       4.21731157       6.06213375      -0.00000626      -0.00002045       0.00000819
O       -7.13140034      14.71825166       2.45790563      -0.00711736       0.00260666       0.00380185
C       -7.75806141      13.85552519       3.38174707       0.00013207      -0.00267794       0.00241731
C       -6.87237772      12.66441909       3.63925750      -0.00216752       0.00487339       0.00937286
O       -6.83632389      11.84014514       2.49709648       0.01766216      -0.00140539       0.01160882
C       -7.76062335      15.98112309       2.42186756      -0.00090802       0.00340044       0.00100675
C       -6.04348362      10.69830481       2.72226954       0.00302818      -0.00513992      -0.02246178
C       -6.12812747       9.78474900       1.52540555       0.01116270       0.00243895       0.02468531
O       -7.45195159       9.31425539       1.40281418       0.00448977      -0.00782235      -0.00316644
C       -7.54372982       8.07068975       0.74642449       0.01350896       0.01072520      -0.00661252
C       -7.16536430      16.80950504       1.31474527      -0.00134614       0.00148422       0.00318104
O       -7.72396286      16.37415835       0.09215521      -0.00435244       0.01198300       0.00013511
C       -7.26214204      17.09711904      -1.02527291       0.00816221       0.00094679      -0.00483217
C       -6.02890611      16.48124443      -1.64390611       0.00627617      -0.01375544      -0.01313390
O       -6.37854383      15.23645977      -2.20048387       0.01683312       0.00200899      -0.00437525
C       -5.30444274      14.65193656      -2.89924982       0.00857788      -0.03094683      -0.00955885
C       -5.76342114      13.32041765      -3.44921624       0.00232353       0.02235257       0.00751028
O       -6.79708099      13.48127943      -4.40163735       0.00309867      -0.00263085       0.01385433
C       -8.09357958      13.39126078      -3.83965808      -0.00981343      -0.02037638       0.01491053
C       -8.69196901      12.02654963      -4.07785156      -0.01149440       0.00740108      -0.01192772
O       -7.92679180      11.08305988      -3.36556664      -0.01985872       0.00464620      -0.01054521
C       -8.37455914       9.76752391      -3.59943401       0.01104239       0.00086537      -0.00144732
C       -7.49911364       8.81356889      -2.83025951      -0.01162221       0.00621775      -0.00811331
O       -7.79270700       8.93843147      -1.45520057       0.01062803      -0.00873815      -0.00414769
C       -7.02377105       8.05953666      -0.67363639      -0.00614148      -0.01208028      -0.00723934
H       -6.08926935      12.66512950      -2.63277485       0.01800039       0.00771952      -0.01994009
H       -9.41927025       9.65036693      -3.27889152       0.01621100      -0.01356247      -0.01194251
H       -8.60462875       7.80491208       0.74193458       0.01642356      -0.00650977       0.01025109
H       -6.39733755      10.16047723       3.61356558       0.02762385       0.00138029      -0.01940814
H       -6.07113545      16.71615388       1.31045701      -0.00586049       0.00095066       0.00213199
H       -8.84010618      15.88114928       2.24063246       0.00033777       0.00753888       0.00211894
H       -6.99443572       7.30161079       1.31593374      -0.02449989      -0.00072100       0.00868784
H       -8.30914234       9.53161164      -4.67477287      -0.01429922      -0.00627308       0.00532930
H       -5.43121782       8.94735856       1.67081604       0.00433998       0.01311364      -0.01897288
H       -4.99363367      10.99105977       2.88614081      -0.00487524      -0.01967024       0.00872890
H       -4.92345179      12.84109454      -3.96395530      -0.01566941       0.00030675       0.01592985
H       -7.41479390      17.86946349       1.48045226       0.00559302       0.00121009       0.00426182
H       -7.61827676      16.49136185       3.38739587      -0.00468268       0.00474159       0.00094190
H       -7.04734928      18.14294463      -0.75552571      -0.01245834       0.00180571       0.00063246
H       -5.96344064       8.34525735      -0.70319591      -0.01829912      -0.00921365       0.01665296
H       -4.99649821      15.30548170      -3.72630567       0.00992586      -0.01430778       0.01163027
H       -7.71047893       7.78523719      -3.16365337       0.01761710       0.00295990      -0.00950792
H       -6.43956710       9.03057632      -3.02629994      -0.01736358      -0.00982453      -0.01007844
H       -7.10171058       7.03271182      -1.05984936       0.00421763      -0.00010232       0.00264890
H       -5.24357338      16.35079830      -0.88686114      -0.01122658       0.00785534      -0.00357644
H       -4.44218132      14.49972847      -2.23145921       0.00562029       0.00618407      -0.00595895
H       -5.64412734      17.15895350      -2.42205650      -0.00623965       0.00107185       0.00515371
H       -5.83570525      10.32398517       0.61823182      -0.01022114      -0.01198386       0.01871695
H       -8.06919911      17.09748034      -1.76471955      -0.00425405       0.00992012       0.00689279
H       -8.73087703      13.52277601       2.99772134      -0.00300528       0.00463428       0.00980450
H       -7.92573092      14.37800171       4.33706421      -0.00575994       0.00130334      -0.00742812
H       -7.27829154      12.10034938       4.49536612      -0.00521941       0.00731919      -0.00298308
H       -5.86096189      13.00445141       3.90123705      -0.01035903       0.00715590       0.00633680
H       -8.71461956      14.15244896      -4.32383731       0.01704828       0.00184142       0.01042976
H       -8.06498429      13.60064761      -2.76453724      -0.00333232       0.01706340      -0.02314174
H       -8.66839820      11.79898071      -5.15203768      -0.01423504       0.00734437       0.00534306
H       -9.73976978      12.00936057      -3.73890500       0.00679713       0.00237127      -0.00460812
H        2.99719997       8.58109239       2.62070157      -0.00083723      -0.00067416      -0.00059830
C        1.04894276      10.78065041       1.09482415       0.00140156       0.00175102      -0.00101826
H        1.43218713       8.72043304       0.55152916       0.00461818       0.00028955       0.00046338
H        1.95442568       9.88975887      -0.64793422       0.00022636      -0.00119740       0.00278798
C        4.93464080       9.18780118       2.73439098       0.00012600       0.00036598      -0.00092746
C        5.11906937       8.43228302       4.04737925      -0.00118502       0.00059408      -0.00068348
N        6.52668177       8.14719445       4.32731935      -0.00323459       0.00023200       0.00013498
C        7.15065117       7.13647203       3.65822499       0.00524454      -0.00062484       0.00065080
C        8.49418513       6.93763315       3.75088573      -0.00503329       0.00117541      -0.00005586
C        9.26214016       7.80311385       4.55102559      -0.00226669      -0.00140648      -0.00158422
C        7.26270363       8.98208176       5.11371541       0.00364005      -0.00116122      -0.00006010
C        8.60776953       8.83405197       5.24531807      -0.00364953       0.00125533       0.00030082
H        5.46958381      10.14273739       2.78807856       0.00230723       0.00097987       0.00034974
H        5.39141518       8.61087091       1.92378784      -0.00067932      -0.00095172      -0.00010349
H        4.58653446       7.48037620       4.00155609      -0.00064533      -0.00007899      -0.00029814
H        4.70992669       9.00280631       4.88308959      -0.00005343      -0.00054102      -0.00013503
H        6.51948112       6.50792179       3.04016342      -0.00070350      -0.00027050      -0.00028927
H        8.96636259       6.13259152       3.20835201       0.00067833      -0.00068709      -0.00041996
H        6.71725830       9.76365393       5.62898442      -0.00021209       0.00042382       0.00021828
H        9.17737154       9.50216467       5.87546971       0.00087867       0.00018309       0.00024464
C        2.89217768      11.91033244       2.54586060       0.00060388       0.00003409       0.00151965
H        3.51374360      10.62045466       4.14997523      -0.00340643       0.00075003       0.00041962
H        1.90866863      10.27424827       3.56591361      -0.00186862      -0.00276176      -0.00432450
C        1.83308193      12.05541898       1.42726878      -0.00023997      -0.00115740       0.00061417
H        3.89200623      12.12336286       2.15751739      -0.00117303       0.00050766      -0.00135099
H        2.70718211      12.66841279       3.31511556       0.00183815       0.00226159       0.00187151
H        2.32605731      12.40915963       0.51581588      -0.00338641      -0.00222075       0.00028756
H        1.12395719      12.84141398       1.70883421       0.00342558       0.00385085      -0.00127536
H        0.56813983      10.39170714       1.99612138      -0.00180331      -0.00148962       0.00164461
H        0.22643033      11.03452752       0.41658429      -0.00466275      -0.00196831       0.00166476
112
Properties=species:S:1:pos:R:3:forces:R:3 energy=-63795.72713525005 free_energy=-63795.731436595146 pbc="F F F"
C        1.90369052       9.70093099       0.43094802       0.00105706       0.00127967       0.00089082
C        2.91506712      10.54925503       3.23758394       0.00152649       0.00103127      -0.00080797
N        3.49825188       9.44812186       2.39903939       0.00118501      -0.00058857       0.00053028
C        3.34260251       9.63944347       0.92212518       0.00094973       0.00046492       0.00081185
C       10.72441012       7.65084038       4.68938410       0.02258040       0.01633820       0.01761970
C       12.55961310       6.40085951       3.88011057       0.00086826       0.00021572       0.00066832
C       13.22499430       6.51806404       2.66859647      -0.00023633       0.00009271      -0.00011877
C       13.21119072       5.99871826       5.04041550      -0.00021148       0.00000910      -0.00016532
C       14.56434760       5.66987459       4.98436070       0.00024736      -0.00001547      -0.00001332
C       15.23826153       5.79437457       3.76533317      -0.00025266       0.00010021      -0.00012560
C       14.59029586       6.21777987       2.60601893       0.00024366      -0.00010878       0.00017789
C       15.32968629       6.34781642       1.30057814      -0.00008824       0.00003861      -0.00004983
C       15.31271068       5.21658285       6.21177783      -0.00011969       0.00001836       0.00003289
O       11.42163157       8.33186835       5.39070431      -0.01782691      -0.01591230      -0.01642347
O       11.18601021       6.63498675       3.89962487      -0.00237598      -0.00061055      -0.00095678
H        3.85031014       8.79993349       0.43390252      -0.00090661      -0.00033031      -0.00030102
H        3.87612069      10.54513649       0.61642540       0.00298198       0.00049247      -0.00210121
H       12.69185609       6.84535192       1.78527643       0.00005329      -0.00001357       0.00007671
H       12.65959442       5.94405165       5.96894206       0.00004600       0.00010942      -0.00001397
H       16.29272224       5.55296353       3.72215685       0.00006354      -0.00002038       0.00000627
H       16.38288962       6.08414470       1.40845443       0.00005245      -0.00001437      -0.00000645
H       15.26432933       7.37192299       0.92135494       0.00000625      -0.00002824      -0.00000203
H       14.88495782       5.69896305       0.54013154       0.00000454       0.00001216       0.00000989
H       14.66467412       5.19152967       7.08937526       0.00000890       0.00000669      -0.00002669
H       16.15165366       5.88729785       6.42036971       0.00003608      -0.00000062       0.00001070
H       15.73305539       4.21743541       6.06219457       0.00000243      -0.00004362       0.00000466
O       -7.06802468      14.70142244       2.47212504      -0.00752320       0.00277620       0.00399280
C       -7.69512045      13.83995432       3.39685991       0.00016895      -0.00283997       0.00249299
C       -6.81073772      12.64800362       3.65465331      -0.00229083       0.00522715       0.00992554
O       -6.77673015      11.82256027       2.51331326       0.01851950      -0.00153204       0.01223626
C       -7.69598916      15.96490450       2.43597434      -0.00094265       0.00351453       0.00103217
C       -5.98601072      10.67955071       2.73988331       0.00356123      -0.00529103      -0.02370100
C       -6.06904843       9.76649932       1.54254300       0.01167715       0.00256766       0.02607264
O       -7.39301645       9.29718767       1.41707229       0.00462045      -0.00826990      -0.00337881
C       -7.48426482       8.05402398       0.75984439       0.01416527       0.01120296      -0.00689873
C       -7.10077994      16.79245610       1.32821692      -0.00134307       0.00149515       0.00339471
O       -7.66085396      16.35755146       0.10614854      -0.00460269       0.01257481       0.00014139
C       -7.20056806      17.08123238      -1.01143102       0.00860965       0.00119417      -0.00506488
C       -5.96784145      16.46618795      -1.63178654       0.00667584      -0.01442652      -0.01382820
O       -6.31785680      15.22181990      -2.18914284       0.01777451       0.00206714      -0.00466427
C       -5.24462160      14.63887228      -2.89052863       0.00898441      -0.03254342      -0.01017445
C       -5.70346465      13.30740819      -3.44080452       0.00237535       0.02330958       0.00787031
O       -6.73894139      13.46844120      -4.39125269       0.00328607      -0.00274432       0.01453654
C       -8.03431940      13.37594681      -3.82713630      -0.01024282      -0.02139854       0.01568340
C       -8.63036785      12.01003592      -4.06421615      -0.01206106       0.00771612      -0.01255232
O       -7.86305386      11.06807986      -3.35214429      -0.02094388       0.00488201      -0.01109297
C       -8.30845799       9.75183024      -3.58654449       0.01167674       0.00098577      -0.00151542
C       -7.43282816       8.79912540      -2.81606727      -0.01226162       0.00656768      -0.00860188
O       -7.72905276       8.92321566      -1.44153405       0.01121148      -0.00918963      -0.00427534
C       -6.96168545       8.04364119      -0.65921885      -0.00638461      -0.01269028      -0.00771999
H       -6.02751085      12.65123292      -2.62432477       0.01883614       0.00828378      -0.02107017
H       -9.35351915       9.63314746      -3.26754391       0.01715196      -0.01423831      -0.01253320
H       -8.54530894       7.78878038       0.75319340       0.01730555      -0.00685812       0.01081919
H       -6.34272700      10.14204548       3.63027324       0.02904548       0.00143943      -0.02038684
H       -6.00664778      16.69806072       1.32301043      -0.00620871       0.00098297       0.00223312
H       -8.77568605      15.86588287       2.25547206       0.00035179       0.00795340       0.00221756
H       -6.93620018       7.28438814       1.32981689      -0.02582130      -0.00072695       0.00909956
H       -8.24096185       9.51611756      -4.66181489      -0.01500682      -0.00656696       0.00562455
H       -5.37331371       8.92834829       1.68938118       0.00461897       0.01375489      -0.01999099
H       -4.93610050      10.97092308       2.90608870      -0.00528803      -0.02086287       0.00912762
H       -4.86403142      12.82916855      -3.95749768      -0.01658900       0.00039138       0.01685715
H       -7.34913705      17.85265700       1.49402807       0.00589183       0.00130039       0.00449830
H       -7.55249497      16.47531534       3.40124146      -0.00491114       0.00501606       0.00101045
H       -6.98581205      18.12699859      -0.74139929      -0.01312262       0.00178009       0.00063763
H       -5.90119335       8.32905900      -0.68683771      -0.01933468      -0.00972743       0.01752697
H       -4.93898023      15.29346887      -3.71763995       0.01048642      -0.01500686       0.01223695
H       -7.64225936       7.77057467      -3.15003221       0.01860173       0.00313188      -0.01000615
H       -6.37323780       9.01779362      -3.01010889      -0.01822475      -0.01035656      -0.01061086
H       -7.03929263       7.01709553      -1.04625655       0.00441586      -0.00018900       0.00279918
H       -5.18164329      16.33514221      -0.87573240      -0.01183378       0.00824854      -0.00375734
H       -4.38091674      14.48683430      -2.22455495       0.00594442       0.00651371      -0.00622841
H       -5.58397357      17.14467301      -2.40973261      -0.00661981       0.00106477       0.00545280
H       -5.77413032      10.30573123       0.63613196      -0.01083917      -0.01263711       0.01967309
H       -8.00839848      17.08158948      -1.75003926      -0.00449705       0.01041036       0.00723952
H       -8.66850610      13.50804628       3.01353315      -0.00318380       0.00487494       0.01032414
H       -7.86160334      14.36320018       4.35197075      -0.00607168       0.00141890      -0.00778893
H       -7.21650766      12.08528010       4.51172664      -0.00552263       0.00770891      -0.00311710
H       -5.79859471      12.98695304       3.91526628      -0.01084390       0.00762539       0.00672805
H       -8.65770166      14.13575930      -4.31051899       0.01798380       0.00191085       0.01099501
H       -8.00442069      13.58544852      -2.75202716      -0.00357796       0.01797093      -0.02441280
H       -8.60716289      11.78204774      -5.13835419      -0.01498857       0.00774962       0.00570271
H       -9.67788762      11.99106418      -3.72444566       0.00714121       0.00248431      -0.00481120
H        2.99700197       8.58109793       2.62079749      -0.00088919      -0.00070207      -0.00062935
C        1.04899946      10.78076348       1.09480283       0.00148542       0.00180449      -0.00103962
H        1.43196482       8.72057310       0.55134381       0.00489935       0.00029694       0.00049261
H        1.95446540       9.88992392      -0.64798837       0.00024226      -0.00127847       0.00296863
C        4.93453535       9.18757040       2.73434264       0.00012969       0.00034802      -0.00098866
C        5.11900579       8.43211894       4.04736205      -0.00125975       0.00051695      -0.00076908
N        6.52663439       8.14707924       4.32728284      -0.00324830       0.00018599       0.00012449
C        7.15062374       7.13634635       3.65822019       0.00502597      -0.00048672       0.00071964
C        8.49416224       6.93754739       3.75088084      -0.00484634       0.00107947      -0.00009834
C        9.26209780       7.80307755       4.55097954      -0.00167906      -0.00118097      -0.00129614
C        7.26263852       8.98201740       5.11364079       0.00364795      -0.00127151      -0.00012647
C        8.60771127       8.83402823       5.24523901      -0.00372601       0.00112754       0.00018132
H        5.46955361      10.14246424       2.78793973       0.00246653       0.00106770       0.00036420
H        5.39121403       8.61056374       1.92374086      -0.00073211      -0.00099165      -0.00009494
H        4.58648537       7.48020094       4.00159863      -0.00065637      -0.00002603      -0.00032108
H        4.70986860       9.00268201       4.88304987      -0.00008003      -0.00053544      -0.00009942
H        6.51946539       6.50775852       3.04018680      -0.00070985      -0.00028264      -0.00029277
H        8.96635614       6.13249618       3.20837552       0.00068744      -0.00068926      -0.00042189
H        6.71717408       9.76359011       5.62888462      -0.00025458       0.00048032       0.00024764
H        9.17729694       9.50217950       5.87535983       0.00089681       0.00022927       0.00028236
C        2.89238033      11.91032290       2.54581559       0.00062621       0.00010272       0.00161717
H        3.51418411      10.62053381       4.14985977      -0.00361594       0.00080656       0.00044531
H        1.90889656      10.27447736       3.56630179      -0.00196025      -0.00291602      -0.00460676
C        1.83314953      12.05549063       1.42737351      -0.00022266      -0.00127020       0.00063917
H        3.89218912      12.12321828       2.15734968      -0.00123446       0.00053667      -0.00144030
H        2.70755401      12.66847020       3.31504250       0.00195588       0.00239088       0.00197523
H        2.32601212      12.40946736       0.51594729      -0.00359423      -0.00235236       0.00030082
H        1.12395307      12.84133763       1.70917804       0.00361121       0.00413832      -0.00133750
H        0.56815261      10.39179579       1.99606267      -0.00189680      -0.00156815       0.00172210
H        0.22654242      11.03476791       0.41654803      -0.00496304      -0.00208294       0.00175378
112
Properties=species:S:1:pos:R:3:forces:R:3 energy=-63795.72666651372 free_energy=-63795.731436595146 pbc="F F F"
C        1.90363882       9.70100740       0.43087975       0.00110075       0.00125365       0.00097746
C        2.91523695      10.54930686       3.23764425       0.00163951       0.00111532      -0.00085811
N        3.49814859       9.44804765       2.39906246       0.00123415      -0.00063518       0.00058736
C        3.34251081       9.63934954       0.92214083       0.00103424       0.00047885       0.00083363
C       10.72436242       7.65083656       4.68932638       0.02507742       0.01829468       0.01969092
C       12.55960469       6.40087863       3.88010886       0.00089830       0.00024760       0.00074181
C       13.22499035       6.51807613       2.66859812       0.00003416       0.00003925      -0.00011254
C       13.21118024       5.99877329       5.04042674       0.00009710      -0.00006287      -0.00024662
C       14.56434954       5.66995467       4.98438675      -0.00008661       0.00007623       0.00002368
C       15.23826482       5.79444740       3.76536111      -0.00007930       0.00003804      -0.00004753
C       14.59030302       6.21781745       2.60603634      -0.00009098      -0.00001601       0.00008628
C       15.32969709       6.34784653       1.30059710      -0.00003985       0.00002676      -0.00001347
C       15.31270946       5.21670197       6.21181837      -0.00000554      -0.00004381      -0.00001346
O       11.42159352       8.33192690       5.39064025      -0.01986936      -0.01777779      -0.01834078
O       11.18599781       6.63497752       3.89961233      -0.00264837      -0.00068442      -0.00106827
H        3.85016875       8.79979664       0.43394555      -0.00097374      -0.00033681      -0.00031172
H        3.87610932      10.54500165       0.61646315       0.00316329       0.00052299      -0.00222489
H       12.69185415       6.84533755       1.78526829       0.00001952      -0.00000124       0.00005129
H       12.65958101       5.94411224       5.96894961       0.00000366       0.00012154       0.00004064
H       16.29273174       5.55305626       3.72219725       0.00005135      -0.00001452       0.00000075
H       16.38290489       6.08419826       1.40848598       0.00005740      -0.00001405      -0.00002054
H       15.26432176       7.37194426       0.92135554      -0.00000037      -0.00001082      -0.00000718
H       14.88498777       5.69897049       0.54015974      -0.00000852      -0.00000019      -0.00000311
H       14.66466891       5.19165151       7.08941056      -0.00002449       0.00001819       0.00000271
H       16.15163912       5.88743611       6.42040239       0.00001466      -0.00001228       0.00001496
H       15.73307536       4.21755861       6.06225531      -0.00001465       0.00000291       0.00001929
O       -7.00465066      14.68459352       2.48634518      -0.00790888       0.00291696       0.00417440
C       -7.63217643      13.82438160       3.41197074       0.00012758      -0.00300144       0.00260165
C       -6.74909587      12.63158617       3.67004887      -0.00243504       0.00559306       0.01042642
O       -6.71713513      11.80497793       2.52953092       0.01937829      -0.00169527       0.01284755
C       -7.63135364      15.94868375       2.45008018      -0.00094360       0.00371492       0.00109863
C       -5.92854417      10.66079759       2.75749459       0.00403683      -0.00537846      -0.02487278
C       -6.00997297       9.74824808       1.55968403       0.01225489       0.00264648       0.02745929
O       -7.33407630       9.28012221       1.43132872       0.00468786      -0.00877333      -0.00361956
C       -7.42479732       8.03735982       0.77325947       0.01488702       0.01175359      -0.00717012
C       -7.03619538      16.77540403       1.34168712      -0.00142108       0.00159240       0.00361593
O       -7.59774365      16.34094365       0.12014154      -0.00485570       0.01315153       0.00013455
C       -7.13899123      17.06534626      -0.99758720       0.00899012       0.00115901      -0.00541466
C       -5.90677520      16.45113044      -1.61966655       0.00696507      -0.01510052      -0.01449848
O       -6.25716662      15.20717828      -2.17780361       0.01869204       0.00219516      -0.00491672
C       -5.18480414      14.62581291      -2.88180849       0.00937665      -0.03433311      -0.01074293
C       -5.64351361      13.29440027      -3.43239482       0.00246395       0.02449604       0.00816635
O       -6.68080780      13.45559979      -4.38086326       0.00345281      -0.00291312       0.01527690
C       -7.97505720      13.36062546      -3.81461143      -0.01061171      -0.02238160       0.01643871
C       -8.56876211      11.99352174      -4.05058047      -0.01269495       0.00793731      -0.01316351
O       -7.79931872      11.05309984      -3.33872492      -0.02200371       0.00508274      -0.01163206
C       -8.24235287       9.73613879      -3.57365336       0.01219203       0.00113481      -0.00163016
C       -7.36654410       8.78468544      -2.80187110      -0.01283500       0.00699685      -0.00906934
O       -7.66539923       8.90799980      -1.42786784       0.01182462      -0.00965124      -0.00438066
C       -6.89959935       8.02774624      -0.64480167      -0.00673926      -0.01334387      -0.00823510
H       -5.96575022      12.63734029      -2.61588087       0.01964785       0.00881739      -0.02212806
H       -9.28776025       9.61592679      -3.25619804       0.01810230      -0.01491711      -0.01311622
H       -8.48598069       7.77265518       0.76445035       0.01811282      -0.00721198       0.01137504
H       -6.28811812      10.12362005       3.64697298       0.03041438       0.00147813      -0.02132989
H       -5.94216321      16.67996614       1.33556233      -0.00650136       0.00101808       0.00233911
H       -8.71126352      15.85061745       2.27031141       0.00033939       0.00835996       0.00230655
H       -6.87796657       7.26716725       1.34369246      -0.02711047      -0.00075806       0.00951646
H       -8.17277982       9.50062771      -4.64885226      -0.01568922      -0.00687789       0.00594515
H       -5.31541544       8.90933718       1.70794673       0.00485693       0.01443761      -0.02099412
H       -4.87857742      10.95078317       2.92603561      -0.00565100      -0.02201961       0.00949243
H       -4.80462193      12.81724916      -3.95104227      -0.01746395       0.00044180       0.01775442
H       -7.28348096      17.83585158       1.50760134       0.00621854       0.00130051       0.00473458
H       -7.48671242      16.45926795       3.41508550      -0.00513802       0.00524682       0.00102657
H       -6.92427419      18.11104566      -0.72727440      -0.01371800       0.00199729       0.00072030
H       -5.83895165       8.31285868      -0.67047848      -0.02029585      -0.01021261       0.01838379
H       -4.88146640      15.28145448      -3.70896759       0.01105179      -0.01565138       0.01279150
H       -7.57403698       7.75591802      -3.13640562       0.01956399       0.00328666      -0.01050823
H       -6.30691606       9.00501208      -2.99391442      -0.01906099      -0.01090728      -0.01112950
H       -6.97687273       7.00147848      -1.03266256       0.00461964      -0.00022998       0.00296568
H       -5.11971412      16.31948815      -0.86460531      -0.01240059       0.00862030      -0.00391206
H       -4.31965817      14.47394389      -2.21765506       0.00624023       0.00686375      -0.00651810
H       -5.52382091      17.13038963      -2.39740440      -0.00696163       0.00110183       0.00569976
H       -5.71255627      10.28747273       0.65404339      -0.01144980      -0.01327933       0.02059107
H       -7.94759464      17.06569858      -1.73535645      -0.00469584       0.01087651       0.00761007
H       -8.60613349      13.49331764       3.02934436      -0.00330766       0.00511488       0.01085222
H       -7.79747354      14.34839483       4.36687540      -0.00636768       0.00150482      -0.00816561
H       -7.15471912      12.07021240       4.52808677      -0.00582287       0.00808803      -0.00324220
H       -5.73623070      12.96945197       3.92929612      -0.01126820       0.00807776       0.00712778
H       -8.60077761      14.11905699      -4.29719686       0.01890733       0.00196904       0.01155614
H       -7.94385773      13.57025193      -2.73951798      -0.00382869       0.01888243      -0.02565873
H       -8.54592579      11.76511448      -5.12467035      -0.01572032       0.00815825       0.00604193
H       -9.61599752      11.97276965      -3.70998604       0.00749640       0.00262486      -0.00502248
H        2.99680366       8.58110306       2.62089363      -0.00094424      -0.00074749      -0.00066932
C        1.04905623      10.78087545       1.09478222       0.00155890       0.00198176      -0.00111958
H        1.43174239       8.72071328       0.55115826       0.00520798       0.00035713       0.00051665
H        1.95450509       9.89008853      -0.64804241       0.00025908      -0.00133570       0.00311557
C        4.93442994       9.18733779       2.73429439       0.00015857       0.00045325      -0.00102861
C        5.11894223       8.43195316       4.04734469      -0.00133857       0.00055798      -0.00083502
N        6.52658685       8.14696325       4.32724558      -0.00339232       0.00022840       0.00017103
C        7.15059460       7.13622253       3.65821649       0.00523987      -0.00057907       0.00069083
C        8.49414144       6.93745988       3.75087510      -0.00507328       0.00121599      -0.00003233
C        9.26205908       7.80304415       4.55093645      -0.00194724      -0.00135506      -0.00148538
C        7.26257482       8.98195195       5.11356552       0.00364345      -0.00127646      -0.00012051
C        8.60765118       8.83400331       5.24515876      -0.00372154       0.00122076       0.00025249
H        5.46952373      10.14219194       2.78780069       0.00259163       0.00109350       0.00038590
H        5.39101275       8.61025727       1.92369431      -0.00076443      -0.00107726      -0.00012481
H        4.58643692       7.48002648       4.00164103      -0.00070238      -0.00004134      -0.00033143
H        4.70981030       9.00255850       4.88301050      -0.00008233      -0.00057471      -0.00010294
H        6.51944956       6.50759502       3.04020998      -0.00072135      -0.00027002      -0.00027942
H        8.96634952       6.13240080       3.20839896       0.00073117      -0.00074332      -0.00045732
H        6.71708933       9.76352716       5.62878544      -0.00022968       0.00045748       0.00023053
H        9.17722270       9.50219516       5.87525063       0.00091379       0.00020459       0.00026394
C        2.89258271      11.91031420       2.54577137       0.00066213       0.00008659       0.00168266
H        3.51462456      10.62061319       4.14974425      -0.00382707       0.00085267       0.00047562
H        1.90912486      10.27470692       3.56668986      -0.00208954      -0.00309655      -0.00487578
C        1.83321721      12.05556323       1.42747840      -0.00022309      -0.00141481       0.00066409
H        3.89237219      12.12307352       2.15718188      -0.00130444       0.00057036      -0.00152249
H        2.70792585      12.66852765       3.31496908       0.00206985       0.00255031       0.00211463
H        2.32596697      12.40977531       0.51607843      -0.00380776      -0.00248654       0.00032160
H        1.12394920      12.84126117       1.70952190       0.00379862       0.00441727      -0.00140439
H        0.56816533      10.39188467       1.99600353      -0.00200239      -0.00167252       0.00184101
H        0.22665439      11.03500794       0.41651162      -0.00524712      -0.00220325       0.00186045
112
Properties=species:S:1:pos:R:3:forces:R:3 energy=-63795.72618155815 free_energy=-63795.731436595146 pbc="F F F"
C        1.90358707       9.70108270       0.43081170       0.00116950       0.00139175       0.00101653
C        2.91540715      10.54935815       3.23770423       0.00171088       0.00118526      -0.00089612
N        3.49804484       9.44797350       2.39908582       0.00131278      -0.00069171       0.00061765
C        3.34241919       9.63925579       0.92215657       0.00109424       0.00049558       0.00086209
C       10.72434676       7.65086011       4.68929699       0.02113407       0.01521745       0.01643616
C       12.55959534       6.40089853       3.88010663       0.00089669       0.00014517       0.00078955
C       13.22499070       6.51808739       2.66860050      -0.00029725       0.00013766      -0.00025177
C       13.21117259       5.99882713       5.04043838      -0.00003231       0.00000821      -0.00034357
C       14.56434757       5.67003608       4.98441392       0.00004613       0.00003418      -0.00006238
C       15.23827211       5.79451896       3.76539013      -0.00031616       0.00010873      -0.00009665
C       14.59030457       6.21785634       2.60605179       0.00028308      -0.00012276       0.00021296
C       15.32970760       6.34787714       1.30061663      -0.00000015      -0.00001669      -0.00002521
C       15.31270832       5.21681922       6.21185777       0.00007832       0.00002569       0.00000912
O       11.42152836       8.33195989       5.39055008      -0.01663525      -0.01485346      -0.01533002
O       11.18598291       6.63496720       3.89959874      -0.00228884      -0.00052638      -0.00089314
H        3.85002716       8.79965995       0.43398861      -0.00103132      -0.00035194      -0.00031950
H        3.87609804      10.54486655       0.61650084       0.00333552       0.00054826      -0.00234899
H       12.69185127       6.84532349       1.78525955       0.00009046      -0.00003596       0.00012824
H       12.65956761       5.94417308       5.96895713      -0.00000856       0.00009829       0.00007189
H       16.29274135       5.55314899       3.72223775       0.00011930      -0.00003121      -0.00000256
H       16.38292089       6.08425169       1.40851740      -0.00001425      -0.00000135      -0.00001026
H       15.26431441       7.37196590       0.92135611      -0.00000469       0.00001636      -0.00001872
H       14.88501748       5.69897731       0.54018765      -0.00000291       0.00000799      -0.00000023
H       14.66466311       5.19177343       7.08944654      -0.00004135       0.00000593       0.00003010
H       16.15162551       5.88757518       6.42043528      -0.00003219      -0.00005317       0.00000397
H       15.73309513       4.21768251       6.06231622      -0.00001558      -0.00001512       0.00001434
O       -6.94127681      14.66776454       2.50056652      -0.00828175       0.00300012       0.00436102
C       -7.56923043      13.80880500       3.42708017       0.00011533      -0.00299749       0.00273046
C       -6.68745277      12.61516830       3.68544292      -0.00257052       0.00584209       0.01094516
O       -6.65753948      11.78739670       2.54574915       0.02019092      -0.00173658       0.01348129
C       -7.56671714      15.93246330       2.46418512      -0.00098586       0.00380492       0.00116313
C       -5.87108349      10.64204823       2.77510449       0.00446991      -0.00560248      -0.02599731
C       -5.95089948       9.72999526       1.57682984       0.01274657       0.00272261       0.02875521
O       -7.27513359       9.26305535       1.44558198       0.00483737      -0.00915974      -0.00379594
C       -7.36532643       8.02070154       0.78666982       0.01559345       0.01219538      -0.00743896
C       -6.97161197      16.75835065       1.35515622      -0.00142153       0.00179124       0.00378445
O       -7.53463304      16.32433771       0.13413442      -0.00515910       0.01367299       0.00012898
C       -7.07741101      17.04945796      -0.98374344       0.00936780       0.00118183      -0.00568769
C       -5.84570922      16.43607048      -1.60754547       0.00734674      -0.01580753      -0.01522130
O       -6.19647317      15.19253523      -2.16646534       0.01955705       0.00232143      -0.00516215
C       -5.12498988      14.61275320      -2.87308866       0.00984571      -0.03591630      -0.01134108
C       -5.58356594      13.28139811      -3.42398839       0.00247704       0.02554183       0.00855173
O       -6.62268008      13.44275169      -4.37046513       0.00368743      -0.00307006       0.01587168
C       -7.91579254      13.34529548      -3.80208444      -0.01096541      -0.02342498       0.01734834
C       -8.50715273      11.97700729      -4.03694499      -0.01334786       0.00811277      -0.01387373
O       -7.73559242      11.03811829      -3.32531248      -0.02297956       0.00528149      -0.01208355
C       -8.17624358       9.72044741      -3.56076065       0.01258855       0.00136095      -0.00171787
C       -7.30025930       8.77025529      -2.78767021      -0.01351992       0.00711902      -0.00956353
O       -7.60174474       8.89278339      -1.41420173       0.01242056      -0.01002717      -0.00449013
C       -6.83751511       8.01185141      -0.63038576      -0.00701988      -0.01396506      -0.00870955
H       -5.90398676      12.62345369      -2.60744250       0.02049854       0.00938212      -0.02318555
H       -9.22199340       9.59870276      -3.24485413       0.01906971      -0.01562462      -0.01370451
H       -8.42664430       7.75653624       0.77570530       0.01889355      -0.00756651       0.01191989
H       -6.23351065      10.10520145       3.66366441       0.03177060       0.00153681      -0.02227014
H       -5.87768196      16.66187071       1.34811186      -0.00679847       0.00103130       0.00244389
H       -8.64683779      15.83535347       2.28515010       0.00032077       0.00877390       0.00239032
H       -6.81973513       7.24994676       1.35756083      -0.02838194      -0.00076954       0.00989901
H       -8.10459756       9.48514037      -4.63588347      -0.01635847      -0.00723145       0.00621248
H       -5.25752273       8.89032715       1.72651225       0.00510223       0.01507444      -0.02196378
H       -4.82106651      10.93064052       2.94598371      -0.00595889      -0.02313885       0.00985040
H       -4.74522203      12.80533631      -3.94458889      -0.01830812       0.00051190       0.01863202
H       -7.21782511      17.81904405       1.52117085       0.00653452       0.00128341       0.00494477
H       -7.42092904      16.44321875       3.42892680      -0.00535002       0.00553387       0.00109395
H       -6.86273443      18.09508858      -0.71314809      -0.01431536       0.00212707       0.00078934
H       -5.77671407       8.29665633      -0.65411819      -0.02126869      -0.01070421       0.01921344
H       -4.82395607      15.26944050      -3.70028940       0.01159416      -0.01632295       0.01337742
H       -7.50581261       7.74126915      -3.12277497       0.02055987       0.00361226      -0.01093951
H       -6.24060217       8.99223037      -2.97771654      -0.01976477      -0.01140475      -0.01165376
H       -6.91445092       6.98586125      -1.01906606       0.00481086      -0.00028755       0.00311855
H       -5.05778652      16.30383452      -0.85347929      -0.01297794       0.00900395      -0.00406140
H       -4.25840480      14.46105729      -2.21075981       0.00650619       0.00719927      -0.00681251
H       -5.46366918      17.11610732      -2.38507379      -0.00731283       0.00113497       0.00598175
H       -5.65098258      10.26920952       0.67196476      -0.01206988      -0.01392028       0.02151318
H       -7.88678730      17.04980583      -1.72067014      -0.00489836       0.01136371       0.00796529
H       -8.54375727      13.47858885       3.04515548      -0.00347646       0.00533124       0.01135093
H       -7.73334086      14.33358459       4.38177799      -0.00665599       0.00155150      -0.00857145
H       -7.09292499      12.05514577       4.54444668      -0.00611412       0.00847368      -0.00339887
H       -5.67387013      12.95194758       3.94332633      -0.01166816       0.00854614       0.00750926
H       -8.54384638      14.10233978      -4.28386836       0.01978271       0.00207340       0.01206735
H       -7.88329586      13.55505795      -2.72700914      -0.00410349       0.01979350      -0.02689040
H       -8.48468787      11.74818147      -5.11098692      -0.01646100       0.00859602       0.00637502
H       -9.55409880      11.95447897      -3.69552751       0.00780657       0.00279484      -0.00523596
H        2.99660553       8.58110851       2.62098966      -0.00099494      -0.00077925      -0.00070531
C        1.04911336      10.78098754       1.09476110       0.00161732       0.00206300      -0.00117055
H        1.43152016       8.72085388       0.55097284       0.00548406       0.00034604       0.00054276
H        1.95454482       9.89025357      -0.64809665       0.00027499      -0.00142753       0.00330648
C        4.93432449       9.18710710       2.73424610       0.00018054       0.00042784      -0.00107515
C        5.11887865       8.43178731       4.04732697      -0.00143325       0.00063323      -0.00087494
N        6.52654048       8.14684748       4.32720926      -0.00357434       0.00021344       0.00015061
C        7.15056393       7.13609786       3.65821157       0.00553751      -0.00055017       0.00078671
C        8.49412134       6.93737380       3.75087047      -0.00533965       0.00119748      -0.00009863
C        9.26201570       7.80300893       4.55089122      -0.00126793      -0.00130007      -0.00132589
C        7.26250640       8.98188801       5.11349050       0.00415940      -0.00146157      -0.00016078
C        8.60759651       8.83397740       5.24507876      -0.00433755       0.00133002       0.00022650
H        5.46949361      10.14191909       2.78766172       0.00274371       0.00117385       0.00040653
H        5.39081152       8.60995034       1.92364741      -0.00081649      -0.00112434      -0.00012799
H        4.58638814       7.47985151       4.00168356      -0.00074731      -0.00006001      -0.00035622
H        4.70975203       9.00243510       4.88297149      -0.00008994      -0.00061037      -0.00011535
H        6.51943434       6.50743214       3.04023378      -0.00078344      -0.00030776      -0.00031812
H        8.96634299       6.13230540       3.20842246       0.00077412      -0.00077437      -0.00047474
H        6.71700545       9.76346311       5.62868549      -0.00030539       0.00055698       0.00029086
H        9.17714791       9.50221051       5.87514112       0.00096202       0.00022805       0.00028960
C        2.89278491      11.91030539       2.54572584       0.00071663       0.00012311       0.00183087
H        3.51506500      10.62069270       4.14962864      -0.00403906       0.00090138       0.00049733
H        1.90935317      10.27493648       3.56707782      -0.00220705      -0.00327162      -0.00515004
C        1.83328559      12.05563397       1.42758337      -0.00028232      -0.00143350       0.00069156
H        3.89255503      12.12292862       2.15701425      -0.00137091       0.00060306      -0.00161076
H        2.70829767      12.66858529       3.31489626       0.00218842       0.00266533       0.00220169
H        2.32592180      12.41008355       0.51620965      -0.00401768      -0.00262710       0.00034386
H        1.12394469      12.84118538       1.70986603       0.00404310       0.00462198      -0.00149203
H        0.56817803      10.39197383       1.99594467      -0.00209479      -0.00175789       0.00193307
H        0.22676643      11.03524827       0.41647552      -0.00553071      -0.00232688       0.00196500
112
Properties=species:S:1:pos:R:3:forces:R:3 energy=-63795.7256852491 free_energy=-63795.731436595146 pbc="F F F"
C        1.90353563       9.70115882       0.43074365       0.00121149       0.00141756       0.00108061
C        2.91557668      10.54941117       3.23776431       0.00182401       0.00123427      -0.00093947
N        3.49794118       9.44789886       2.39910905       0.00139180      -0.00071171       0.00066046
C        3.34232761       9.63916144       0.92217207       0.00115187       0.00054075       0.00091252
C       10.72431153       7.65086618       4.68925001       0.02115177       0.01528009       0.01648434
C       12.55958814       6.40091677       3.88010709       0.00074488       0.00022741       0.00058538
C       13.22498597       6.51810018       2.66860060      -0.00001483       0.00002767      -0.00006086
C       13.21116307       5.99888213       5.04044816       0.00015226      -0.00006983      -0.00021822
C       14.56434771       5.67011705       4.98444020      -0.00010788       0.00007369      -0.00003713
C       15.23827377       5.79459212       3.76541820      -0.00000444       0.00001681      -0.00002246
C       14.59031090       6.21789403       2.60606908      -0.00000331      -0.00002923       0.00007743
C       15.32971948       6.34790623       1.30063626      -0.00007567       0.00004549      -0.00004351
C       15.31270924       5.21693811       6.21189699      -0.00002480      -0.00000539       0.00005069
O       11.42148000       8.33200871       5.39047597      -0.01664643      -0.01487964      -0.01534895
O       11.18596883       6.63495822       3.89958573      -0.00221894      -0.00057797      -0.00090095
H        3.84988549       8.79952354       0.43403183      -0.00108271      -0.00038704      -0.00034013
H        3.87608680      10.54473143       0.61653848       0.00351575       0.00057942      -0.00247395
H       12.69185007       6.84530877       1.78525217       0.00001439       0.00000379       0.00003254
H       12.65955407       5.94423370       5.96896500      -0.00002083       0.00010442       0.00006396
H       16.29275281       5.55324127       3.72227812      -0.00001812       0.00000155      -0.00000122
H       16.38293622       6.08430556       1.40854876       0.00004908      -0.00001805      -0.00001130
H       15.26430686       7.37198813       0.92135639       0.00000389      -0.00003291       0.00000126
H       14.88504691       5.69898443       0.54021550       0.00000757       0.00001034       0.00001080
H       14.66465732       5.19189538       7.08948307      -0.00000382       0.00001027      -0.00002447
H       16.15160984       5.88771276       6.42046791       0.00002053      -0.00001416       0.00001410
H       15.73311495       4.21780616       6.06237722      -0.00000342      -0.00002929       0.00001191
O       -6.87790387      14.65093451       2.51478793      -0.00864180       0.00316065       0.00454606
C       -7.50628213      13.79322860       3.44218848       0.00007369      -0.00306118       0.00281337
C       -6.62580925      12.59874960       3.70083531      -0.00263216       0.00615755       0.01151754
O       -6.59794224      11.76981787       2.56196900       0.02101891      -0.00189866       0.01407552
C       -7.50207834      15.91624221       2.47828948      -0.00110376       0.00389957       0.00120762
C       -5.81362794      10.62329989       2.79271393       0.00484935      -0.00577640      -0.02719918
C       -5.89182915       9.71174106       1.59397910       0.01321250       0.00275916       0.03005070
O       -7.21618677       9.24599075       1.45983291       0.00499142      -0.00951746      -0.00394811
C       -7.30585098       8.00404596       0.80007566       0.01622503       0.01260566      -0.00773106
C       -6.90702940      16.74129864       1.36862295      -0.00137725       0.00177926       0.00397158
O       -7.47152121      16.30773153       0.14812645      -0.00547245       0.01413157       0.00014133
C       -7.01582952      17.03356394      -0.96989961       0.00986485       0.00136089      -0.00592759
C       -5.78464159      16.42100790      -1.59542607       0.00763359      -0.01636502      -0.01583999
O       -6.13577656      15.17789097      -2.15512766       0.02042973       0.00240440      -0.00543799
C       -5.06517816      14.59969678      -2.86436931       0.01021524      -0.03759828      -0.01188806
C       -5.52362241      13.26840165      -3.41558425       0.00255613       0.02647910       0.00893491
O       -6.56455919      13.42989756      -4.36006053       0.00394021      -0.00321355       0.01640997
C       -7.85652545      13.32995666      -3.78955384      -0.01131833      -0.02434227       0.01823849
C       -8.44553883      11.96049137      -4.02331194      -0.01410058       0.00828715      -0.01441627
O       -7.67187013      11.02313736      -3.31190271      -0.02398863       0.00544316      -0.01260611
C       -8.11013419       9.70475934      -3.54786687       0.01314506       0.00146639      -0.00178465
C       -7.23397549       8.75582641      -2.77346440      -0.01412899       0.00751449      -0.01008440
O       -7.53809042       8.87756807      -1.40053596       0.01306093      -0.01048390      -0.00456842
C       -6.77543077       7.99595619      -0.61597159      -0.00734946      -0.01452592      -0.00913620
H       -5.84221977      12.60957170      -2.59900950       0.02134161       0.00997177      -0.02422540
H       -9.15621781       9.58147484      -3.23351263       0.01992200      -0.01631698      -0.01425201
H       -8.36730047       7.74042363       0.78695762       0.01969422      -0.00790668       0.01245789
H       -6.17890276      10.08678856       3.68034808       0.03308585       0.00159549      -0.02315473
H       -5.81320321      16.64377405       1.36066118      -0.00709661       0.00106124       0.00253107
H       -8.58241191      15.82009027       2.29998846       0.00036336       0.00918364       0.00248539
H       -6.76150528       7.23272749       1.37142186      -0.02962360      -0.00079116       0.01027228
H       -8.03641505       9.46965551      -4.62291005      -0.01702029      -0.00755030       0.00650817
H       -5.19963701       8.87131576       1.74507654       0.00533384       0.01572462      -0.02289870
H       -4.76356793      10.91049432       2.96593269      -0.00623718      -0.02422449       0.01022473
H       -4.68583217      12.79342953      -3.93813743      -0.01916661       0.00062326       0.01951639
H       -7.15216828      17.80223319       1.53473818       0.00682536       0.00139962       0.00516080
H       -7.35514532      16.42716807       3.44276591      -0.00554397       0.00579510       0.00114399
H       -6.80119334      18.07913063      -0.69902065      -0.01492058       0.00212961       0.00082592
H       -5.71448119       8.28045222      -0.63775688      -0.02218956      -0.01117607       0.02001152
H       -4.76644991      15.25742574      -3.69160359       0.01216475      -0.01688434       0.01386995
H       -7.43758587       7.72662906      -3.10913872       0.02151152       0.00379770      -0.01138211
H       -6.17429413       8.97944962      -2.96151530      -0.02052992      -0.01190422      -0.01215731
H       -6.85202754       6.97024390      -1.00546776       0.00498333      -0.00035891       0.00325107
H       -4.99585951      16.28818344      -0.84235450      -0.01352820       0.00934921      -0.00419898
H       -4.19715821      14.44817510      -2.20386944       0.00679546       0.00753129      -0.00708483
H       -5.40351743      17.10182385      -2.37273977      -0.00765781       0.00116842       0.00624000
H       -5.58941029      10.25094147       0.68989673      -0.01267431      -0.01452513       0.02240511
H       -7.82597683      17.03391159      -1.70598095      -0.00514148       0.01184252       0.00827345
H       -8.48137862      13.46386118       3.06096605      -0.00363127       0.00554786       0.01185319
H       -7.66920617      14.31876965       4.39667786      -0.00693436       0.00162707      -0.00893591
H       -7.03112599      12.04008055       4.56080562      -0.00639792       0.00886080      -0.00357125
H       -5.61151138      12.93444098       3.95735702      -0.01211312       0.00898397       0.00786736
H       -8.48690786      14.08560881      -4.27053417       0.02065310       0.00214998       0.01257503
H       -7.82273489      13.53986648      -2.71450151      -0.00438638       0.02065533      -0.02808372
H       -8.42344932      11.73124891      -5.09730305      -0.01717556       0.00900106       0.00662302
H       -9.49219303      11.93619168      -3.68106943       0.00819075       0.00297284      -0.00549104
H        2.99640752       8.58111360       2.62108560      -0.00104787      -0.00082652      -0.00073761
C        1.04917026      10.78110083       1.09474023       0.00170071       0.00214741      -0.00123848
H        1.43129781       8.72099400       0.55078722       0.00578188       0.00039562       0.00057110
H        1.95458462       9.89041813      -0.64815063       0.00029146      -0.00149454       0.00347346
C        4.93421926       9.18687624       2.73419849       0.00016235       0.00038526      -0.00118610
C        5.11881475       8.43162159       4.04730950      -0.00148800       0.00070862      -0.00089008
N        6.52649181       8.14673256       4.32717211      -0.00348672       0.00017031       0.00018972
C        7.15053900       7.13597333       3.65820807       0.00505704      -0.00055264       0.00069071
C        8.49409615       6.93728699       3.75086449      -0.00489909       0.00120213      -0.00001966
C        9.26197831       7.80297351       4.55084668      -0.00151713      -0.00121691      -0.00130016
C        7.26244747       8.98182095       5.11341530       0.00349322      -0.00130039      -0.00015250
C        8.60753138       8.83395481       5.24499950      -0.00369102       0.00112873       0.00018191
H        5.46946335      10.14164582       2.78752264       0.00291050       0.00128358       0.00043423
H        5.39061050       8.60964345       1.92360039      -0.00087230      -0.00116869      -0.00011355
H        4.58633958       7.47967715       4.00172613      -0.00079455      -0.00008269      -0.00037711
H        4.70969362       9.00231126       4.88293214      -0.00008250      -0.00066115      -0.00013670
H        6.51941786       6.50726812       3.04025652      -0.00071344      -0.00023876      -0.00024420
H        8.96633695       6.13220969       3.20844571       0.00073732      -0.00075916      -0.00046909
H        6.71692008       9.76340102       5.62858672      -0.00021202       0.00044442       0.00021609
H        9.17707385       9.50222612       5.87503175       0.00092304       0.00021839       0.00027353
C        2.89298733      11.91029597       2.54568133       0.00072853       0.00012667       0.00192195
H        3.51550538      10.62077201       4.14951278      -0.00425340       0.00094663       0.00052125
H        1.90958187      10.27516602       3.56746556      -0.00234272      -0.00344197      -0.00541956
C        1.83335318      12.05570482       1.42768814      -0.00027223      -0.00149507       0.00072684
H        3.89273772      12.12278371       2.15684669      -0.00142371       0.00064024      -0.00170337
H        2.70866948      12.66864277       3.31482300       0.00230398       0.00280376       0.00231892
H        2.32587641      12.41039183       0.51634116      -0.00422844      -0.00276256       0.00036132
H        1.12394064      12.84110913       1.71020988       0.00424349       0.00488070      -0.00156277
H        0.56819123      10.39206288       1.99588579      -0.00219902      -0.00185063       0.00203496
H        0.22687841      11.03548853       0.41643933      -0.00582308      -0.00244839       0.00207141
112
Properties=species:S:1:pos:R:3:forces:R:3 energy=-63795.725164611176 free_energy=-63795.731436595146 pbc="F F F"
C        1.90348396       9.70123478       0.43067539       0.00127053       0.00143391       0.00114492
C        2.91574670      10.54946264       3.23782461       0.00190223       0.00129972      -0.00099710
N        3.49783828       9.44782422       2.39913214       0.00140311      -0.00077082       0.00070406
C        3.34223616       9.63906812       0.92218730       0.00120866       0.00051384       0.00095919
C       10.72420842       7.65082247       4.68914954       0.03396805       0.02490576       0.02678105
C       12.55957666       6.40093576       3.88010229       0.00125772       0.00030098       0.00113125
C       13.22498423       6.51811169       2.66860294      -0.00004213       0.00007252      -0.00019170
C       13.21115301       5.99893692       5.04046129       0.00043133      -0.00012904      -0.00054164
C       14.56434916       5.67019725       4.98446533      -0.00044006       0.00016722       0.00009729
C       15.23827868       5.79466429       3.76544718       0.00004324       0.00001740      -0.00007956
C       14.59031610       6.21793212       2.60608594      -0.00005043      -0.00001204       0.00006556
C       15.32972889       6.34793692       1.30065487       0.00005968      -0.00004534       0.00002587
C       15.31270844       5.21705691       6.21193732      -0.00001609      -0.00006488       0.00000130
O       11.42148625       8.33210674       5.39045256      -0.02697819      -0.02414794      -0.02491008
O       11.18596245       6.63495007       3.89957562      -0.00362979      -0.00095862      -0.00150915
H        3.84974403       8.79938630       0.43407490      -0.00115243      -0.00038463      -0.00034991
H        3.87607517      10.54459611       0.61657643       0.00371090       0.00063542      -0.00261059
H       12.69184758       6.84529454       1.78524373       0.00002784      -0.00000507       0.00008184
H       12.65954047       5.94429414       5.96897222      -0.00007111       0.00016185       0.00016334
H       16.29276267       5.55333400       3.72231845      -0.00000113      -0.00000121      -0.00000308
H       16.38295315       6.08435878       1.40858044      -0.00005546       0.00001249      -0.00002628
H       15.26429931       7.37200918       0.92135706      -0.00000473       0.00002916      -0.00002120
H       14.88507674       5.69899187       0.54024369      -0.00000690       0.00000113      -0.00000606
H       14.66465202       5.19201734       7.08951886      -0.00002205       0.00002131      -0.00002405
H       16.15159504       5.88785103       6.42050062       0.00005201       0.00000709       0.00002802
H       15.73313482       4.21792949       6.06243779      -0.00001249       0.00000194       0.00002818
O       -6.81453182      14.63410382       2.52901042      -0.00899321       0.00327790       0.00470935
C       -7.44333292      13.77765125       3.45729485       0.00005809      -0.00314251       0.00291884
C       -6.56416533      12.58233142       3.71622661      -0.00267645       0.00639755       0.01196131
O       -6.53834324      11.75223992       2.57818935       0.02176782      -0.00193167       0.01470995
C       -7.43744165      15.90001881       2.49239210      -0.00104186       0.00410926       0.00131416
C       -5.75617906      10.60455490       2.81032241       0.00529689      -0.00597951      -0.02837908
C       -5.83276193       9.69348479       1.61113302       0.01371783       0.00278757       0.03128637
O       -7.15723492       9.22892742       1.47408154       0.00508045      -0.00991624      -0.00411588
C       -7.24637221       7.98739393       0.81347604       0.01689205       0.01305704      -0.00797502
C       -6.84244642      16.72424386       1.38208810      -0.00145727       0.00192213       0.00416350
O       -7.40840851      16.29112279       0.16211755      -0.00569726       0.01469720       0.00011823
C       -6.95424451      17.01766954      -0.95605490       0.01024454       0.00140631      -0.00616774
C       -5.72357351      16.40594411      -1.58330614       0.00794169      -0.01704832      -0.01646764
O       -6.07507598      15.16324476      -2.14379135       0.02123034       0.00255773      -0.00565522
C       -5.00537098      14.58664248      -2.85564939       0.01063947      -0.03916880      -0.01249763
C       -5.46368311      13.25540927      -3.40718185       0.00257434       0.02750274       0.00925344
O       -6.50644306      13.41703932      -4.34965193       0.00417363      -0.00339410       0.01698908
C       -7.79725677      13.31461052      -3.77702016      -0.01166254      -0.02517232       0.01906960
C       -8.38392334      11.94397275      -4.00967995      -0.01470232       0.00850743      -0.01496202
O       -7.60815127      11.00815583      -3.29849532      -0.02498612       0.00554149      -0.01310186
C       -8.04402229       9.68907154      -3.53497170       0.01369052       0.00170621      -0.00184073
C       -7.16769169       8.74140352      -2.75925492      -0.01476130       0.00772726      -0.01055691
O       -7.47443569       8.86235094      -1.38686988       0.01366550      -0.01085881      -0.00465570
C       -6.71334779       7.98006121      -0.60155883      -0.00761434      -0.01508486      -0.00956416
H       -5.78044809      12.59569433      -2.59058196       0.02213606       0.01048526      -0.02519550
H       -9.09043479       9.56424422      -3.22217301       0.02076235      -0.01701854      -0.01479324
H       -8.30794745       7.72431770       0.79820738       0.02043030      -0.00824695       0.01298714
H       -6.12429465      10.06838081       3.69702373       0.03437217       0.00164236      -0.02398695
H       -5.74872676      16.62567671       1.37320962      -0.00735787       0.00105925       0.00261353
H       -8.51798259      15.80482828       2.31482669       0.00029235       0.00956403       0.00256147
H       -6.70327740       7.21550875       1.38527603      -0.03083890      -0.00081329       0.01062759
H       -7.96823127       9.45417404      -4.60993167      -0.01767128      -0.00788855       0.00678935
H       -5.14175735       8.85230362       1.76364034       0.00555150       0.01637019      -0.02380495
H       -4.70608192      10.89034502       2.98588266      -0.00652495      -0.02531694       0.01058652
H       -4.62645269      12.78152936      -3.93168789      -0.01995385       0.00070789       0.02035942
H       -7.08651090      17.78542350       1.54830415       0.00713448       0.00133753       0.00534284
H       -7.28936048      16.41111673       3.45660271      -0.00575563       0.00601612       0.00113848
H       -6.73965140      18.06316959      -0.68489282      -0.01550943       0.00217304       0.00089829
H       -5.65225320       8.26424635      -0.62139476      -0.02312585      -0.01165930       0.02079566
H       -4.70894787      15.24541090      -3.68291081       0.01271454      -0.01747238       0.01438646
H       -7.36935808       7.71199783      -3.09549524       0.02245975       0.00401393      -0.01180671
H       -6.10799353       8.96666933      -2.94531090      -0.02122453      -0.01235755      -0.01266187
H       -6.78960274       6.95462613      -0.99186833       0.00515537      -0.00043944       0.00337126
H       -4.93393307      16.27253354      -0.83123160      -0.01406780       0.00970459      -0.00432641
H       -4.13591793      14.43529666      -2.19698365       0.00708252       0.00785558      -0.00734228
H       -5.34336628      17.08753944      -2.36040255      -0.00797687       0.00124202       0.00646348
H       -5.52783950      10.23266838       0.70783863      -0.01327667      -0.01512741       0.02329853
H       -7.76516440      17.01801518      -1.69128978      -0.00534500       0.01231559       0.00860776
H       -8.41899672      13.44913447       3.07677635      -0.00380981       0.00575540       0.01233779
H       -7.60506873      14.30395001       4.41157540      -0.00721823       0.00170887      -0.00927120
H       -6.96932150      12.02501703       4.57716323      -0.00669032       0.00923408      -0.00371958
H       -5.54915480      12.91693126       3.97138783      -0.01253569       0.00944087       0.00823134
H       -8.42996319      14.06886532      -4.25719480       0.02152228       0.00219687       0.01308289
H       -7.76217389      13.52467805      -2.70199508      -0.00467440       0.02148585      -0.02925487
H       -8.36220892      11.71431620      -5.08361927      -0.01789646       0.00938779       0.00685044
H       -9.43027920      11.91790734      -3.66661151       0.00845970       0.00314208      -0.00572134
H        2.99620918       8.58111894       2.62118180      -0.00108289      -0.00083734      -0.00078437
C        1.04922710      10.78121284       1.09471923       0.00178460       0.00231780      -0.00130706
H        1.43107548       8.72113413       0.55060155       0.00608247       0.00043733       0.00059510
H        1.95462442       9.89058275      -0.64820463       0.00030737      -0.00156588       0.00363559
C        4.93411338       9.18664559       2.73415039       0.00022934       0.00037975      -0.00122971
C        5.11875136       8.43145546       4.04729208      -0.00154158       0.00076309      -0.00096351
N        6.52644897       8.14661539       4.32713541      -0.00435833       0.00037216       0.00017879
C        7.15049934       7.13584993       3.65820248       0.00691372      -0.00076360       0.00090489
C        8.49408360       6.93719948       3.75086042      -0.00656284       0.00142118      -0.00015474
C        9.26194374       7.80294212       4.55080583      -0.00266536      -0.00181227      -0.00199992
C        7.26237230       8.98175838       5.11333973       0.00512967      -0.00170079      -0.00013355
C        8.60748243       8.83392655       5.24491891      -0.00514299       0.00172484       0.00037712
H        5.46943328      10.14137336       2.78738352       0.00305091       0.00132551       0.00045692
H        5.39040955       8.60933631       1.92355326      -0.00092381      -0.00120976      -0.00009793
H        4.58629112       7.47950247       4.00176872      -0.00084167      -0.00009921      -0.00039594
H        4.70963523       9.00218771       4.88289309      -0.00008376      -0.00069760      -0.00014317
H        6.51940362       6.50710591       3.04028100      -0.00093848      -0.00038468      -0.00040038
H        8.96632995       6.13211457       3.20846921       0.00087988      -0.00085622      -0.00051641
H        6.71683635       9.76333660       5.62848665      -0.00034422       0.00063329       0.00033365
H        9.17699773       9.50224106       5.87492161       0.00117481       0.00025325       0.00034280
C        2.89318951      11.91028717       2.54563623       0.00077319       0.00015815       0.00203880
H        3.51594543      10.62085171       4.14939702      -0.00445873       0.00099488       0.00055742
H        1.90981018      10.27539574       3.56785349      -0.00245761      -0.00361965      -0.00569480
C        1.83342107      12.05577685       1.42779341      -0.00029087      -0.00158920       0.00073629
H        3.89292049      12.12263873       2.15667901      -0.00149586       0.00067031      -0.00178752
H        2.70904120      12.66870018       3.31474982       0.00242394       0.00292800       0.00242251
H        2.32583109      12.41070007       0.51647259      -0.00444195      -0.00289929       0.00038722
H        1.12393664      12.84103302       1.71055395       0.00444886       0.00513172      -0.00163580
H        0.56820464      10.39215237       1.99582691      -0.00231203      -0.00195952       0.00215402
H        0.22699025      11.03572872       0.41640314      -0.00610805      -0.00257851       0.00218206
112
Properties=species:S:1:pos:R:3:forces:R:3 energy=-63795.72463910748 free_energy=-63795.731436595146 pbc="F F F"
C        1.90343228       9.70131050       0.43060738       0.00133190       0.00151099       0.00119514
C        2.91591653      10.54951479       3.23788462       0.00198724       0.00133899      -0.00102368
N        3.49773414       9.44774918       2.39915585       0.00155007      -0.00070467       0.00071404
C        3.34214481       9.63897358       0.92220293       0.00125827       0.00057146       0.00100383
C       10.72423762       7.65087818       4.68915510       0.02177752       0.01569775       0.01693265
C       12.55957041       6.40095524       3.88010363       0.00085562       0.00019132       0.00067329
C       13.22498341       6.51812325       2.66860471      -0.00018723       0.00009721      -0.00018805
C       13.21114812       5.99899075       5.04046940       0.00000876      -0.00003868      -0.00019297
C       14.56434469       5.67027897       4.98449336      -0.00000358       0.00006700      -0.00009930
C       15.23828464       5.79473641       3.76547541      -0.00013576       0.00004480      -0.00003327
C       14.59031861       6.21797108       2.60610147       0.00017249      -0.00008184       0.00015525
C       15.32974170       6.34796621       1.30067519      -0.00011733       0.00002854      -0.00006741
C       15.31270711       5.21717476       6.21197621       0.00005138      -0.00000501       0.00006197
O       11.42138524       8.33210809       5.39032962      -0.01711494      -0.01532137      -0.01579283
O       11.18594154       6.63493895       3.89955986      -0.00232468      -0.00055149      -0.00090291
H        3.84960227       8.79924984       0.43411817      -0.00119597      -0.00042084      -0.00037272
H        3.87606388      10.54446108       0.61661411       0.00387727       0.00064042      -0.00272585
H       12.69184513       6.84528039       1.78523528       0.00006561      -0.00002451       0.00010163
H       12.65952613       5.94435507       5.96898132       0.00002034       0.00010695       0.00001493
H       16.29277341       5.55342647       3.72235882       0.00000191      -0.00000103      -0.00000286
H       16.38296748       6.08441261       1.40861179       0.00006961      -0.00002061      -0.00000543
H       15.26429170       7.37203172       0.92135739       0.00000590      -0.00002281      -0.00000402
H       14.88510614       5.69899847       0.54027123       0.00001547       0.00002290       0.00002071
H       14.66464637       5.19213927       7.08955496      -0.00001371       0.00001022      -0.00000830
H       16.15158131       5.88798999       6.42053367      -0.00002667      -0.00004866       0.00000175
H       15.73315467       4.21805307       6.06249877      -0.00001496      -0.00000140       0.00001691
O       -6.75116006      14.61727296       2.54323325      -0.00934595       0.00339618       0.00487390
C       -7.38038279      13.76207316       3.47239963       0.00013523      -0.00329256       0.00302266
C       -6.50251938      12.56591244       3.73161681      -0.00271498       0.00668830       0.01243997
O       -6.47874461      11.73466586       2.59441122       0.02252246      -0.00204596       0.01528545
C       -7.37280324      15.88379521       2.50649461      -0.00110662       0.00426412       0.00133416
C       -5.69873674      10.58581323       2.82792973       0.00566134      -0.00619250      -0.02956780
C       -5.77369691       9.67522636       1.62828946       0.01416355       0.00288380       0.03254166
O       -7.09827823       9.21186389       1.48832754       0.00517126      -0.01025140      -0.00426142
C       -7.18688817       7.97074399       0.82687168       0.01743993       0.01350241      -0.00823091
C       -6.77786462      16.70719017       1.39555214      -0.00143448       0.00186008       0.00434585
O       -7.34529375      16.27451552       0.17610772      -0.00597198       0.01520101       0.00015050
C       -6.89265725      17.00177272      -0.94220989       0.01065230       0.00145784      -0.00646425
C       -5.66250430      16.39087726      -1.57118642       0.00821274      -0.01751351      -0.01710331
O       -6.01437291      15.14859837      -2.13245476       0.02202102       0.00262351      -0.00591852
C       -4.94556792      14.57358889      -2.84693038       0.01108843      -0.04069370      -0.01303991
C       -5.40374911      13.24242341      -3.39878319       0.00259379       0.02836455       0.00965115
O       -6.44833216      13.40417655      -4.33923788       0.00436722      -0.00354732       0.01750524
C       -7.73798653      13.29926005      -3.76448481      -0.01193988      -0.02613765       0.01997335
C       -8.32230340      11.92745124      -3.99604786      -0.01540409       0.00876571      -0.01549931
O       -7.54443514      10.99317306      -3.28508972      -0.02591211       0.00573310      -0.01357546
C       -7.97790774       9.67338746      -3.52207508       0.01421512       0.00181097      -0.00196120
C       -7.10140843       8.72698285      -2.74504118      -0.01536381       0.00802239      -0.01104265
O       -7.41078153       8.84713290      -1.37320403       0.01428298      -0.01126014      -0.00473046
C       -6.65126592       7.96416682      -0.58714791      -0.00787184      -0.01570076      -0.00996852
H       -5.71867243      12.58181992      -2.58215955       0.02292213       0.01104020      -0.02619891
H       -9.02464379       9.54701154      -3.21083554       0.02157352      -0.01771629      -0.01532008
H       -8.24858658       7.70821871       0.80945531       0.02120651      -0.00858476       0.01350799
H       -6.06968653      10.04997970       3.71369283       0.03562429       0.00169578      -0.02484552
H       -5.68425283      16.60757848       1.38575790      -0.00765854       0.00107936       0.00270237
H       -8.45355273      15.78956675       2.32966455       0.00031793       0.00995550       0.00265096
H       -6.64505146       7.19829166       1.39912289      -0.03201118      -0.00086604       0.01096484
H       -7.90004691       9.43869603      -4.59694903      -0.01830537      -0.00819166       0.00714362
H       -5.08388430       8.83329168       1.78220525       0.00579584       0.01695666      -0.02468821
H       -4.64861115      10.87019087       3.00583185      -0.00671009      -0.02636275       0.01096021
H       -4.56708412      12.76963558      -3.92523938      -0.02072600       0.00081818       0.02117762
H       -7.02085311      17.76860941       1.56186839       0.00741406       0.00143653       0.00554174
H       -7.22357512      16.39506330       3.47043767      -0.00594790       0.00627449       0.00118572
H       -6.67810819      18.04720467      -0.67076619      -0.01606912       0.00223136       0.00096826
H       -5.59002985       8.24803847      -0.60503137      -0.02403277      -0.01212317       0.02155143
H       -4.65144975      15.23339512      -3.67421128       0.01326316      -0.01800344       0.01486919
H       -7.30112825       7.69737404      -3.08184410       0.02336811       0.00420312      -0.01223397
H       -6.04169997       8.95389026      -2.92910365      -0.02191514      -0.01280885      -0.01314637
H       -6.72717630       6.93900731      -0.97826776       0.00531734      -0.00047407       0.00349299
H       -4.87200731      16.25688536      -0.82011038      -0.01456825       0.01002395      -0.00442920
H       -4.07468401      14.42242179      -2.19010241       0.00732868       0.00818031      -0.00761909
H       -5.28321508      17.07325563      -2.34806266      -0.00831011       0.00126311       0.00672355
H       -5.46626882      10.21439012       0.72579005      -0.01388446      -0.01573730       0.02418927
H       -7.70434978      17.00211690      -1.67659649      -0.00553420       0.01277003       0.00893581
H       -8.35661139      13.43440824       3.09258617      -0.00403682       0.00596203       0.01279605
H       -7.54092882      14.28912634       4.42647035      -0.00750621       0.00181802      -0.00957907
H       -6.90751086      12.00995396       4.59352024      -0.00699076       0.00961436      -0.00387145
H       -5.48680015      12.89941806       3.98541923      -0.01295967       0.00990365       0.00858754
H       -8.37301124      14.05210938      -4.24385041       0.02232272       0.00232175       0.01352109
H       -7.70161284      13.50949147      -2.68948965      -0.00496814       0.02230813      -0.03041659
H       -8.30096720      11.69738318      -5.06993656      -0.01860292       0.00976295       0.00710268
H       -9.36835884      11.89962568      -3.65215328       0.00882137       0.00331054      -0.00598443
H        2.99601166       8.58112507       2.62127757      -0.00118305      -0.00095775      -0.00079590
C        1.04928376      10.78132576       1.09469839       0.00188696       0.00242669      -0.00138334
H        1.43085331       8.72127456       0.55041594       0.00636642       0.00045190       0.00062540
H        1.95466429       9.89074741      -0.64825878       0.00032253      -0.00163811       0.00381171
C        4.93400846       9.18641399       2.73410222       0.00018692       0.00041390      -0.00129422
C        5.11868775       8.43129033       4.04727428      -0.00163541       0.00076435      -0.00097934
N        6.52639852       8.14650087       4.32709837      -0.00390952       0.00024335       0.00022859
C        7.15047871       7.13572449       3.65819902       0.00566351      -0.00057992       0.00080092
C        8.49405513       6.93711357       3.75085466      -0.00544524       0.00126103      -0.00008209
C        9.26189670       7.80290526       4.55075835      -0.00134332      -0.00137012      -0.00139186
C        7.26231454       8.98169229       5.11326548       0.00419760      -0.00159935      -0.00023749
C        8.60741763       8.83390404       5.24483940      -0.00445312       0.00134814       0.00021458
H        5.46940302      10.14110017       2.78724455       0.00320246       0.00141760       0.00047684
H        5.39020827       8.60902976       1.92350665      -0.00096104      -0.00128600      -0.00012588
H        4.58624236       7.47932771       4.00181127      -0.00087112      -0.00008760      -0.00041998
H        4.70957695       9.00206375       4.88285392      -0.00009294      -0.00072385      -0.00015232
H        6.51938723       6.50694206       3.04030387      -0.00081663      -0.00029795      -0.00030074
H        8.96632397       6.13201882       3.20849249       0.00081302      -0.00081836      -0.00050035
H        6.71675191       9.76327333       5.62838713      -0.00030834       0.00058248       0.00029873
H        9.17692403       9.50225663       5.87481255       0.00104762       0.00025458       0.00031901
C        2.89339158      11.91027858       2.54559148       0.00081635       0.00014329       0.00210428
H        3.51638538      10.62093135       4.14928121      -0.00466810       0.00103907       0.00057784
H        1.91003867      10.27562510       3.56824137      -0.00257545      -0.00378975      -0.00597135
C        1.83348908      12.05584777       1.42789813      -0.00031301      -0.00165529       0.00077214
H        3.89310304      12.12249384       2.15651141      -0.00155816       0.00070551      -0.00187582
H        2.70941319      12.66875711       3.31467610       0.00253198       0.00308513       0.00255706
H        2.32578569      12.41100848       0.51660423      -0.00465228      -0.00304076       0.00040674
H        1.12393260      12.84095680       1.71089802       0.00465861       0.00537702      -0.00171025
H        0.56821812      10.39224171       1.99576818      -0.00242186      -0.00205186       0.00226548
H        0.22710221      11.03596900       0.41636692      -0.00640047      -0.00270328       0.00228924
112
Properties=species:S:1:pos:R:3:forces:R:3 energy=-63795.72410062838 free_energy=-63795.731436595146 pbc="F F F"
C        1.90338063       9.70138558       0.43053949       0.00140050       0.00163001       0.00123229
C        2.91608668      10.54956700       3.23794482       0.00205367       0.00139809      -0.00106729
N        3.49763110       9.44767643       2.39917896       0.00155286      -0.00087911       0.00077767
C        3.34205314       9.63888022       0.92221837       0.00131796       0.00057276       0.00105137
C       10.72418925       7.65087522       4.68909827       0.02426536       0.01753004       0.01889549
C       12.55956110       6.40097453       3.88010111       0.00098866       0.00017735       0.00083010
C       13.22498332       6.51813456       2.66860655      -0.00043565       0.00017208      -0.00025860
C       13.21114202       5.99904446       5.04048055      -0.00021434       0.00003064      -0.00027459
C       14.56434087       5.67036096       4.98451984       0.00032127      -0.00000452      -0.00013426
C       15.23829321       5.79480760       3.76550496      -0.00058475       0.00017779      -0.00012497
C       14.59032068       6.21801009       2.60611687       0.00049682      -0.00019709       0.00031885
C       15.32975132       6.34799634       1.30069404      -0.00000963       0.00001997      -0.00003850
C       15.31270813       5.21729271       6.21201620      -0.00006369       0.00000313       0.00004977
O       11.42134698       8.33216612       5.39026493      -0.01906475      -0.01707002      -0.01759210
O       11.18592877       6.63492986       3.89954761      -0.00253955      -0.00063769      -0.00102832
H        3.84946065       8.79911312       0.43416124      -0.00125492      -0.00043806      -0.00038275
H        3.87605241      10.54432542       0.61665202       0.00406346       0.00069205      -0.00286418
H       12.69184262       6.84526621       1.78522670       0.00010464      -0.00004403       0.00015080
H       12.65951252       5.94441566       5.96898931       0.00003085       0.00011480       0.00001765
H       16.29278116       5.55351963       3.72239918       0.00018755      -0.00004652      -0.00000202
H       16.38298439       6.08446589       1.40864327      -0.00002962       0.00000023      -0.00000820
H       15.26428422       7.37205332       0.92135796       0.00000192      -0.00000699      -0.00001513
H       14.88513602       5.69900584       0.54029961      -0.00000067       0.00000205      -0.00001064
H       14.66464095       5.19226124       7.08959084      -0.00000712       0.00000760      -0.00000536
H       16.15156587       5.88812795       6.42056636       0.00001715      -0.00001257       0.00000480
H       15.73317423       4.21817697       6.06255988      -0.00000675      -0.00002140       0.00000594
O       -6.68778929      14.60044056       2.55745682      -0.00968654       0.00360240       0.00500079
C       -7.31743043      13.74649372       3.48750294       0.00016230      -0.00335672       0.00314768
C       -6.44087147      12.54949362       3.74700670      -0.00284287       0.00685519       0.01293270
O       -6.41914400      11.71709407       2.61063373       0.02328028      -0.00215718       0.01586646
C       -7.30816411      15.86757079       2.52059648      -0.00112122       0.00433016       0.00136170
C       -5.64130111      10.56707337       2.84553362       0.00597666      -0.00635922      -0.03061928
C       -5.71463453       9.65696625       1.64544929       0.01460141       0.00283674       0.03375067
O       -7.03931739       9.19480141       1.50257153       0.00530005      -0.01060600      -0.00441871
C       -7.12740086       7.95409816       0.84026252       0.01801185       0.01392977      -0.00845316
C       -6.71328381      16.69013466       1.40901455      -0.00136484       0.00179848       0.00451292
O       -7.28217877      16.25790823       0.19009707      -0.00620536       0.01570293       0.00015472
C       -6.83106644      16.98587268      -0.92836508       0.01099216       0.00150874      -0.00670227
C       -5.60143466      16.37581045      -1.55906690       0.00854238      -0.01817568      -0.01769810
O       -5.95366752      15.13394995      -2.12111933       0.02283032       0.00277849      -0.00616229
C       -4.88576778      14.56053781      -2.83821115       0.01143356      -0.04215916      -0.01359666
C       -5.34382016      13.22944080      -3.39038668       0.00261697       0.02925454       0.01002866
O       -6.39022721      13.39130987      -4.32881943       0.00456233      -0.00371610       0.01806501
C       -7.67871358      13.28390397      -3.75194576      -0.01222968      -0.02710494       0.02079609
C       -8.26068155      11.91092724      -3.98241656      -0.01608986       0.00914623      -0.01603147
O       -7.48072120      10.97819055      -3.27168673      -0.02680036       0.00586914      -0.01401645
C       -7.91178976       9.65770684      -3.50917898       0.01464176       0.00181842      -0.00194100
C       -7.03512659       8.71256464      -2.73082355      -0.01593500       0.00839448      -0.01153803
O       -7.34712626       8.83191398      -1.35953829       0.01488046      -0.01165229      -0.00480307
C       -6.58918513       7.94827219      -0.57273839      -0.00811589      -0.01628189      -0.01034141
H       -5.65689087      12.56794962      -2.57374147       0.02364993       0.01155156      -0.02718014
H       -8.95884776       9.52977500      -3.19949907       0.02249674      -0.01836110      -0.01586926
H       -8.18921714       7.69212619       0.82070160       0.02193469      -0.00892225       0.01401976
H       -6.01507813      10.03158491       3.73035534       0.03685381       0.00178322      -0.02571653
H       -5.61978083      16.58947944       1.39830615      -0.00798109       0.00108462       0.00278220
H       -8.38912029      15.77430653       2.34450252       0.00028359       0.01033724       0.00273229
H       -6.58682663       7.18107500       1.41296287      -0.03317440      -0.00088529       0.01126622
H       -7.83186166       9.42322169      -4.58396100      -0.01891771      -0.00848043       0.00742648
H       -5.02601740       8.81427878       1.80077036       0.00599235       0.01759603      -0.02554745
H       -4.59115284      10.85003132       3.02577961      -0.00689891      -0.02739309       0.01130621
H       -4.50772654      12.75774882      -3.91879178      -0.02145275       0.00090595       0.02195436
H       -6.95519569      17.75179384       1.57543136       0.00768234       0.00156915       0.00573745
H       -7.15778973      16.37900864       3.48427025      -0.00612544       0.00652450       0.00124443
H       -6.61656339      18.03123773      -0.65664084      -0.01662462       0.00229393       0.00104250
H       -5.52781083       8.23182923      -0.58866682      -0.02492535      -0.01258045       0.02228361
H       -4.59395588      15.22137830      -3.66550498       0.01381435      -0.01849471       0.01532484
H       -7.23289572       7.68275631      -3.06818641       0.02424863       0.00434125      -0.01267781
H       -5.97541345       8.94111111      -2.91289314      -0.02260977      -0.01325976      -0.01361146
H       -6.66474841       6.92338893      -0.96466571       0.00547284      -0.00052962       0.00361056
H       -4.81008135      16.24123814      -0.80899081      -0.01509306       0.01036704      -0.00455642
H       -4.01345719      14.40955108      -2.18322609       0.00761509       0.00848692      -0.00785237
H       -5.22306433      17.05897084      -2.33571966      -0.00862554       0.00132209       0.00694097
H       -5.40469882      10.19610777       0.74375249      -0.01447491      -0.01632692       0.02502059
H       -7.64353251      16.98621621      -1.66190071      -0.00572908       0.01322789       0.00924215
H       -8.29422379      13.41968305       3.10839522      -0.00424238       0.00614247       0.01325010
H       -7.47678662      14.27429845       4.44136278      -0.00778268       0.00191047      -0.00989348
H       -6.84569555      11.99489248       4.60987691      -0.00724855       0.01000478      -0.00405819
H       -5.42444894      12.88190180       3.99945140      -0.01329266       0.01038269       0.00895779
H       -8.31605254      14.03534122      -4.23050171       0.02309803       0.00244943       0.01395681
H       -7.64105139      13.49430859      -2.67698438      -0.00526617       0.02311247      -0.03155955
H       -8.23972445      11.68045018      -5.05625520      -0.01928767       0.01011856       0.00736126
H       -9.30643141      11.88134716      -3.63769588       0.00916929       0.00346515      -0.00623240
H        2.99581323       8.58112969       2.62137398      -0.00119129      -0.00090813      -0.00085522
C        1.04934087      10.78143843       1.09467722       0.00195349       0.00249621      -0.00143955
H        1.43063106       8.72141515       0.55023021       0.00664339       0.00044458       0.00065829
H        1.95470415       9.89091207      -0.64831302       0.00033798      -0.00171933       0.00399568
C        4.93390267       9.18618106       2.73405458       0.00025136       0.00054335      -0.00137309
C        5.11862408       8.43112534       4.04725632      -0.00172146       0.00075816      -0.00100759
N        6.52635258       8.14638562       4.32706264      -0.00421952       0.00020239       0.00015178
C        7.15044487       7.13559954       3.65819337       0.00646806      -0.00058469       0.00096624
C        8.49403785       6.93702577       3.75084913      -0.00617502       0.00149203      -0.00004166
C        9.26185869       7.80287186       4.55071527      -0.00158897      -0.00160293      -0.00161847
C        7.26224817       8.98162695       5.11318962       0.00450888      -0.00162673      -0.00018009
C        8.60735987       8.83387801       5.24475918      -0.00471169       0.00156701       0.00032204
H        5.46937302      10.14082812       2.78710555       0.00332238       0.00141804       0.00049648
H        5.39000713       8.60872311       1.92345985      -0.00100870      -0.00134990      -0.00013165
H        4.58619382       7.47915288       4.00185382      -0.00090609      -0.00007558      -0.00043738
H        4.70951882       9.00193987       4.88281442      -0.00010556      -0.00074677      -0.00014794
H        6.51937229       6.50677922       3.04032777      -0.00094583      -0.00037733      -0.00038507
H        8.96631706       6.13192392       3.20851632       0.00091870      -0.00093789      -0.00057397
H        6.71666705       9.76321042       5.62828791      -0.00030155       0.00058481       0.00029607
H        9.17684970       9.50227233       5.87470315       0.00107453       0.00022162       0.00030126
C        2.89359389      11.91026940       2.54554639       0.00084177       0.00013757       0.00223036
H        3.51682523      10.62101073       4.14916550      -0.00487574       0.00109505       0.00060342
H        1.91026729      10.27585465       3.56862915      -0.00267900      -0.00396002      -0.00625212
C        1.83355713      12.05591945       1.42800279      -0.00034235      -0.00170858       0.00081519
H        3.89328535      12.12234865       2.15634397      -0.00160221       0.00074596      -0.00197373
H        2.70978498      12.66881439       3.31460260       0.00264560       0.00323040       0.00267131
H        2.32574008      12.41131699       0.51673620      -0.00485186      -0.00316702       0.00040706
H        1.12392872      12.84088027       1.71124207       0.00487393       0.00562033      -0.00178760
H        0.56823165      10.39233114       1.99570958      -0.00252426      -0.00213742       0.00236019
H        0.22721377      11.03620935       0.41633049      -0.00668019      -0.00282585       0.00240262
112
Properties=species:S:1:pos:R:3:forces:R:3 energy=-63795.72354593003 free_energy=-63795.731436595146 pbc="F F F"
C        1.90332877       9.70146142       0.43047128       0.00146875       0.00163226       0.00129259
C        2.91625641      10.54961864       3.23800483       0.00213906       0.00146187      -0.00110609
N        3.49752685       9.44760000       2.39920275       0.00170488      -0.00074979       0.00077749
C        3.34196146       9.63878528       0.92223405       0.00137550       0.00061184       0.00109273
C       10.72416617       7.65089177       4.68906163       0.02192527       0.01572515       0.01698402
C       12.55955400       6.40099367       3.88010001       0.00077194       0.00019015       0.00076137
C       13.22497650       6.51814768       2.66860720       0.00009114       0.00002859      -0.00015518
C       13.21112975       5.99909956       5.04049192       0.00025681      -0.00007135      -0.00034046
C       14.56434511       5.67044106       4.98454466      -0.00031304       0.00009778       0.00009154
C       15.23829212       5.79488107       3.76553375       0.00015327       0.00000519      -0.00012368
C       14.59033018       6.21804680       2.60613511      -0.00014230       0.00000514       0.00008513
C       15.32976170       6.34802661       1.30071307       0.00006644      -0.00002098       0.00001335
C       15.31270770       5.21741186       6.21205601      -0.00005066      -0.00007451       0.00001831
O       11.42128852       8.33220571       5.39018150      -0.01717953      -0.01537682      -0.01585044
O       11.18591432       6.63491988       3.89953392      -0.00233133      -0.00053710      -0.00089902
H        3.84931880       8.79897680       0.43420461      -0.00130782      -0.00047231      -0.00040486
H        3.87604139      10.54419066       0.61668947       0.00423474       0.00071275      -0.00297579
H       12.69184143       6.84525142       1.78521962       0.00001352       0.00000075       0.00003836
H       12.65949940       5.94447645       5.96899658      -0.00003067       0.00010574       0.00008722
H       16.29279380       5.55361174       3.72243953      -0.00005281       0.00000851       0.00000462
H       16.38299947       6.08451935       1.40867491      -0.00002727       0.00000950      -0.00002724
H       15.26427676       7.37207504       0.92135838      -0.00000537       0.00000914      -0.00001420
H       14.88516607       5.69901298       0.54032758      -0.00001742      -0.00000355      -0.00001387
H       14.66463512       5.19238318       7.08962703       0.00000099       0.00001463      -0.00002853
H       16.15155086       5.88826579       6.42059890       0.00006556       0.00001980       0.00003031
H       15.73319421       4.21830051       6.06262053      -0.00000956      -0.00000071       0.00002273
O       -6.62441837      14.58360893       2.57167994      -0.01005227       0.00377148       0.00514176
C       -7.25447640      13.73091214       3.50260451       0.00021228      -0.00347329       0.00324702
C       -6.37922351      12.53307194       3.76239513      -0.00283547       0.00719509       0.01343745
O       -6.35954059      11.69952395       2.62685825       0.02393639      -0.00223687       0.01638089
C       -7.24352458      15.85134550       2.53469676      -0.00114426       0.00442505       0.00144407
C       -5.58387444      10.54833641       2.86313595       0.00649180      -0.00651391      -0.03166427
C       -5.65557405       9.63870306       1.66261431       0.01494104       0.00286483       0.03484471
O       -6.98035136       9.17774121       1.51681453       0.00536408      -0.01102540      -0.00461225
C       -7.06791013       7.93745532       0.85364850       0.01865149       0.01442773      -0.00864813
C       -6.64870339      16.67307651       1.42247612      -0.00132839       0.00191221       0.00465809
O       -7.21906131      16.24130213       0.20408547      -0.00651303       0.01607876       0.00020555
C       -6.76947449      16.96996773      -0.91452005       0.01140292       0.00178772      -0.00694198
C       -5.54036429      16.36074245      -1.54694759       0.00887628      -0.01884832      -0.01827512
O       -5.89295860      15.11930115      -2.10978457       0.02357123       0.00294510      -0.00638541
C       -4.82597235      14.54748778      -2.82949180       0.01184718      -0.04358676      -0.01414100
C       -5.28389749      13.21646411      -3.38199136       0.00272941       0.03005335       0.01030943
O       -6.33212795      13.37843918      -4.31839630       0.00473577      -0.00389609       0.01867369
C       -7.61943785      13.26854163      -3.73940345      -0.01262099      -0.02794859       0.02149008
C       -8.19905841      11.89440340      -3.96878554      -0.01652718       0.00939079      -0.01659262
O       -7.41700856      10.96320928      -3.25828540      -0.02772814       0.00596648      -0.01448481
C       -7.84566830       9.64202688      -3.49628223       0.01503685       0.00198293      -0.00189063
C       -6.96884646       8.69814898      -2.71660191      -0.01649474       0.00868938      -0.01201914
O       -7.28347102       8.81669368      -1.34587304       0.01544925      -0.01198811      -0.00486782
C       -6.52710502       7.93237865      -0.55833067      -0.00835806      -0.01690961      -0.01068294
H       -5.59510551      12.55408196      -2.56532873       0.02438997       0.01206278      -0.02813544
H       -8.89304239       9.51253793      -3.18816335       0.02339539      -0.01901857      -0.01641370
H       -8.12983882       7.67604012       0.83194634       0.02258446      -0.00926570       0.01452057
H       -5.96046836      10.01319655       3.74700957       0.03800572       0.00182187      -0.02649773
H       -5.55531240      16.57137922       1.41085374      -0.00825501       0.00108592       0.00287135
H       -8.32468643      15.75904678       2.35934085       0.00026346       0.01070658       0.00280589
H       -6.52860366       7.16385975       1.42679547      -0.03430958      -0.00092177       0.01155435
H       -7.76367508       9.40775090      -4.57096900      -0.01951205      -0.00876673       0.00769752
H       -4.96815747       8.79526638       1.81933403       0.00624837       0.01814398      -0.02635180
H       -4.53370697      10.82986615       3.04572582      -0.00711150      -0.02840797       0.01164622
H       -4.44837878      12.74586804      -3.91234615      -0.02221570       0.00103229       0.02277061
H       -6.88953846      17.73497754       1.58899297       0.00797717       0.00155073       0.00590944
H       -7.09200350      16.36295238       3.49810152      -0.00630335       0.00675984       0.00126439
H       -6.55501650      18.01526980      -0.64251603      -0.01718234       0.00226413       0.00108898
H       -5.46559644       8.21561860      -0.57230082      -0.02579722      -0.01301506       0.02299444
H       -4.53646556      15.20936115      -3.65679246       0.01434764      -0.01897105       0.01577557
H       -7.16466099       7.66814496      -3.05452269       0.02511007       0.00444959      -0.01311357
H       -5.90913572       8.92833152      -2.89667951      -0.02323368      -0.01368228      -0.01406947
H       -6.60231882       6.90777068      -0.95106163       0.00562529      -0.00057845       0.00372443
H       -4.74815527      16.22559200      -0.79787304      -0.01562034       0.01070138      -0.00468263
H       -3.95223667      14.39668442      -2.17635433       0.00786605       0.00878423      -0.00810005
H       -5.16291379      17.04468449      -2.32337386      -0.00894213       0.00140763       0.00714999
H       -5.34312974      10.17782053       0.76172526      -0.01506078      -0.01691220       0.02586717
H       -7.58271292      16.97031351      -1.64720313      -0.00591692       0.01364588       0.00954459
H       -8.23183437      13.40495867       3.12420359      -0.00443706       0.00634272       0.01369402
H       -7.41264163      14.25946668       4.45625311      -0.00805812       0.00200007      -0.01020516
H       -6.78387591      11.97983352       4.62623283      -0.00753749       0.01033187      -0.00419549
H       -5.36209972      12.86438318       4.01348449      -0.01369248       0.01082043       0.00929759
H       -8.25908698      14.01856134      -4.21714875       0.02388654       0.00255777       0.01441716
H       -7.58049085      13.47912842      -2.66448057      -0.00553709       0.02389476      -0.03267397
H       -8.17848078      11.66351601      -5.04257379      -0.01997047       0.01048874       0.00763831
H       -9.24449548      11.86307028      -3.62323856       0.00934965       0.00362282      -0.00642055
H        2.99561601       8.58113665       2.62146963      -0.00130251      -0.00105779      -0.00086021
C        1.04939758      10.78155069       1.09465543       0.00204737       0.00266336      -0.00146541
H        1.43040906       8.72155591       0.55004464       0.00693765       0.00048446       0.00068119
H        1.95474398       9.89107649      -0.64836708       0.00035591      -0.00178739       0.00415429
C        4.93379764       9.18595128       2.73400637       0.00021275       0.00043699      -0.00141864
C        5.11856094       8.43095921       4.04723933      -0.00180641       0.00088053      -0.00107836
N        6.52630449       8.14626941       4.32702496      -0.00425103       0.00020422       0.00020945
C        7.15041784       7.13547580       3.65819013       0.00629379      -0.00063080       0.00089117
C        8.49401457       6.93693959       3.75084407      -0.00607550       0.00142411      -0.00007020
C        9.26181709       7.80283581       4.55066967      -0.00121194      -0.00144228      -0.00142817
C        7.26218284       8.98156207       5.11311457       0.00464374      -0.00166109      -0.00017640
C        8.60730249       8.83385470       5.24468047      -0.00497532       0.00142694       0.00016648
H        5.46934252      10.14055456       2.78696646       0.00349425       0.00155067       0.00052146
H        5.38980573       8.60841625       1.92341293      -0.00105618      -0.00139801      -0.00013084
H        4.58614532       7.47897818       4.00189629      -0.00095703      -0.00011630      -0.00046065
H        4.70946066       9.00181619       4.88277526      -0.00010622      -0.00079115      -0.00016132
H        6.51935633       6.50661557       3.04035077      -0.00090589      -0.00033455      -0.00033609
H        8.96631087       6.13182835       3.20853964       0.00091757      -0.00092923      -0.00057060
H        6.71658256       9.76314708       5.62818839      -0.00031702       0.00059563       0.00029730
H        9.17677468       9.50228701       5.87459321       0.00113955       0.00029229       0.00036426
C        2.89379607      11.91026074       2.54550169       0.00088495       0.00010217       0.00228952
H        3.51726497      10.62109058       4.14904980      -0.00508549       0.00113461       0.00062468
H        1.91049613      10.27608433       3.56901710      -0.00280516      -0.00413229      -0.00652386
C        1.83362488      12.05599133       1.42810777      -0.00034869      -0.00181755       0.00084655
H        3.89346791      12.12220367       2.15617633      -0.00166909       0.00078003      -0.00205938
H        2.71015693      12.66887147       3.31452879       0.00275347       0.00338868       0.00281128
H        2.32569448      12.41162536       0.51686824      -0.00505491      -0.00329533       0.00041452
H        1.12392501      12.84080339       1.71158627       0.00506239       0.00588909      -0.00185663
H        0.56824532      10.39242074       1.99565098      -0.00263438      -0.00224017       0.00246581
H        0.22732574      11.03644970       0.41629430      -0.00698090      -0.00295177       0.00249875
112
Properties=species:S:1:pos:R:3:forces:R:3 energy=-63795.722973390504 free_energy=-63795.731436595146 pbc="F F F"
C        1.90327756       9.70153694       0.43040277       0.00154182       0.00175561       0.00131349
C        2.91642643      10.54967130       3.23806447       0.00220518       0.00147968      -0.00110338
N        3.49742319       9.44752654       2.39922612       0.00176988      -0.00084866       0.00081326
C        3.34187011       9.63869150       0.92224932       0.00143161       0.00057582       0.00113964
C       10.72412087       7.65089183       4.68900770       0.02372786       0.01705793       0.01841253
C       12.55954551       6.40101252       3.88009850       0.00081071       0.00022336       0.00080348
C       13.22497566       6.51815890       2.66860973      -0.00004597       0.00007937      -0.00024178
C       13.21112138       5.99915445       5.04050218       0.00026876      -0.00009680      -0.00028906
C       14.56434385       5.67052169       4.98457154      -0.00023562       0.00011635       0.00000094
C       15.23829834       5.79495325       3.76556190      -0.00004050       0.00003299      -0.00007189
C       14.59033322       6.21808555       2.60615131       0.00004316      -0.00005210       0.00012224
C       15.32977249       6.34805629       1.30073272       0.00005817      -0.00000465      -0.00000310
C       15.31270650       5.21753023       6.21209570       0.00001848      -0.00005785       0.00001789
O       11.42124780       8.33226106       5.39011424      -0.01860097      -0.01665296      -0.01716317
O       11.18590140       6.63491062       3.89952156      -0.00251658      -0.00060184      -0.00099391
H        3.84917706       8.79883973       0.43424764      -0.00137037      -0.00046802      -0.00040770
H        3.87602981      10.54405509       0.61672754       0.00443042       0.00076738      -0.00311492
H       12.69183897       6.84523736       1.78521084       0.00004369      -0.00001797       0.00009274
H       12.65948577       5.94453700       5.96900443      -0.00002761       0.00011658       0.00007417
H       16.29280270       5.55370462       3.72248000       0.00001520      -0.00000452      -0.00000285
H       16.38301610       6.08457299       1.40870627      -0.00006080       0.00001375      -0.00002079
H       15.26426927       7.37209676       0.92135893       0.00000107       0.00000053      -0.00001359
H       14.88519548       5.69902009       0.54035541      -0.00000998      -0.00000308      -0.00000864
H       14.66462968       5.19250499       7.08966275      -0.00001750       0.00001616      -0.00000534
H       16.15153685       5.88840444       6.42063177       0.00001556      -0.00001350       0.00001655
H       15.73321409       4.21842401       6.06268143      -0.00001592       0.00001039       0.00002480
O       -6.56104855      14.56677642       2.58590303      -0.01038916       0.00392371       0.00528665
C       -7.19151991      13.71532963       3.51770451       0.00020112      -0.00356660       0.00332847
C       -6.31757448      12.51664806       3.77778357      -0.00283315       0.00753438       0.01391369
O       -6.29993656      11.68195504       2.64308418       0.02456608      -0.00229472       0.01690336
C       -7.17888399      15.83511883       2.54879669      -0.00120294       0.00447321       0.00149691
C       -5.52645437      10.52960158       2.88073773       0.00696674      -0.00671904      -0.03274180
C       -5.59651663       9.62044006       1.67978260       0.01529002       0.00281826       0.03597055
O       -6.92138163       9.16068163       1.53105570       0.00544328      -0.01140005      -0.00480089
C       -7.00841498       7.92081709       0.86703046       0.01923579       0.01484643      -0.00885375
C       -6.58412284      16.65601824       1.43593637      -0.00133547       0.00200567       0.00481395
O       -7.15594351      16.22469561       0.21807391      -0.00672991       0.01662941       0.00016819
C       -6.70787900      16.95406474      -0.90067463       0.01176303       0.00157013      -0.00719900
C       -5.47929209      16.34566882      -1.53482856       0.00912725      -0.01925533      -0.01886263
O       -5.83224725      15.10465092      -2.09845027       0.02432354       0.00303805      -0.00664142
C       -4.76618008      14.53444025      -2.82077240       0.01220186      -0.04499751      -0.01469836
C       -5.22397894      13.20348833      -3.37359748       0.00272738       0.03102806       0.01053851
O       -6.27403481      13.36556415      -4.30796865       0.00492252      -0.00407559       0.01931315
C       -7.56016132      13.25317503      -3.72685920      -0.01291305      -0.02890724       0.02217603
C       -8.13742993      11.87787546      -3.95515592      -0.01715302       0.00973989      -0.01699191
O       -7.35329688      10.94822731      -3.24488671      -0.02862009       0.00608048      -0.01494249
C       -7.77954234       9.62635113      -3.48338513       0.01542082       0.00209102      -0.00184663
C       -6.90256864       8.68373587      -2.70237644      -0.01695488       0.00898715      -0.01247682
O       -7.21981604       8.80147268      -1.33220788       0.01600656      -0.01235946      -0.00492727
C       -6.46502655       7.91648449      -0.54392423      -0.00849985      -0.01739806      -0.01101685
H       -5.53331781      12.54021824      -2.55692389       0.02510813       0.01250970      -0.02901097
H       -8.82722887       9.49530018      -3.17682816       0.02426635      -0.01964461      -0.01692898
H       -8.07045195       7.65996077       0.84318860       0.02322695      -0.00959810       0.01502020
H       -5.90585792       9.99481421       3.76365440       0.03909530       0.00185421      -0.02721997
H       -5.49084625      16.55327814       1.42340141      -0.00852511       0.00107384       0.00295530
H       -8.26025085      15.74378760       2.37417905       0.00027533       0.01107868       0.00289536
H       -6.47038197       7.14664543       1.44062119      -0.03542154      -0.00094698       0.01182651
H       -7.69548740       9.39228356      -4.55797214      -0.02008265      -0.00904816       0.00793117
H       -4.91030312       8.77625249       1.83789731       0.00645927       0.01873888      -0.02714404
H       -4.47627856      10.80969749       3.06567461      -0.00726209      -0.02940311       0.01197377
H       -4.38904261      12.73399416      -3.90590060      -0.02287865       0.00109930       0.02351561
H       -6.82388124      17.71815800       1.60255403       0.00826558       0.00153041       0.00605676
H       -7.02621665      16.34689488       3.51193075      -0.00646986       0.00701033       0.00130880
H       -6.49346808      17.99929760      -0.62839461      -0.01768421       0.00244996       0.00121162
H       -5.40338578       8.19940649      -0.55593378      -0.02673368      -0.01347096       0.02367945
H       -4.47897878      15.19734417      -3.64807309       0.01486317      -0.01945496       0.01623776
H       -7.09642327       7.65353931      -3.04085343       0.02593455       0.00458727      -0.01351685
H       -5.84286665       8.91555284      -2.88046225      -0.02388236      -0.01410833      -0.01451077
H       -6.53988720       6.89215288      -0.93745497       0.00576142      -0.00067770       0.00381320
H       -4.68622989      16.20994797      -0.78675697      -0.01609636       0.01099815      -0.00477732
H       -3.89102227      14.38382169      -2.16948682       0.00811529       0.00908027      -0.00833061
H       -5.10276347      17.03039938      -2.31102537      -0.00925784       0.00143181       0.00739201
H       -5.28156187      10.15952835       0.77970856      -0.01564240      -0.01747714       0.02667655
H       -7.52189074      16.95440828      -1.63250326      -0.00609681       0.01408798       0.00984102
H       -8.16944256      13.39023529       3.14001141      -0.00461588       0.00653697       0.01413588
H       -7.34849459      14.24463090       4.47114105      -0.00832145       0.00209501      -0.01050568
H       -6.72205104      11.96477606       4.64258754      -0.00783360       0.01065977      -0.00432263
H       -5.29975338      12.84686158       4.02751688      -0.01406498       0.01126043       0.00964608
H       -8.20211385      14.00177074      -4.20379107       0.02461680       0.00270009       0.01483987
H       -7.51993028      13.46394985      -2.65197747      -0.00581803       0.02466742      -0.03378267
H       -8.11723574      11.64658137      -5.02889240      -0.02061983       0.01082515       0.00784586
H       -9.18255388      11.84479564      -3.60877992       0.00968593       0.00376805      -0.00664767
H        2.99541789       8.58114174       2.62156588      -0.00133642      -0.00105427      -0.00090472
C        1.04945542      10.78166417       1.09463326       0.00214005       0.00273811      -0.00152369
H        1.43018710       8.72169722       0.54985928       0.00721494       0.00047991       0.00071052
H        1.95478390       9.89124084      -0.64842184       0.00037490      -0.00187358       0.00433895
C        4.93369238       9.18571906       2.73395839       0.00023081       0.00051780      -0.00149617
C        5.11849707       8.43079379       4.04722125      -0.00186372       0.00089100      -0.00108031
N        6.52625748       8.14615421       4.32698870      -0.00435475       0.00016032       0.00018400
C        7.15039023       7.13535065       3.65818538       0.00629024      -0.00058234       0.00093735
C        8.49399144       6.93685313       3.75083863      -0.00602365       0.00146186      -0.00003819
C        9.26177953       7.80280143       4.55062614      -0.00155337      -0.00151477      -0.00155359
C        7.26212049       8.98149589       5.11303906       0.00440667      -0.00161393      -0.00017380
C        8.60724059       8.83383046       5.24460047      -0.00471258       0.00140154       0.00019829
H        5.46931251      10.14028221       2.78682730       0.00362678       0.00157990       0.00054172
H        5.38960447       8.60810975       1.92336625      -0.00110307      -0.00145780      -0.00013962
H        4.58609654       7.47880314       4.00193895      -0.00098722      -0.00010432      -0.00047938
H        4.70940245       9.00169249       4.88273607      -0.00010677      -0.00083258      -0.00017980
H        6.51934068       6.50645237       3.04037427      -0.00092780      -0.00034234      -0.00034338
H        8.96630459       6.13173263       3.20856289       0.00091375      -0.00092757      -0.00056823
H        6.71649771       9.76308431       5.62808924      -0.00027610       0.00055539       0.00026787
H        9.17670047       9.50230247       5.87448381       0.00114542       0.00028703       0.00035700
C        2.89399758      11.91025102       2.54545691       0.00095975       0.00018749       0.00237830
H        3.51770471      10.62117021       4.14893438      -0.00530238       0.00118732       0.00063168
H        1.91072494      10.27631409       3.56940515      -0.00291260      -0.00430340      -0.00680138
C        1.83369318      12.05606224       1.42821237      -0.00037658      -0.00186389       0.00086975
H        3.89365055      12.12205851       2.15600890      -0.00175263       0.00080309      -0.00214231
H        2.71052902      12.66892871       3.31445493       0.00286517       0.00350921       0.00291583
H        2.32564916      12.41193429       0.51699985      -0.00526119      -0.00342531       0.00043778
H        1.12392081      12.84072683       1.71193085       0.00528908       0.00611917      -0.00193869
H        0.56826460      10.39250881       1.99559238      -0.00270688      -0.00233526       0.00257379
H        0.22743746      11.03668985       0.41625806      -0.00727055      -0.00307683       0.00261366
112
Properties=species:S:1:pos:R:3:forces:R:3 energy=-63795.72237490018 free_energy=-63795.731436595146 pbc="F F F"
C        1.90322819       9.70161336       0.43033194       0.00161671       0.00182786       0.00132853
C        2.91659586      10.54972320       3.23812437       0.00229258       0.00151363      -0.00119126
N        3.49731959       9.44745188       2.39924916       0.00181481      -0.00082512       0.00087158
C        3.34177871       9.63859700       0.92226468       0.00151703       0.00068115       0.00116524
C       10.72401013       7.65084121       4.68889977       0.03796768       0.02793310       0.03000086
C       12.55953234       6.40103111       3.88009620       0.00154650       0.00033403       0.00106128
C       13.22497445       6.51817088       2.66860954      -0.00018445       0.00008516      -0.00009714
C       13.21111439       5.99920856       5.04051327       0.00022820      -0.00011814      -0.00038641
C       14.56434292       5.67060297       4.98459825      -0.00030732       0.00016041      -0.00002275
C       15.23830120       5.79502599       3.76558999       0.00014564      -0.00001587      -0.00001514
C       14.59033910       6.21812341       2.60616833      -0.00008667      -0.00000972       0.00007151
C       15.32978293       6.34808652       1.30075185       0.00015780      -0.00001608       0.00000888
C       15.31270627       5.21764846       6.21213543       0.00002319      -0.00004494       0.00003628
O       11.42126104       8.33236510       5.39009717      -0.03018960      -0.02705406      -0.02788433
O       11.18589625       6.63490334       3.89951203      -0.00402432      -0.00111188      -0.00169677
H        3.84903550       8.79870283       0.43429089      -0.00139856      -0.00052837      -0.00044349
H        3.87601874      10.54392010       0.61676544       0.00459494       0.00075611      -0.00322688
H       12.69183675       6.84522288       1.78520299       0.00004558      -0.00000947       0.00008833
H       12.65947188       5.94459735       5.96901245      -0.00002042       0.00018411       0.00008848
H       16.29281373       5.55379697       3.72252035      -0.00008893       0.00001936       0.00000015
H       16.38303162       6.08462655       1.40873777      -0.00009236       0.00001843      -0.00002950
H       15.26426189       7.37211834       0.92135942      -0.00001283       0.00000842      -0.00001354
H       14.88522533       5.69902725       0.54038354      -0.00002463      -0.00001214      -0.00002153
H       14.66462445       5.19262699       7.08969873      -0.00003105       0.00002736      -0.00001635
H       16.15152161       5.88854253       6.42066452       0.00001885      -0.00001294       0.00001701
H       15.73323384       4.21854768       6.06274232      -0.00001076      -0.00000157       0.00002177
O       -6.49767892      14.54994327       2.60012634      -0.01074810       0.00411396       0.00543245
C       -7.12856108      13.69974549       3.53280371       0.00017166      -0.00367657       0.00334728
C       -6.25592385      12.50022470       3.79317046      -0.00287803       0.00775126       0.01439828
O       -6.24033494      11.66438754       2.65931089       0.02513587      -0.00231737       0.01744211
C       -7.11424322      15.81889206       2.56289633      -0.00118512       0.00452937       0.00149594
C       -5.46904415      10.51086863       2.89833758       0.00746405      -0.00684430      -0.03372140
C       -5.53746166       9.60217460       1.69695567       0.01556855       0.00278650       0.03700283
O       -6.86240761       9.14362288       1.54529473       0.00553802      -0.01177682      -0.00499252
C       -6.94891495       7.90418186       0.88040750       0.01975352       0.01524952      -0.00902672
C       -6.51954133      16.63895921       1.44939509      -0.00133056       0.00184125       0.00497980
O       -7.09282428      16.20808912       0.23206106      -0.00694533       0.01708350       0.00021068
C       -6.64627995      16.93815642      -0.88682867       0.01203205       0.00169509      -0.00747409
C       -5.41822012      16.33059620      -1.52270967       0.00950830      -0.01989571      -0.01941216
O       -5.77153226      15.08999790      -2.08711705       0.02502836       0.00322529      -0.00685732
C       -4.70639162      14.52139429      -2.81205324       0.01259824      -0.04644005      -0.01521281
C       -5.16406586      13.19051779      -3.36520575       0.00274396       0.03193534       0.01079824
O       -6.21594695      13.35268489      -4.29753552       0.00508540      -0.00424602       0.01989730
C       -7.50088242      13.23780335      -3.71431271      -0.01314193      -0.02988058       0.02292111
C       -8.07580001      11.86134890      -3.94152715      -0.01755625       0.00995469      -0.01736918
O       -7.28958621      10.93324470      -3.23148996      -0.02952734       0.00624380      -0.01541154
C       -7.71341339       9.61067906      -3.47048716       0.01579254       0.00218055      -0.00173660
C       -6.83629114       8.66932350      -2.68814637      -0.01750378       0.00935196      -0.01294296
O       -7.15616156       8.78625063      -1.31854225       0.01658795      -0.01274483      -0.00500613
C       -6.40294769       7.90059100      -0.52951822      -0.00869083      -0.01795214      -0.01138103
H       -5.47152783      12.52635671      -2.54852522       0.02581480       0.01297801      -0.02988738
H       -8.76140773       9.47806086      -3.16549419       0.02517124      -0.02025408      -0.01743774
H       -8.01105649       7.64388804       0.85442842       0.02388397      -0.00992709       0.01550770
H       -5.85124912       9.97643661       3.78029082       0.04011120       0.00186324      -0.02792717
H       -5.42638161      16.53517663       1.43594911      -0.00880541       0.00106990       0.00303445
H       -8.19581311      15.72852945       2.38901749       0.00025241       0.01144564       0.00297414
H       -6.41216153       7.12943207       1.45443974      -0.03651263      -0.00097432       0.01208201
H       -7.62729769       9.37681986      -4.54496958      -0.02063711      -0.00933062       0.00813301
H       -4.85245560       8.75723942       1.85646024       0.00668955       0.01927911      -0.02790157
H       -4.41887991      10.78952915       3.08563283      -0.00752654      -0.03035781       0.01232744
H       -4.32971651      12.72212626      -3.89945645      -0.02352967       0.00119309       0.02424673
H       -6.75822325      17.70133476       1.61611268       0.00851657       0.00170088       0.00622854
H       -6.96042895      16.33083508       3.52575820      -0.00663085       0.00725835       0.00136614
H       -6.43191704      17.98332494      -0.61427393      -0.01819054       0.00251465       0.00128800
H       -5.34117965       8.18319250      -0.53956592      -0.02760256      -0.01389012       0.02434640
H       -4.42149529      15.18532580      -3.63934661       0.01537951      -0.01988229       0.01664842
H       -7.02818300       7.63893929      -3.02717905       0.02674579       0.00470340      -0.01389919
H       -5.77660506       8.90277437      -2.86424135      -0.02447761      -0.01452180      -0.01493750
H       -6.47745312       6.87653389      -0.92384643       0.00588882      -0.00072928       0.00391453
H       -4.62430414      16.19430491      -0.77564197      -0.01660400       0.01131433      -0.00491098
H       -3.82981383      14.37096289      -2.16262399       0.00833757       0.00937235      -0.00857002
H       -5.04261300      17.01611298      -2.29867371      -0.00957754       0.00149755       0.00760628
H       -5.21999520      10.14123149       0.79770235      -0.01621679      -0.01804055       0.02748696
H       -7.46106597      16.93850068      -1.61780138      -0.00624596       0.01449673       0.01014675
H       -8.10704860      13.37551220       3.15581873      -0.00474442       0.00673998       0.01459038
H       -7.28434481      14.22979062       4.48602699      -0.00858157       0.00219848      -0.01078122
H       -6.66022121      11.94971997       4.65894229      -0.00811950       0.01100442      -0.00447645
H       -5.23740909      12.82933551       4.04154904      -0.01437741       0.01172185       0.00997963
H       -8.14513327      13.98496820      -4.19042934       0.02528907       0.00290571       0.01521887
H       -7.45936928      13.44877362      -2.63947516      -0.00611467       0.02542371      -0.03490095
H       -8.05598783      11.62964613      -5.01521031      -0.02127725       0.01116966       0.00802635
H       -9.12060176      11.82652251      -3.59432142       0.00985856       0.00391560      -0.00683145
H        2.99522002       8.58114733       2.62166189      -0.00140345      -0.00111960      -0.00093292
C        1.04951843      10.78177823       1.09460919       0.00224058       0.00278008      -0.00157916
H        1.42996516       8.72183925       0.54967367       0.00750112       0.00050963       0.00072910
H        1.95482450       9.89140464      -0.64847820       0.00040853      -0.00195905       0.00448991
C        4.93358669       9.18548785       2.73390996       0.00025275       0.00055108      -0.00149918
C        5.11843326       8.43062776       4.04720430      -0.00192061       0.00093180      -0.00119032
N        6.52621296       8.14603762       4.32695161      -0.00501235       0.00031260       0.00020444
C        7.15035517       7.13522817       3.65818148       0.00756782      -0.00086774       0.00097296
C        8.49397621       6.93676545       3.75083375      -0.00730800       0.00166111      -0.00011348
C        9.26174614       7.80276942       4.55058522      -0.00293532      -0.00199872      -0.00221625
C        7.26204940       8.98143190       5.11296379       0.00558595      -0.00186475      -0.00013607
C        8.60718746       8.83380384       5.24452008      -0.00572926       0.00180507       0.00033173
H        5.46928215      10.14000949       2.78668823       0.00376809       0.00162898       0.00056210
H        5.38940307       8.60780299       1.92331950      -0.00113343      -0.00153364      -0.00016277
H        4.58604837       7.47862884       4.00198165      -0.00103169      -0.00012366      -0.00049499
H        4.70934425       9.00156851       4.88269658      -0.00011446      -0.00085578      -0.00016591
H        6.51932546       6.50628906       3.04039767      -0.00103345      -0.00037666      -0.00038851
H        8.96629770       6.13163769       3.20858661       0.00101453      -0.00101039      -0.00061160
H        6.71641364       9.76302016       5.62798908      -0.00034572       0.00066874       0.00034014
H        9.17662453       9.50231735       5.87437366       0.00138856       0.00033145       0.00043020
C        2.89419953      11.91024174       2.54541156       0.00100588       0.00016987       0.00246752
H        3.51814363      10.62125024       4.14881811      -0.00550329       0.00123316       0.00067052
H        1.91095381      10.27654428       3.56979189      -0.00304292      -0.00447853      -0.00707990
C        1.83376261      12.05613388       1.42831541      -0.00036682      -0.00183403       0.00088772
H        3.89383288      12.12191337       2.15584170      -0.00180270       0.00084307      -0.00223132
H        2.71090100      12.66898610       3.31438103       0.00297422       0.00365970       0.00303473
H        2.32560468      12.41224461       0.51713078      -0.00545503      -0.00354178       0.00044861
H        1.12391685      12.84064915       1.71227501       0.00551336       0.00633708      -0.00202610
H        0.56830664      10.39259219       1.99553582      -0.00269860      -0.00245826       0.00270593
H        0.22754974      11.03692934       0.41622409      -0.00754941      -0.00321585       0.00276527
112
Properties=species:S:1:pos:R:3:forces:R:3 energy=-63795.72176181253 free_energy=-63795.731436595146 pbc="F F F"
C        1.90318054       9.70169069       0.43025899       0.00170472       0.00189051       0.00133478
C        2.91676414      10.54977404       3.23818297       0.00242430       0.00166425      -0.00122427
N        3.49721619       9.44737906       2.39927228       0.00182073      -0.00101217       0.00090377
C        3.34168808       9.63850287       0.92227943       0.00161938       0.00062204       0.00117972
C       10.72402658       7.65088874       4.68889640       0.02818188       0.02032394       0.02192456
C       12.55952676       6.40105105       3.88009331       0.00109035       0.00019068       0.00114621
C       13.22497338       6.51818180       2.66861422      -0.00030340       0.00018419      -0.00044182
C       13.21110633       5.99926249       5.04052527       0.00011018      -0.00002141      -0.00052130
C       14.56433999       5.67068456       4.98462393      -0.00010288       0.00007579       0.00005001
C       15.23830916       5.79509728       3.76561995      -0.00011964       0.00007755      -0.00017844
C       14.59034066       6.21816258       2.60618385       0.00027130      -0.00012031       0.00021690
C       15.32979628       6.34811616       1.30077125      -0.00009285       0.00000787      -0.00001258
C       15.31270607       5.21776642       6.21217504       0.00000682      -0.00000238       0.00005281
O       11.42116956       8.33237468       5.38998276      -0.02212530      -0.01980639      -0.02041366
O       11.18587674       6.63489209       3.89949701      -0.00301138      -0.00072232      -0.00121197
H        3.84889491       8.79856526       0.43433359      -0.00145979      -0.00050926      -0.00043359
H        3.87600785      10.54378476       0.61680368       0.00480715       0.00081784      -0.00337093
H       12.69183407       6.84520897       1.78519385       0.00011367      -0.00005586       0.00019532
H       12.65945862       5.94465836       5.96901973      -0.00003749       0.00012969       0.00012327
H       16.29282288       5.55388989       3.72256054       0.00000313      -0.00000405       0.00000853
H       16.38304589       6.08468035       1.40876928       0.00005201      -0.00001495      -0.00000671
H       15.26425413       7.37214050       0.92135994       0.00000175       0.00000047      -0.00001796
H       14.88525462       5.69903394       0.54041117       0.00000245       0.00001314       0.00000032
H       14.66461840       5.19274894       7.08973481      -0.00000329       0.00001774      -0.00002685
H       16.15150763       5.88868117       6.42069738      -0.00001325      -0.00003308       0.00000568
H       15.73325366       4.21867138       6.06280317      -0.00000845      -0.00001398       0.00001588
O       -6.43431023      14.53311062       2.61434947      -0.01107496       0.00421599       0.00558318
C       -7.06560130      13.68415890       3.54790027       0.00031701      -0.00374613       0.00347120
C       -6.19427128      12.48379791       3.80855665      -0.00299082       0.00810248       0.01485610
O       -6.18073624      11.64682090       2.67553984       0.02571098      -0.00238961       0.01796329
C       -7.04960075      15.80266390       2.57699496      -0.00124329       0.00464249       0.00154033
C       -5.41163860      10.49214100       2.91593653       0.00775430      -0.00708298      -0.03472212
C       -5.47841209       9.58390814       1.71413126       0.01591754       0.00271419       0.03810943
O       -6.80343031       9.12656573       1.55953169       0.00558457      -0.01216430      -0.00519820
C       -6.88941099       7.88754941       0.89378013       0.02029437       0.01567322      -0.00921337
C       -6.45496031      16.62189775       1.46285311      -0.00133109       0.00185901       0.00511727
O       -7.02970304      16.19148331       0.24604781      -0.00715013       0.01757124       0.00021610
C       -6.58467873      16.92224651      -0.87298263       0.01236486       0.00161673      -0.00771371
C       -5.35714598      16.31551961      -1.51059018       0.00977578      -0.02034315      -0.02000623
O       -5.71081421      15.07534449      -2.07578403       0.02574647       0.00334690      -0.00708323
C       -4.64660647      14.50834824      -2.80333359       0.01296255      -0.04769934      -0.01578979
C       -5.10415741      13.17754971      -3.35681582       0.00274232       0.03285071       0.01101874
O       -6.15786402      13.33980232      -4.28709762       0.00524188      -0.00443519       0.02051221
C       -7.44160103      13.22242607      -3.70176331      -0.01344347      -0.03077731       0.02356998
C       -8.01416706      11.84482204      -3.92789956      -0.01790798       0.01020870      -0.01773754
O       -7.22587685      10.91826357      -3.21809496      -0.03042704       0.00631526      -0.01585075
C       -7.64728349       9.59500594      -3.45758648       0.01632189       0.00235376      -0.00171043
C       -6.77001611       8.65491573      -2.67391248      -0.01795595       0.00954985      -0.01338869
O       -7.09250552       8.77102515      -1.30487669       0.01709053      -0.01302299      -0.00506254
C       -6.34086896       7.88469749      -0.51511319      -0.00888908      -0.01853564      -0.01174498
H       -5.40973474      12.51249777      -2.54013232       0.02649477       0.01340998      -0.03073828
H       -8.69557726       9.46081949      -3.15416232       0.02593055      -0.02083679      -0.01789298
H       -7.95165208       7.62782108       0.86566625       0.02447405      -0.01026035       0.01597996
H       -5.79664132       9.95806371       3.79691742       0.04108447       0.00188496      -0.02864053
H       -5.36191957      16.51707391       1.44849699      -0.00907344       0.00105808       0.00311769
H       -8.13137303      15.71327223       2.40385552       0.00024607       0.01180537       0.00305480
H       -6.35394233       7.11221980       1.46825075      -0.03756145      -0.00101635       0.01234534
H       -7.55910658       9.36136069      -4.53196196      -0.02118167      -0.00962121       0.00835241
H       -4.79461433       8.73822494       1.87502281       0.00687400       0.01985705      -0.02864029
H       -4.36150422      10.76935984       3.10560084      -0.00769268      -0.03123138       0.01271603
H       -4.27040089      12.71026608      -3.89301418      -0.02413945       0.00126589       0.02494314
H       -6.69256510      17.68450998       1.62966916       0.00878992       0.00173748       0.00638765
H       -6.89464063      16.31477464       3.53958437      -0.00678302       0.00747720       0.00139004
H       -6.37036435      17.96734903      -0.60015438      -0.01867671       0.00262864       0.00138276
H       -5.27897825       8.16697704      -0.52319696      -0.02842582      -0.01429874       0.02499850
H       -4.36401519      15.17330799      -3.63061427       0.01586130      -0.02036705       0.01712283
H       -6.95993964       7.62434314      -3.01349845       0.02753994       0.00487446      -0.01427817
H       -5.71035113       8.88999558      -2.84801737      -0.02510340      -0.01490550      -0.01535657
H       -6.41501704       6.86091505      -0.91023618       0.00602833      -0.00079379       0.00402629
H       -4.56237877      16.17866426      -0.76452923      -0.01704803       0.01159203      -0.00499037
H       -3.76861133      14.35810799      -2.15576574       0.00857702       0.00965028      -0.00877936
H       -4.98246267      17.00182510      -2.28631902      -0.00989257       0.00152438       0.00783374
H       -5.15843059      10.12292990       0.81570739      -0.01677897      -0.01856714       0.02823309
H       -7.40023807      16.92259120      -1.60309671      -0.00641516       0.01491374       0.01042163
H       -8.04465051      13.36079042       3.17162585      -0.00500479       0.00690179       0.01497789
H       -7.22019245      14.21494663       4.50091045      -0.00883270       0.00227428      -0.01108458
H       -6.59838723      11.93466661       4.67529641      -0.00841460       0.01131140      -0.00458958
H       -5.17506735      12.81180519       4.05558111      -0.01466329       0.01217610       0.01030403
H       -8.08814527      13.96815468      -4.17706466       0.02598785       0.00305113       0.01562321
H       -7.39880991      13.43359997      -2.62697284      -0.00640674       0.02616376      -0.03600440
H       -7.99473693      11.61271069      -5.00152883      -0.02191744       0.01150387       0.00821486
H       -9.05864084      11.80825261      -3.57986252       0.00998318       0.00406873      -0.00700339
H        2.99502139       8.58115196       2.62175825      -0.00141157      -0.00108240      -0.00099837
C        1.04958523      10.78189056       1.09458511       0.00238864       0.00290336      -0.00162271
H        1.42974294       8.72198276       0.54948789       0.00779790       0.00054102       0.00073932
H        1.95486575       9.89156866      -0.64853643       0.00045085      -0.00204397       0.00462181
C        4.93348091       9.18525614       2.73386206       0.00026795       0.00058383      -0.00158033
C        5.11836978       8.43046323       4.04718665      -0.00202036       0.00092547      -0.00123486
N        6.52616557       8.14592153       4.32691443      -0.00503055       0.00036797       0.00026822
C        7.15032219       7.13510329       3.65817597       0.00799039      -0.00079910       0.00111775
C        8.49395828       6.93667754       3.75082840      -0.00764122       0.00184617      -0.00004397
C        9.26170018       7.80273419       4.55053909      -0.00172604      -0.00189391      -0.00189353
C        7.26198465       8.98136774       5.11288958       0.00552884      -0.00204171      -0.00027569
C        8.60712882       8.83377846       5.24443969      -0.00582665       0.00185549       0.00034666
H        5.46925186      10.13973651       2.78654917       0.00392646       0.00171166       0.00058488
H        5.38920154       8.60749665       1.92327300      -0.00118983      -0.00158828      -0.00016501
H        4.58599978       7.47845357       4.00202438      -0.00107522      -0.00011298      -0.00051591
H        4.70928611       9.00144463       4.88265714      -0.00012811      -0.00087731      -0.00015862
H        6.51931058       6.50612651       3.04042179      -0.00113280      -0.00045496      -0.00046477
H        8.96629071       6.13154318       3.20861064       0.00113017      -0.00115950      -0.00070822
H        6.71632926       9.76295648       5.62788928      -0.00039554       0.00074074       0.00038449
H        9.17655059       9.50233299       5.87426450       0.00130712       0.00029783       0.00038877
C        2.89440132      11.91023341       2.54536581       0.00105280       0.00015496       0.00255656
H        3.51858227      10.62132963       4.14870146      -0.00574081       0.00128032       0.00067025
H        1.91118226      10.27677461       3.57017772      -0.00320382      -0.00466350      -0.00735292
C        1.83383350      12.05620767       1.42841667      -0.00031556      -0.00193419       0.00089524
H        3.89401534      12.12176803       2.15567476      -0.00185081       0.00087189      -0.00231734
H        2.71127277      12.66904337       3.31430648       0.00307772       0.00380960       0.00316307
H        2.32556095      12.41255609       0.51726048      -0.00563309      -0.00362840       0.00043535
H        1.12391302      12.84056984       1.71261822       0.00569147       0.00661569      -0.00210560
H        0.56836390      10.39267246       1.99548217      -0.00265124      -0.00260569       0.00286554
H        0.22766382      11.03716826       0.41619304      -0.00784015      -0.00337553       0.00293798
112
Properties=species:S:1:pos:R:3:forces:R:3 energy=-63795.721114664455 free_energy=-63795.731436595146 pbc="F F F"
C        1.90313410       9.70176915       0.43018468       0.00179622       0.00194953       0.00138953
C        2.91693213      10.54982648       3.23824022       0.00244778       0.00170234      -0.00125883
N        3.49711141       9.44730435       2.39929503       0.00194373      -0.00103937       0.00091552
C        3.34159844       9.63840736       0.92229351       0.00167800       0.00069365       0.00122532
C       10.72396055       7.65087236       4.68882521       0.03390522       0.02474838       0.02661751
C       12.55951712       6.40106921       3.88009425       0.00131631       0.00032273       0.00090685
C       13.22496934       6.51819483       2.66861236      -0.00007899       0.00005427      -0.00006263
C       13.21109864       5.99931725       5.04053413       0.00012463      -0.00009423      -0.00028105
C       14.56433837       5.67076537       4.98465195      -0.00009698       0.00011839      -0.00012727
C       15.23831358       5.79516990       3.76564713      -0.00011447       0.00004004       0.00000486
C       14.59034763       6.21820018       2.60620086      -0.00002502      -0.00003799       0.00013744
C       15.32980562       6.34814656       1.30079099       0.00006534      -0.00002550      -0.00004184
C       15.31270528       5.21788491       6.21221450       0.00002533      -0.00003648       0.00006892
O       11.42114635       8.33244592       5.38993171      -0.02684914      -0.02404518      -0.02477647
O       11.18586633       6.63488368       3.89948514      -0.00358665      -0.00095796      -0.00146858
H        3.84875434       8.79842839       0.43437656      -0.00146783      -0.00058490      -0.00047114
H        3.87599744      10.54364966       0.61684200       0.00500918       0.00084838      -0.00349870
H       12.69183263       6.84519417       1.78518689       0.00001845       0.00000017       0.00005496
H       12.65944453       5.94471884       5.96902831      -0.00000430       0.00016541       0.00005417
H       16.29283317       5.55398249       3.72260099       0.00001639      -0.00000484      -0.00000135
H       16.38306249       6.08473380       1.40880085      -0.00003812       0.00000738      -0.00002225
H       15.26424681       7.37216198       0.92136039      -0.00000574       0.00001120      -0.00001459
H       14.88528431       5.69904104       0.54043899      -0.00000424       0.00001042       0.00000558
H       14.66461263       5.19287093       7.08977084      -0.00001352       0.00001976      -0.00001899
H       16.15149320       5.88881942       6.42073006      -0.00000305      -0.00002525       0.00000830
H       15.73327384       4.21879482       6.06286401      -0.00001993       0.00000923       0.00001954
O       -6.37094123      14.51627634       2.62857277      -0.01143768       0.00438943       0.00572683
C       -7.00263808      13.66857119       3.56299525       0.00031268      -0.00383174       0.00354153
C       -6.13261837      12.46736924       3.82394228      -0.00299277       0.00845236       0.01527122
O       -6.12113857      11.62925493       2.69177077       0.02630383      -0.00254546       0.01847923
C       -6.98495875      15.78643456       2.59109238      -0.00122148       0.00469375       0.00163800
C       -5.35423383      10.47341489       2.93353281       0.00798961      -0.00719253      -0.03565576
C       -5.41936786       9.56563863       1.73130945       0.01627856       0.00267489       0.03918228
O       -6.74445047       9.10950884       1.57376616       0.00567398      -0.01249997      -0.00538280
C       -6.82990333       7.87092031       0.90714782       0.02076258       0.01603422      -0.00937580
C       -6.39037994      16.60483403       1.47630963      -0.00135123       0.00207451       0.00526690
O       -6.96658085      16.17487693       0.26003384      -0.00738870       0.01795319       0.00022483
C       -6.52307585      16.90633305      -0.85913596       0.01276995       0.00169893      -0.00794442
C       -5.29607066      16.30044014      -1.49847063       0.01004413      -0.02074593      -0.02060527
O       -5.65009251      15.06068956      -2.06445193       0.02642802       0.00343426      -0.00732904
C       -4.58682524      14.49530461      -2.79461460       0.01336299      -0.04895886      -0.01625466
C       -5.04425420      13.16458681      -3.34842742       0.00272878       0.03364579       0.01121624
O       -6.09978695      13.32691550      -4.27665508       0.00537845      -0.00461278       0.02112210
C       -7.38231800      13.20704238      -3.68921194      -0.01362401      -0.03157616       0.02424513
C       -7.95252785      11.82829591      -3.91427123      -0.01846468       0.01031406      -0.01819322
O       -7.16217301      10.90328086      -3.20470522      -0.03110307       0.00644545      -0.01613769
C       -7.58114801       9.57933619      -3.44468278       0.01666689       0.00248787      -0.00183298
C       -6.70374258       8.64050870      -2.65967536      -0.01838394       0.00986061      -0.01375098
O       -7.02885039       8.75579929      -1.29121063       0.01764537      -0.01338655      -0.00513565
C       -6.27879155       7.86880368      -0.50070906      -0.00906634      -0.01904662      -0.01213467
H       -5.34794105      12.49864087      -2.53174572       0.02718156       0.01386310      -0.03158499
H       -8.62973924       9.44357777      -3.14283196       0.02669595      -0.02140108      -0.01833166
H       -7.89224000       7.61175957       0.87690226       0.02507896      -0.01059275       0.01643954
H       -5.74203294       9.93969711       3.81353364       0.04204774       0.00190916      -0.02934688
H       -5.29745942      16.49897088       1.46104452      -0.00932719       0.00103213       0.00320179
H       -8.06693182      15.69801604       2.41869320       0.00020491       0.01214724       0.00312770
H       -6.29572434       7.09500906       1.48205478      -0.03859497      -0.00105179       0.01258466
H       -7.49091466       9.34590615      -4.51894937      -0.02170075      -0.00991836       0.00860623
H       -4.73678099       8.71921087       1.89358455       0.00705563       0.02041326      -0.02935669
H       -4.30413574      10.74918988       3.12557521      -0.00788159      -0.03212718       0.01308751
H       -4.21109541      12.69841199      -3.88657296      -0.02475389       0.00136894       0.02564364
H       -6.62690668      17.66768542       1.64322409       0.00909399       0.00164968       0.00653720
H       -6.82885166      16.29871286       3.55340949      -0.00693578       0.00767720       0.00137433
H       -6.30880955      17.95137300      -0.58603550      -0.01916297       0.00264877       0.00145259
H       -5.21678091       8.15076068      -0.50682723      -0.02927635      -0.01470643       0.02563419
H       -4.30653872      15.16128968      -3.62187466       0.01634990      -0.02077693       0.01752984
H       -6.89169378       7.60975261      -2.99981217       0.02831394       0.00496855      -0.01465021
H       -5.64410547       8.87721730      -2.83179050      -0.02569328      -0.01529265      -0.01575709
H       -6.35257903       6.84529556      -0.89662435       0.00615334      -0.00084603       0.00412975
H       -4.50045346      16.16302469      -0.75341806      -0.01748323       0.01187387      -0.00506729
H       -3.70741489      14.34525682      -2.14891167       0.00876379       0.00992970      -0.00901744
H       -4.92231248      16.98753667      -2.27396243      -0.01021506       0.00153625       0.00809252
H       -5.09686788      10.10462436       0.83372359      -0.01735329      -0.01909725       0.02896634
H       -7.33940794      16.90667932      -1.58839003      -0.00659862       0.01530469       0.01067823
H       -7.98225085      13.34606937       3.18743202      -0.00515641       0.00708600       0.01539049
H       -7.15603799      14.20009781       4.51579137      -0.00907067       0.00235950      -0.01137410
H       -6.53655027      11.91961671       4.69164995      -0.00872442       0.01158055      -0.00466198
H       -5.11272773      12.79427143       4.06961338      -0.01496936       0.01259166       0.01060807
H       -8.03115012      13.95133033      -4.16369597       0.02664482       0.00320260       0.01600674
H       -7.33825092      13.41842811      -2.61447179      -0.00671021       0.02689555      -0.03709373
H       -7.93348386      11.59577496      -4.98784683      -0.02255295       0.01185805       0.00842455
H       -8.99667207      11.78998387      -3.56540270       0.01016150       0.00423178      -0.00719887
H        2.99482327       8.58115787       2.62185394      -0.00147863      -0.00114172      -0.00102837
C        1.04965375      10.78200207       1.09456487       0.00252925       0.00298727      -0.00164676
H        1.42952051       8.72212857       0.54930173       0.00808865       0.00056948       0.00074417
H        1.95490733       9.89173311      -0.64859551       0.00049245      -0.00211298       0.00473160
C        4.93337525       9.18502549       2.73381433       0.00024868       0.00058490      -0.00165321
C        5.11830623       8.43029632       4.04716897      -0.00208753       0.00105249      -0.00123360
N        6.52611758       8.14580629       4.32687739      -0.00510320       0.00029758       0.00025220
C        7.15030007       7.13497868       3.65817299       0.00735959      -0.00081148       0.00098576
C        8.49393047       6.93659332       3.75082386      -0.00710310       0.00156476      -0.00016058
C        9.26166442       7.80269855       4.55049494      -0.00244624      -0.00183413      -0.00199206
C        7.26192153       8.98130154       5.11281415       0.00544007      -0.00194756      -0.00021846
C        8.60706740       8.83375504       5.24436034      -0.00563961       0.00175601       0.00030793
H        5.46922150      10.13946372       2.78640996       0.00407395       0.00178343       0.00061185
H        5.38900022       8.60718983       1.92322614      -0.00123726      -0.00164548      -0.00016934
H        4.58595140       7.47827942       4.00206718      -0.00112532      -0.00016843      -0.00054168
H        4.70922753       9.00132119       4.88261821      -0.00011100      -0.00093730      -0.00019990
H        6.51929388       6.50596256       3.04044430      -0.00103176      -0.00036188      -0.00036673
H        8.96628535       6.13144643       3.20863318       0.00101074      -0.00099664      -0.00060122
H        6.71624480       9.76289342       5.62778989      -0.00036340       0.00069267       0.00034940
H        9.17647593       9.50234853       5.87415505       0.00136455       0.00030867       0.00040417
C        2.89460311      11.91022467       2.54531870       0.00110296       0.00019259       0.00268654
H        3.51901978      10.62140904       4.14858378      -0.00596103       0.00132885       0.00068347
H        1.91140897      10.27700433       3.57056331      -0.00330282      -0.00482016      -0.00765103
C        1.83390565      12.05628075       1.42851603      -0.00032492      -0.00196412       0.00092118
H        3.89419775      12.12162239       2.15550813      -0.00188103       0.00091134      -0.00241429
H        2.71164425      12.66910054       3.31423212       0.00318618       0.00393407       0.00325534
H        2.32551812      12.41286829       0.51738895      -0.00581235      -0.00372851       0.00041829
H        1.12390856      12.84048987       1.71296038       0.00591653       0.00683285      -0.00220896
H        0.56841850      10.39275208       1.99543260      -0.00260192      -0.00272890       0.00300205
H        0.22778086      11.03740627       0.41616413      -0.00813816      -0.00352797       0.00311211
112
Properties=species:S:1:pos:R:3:forces:R:3 energy=-63795.72044967521 free_energy=-63795.731436595146 pbc="F F F"
C        1.90308654       9.70184826       0.43011296       0.00187105       0.00202347       0.00141905
C        2.91709904      10.54987850       3.23829714       0.00249814       0.00176770      -0.00134344
N        3.49700728       9.44723028       2.39931735       0.00198485      -0.00112093       0.00096245
C        3.34150914       9.63831244       0.92230769       0.00175671       0.00071965       0.00124320
C       10.72397471       7.65091653       4.68881851       0.02459972       0.01764950       0.01905639
C       12.55950983       6.40108907       3.88009379       0.00099611       0.00020503       0.00071621
C       13.22496892       6.51820610       2.66861460      -0.00024930       0.00010314      -0.00013803
C       13.21109163       5.99937135       5.04054483      -0.00004116      -0.00003131      -0.00023305
C       14.56433679       5.67084664       4.98467858       0.00006926       0.00006583      -0.00015561
C       15.23831983       5.79524194       3.76567576      -0.00022179       0.00005984       0.00001845
C       14.59034983       6.21823902       2.60621738       0.00022905      -0.00009197       0.00011577
C       15.32981860       6.34817561       1.30081015      -0.00010167       0.00005285      -0.00002307
C       15.31270549       5.21800272       6.21225396      -0.00001141      -0.00000319       0.00008783
O       11.42105764       8.33245880       5.38982061      -0.01929620      -0.01727850      -0.01779754
O       11.18584695       6.63487238       3.89946970      -0.00260629      -0.00059293      -0.00098835
H        3.84861461       8.79829041       0.43441895      -0.00151563      -0.00060534      -0.00048792
H        3.87598724      10.54351469       0.61688067       0.00521263       0.00087819      -0.00362964
H       12.69183017       6.84518006       1.78517832       0.00005884      -0.00002111       0.00008753
H       12.65943079       5.94477974       5.96903614       0.00001855       0.00011908       0.00003279
H       16.29284203       5.55407535       3.72264141       0.00005585      -0.00001439      -0.00000401
H       16.38307739       6.08478759       1.40883218       0.00004432      -0.00001483      -0.00001195
H       15.26423897       7.37218411       0.92136082       0.00001114      -0.00003363      -0.00000211
H       14.88531379       5.69904830       0.54046702       0.00000805       0.00000464       0.00000115
H       14.66460719       5.19299302       7.08980691       0.00000533       0.00000812      -0.00002504
H       16.15147804       5.88895780       6.42076290       0.00000159      -0.00002681       0.00000595
H       15.73329325       4.21891877       6.06292490      -0.00000741      -0.00001603       0.00001490
O       -6.30757322      14.49944282       2.64279550      -0.01178181       0.00452525       0.00587255
C       -6.93967276      13.65298083       3.57808814       0.00034016      -0.00385541       0.00358176
C       -6.07096399      12.45093917       3.83932794      -0.00304469       0.00865990       0.01557928
O       -6.06153784      11.61168635       2.70800259       0.02693025      -0.00262414       0.01908914
C       -6.92031544      15.77020462       2.60518990      -0.00132310       0.00475502       0.00161058
C       -5.29682207      10.45469234       2.95112608       0.00835411      -0.00722317      -0.03655761
C       -5.36032889       9.54736861       1.74848893       0.01666087       0.00249902       0.04031438
O       -6.68546717       9.09245222       1.58799882       0.00569474      -0.01277741      -0.00554529
C       -6.77039427       7.85429531       0.92051114       0.02140962       0.01634646      -0.00953147
C       -6.32580128      16.58777420       1.48976460      -0.00130427       0.00187245       0.00543018
O       -6.90345789      16.15827064       0.27401904      -0.00756519       0.01841419       0.00024877
C       -6.46147030      16.89041716      -0.84528974       0.01306172       0.00179436      -0.00817037
C       -5.23499587      16.28536093      -1.48635233       0.01034840      -0.02134452      -0.02107640
O       -5.58936794      15.04603303      -2.05312085       0.02706233       0.00359323      -0.00753776
C       -4.52704823      14.48226389      -2.78589510       0.01374980      -0.05020411      -0.01677800
C       -4.98435734      13.15162716      -3.34004099       0.00273738       0.03450068       0.01140538
O       -6.04171465      13.31402498      -4.26620704       0.00548113      -0.00479397       0.02168731
C       -7.32303362      13.19165380      -3.67665852      -0.01379991      -0.03237882       0.02490713
C       -7.89088638      11.81176774      -3.90064321      -0.01903838       0.01046404      -0.01864438
O       -7.09847103      10.88830002      -3.19131852      -0.03173059       0.00651166      -0.01639813
C       -7.51500936       9.56366826      -3.43177823       0.01687694       0.00268951      -0.00189923
C       -6.63747074       8.62610472      -2.64543414      -0.01882968       0.01010272      -0.01411313
O       -6.96519638       8.74057242      -1.27754450       0.01820353      -0.01373047      -0.00523266
C       -6.21671477       7.85290956      -0.48630653      -0.00927228      -0.01951560      -0.01246881
H       -5.28614572      12.48478703      -2.52336586       0.02784247       0.01427711      -0.03237390
H       -8.56389538       9.42633634      -3.13150302       0.02752735      -0.02196349      -0.01878181
H       -7.83281951       7.59570416       0.88813675       0.02556994      -0.01092749       0.01689027
H       -5.68742068       9.92133938       3.83013819       0.04305086       0.00193128      -0.03005247
H       -5.23300310      16.48086657       1.47359189      -0.00959646       0.00102093       0.00327858
H       -8.00249007      15.68276079       2.43353035       0.00025450       0.01249573       0.00321549
H       -6.23750792       7.07779979       1.49585166      -0.03963007      -0.00106483       0.01279377
H       -7.42272272       9.33045577      -4.50593140      -0.02219987      -0.01022240       0.00881941
H       -4.67895559       8.70019629       1.91214529       0.00721842       0.02095454      -0.03006554
H       -4.24675624      10.72901606       3.14554629      -0.00807414      -0.03306097       0.01339344
H       -4.15180154      12.68656478      -3.88013253      -0.02532294       0.00145862       0.02631016
H       -6.56124814      17.65085602       1.65677668       0.00932300       0.00180852       0.00669807
H       -6.76306314      16.28264873       3.56723220      -0.00707136       0.00791903       0.00143534
H       -6.24725374      17.93539318      -0.57191813      -0.01963429       0.00267960       0.00153105
H       -5.15458913       8.13454333      -0.49045697      -0.03010025      -0.01509941       0.02625969
H       -4.24906609      15.14927065      -3.61312839       0.01682140      -0.02119495       0.01795118
H       -6.82344625       7.59516662      -2.98612055       0.02909765       0.00511271      -0.01498094
H       -5.57786848       8.86443928      -2.81556076      -0.02625137      -0.01567498      -0.01614392
H       -6.29013969       6.82967678      -0.88301083       0.00627054      -0.00093746       0.00421820
H       -4.43852870      16.14738636      -0.74230888      -0.01793743       0.01216499      -0.00517018
H       -3.64622575      14.33241012      -2.14206220       0.00897199       0.01020040      -0.00923094
H       -4.86216370      16.97324594      -2.26160138      -0.01048984       0.00164663       0.00823802
H       -5.03530795      10.08631388       0.85175134      -0.01790714      -0.01955496       0.02958408
H       -7.27857590      16.89076575      -1.57368113      -0.00676572       0.01568047       0.01093406
H       -7.91984878      13.33134923       3.20323757      -0.00531740       0.00724522       0.01578160
H       -7.09188218      14.18524494       4.53066929      -0.00930411       0.00244427      -0.01165154
H       -6.47471089      11.90456959       4.70800383      -0.00900774       0.01186294      -0.00476127
H       -5.05039025      12.77673334       4.08364557      -0.01520696       0.01303314       0.01094219
H       -7.97414825      13.93449529      -4.15032297       0.02728477       0.00336031       0.01637046
H       -7.27769226      13.40325817      -2.60197199      -0.00702141       0.02761582      -0.03814774
H       -7.87223006      11.57883828      -4.97416523      -0.02318016       0.01220500       0.00863291
H       -8.93469585      11.77171728      -3.55094307       0.01037004       0.00438606      -0.00740519
H        2.99462474       8.58116261       2.62194938      -0.00152452      -0.00115723      -0.00107934
C        1.04971736      10.78211100       1.09455360       0.00265667       0.00306956      -0.00165831
H        1.42929816       8.72227571       0.54911523       0.00836945       0.00057795       0.00075877
H        1.95494845       9.89189900      -0.64865426       0.00051405      -0.00217052       0.00493957
C        4.93326891       9.18479373       2.73376632       0.00029169       0.00067388      -0.00170133
C        5.11824208       8.43013167       4.04715206      -0.00219758       0.00098615      -0.00133228
N        6.52607031       8.14569042       4.32684072      -0.00515181       0.00034843       0.00029913
C        7.15026829       7.13485417       3.65816814       0.00762229      -0.00078113       0.00107191
C        8.49391191       6.93650601       3.75081858      -0.00736155       0.00166172      -0.00013774
C        9.26161704       7.80266305       4.55044856      -0.00110601      -0.00167853      -0.00161250
C        7.26185456       8.98123742       5.11273891       0.00569273      -0.00212471      -0.00029058
C        8.60701163       8.83373007       5.24428098      -0.00609332       0.00177246       0.00022298
H        5.46919144      10.13919136       2.78627084       0.00419347       0.00180964       0.00062720
H        5.38879855       8.60688366       1.92317961      -0.00127954      -0.00171296      -0.00017927
H        4.58590296       7.47810404       4.00210995      -0.00115586      -0.00012182      -0.00055695
H        4.70916951       9.00119734       4.88257840      -0.00013447      -0.00094594      -0.00016776
H        6.51927910       6.50579975       3.04046809      -0.00110214      -0.00041200      -0.00041454
H        8.96627844       6.13135152       3.20865700       0.00110336      -0.00111087      -0.00067794
H        6.71616059       9.76282960       5.62769015      -0.00043357       0.00077668       0.00039573
H        9.17640146       9.50236375       5.87404546       0.00135754       0.00032633       0.00041983
C        2.89480494      11.91021657       2.54527149       0.00115468       0.00020420       0.00279611
H        3.51945597      10.62148858       4.14846470      -0.00617936       0.00137493       0.00072349
H        1.91163458      10.27723419       3.57094577      -0.00341990      -0.00499274      -0.00794612
C        1.83397728      12.05635241       1.42861567      -0.00034042      -0.00200784       0.00094187
H        3.89438054      12.12147668       2.15534141      -0.00192574       0.00094569      -0.00250300
H        2.71201535      12.66915742       3.31415743       0.00329249       0.00408214       0.00336274
H        2.32547510      12.41317975       0.51751597      -0.00602444      -0.00387315       0.00043881
H        1.12390367      12.84040938       1.71330140       0.00613608       0.00706542      -0.00230715
H        0.56844136      10.39283682       1.99538720      -0.00267690      -0.00281326       0.00311220
H        0.22790171      11.03764455       0.41613619      -0.00845265      -0.00366251       0.00324652
112
Properties=species:S:1:pos:R:3:forces:R:3 energy=-63795.71977819826 free_energy=-63795.731436595146 pbc="F F F"
C        1.90303656       9.70192888       0.43004569       0.00186652       0.00202410       0.00154494
C        2.91726540      10.54993176       3.23835338       0.00256129       0.00175386      -0.00140345
N        3.49690262       9.44715421       2.39933949       0.00210278      -0.00100097       0.00098932
C        3.34141928       9.63821776       0.92232199       0.00182237       0.00075175       0.00128934
C       10.72392094       7.65090992       4.68875737       0.02806389       0.02021140       0.02179790
C       12.55950113       6.40110817       3.88009176       0.00112289       0.00023507       0.00084037
C       13.22496488       6.51821839       2.66861595      -0.00006714       0.00005522      -0.00010528
C       13.21108262       5.99942560       5.04055623       0.00009722      -0.00004435      -0.00035699
C       14.56433690       5.67092797       4.98470310      -0.00008655       0.00006115       0.00003549
C       15.23832293       5.79531448       3.76570492      -0.00008112       0.00004403      -0.00005463
C       14.59035650       6.21827654       2.60623423      -0.00002208      -0.00002289       0.00009594
C       15.32982812       6.34820631       1.30082960      -0.00001374      -0.00002527      -0.00002921
C       15.31270497       5.21812084       6.21229460      -0.00002712       0.00000250      -0.00001448
O       11.42102310       8.33251991       5.38975927      -0.02201418      -0.01971439      -0.02030586
O       11.18583597       6.63486355       3.89945793      -0.00301549      -0.00071845      -0.00117182
H        3.84847452       8.79815298       0.43446135      -0.00157434      -0.00062746      -0.00051928
H        3.87597699      10.54337958       0.61691950       0.00540537       0.00090006      -0.00375050
H       12.69182829       6.84516557       1.78517041       0.00002898      -0.00000564       0.00005820
H       12.65941738       5.94484039       5.96904367      -0.00001149       0.00013076       0.00008062
H       16.29285245       5.55416789       3.72268177       0.00004280      -0.00001149       0.00000127
H       16.38309367       6.08484095       1.40886382       0.00001329       0.00000034      -0.00002199
H       15.26423167       7.37220567       0.92136131       0.00000126       0.00000407      -0.00001296
H       14.88534356       5.69905524       0.54049492       0.00000418       0.00001927       0.00001265
H       14.66460203       5.19311472       7.08984251      -0.00002798       0.00001431       0.00000625
H       16.15146337       5.88909621       6.42079562       0.00002960      -0.00001130       0.00001764
H       15.73331277       4.21904253       6.06298589       0.00000118      -0.00002307       0.00001684
O       -6.24420708      14.48260884       2.65701851      -0.01214813       0.00470817       0.00600826
C       -6.87670602      13.63738805       3.59317791       0.00035730      -0.00385049       0.00366956
C       -6.00930911      12.43450655       3.85471174      -0.00300080       0.00894788       0.01593047
O       -6.00193101      11.59411613       2.72423860       0.02767283      -0.00274637       0.01958814
C       -6.85567476      15.75397512       2.61928515      -0.00129002       0.00475502       0.00171626
C       -5.23939186      10.43597696       2.96871745       0.00870226      -0.00739991      -0.03747258
C       -5.30129318       9.52909296       1.76567182       0.01698160       0.00268056       0.04140744
O       -6.62648250       9.07539948       1.60223147       0.00579439      -0.01316990      -0.00570957
C       -6.71088051       7.83767336       0.93386991       0.02182736       0.01675518      -0.00965787
C       -6.26122389      16.57070933       1.50321876      -0.00131342       0.00201613       0.00554822
O       -6.84033417      16.14166462       0.28800347      -0.00779420       0.01877918       0.00025350
C       -6.39986330      16.87449859      -0.83144354       0.01340976       0.00194305      -0.00837023
C       -5.17392072      16.27027968      -1.47423411       0.01058625      -0.02186611      -0.02158993
O       -5.52864204      15.03137520      -2.04179102       0.02771631       0.00376977      -0.00774351
C       -4.46727589      14.46922363      -2.77717620       0.01412131      -0.05141997      -0.01726268
C       -4.92446783      13.13867268      -3.33165698       0.00283816       0.03532184       0.01156095
O       -5.98364953      13.30113048      -4.25575429       0.00560033      -0.00496517       0.02222299
C       -7.26374749      13.17626079      -3.66410270      -0.01402766      -0.03314288       0.02550201
C       -7.82924154      11.79523815      -3.88701619      -0.01959902       0.01060100      -0.01903331
O       -7.03477214      10.87331807      -3.17793456      -0.03230107       0.00668380      -0.01663697
C       -7.44886760       9.54800583      -3.41887279       0.01707675       0.00275160      -0.00199643
C       -6.57120217       8.61170152      -2.63118893      -0.01927146       0.01039865      -0.01448815
O       -6.90154354       8.72534361      -1.26387842       0.01873360      -0.01404921      -0.00532316
C       -6.15464064       7.83701703      -0.47190541      -0.00944185      -0.02003799      -0.01279807
H       -5.22435006      12.47093640      -2.51499358       0.02848125       0.01466211      -0.03312803
H       -8.49804405       9.40909570      -3.12017545       0.02829966      -0.02252432      -0.01921858
H       -7.77339219       7.57965508       0.89936922       0.02612341      -0.01124621       0.01733261
H       -5.63280044       9.90299154       3.84672986       0.04419961       0.00200975      -0.03077860
H       -5.16855109      16.46276229       1.48613858      -0.00980273       0.00097856       0.00336961
H       -7.93804678      15.66750670       2.44836742       0.00021346       0.01283006       0.00328302
H       -6.17929406       7.06059208       1.50964102      -0.04060350      -0.00110391       0.01302330
H       -7.35453141       9.31500953      -4.49290928      -0.02268606      -0.01049834       0.00907149
H       -4.62113945       8.68118240       1.93070344       0.00746609       0.02130430      -0.03074284
H       -4.18934573      10.70883283       3.16550279      -0.00812651      -0.03399187       0.01360818
H       -4.09251838      12.67472395      -3.87369329      -0.02592346       0.00157648       0.02698088
H       -6.49559099      17.63402782       1.67032739       0.00959415       0.00174648       0.00682878
H       -6.69727513      16.26658360       3.58105327      -0.00721569       0.00811243       0.00141978
H       -6.18569742      17.91941185      -0.55780187      -0.02010326       0.00266290       0.00159977
H       -5.09240367       8.11832531      -0.47408613      -0.03088658      -0.01547522       0.02686046
H       -4.19159818      15.13725176      -3.60437534       0.01729022      -0.02156829       0.01833706
H       -6.75519779       7.58058673      -2.97242355       0.02986049       0.00521624      -0.01530502
H       -5.51164143       8.85166216      -2.79932824      -0.02677536      -0.01605233      -0.01652158
H       -6.22769957       6.81405766      -0.86939596       0.00638512      -0.00099936       0.00431776
H       -4.37660560      16.13175049      -0.73120158      -0.01835025       0.01244012      -0.00525151
H       -3.58504431      14.31956770      -2.13521706       0.00914561       0.01046244      -0.00945006
H       -4.80201603      16.95895514      -2.24923780      -0.01077209       0.00169613       0.00842033
H       -4.97375155      10.06799814       0.86978943      -0.01846669      -0.02005421       0.03020478
H       -7.21774302      16.87485055      -1.55897074      -0.00693034       0.01604690       0.01118727
H       -7.85744431      13.31663062       3.21904261      -0.00549567       0.00738550       0.01614630
H       -7.02772537      14.17038742       4.54554400      -0.00951754       0.00248516      -0.01196552
H       -6.41286912      11.88952558       4.72435671      -0.00929979       0.01211465      -0.00482572
H       -4.98805580      12.75919207       4.09767809      -0.01546129       0.01346416       0.01128446
H       -7.91714093      13.91764962      -4.13694593       0.02792114       0.00349545       0.01672975
H       -7.21713449      13.38809083      -2.58947489      -0.00733926       0.02832190      -0.03914334
H       -7.81097612      11.56190123      -4.96048349      -0.02379326       0.01254648       0.00879915
H       -8.87271371      11.75345294      -3.53648346       0.01057602       0.00454203      -0.00761153
H        2.99442616       8.58116879       2.62204433      -0.00163611      -0.00128320      -0.00109727
C        1.04977036      10.78221524       1.09455552       0.00269125       0.00323963      -0.00173966
H        1.42907542       8.72242235       0.54892894       0.00866182       0.00059394       0.00077711
H        1.95498823       9.89206676      -0.64870975       0.00050082      -0.00218707       0.00520633
C        4.93316276       9.18456244       2.73371805       0.00029953       0.00067298      -0.00174452
C        5.11817821       8.42996590       4.04713454      -0.00225554       0.00106241      -0.00136333
N        6.52602308       8.14557522       4.32680421      -0.00528273       0.00027877       0.00026787
C        7.15024087       7.13472938       3.65816377       0.00759822      -0.00075416       0.00108878
C        8.49388824       6.93641934       3.75081305      -0.00726860       0.00171593      -0.00008417
C        9.26158115       7.80262971       4.55040594      -0.00169686      -0.00187519      -0.00187794
C        7.26179168       8.98117188       5.11266397       0.00557791      -0.00209479      -0.00028634
C        8.60695065       8.83370483       5.24420036      -0.00594103       0.00185448       0.00031912
H        5.46916115      10.13891880       2.78613185       0.00433095       0.00188127       0.00064664
H        5.38859671       8.60657749       1.92313338      -0.00131529      -0.00177931      -0.00019618
H        4.58585470       7.47792954       4.00215289      -0.00119452      -0.00014657      -0.00057807
H        4.70911082       9.00107383       4.88253924      -0.00013464      -0.00098334      -0.00017996
H        6.51926346       6.50563612       3.04049112      -0.00110931      -0.00039899      -0.00040067
H        8.96627211       6.13125596       3.20868031       0.00109073      -0.00110144      -0.00067032
H        6.71607550       9.76276675       5.62759080      -0.00038915       0.00074414       0.00037521
H        9.17632683       9.50237927       5.87393608       0.00137168       0.00030790       0.00040302
C        2.89500633      11.91020827       2.54522483       0.00122181       0.00018875       0.00285558
H        3.51989185      10.62156805       4.14834523      -0.00640433       0.00142139       0.00076644
H        1.91185940      10.27746350       3.57132537      -0.00354113      -0.00516471      -0.00824875
C        1.83404638      12.05642159       1.42871718      -0.00040185      -0.00204347       0.00101067
H        3.89456355      12.12133103       2.15517445      -0.00198675       0.00099085      -0.00259495
H        2.71238651      12.66921379       3.31408225       0.00339378       0.00424835       0.00348757
H        2.32543076      12.41348854       0.51764354      -0.00628645      -0.00410034       0.00049707
H        1.12389899      12.84032877       1.71364162       0.00635620       0.00729087      -0.00240403
H        0.56840331      10.39293245       1.99534455      -0.00296578      -0.00285246       0.00319688
H        0.22802526      11.03788404       0.41610611      -0.00874370      -0.00377897       0.00333991
112
Properties=species:S:1:pos:R:3:forces:R:3 energy=-63795.71914240366 free_energy=-63795.731436595146 pbc="F F F"
C        1.90298142       9.70200833       0.42998544       0.00188455       0.00213073       0.00172871
C        2.91743208      10.54998353       3.23840995       0.00266240       0.00180588      -0.00141363
N        3.49679865       9.44708045       2.39936202       0.00215430      -0.00115433       0.00102479
C        3.34132905       9.63812386       0.92233679       0.00182956       0.00079504       0.00137094
C       10.72391598       7.65094000       4.68873571       0.02229216       0.01583034       0.01712725
C       12.55949505       6.40112710       3.88009186       0.00073963       0.00024025       0.00058068
C       13.22496093       6.51823082       2.66861687       0.00015928      -0.00001942      -0.00002183
C       13.21107107       5.99948100       5.04056591       0.00046188      -0.00015248      -0.00020546
C       14.56433919       5.67100822       4.98472955      -0.00047249       0.00015344       0.00002052
C       15.23832477       5.79538753       3.76573294       0.00026776      -0.00006820       0.00004759
C       14.59036275       6.21831417       2.60625201      -0.00023824       0.00006907      -0.00008345
C       15.32983982       6.34823593       1.30084866      -0.00004420      -0.00000213       0.00001431
C       15.31270384       5.21823993       6.21233408       0.00006974      -0.00002179       0.00001223
O       11.42095024       8.33254633       5.38966220      -0.01732962      -0.01552569      -0.01598617
O       11.18581844       6.63485317       3.89944352      -0.00238146      -0.00051370      -0.00088165
H        3.84833410       8.79801537       0.43450333      -0.00165949      -0.00064175      -0.00053895
H        3.87596674      10.54324435       0.61695848       0.00558262       0.00093625      -0.00388469
H       12.69182639       6.84515105       1.78516285      -0.00001727       0.00001712      -0.00000757
H       12.65940393       5.94490114       5.96905166      -0.00003750       0.00011297       0.00007254
H       16.29286405       5.55426016       3.72272219      -0.00008866       0.00002192      -0.00000437
H       16.38310888       6.08489472       1.40889519       0.00004509      -0.00000903      -0.00002595
H       15.26422415       7.37222748       0.92136176       0.00000145      -0.00000896      -0.00000786
H       14.88537319       5.69906244       0.54052292       0.00000075       0.00001148       0.00000692
H       14.66459649       5.19323669       7.08987864      -0.00002549       0.00001594      -0.00000492
H       16.15144871       5.88923437       6.42082834      -0.00000172      -0.00003533       0.00001790
H       15.73333290       4.21916575       6.06304656      -0.00000605      -0.00000370       0.00002909
O       -6.18084226      14.46577496       2.67124032      -0.01252243       0.00493817       0.00613550
C       -6.81373825      13.62179596       3.60826541       0.00039053      -0.00395827       0.00369472
C       -5.94765280      12.41807095       3.87009520      -0.00299071       0.00925848       0.01623212
O       -5.94231562      11.57654268       2.74047847       0.02849692      -0.00281761       0.02008332
C       -6.79103443      15.73774609       2.63337994      -0.00131702       0.00467895       0.00174857
C       -5.18194343      10.41726697       2.98630736       0.00911200      -0.00750518      -0.03840867
C       -5.24226104       9.51081827       1.78285833       0.01735495       0.00258426       0.04240647
O       -6.56749434       9.05834812       1.61646369       0.00593599      -0.01341496      -0.00578313
C       -6.65136474       7.82105614       0.94722461       0.02236909       0.01708250      -0.00974545
C       -6.19664959      16.55364539       1.51667133      -0.00120549       0.00199717       0.00564754
O       -6.77720988      16.12505797       0.30198593      -0.00801222       0.01916789       0.00030569
C       -6.33825539      16.85857648      -0.81759795       0.01373775       0.00210827      -0.00854889
C       -5.11284696      16.25519648      -1.46211607       0.01089676      -0.02235926      -0.02210686
O       -5.46791427      15.01671703      -2.03046189       0.02834533       0.00388907      -0.00796697
C       -4.40750886      14.45618586      -2.76845738       0.01449531      -0.05259137      -0.01769757
C       -4.86458450      13.12572279      -3.32327438       0.00287965       0.03611173       0.01170226
O       -5.92559132      13.28823261      -4.24529592       0.00574034      -0.00514038       0.02272299
C       -7.20446071      13.16086309      -3.65154594      -0.01429462      -0.03391536       0.02609235
C       -7.76759638      11.77870775      -3.87338994      -0.01998168       0.01075633      -0.01940767
O       -6.97107240      10.85833809      -3.16455145      -0.03298408       0.00669752      -0.01696008
C       -7.38272604       9.53234523      -3.40596680       0.01745775       0.00302356      -0.00203621
C       -6.50493730       8.59730141      -2.61694056      -0.01971871       0.01068312      -0.01484397
O       -6.83789299       8.71011226      -1.25021258       0.01926438      -0.01434379      -0.00543982
C       -6.09256837       7.82112499      -0.45750540      -0.00960940      -0.02055953      -0.01312560
H       -5.16255410      12.45708852      -2.50662897       0.02910586       0.01504236      -0.03386773
H       -8.43218460       9.39185664      -3.10885045       0.02896720      -0.02308791      -0.01961563
H       -7.71395684       7.56361303       0.91060007       0.02659434      -0.01155967       0.01776830
H       -5.57817165       9.88465468       3.86330885       0.04546627       0.00207998      -0.03142637
H       -5.10410204      16.44465725       1.49868501      -0.01007305       0.00095617       0.00345757
H       -7.87360355      15.65225374       2.46320419       0.00019788       0.01316783       0.00335620
H       -6.12108249       7.04338597       1.52342352      -0.04158143      -0.00110660       0.01321022
H       -7.28634142       9.29956923      -4.47988261      -0.02315917      -0.01078302       0.00929885
H       -4.56333112       8.66216622       1.94925860       0.00766203       0.02172375      -0.03143144
H       -4.13190125      10.68863989       3.18544232      -0.00814033      -0.03495720       0.01374796
H       -4.03324708      12.66289023      -3.86725446      -0.02648633       0.00169218       0.02761693
H       -6.42993505      17.61719671       1.68387541       0.00983153       0.00175250       0.00694680
H       -6.63148821      16.25051726       3.59487217      -0.00733915       0.00835060       0.00145936
H       -6.12414057      17.90342868      -0.54368672      -0.02055995       0.00266001       0.00167622
H       -5.03022410       8.10210671      -0.45771470      -0.03167760      -0.01584553       0.02744762
H       -4.13413470      15.12523193      -3.59561596       0.01775320      -0.02190976       0.01870066
H       -6.68694882       7.56601119      -2.95872194       0.03061700       0.00532055      -0.01561353
H       -5.44542434       8.83888584      -2.78309310      -0.02729342      -0.01641606      -0.01688857
H       -6.16525888       6.79843816      -0.85577923       0.00650338      -0.00104184       0.00442999
H       -4.31468391      16.11611689      -0.72009618      -0.01876240       0.01269914      -0.00532827
H       -3.52387037      14.30672942      -2.12837616       0.00930373       0.01072511      -0.00966774
H       -4.74186950      16.94466331      -2.23687144      -0.01106749       0.00175435       0.00860534
H       -4.91219916      10.04967749       0.88783674      -0.01901638      -0.02053877       0.03078200
H       -7.15690860      16.85893441      -1.54425809      -0.00710987       0.01640050       0.01141441
H       -7.79503959      13.30191289       3.23484684      -0.00562307       0.00752795       0.01651206
H       -6.96356823      14.15552596       4.56041567      -0.00972326       0.00254777      -0.01224462
H       -6.35102443      11.87448288       4.74070816      -0.00957736       0.01234332      -0.00488435
H       -4.92572394      12.74164681       4.11170989      -0.01565772       0.01390105       0.01166173
H       -7.86012760      13.90079389      -4.12356584       0.02854651       0.00362210       0.01708094
H       -7.15657900      13.37292476      -2.57697953      -0.00766304       0.02901266      -0.04011555
H       -7.74972187      11.54496247      -4.94680216      -0.02439840       0.01287709       0.00898302
H       -8.81072416      11.73519019      -3.52202376       0.01070245       0.00469672      -0.00779135
H        2.99422630       8.58117412       2.62213944      -0.00166606      -0.00125380      -0.00115579
C        1.04980932      10.78231660       1.09456931       0.00268553       0.00336771      -0.00181719
H        1.42885356       8.72256768       0.54874234       0.00890754       0.00051084       0.00082739
H        1.95502632       9.89223614      -0.64876070       0.00044220      -0.00217790       0.00557607
C        4.93305637       9.18433122       2.73367023       0.00033776       0.00074249      -0.00180046
C        5.11811480       8.42980147       4.04711761      -0.00238618       0.00097233      -0.00146648
N        6.52597529       8.14545841       4.32676649      -0.00535827       0.00042556       0.00039244
C        7.15020975       7.13460599       3.65815995       0.00785841      -0.00084049       0.00107637
C        8.49386909       6.93633204       3.75080762      -0.00754308       0.00179854      -0.00006878
C        9.26153639       7.80259443       4.55036018      -0.00083484      -0.00177222      -0.00163130
C        7.26172516       8.98110799       5.11258931       0.00585376      -0.00230762      -0.00038493
C        8.60689431       8.83368061       5.24412170      -0.00636251       0.00182384       0.00020356
H        5.46913073      10.13864643       2.78599280       0.00446313       0.00192670       0.00066180
H        5.38839503       8.60627116       1.92308704      -0.00136880      -0.00183461      -0.00019536
H        4.58580612       7.47775419       4.00219582      -0.00121766      -0.00009333      -0.00059479
H        4.70905230       9.00095009       4.88249980      -0.00015033      -0.00099015      -0.00015335
H        6.51924798       6.50547305       3.04051449      -0.00114129      -0.00041015      -0.00040988
H        8.96626543       6.13116092       3.20870404       0.00115767      -0.00117652      -0.00072176
H        6.71599161       9.76270245       5.62749064      -0.00047477       0.00084927       0.00043658
H        9.17625208       9.50239404       5.87382588       0.00141014       0.00036238       0.00045561
C        2.89520825      11.91020048       2.54517860       0.00125968       0.00017671       0.00293628
H        3.52032839      10.62164724       4.14822607      -0.00665005       0.00146390       0.00079495
H        1.91208462      10.27769294       3.57170240      -0.00367502      -0.00534430      -0.00857842
C        1.83411111      12.05648736       1.42882302      -0.00044498      -0.00215642       0.00108444
H        3.89474661      12.12118577       2.15500738      -0.00206499       0.00103396      -0.00269475
H        2.71275804      12.66927021       3.31400678       0.00350250       0.00441841       0.00361623
H        2.32538402      12.41379328       0.51777280      -0.00660418      -0.00441092       0.00060639
H        1.12389525      12.84024970       1.71398179       0.00653458       0.00757551      -0.00246382
H        0.56829442      10.39304001       1.99530231      -0.00347194      -0.00279963       0.00319704
H        0.22815592      11.03812599       0.41606763      -0.00902921      -0.00384267       0.00330359
112
Properties=species:S:1:pos:R:3:forces:R:3 energy=-63795.71855202296 free_energy=-63795.731436595146 pbc="F F F"
C        1.90292428       9.70208716       0.42993098       0.00183213       0.00216529       0.00195701
C        2.91760064      10.55003648       3.23846776       0.00274571       0.00186190      -0.00145217
N        3.49669522       9.44700613       2.39938459       0.00223746      -0.00118222       0.00109143
C        3.34123794       9.63802959       0.92235281       0.00187026       0.00079444       0.00143936
C       10.72381091       7.65089439       4.68863337       0.03540988       0.02577098       0.02771340
C       12.55948341       6.40114554       3.88008886       0.00130540       0.00035545       0.00091743
C       13.22496002       6.51824257       2.66861820      -0.00002556       0.00003346      -0.00003683
C       13.21106548       5.99953513       5.04057681       0.00022528      -0.00012568      -0.00029570
C       14.56433591       5.67108945       4.98475619      -0.00023335       0.00012143       0.00002348
C       15.23833123       5.79545931       3.76576176       0.00010431      -0.00000864      -0.00000393
C       14.59036683       6.21835277       2.60626776      -0.00013197       0.00001117       0.00002538
C       15.32984999       6.34826575       1.30086813       0.00002863       0.00000517      -0.00000334
C       15.31270446       5.21835804       6.21237406      -0.00001130      -0.00001693      -0.00000780
O       11.42095793       8.33264551       5.38963990      -0.02793530      -0.02504155      -0.02578296
O       11.18581153       6.63484601       3.89943365      -0.00371345      -0.00099757      -0.00152444
H        3.84819337       8.79787808       0.43454549      -0.00177936      -0.00062020      -0.00055113
H        3.87595620      10.54310911       0.61699749       0.00575195       0.00097667      -0.00401431
H       12.69182420       6.84513669       1.78515446       0.00000913       0.00000677       0.00004011
H       12.65938977       5.94496151       5.96905970      -0.00000801       0.00017298       0.00006463
H       16.29287341       5.55435299       3.72276249      -0.00004870       0.00001045       0.00000030
H       16.38312448       6.08494828       1.40892679      -0.00002006       0.00000384      -0.00002979
H       15.26421671       7.37224930       0.92136233       0.00000324      -0.00001126      -0.00000791
H       14.88540304       5.69906955       0.54055096      -0.00000122       0.00000227      -0.00000005
H       14.66459076       5.19335863       7.08991462      -0.00002532       0.00002443      -0.00001150
H       16.15143376       5.88937223       6.42086100       0.00002339      -0.00000960       0.00002178
H       15.73335264       4.21928989       6.06310749      -0.00000501      -0.00001331       0.00002222
O       -6.11748034      14.44894316       2.68546174      -0.01284515       0.00504753       0.00628582
C       -6.75076890      13.60620208       3.62335115       0.00044075      -0.00403475       0.00372811
C       -5.88599504      12.40163385       3.88547776      -0.00298759       0.00951853       0.01654100
O       -5.88269702      11.55897038       2.75672060       0.02943050      -0.00296342       0.02057147
C       -6.72639385      15.72151540       2.64747375      -0.00140816       0.00473368       0.00181293
C       -5.12448802      10.39856093       3.00389825       0.00954986      -0.00757955      -0.03941659
C       -5.18323030       9.49254034       1.80004740       0.01773626       0.00264421       0.04336330
O       -6.50850152       9.04130028       1.63069503       0.00608397      -0.01375683      -0.00587702
C       -6.59184484       7.80444301       0.96057507       0.02279433       0.01741462      -0.00981001
C       -6.13207493      16.53658082       1.53012212      -0.00118872       0.00197384       0.00576450
O       -6.71408556      16.10844960       0.31596814      -0.00817564       0.01961570       0.00029017
C       -6.27664497      16.84265621      -0.80375190       0.01398082       0.00194140      -0.00878661
C       -5.05177236      16.24010973      -1.44999841       0.01117241      -0.02276585      -0.02262272
O       -5.40718357      15.00205839      -2.01913278       0.02893079       0.00399649      -0.00819714
C       -4.34774575      14.44315023      -2.75973798       0.01484037      -0.05375120      -0.01816931
C       -4.80470675      13.11277488      -3.31489381       0.00284041       0.03693330       0.01192411
O       -5.86753909      13.27533122      -4.23483197       0.00585748      -0.00531720       0.02322660
C       -7.14517378      13.14546087      -3.63898832      -0.01446355      -0.03468384       0.02670723
C       -7.70594905      11.76217719      -3.85976613      -0.02026600       0.01073669      -0.01962236
O       -6.90737019      10.84336010      -3.15116757      -0.03372058       0.00678025      -0.01736037
C       -7.31658222       9.51668720      -3.39306073       0.01782013       0.00333855      -0.00198305
C       -6.43867552       8.58289981      -2.60268794      -0.02014665       0.01109613      -0.01527303
O       -6.77424492       8.69488029      -1.23654828       0.01982228      -0.01472622      -0.00547848
C       -6.03049656       7.80523132      -0.44310725      -0.00982667      -0.02091427      -0.01340041
H       -5.10075616      12.44324201      -2.49826878       0.02970727       0.01542833      -0.03463462
H       -8.36631689       9.37461883      -3.09752705       0.02969156      -0.02361134      -0.02000799
H       -7.65451456       7.54757728       0.92182952       0.02709502      -0.01182699       0.01818652
H       -5.52353922       9.86632644       3.87987771       0.04675493       0.00215944      -0.03200655
H       -5.03965634      16.42655144       1.51123129      -0.01030312       0.00090763       0.00353343
H       -7.80916072      15.63700169       2.47804094       0.00023810       0.01351039       0.00342889
H       -6.06287327       7.02618084       1.53719866      -0.04249981      -0.00110833       0.01340574
H       -7.21815253       9.28413560      -4.46685079      -0.02360991      -0.01105612       0.00947790
H       -4.50552953       8.64314913       1.96780928       0.00788791       0.02205746      -0.03210470
H       -4.07444291      10.66844117       3.20537868      -0.00817918      -0.03592282       0.01385214
H       -3.97398755      12.65106337      -3.86081570      -0.02699022       0.00178677       0.02819432
H       -6.36428043      17.60036205       1.69742062       0.01006819       0.00178874       0.00707477
H       -6.56570156      16.23445063       3.60868943      -0.00746772       0.00854242       0.00144944
H       -6.06258252      17.88744334      -0.52957233      -0.02097939       0.00280248       0.00179837
H       -4.96805026       8.08588755      -0.44134301      -0.03244222      -0.01620700       0.02800291
H       -4.07667555      15.11321126      -3.58684943       0.01819162      -0.02224833       0.01906553
H       -6.61869912       7.55144105      -2.94501495       0.03133636       0.00533386      -0.01592147
H       -5.37921689       8.82610997      -2.76685493      -0.02783635      -0.01677273      -0.01723218
H       -6.10281704       6.78281906      -0.84216051       0.00661441      -0.00116627       0.00450174
H       -4.25276373      16.10048442      -0.70899264      -0.01914701       0.01296057      -0.00538747
H       -3.46270378      14.29389540      -2.12153980       0.00946900       0.01097897      -0.00986326
H       -4.68172418      16.93037197      -2.22450363      -0.01134718       0.00179706       0.00879709
H       -4.85064990      10.03135187       0.90589071      -0.01956076      -0.02104258       0.03136807
H       -7.09607341      16.84301589      -1.52954397      -0.00723083       0.01677348       0.01167709
H       -7.73263222      13.28719767       3.25065106      -0.00577831       0.00766001       0.01685496
H       -6.89941033      14.14066117       4.57528470      -0.00991847       0.00261236      -0.01251381
H       -6.28917573      11.85944086       4.75705847      -0.00984379       0.01258264      -0.00496986
H       -4.86339454      12.72409640       4.12574002      -0.01580025       0.01435398       0.01204289
H       -7.80310780      13.88392750      -4.11018197       0.02912343       0.00381413       0.01737713
H       -7.09602561      13.35776061      -2.56448642      -0.00799270       0.02968130      -0.04108622
H       -7.68846781      11.52802178      -4.93311999      -0.02497448       0.01319167       0.00913131
H       -8.74872709      11.71692804      -3.50756406       0.01082249       0.00484188      -0.00796587
H        2.99402592       8.58118046       2.62223458      -0.00173129      -0.00129693      -0.00119713
C        1.04983883      10.78241609       1.09458823       0.00265344       0.00351612      -0.00193040
H        1.42863234       8.72270920       0.54855578       0.00917570       0.00044712       0.00088910
H        1.95506297       9.89240652      -0.64880665       0.00036627      -0.00215357       0.00600310
C        4.93295023       9.18410072       2.73362265       0.00036820       0.00068565      -0.00187336
C        5.11805049       8.42963611       4.04709970      -0.00241850       0.00107242      -0.00145447
N        6.52592997       8.14534264       4.32673033      -0.00587876       0.00045064       0.00033134
C        7.15017705       7.13448170       3.65815485       0.00884570      -0.00095817       0.00118721
C        8.49385147       6.93624486       3.75080277      -0.00851593       0.00197442      -0.00011559
C        9.26150496       7.80256154       4.55031871      -0.00232423      -0.00217631      -0.00223567
C        7.26165774       8.98104278       5.11251354       0.00648668      -0.00237833      -0.00030887
C        8.60683699       8.83365418       5.24404083      -0.00682104       0.00212812       0.00036108
H        5.46910017      10.13837357       2.78585364       0.00461773       0.00201879       0.00069106
H        5.38819313       8.60596505       1.92304081      -0.00141888      -0.00188170      -0.00018843
H        4.58575801       7.47757935       4.00223884      -0.00127082      -0.00012118      -0.00062083
H        4.70899342       9.00082694       4.88246086      -0.00014447      -0.00104996      -0.00019363
H        6.51923298       6.50531003       3.04053813      -0.00124481      -0.00046199      -0.00046831
H        8.96625867       6.13106572       3.20872757       0.00123671      -0.00124738      -0.00075705
H        6.71590670       9.76263958       5.62739135      -0.00045864       0.00085218       0.00043702
H        9.17617671       9.50240978       5.87371658       0.00156619       0.00035667       0.00047297
C        2.89541117      11.91019157       2.54513220       0.00128552       0.00017392       0.00312227
H        3.52076587      10.62172605       4.14810805      -0.00687906       0.00150552       0.00085018
H        1.91231073      10.27792213       3.57207768      -0.00379632      -0.00551968      -0.00892406
C        1.83417424      12.05655050       1.42893317      -0.00060212      -0.00222857       0.00121043
H        3.89492990      12.12104069       2.15484006      -0.00213167       0.00108199      -0.00281026
H        2.71312990      12.66932787       3.31393261       0.00362715       0.00454788       0.00370145
H        2.32533469      12.41409402       0.51790511      -0.00693390      -0.00476068       0.00071831
H        1.12389219      12.84017330       1.71432297       0.00676221       0.00782180      -0.00252850
H        0.56813673      10.39315587       1.99525646      -0.00411683      -0.00270803       0.00312737
H        0.22829931      11.03837214       0.41601191      -0.00928247      -0.00386065       0.00316421
112
Properties=species:S:1:pos:R:3:forces:R:3 energy=-63795.71802327541 free_energy=-63795.731436595146 pbc="F F F"
C        1.90286791       9.70216174       0.42987980       0.00187987       0.00230391       0.00214884
C        2.91777134      10.55008994       3.23852702       0.00285455       0.00190406      -0.00146036
N        3.49659239       9.44693257       2.39940778       0.00233853      -0.00128092       0.00115726
C        3.34114863       9.63793534       0.92236962       0.00186808       0.00081900       0.00153026
C       10.72378890       7.65091251       4.68859852       0.03284454       0.02372776       0.02555821
C       12.55947513       6.40116511       3.88008603       0.00124514       0.00028038       0.00106579
C       13.22495889       6.51825370       2.66862097      -0.00009097       0.00008834      -0.00021922
C       13.21105796       5.99958887       5.04058903       0.00013453      -0.00006704      -0.00041978
C       14.56433433       5.67117092       4.98478166      -0.00013083       0.00008090       0.00007805
C       15.23833771       5.79553089       3.76579183      -0.00008093       0.00007023      -0.00016249
C       14.59036939       6.21839178       2.60628315       0.00005692      -0.00006649       0.00017015
C       15.32986119       6.34829564       1.30088782      -0.00003684       0.00001687      -0.00003517
C       15.31270376       5.21847603       6.21241327      -0.00001004       0.00004256       0.00003172
O       11.42089825       8.33268389       5.38955517      -0.02583042      -0.02313120      -0.02381719
O       11.18579731       6.63483568       3.89942003      -0.00349522      -0.00087036      -0.00139084
H        3.84805254       8.79774091       0.43458804      -0.00185913      -0.00063685      -0.00056911
H        3.87594564      10.54297342       0.61703645       0.00592063       0.00101176      -0.00414622
H       12.69182156       6.84512267       1.78514582       0.00004619      -0.00001724       0.00009754
H       12.65937627       5.94502231       5.96906734      -0.00001533       0.00015675       0.00008452
H       16.29288226       5.55444587       3.72280290       0.00001881      -0.00000696       0.00000592
H       16.38314069       6.08500176       1.40895815       0.00000662      -0.00000485      -0.00001785
H       15.26420908       7.37227115       0.92136275       0.00000766      -0.00001638      -0.00000861
H       14.88543254       5.69907660       0.54057879       0.00001007       0.00001226       0.00000932
H       14.66458515       5.19348044       7.08995073      -0.00000980       0.00002013      -0.00002251
H       16.15141966       5.88951100       6.42089403      -0.00001723      -0.00003791       0.00000494
H       15.73337227       4.21941353       6.06316848       0.00000474      -0.00003979       0.00001360
O       -6.05411755      14.43210986       2.69968323      -0.01322969       0.00523174       0.00644612
C       -6.68779709      13.59060689       3.63843611       0.00051371      -0.00413060       0.00371464
C       -5.82433507      12.38519572       3.90086014      -0.00297542       0.00982442       0.01684195
O       -5.82307685      11.54139766       2.77296475       0.03023598      -0.00298905       0.02103538
C       -6.66175401      15.70528461       2.66156705      -0.00135520       0.00464725       0.00185061
C       -5.06704277      10.37985726       3.02148893       0.00997613      -0.00779433      -0.04037577
C       -5.12420570       9.47426065       1.81724107       0.01804146       0.00263453       0.04430137
O       -6.44950590       9.02425078       1.64492787       0.00616651      -0.01409234      -0.00589331
C       -6.53232002       7.78783395       0.97392238       0.02320669       0.01768673      -0.00987910
C       -6.06750002      16.51951221       1.54357159      -0.00117844       0.00211255       0.00590656
O       -6.65095834      16.09184312       0.32994934      -0.00839348       0.01991420       0.00029307
C       -6.21503250      16.82672893      -0.78990641       0.01435589       0.00214236      -0.00893719
C       -4.99069553      16.22502211      -1.43788160       0.01138176      -0.02313419      -0.02310969
O       -5.34644989      14.98739730      -2.00780440       0.02955820       0.00408889      -0.00845313
C       -4.28798589      14.43011449      -2.75101829       0.01514037      -0.05482522      -0.01859307
C       -4.74483570      13.09983158      -3.30651189       0.00295616       0.03761640       0.01199013
O       -5.80949119      13.26242581      -4.22436257       0.00594572      -0.00548642       0.02375690
C       -7.08588481      13.13005260      -3.62642804      -0.01461806      -0.03532080       0.02724260
C       -7.64429710      11.74564657      -3.84614299      -0.02055234       0.01066048      -0.01977843
O       -6.84366603      10.82838282      -3.13778337      -0.03456137       0.00677794      -0.01783869
C       -7.25043464       9.50103040      -3.38015321       0.01820189       0.00378087      -0.00191867
C       -6.37241466       8.56850059      -2.58843173      -0.02062168       0.01137001      -0.01566675
O       -6.71059548       8.67964505      -1.22288388       0.02032180      -0.01503064      -0.00554088
C       -5.96842471       7.78933920      -0.42870949      -0.01002601      -0.02140029      -0.01369783
H       -5.03895503      12.42939718      -2.48991496       0.03027575       0.01578044      -0.03533690
H       -8.30044062       9.35738087      -3.08620550       0.03039974      -0.02412601      -0.02037886
H       -7.59506257       7.53154830       0.93305788       0.02755964      -0.01210371       0.01858480
H       -5.46890811       9.84800246       3.89644140       0.04799043       0.00224668      -0.03256368
H       -4.97521260      16.40844519       1.52377830      -0.01052305       0.00084415       0.00360649
H       -7.74471403      15.62175037       2.49287779       0.00018407       0.01383947       0.00348668
H       -6.00466463       7.00897671       1.55096663      -0.04339192      -0.00110988       0.01358418
H       -7.14996310       9.26870686      -4.45381395      -0.02403109      -0.01131483       0.00967705
H       -4.44773336       8.62413066       1.98635595       0.00807146       0.02244500      -0.03278086
H       -4.01700534      10.64824237       3.22532185      -0.00821611      -0.03685975       0.01402325
H       -3.91473700      12.63924160      -3.85437737      -0.02757169       0.00194551       0.02882542
H       -6.29862521      17.58352724       1.71096467       0.01032732       0.00175184       0.00717491
H       -6.49991363      16.21838150       3.62250419      -0.00758728       0.00876536       0.00147992
H       -6.00102152      17.87145628      -0.51545855      -0.02141821       0.00274728       0.00186536
H       -4.90588072       8.06966745      -0.42497055      -0.03316467      -0.01654259       0.02853496
H       -4.01921929      15.10118917      -3.57807572       0.01861881      -0.02256860       0.01940871
H       -6.55044641       7.53687370      -2.93130196       0.03204875       0.00538437      -0.01621358
H       -5.31301827       8.81333303      -2.75061362      -0.02830042      -0.01710192      -0.01757868
H       -6.04037266       6.76719940      -0.82853993       0.00673578      -0.00122850       0.00462359
H       -4.19084351      16.08485411      -0.69789079      -0.01949658       0.01319526      -0.00543090
H       -3.40154287      14.28106594      -2.11470746       0.00962368       0.01121765      -0.01005237
H       -4.62157831      16.91607955      -2.21213212      -0.01162613       0.00182669       0.00898103
H       -4.78912925      10.01301913       0.92395099      -0.02019863      -0.02152782       0.03189177
H       -7.03523507      16.82709566      -1.51482697      -0.00740598       0.01709784       0.01188107
H       -7.67022208      13.27248338       3.26645507      -0.00593084       0.00779005       0.01720052
[truncated: 2,604,767 more chars]
